# Supplementary material for: Cell fate decisions of human iPSC-derived bipotential hepatoblasts depend on cell density
Source: PLoS One. 2018 Jul 10;13(7):e0200416. doi: 10.1371/journal.pone.0200416 (PMC6039024; doi:10.1371/journal.pone.0200416)
Supplement: S4 Table — The genes included in the different sets of the venn diagram shown in Fig 5D are listed in this table. (XLS) [file pone.0200416.s008.xls]

## Sheet: sheet
H1_HLC	H1_EDEC	H1_HLC_AND_H1_EDEC	H1_EDEC_inh	H1_HLC_AND_H1_EDEC_inh	H1_EDEC_AND_H1_EDEC_inh	H1_HLC_AND_H1_EDEC_AND_H1_EDEC_inh
SLC51B	RASD1	ACTG1P4	SLC1A2	RAVER1	FOXC2	HIST1H3A
UGT2B11	KIAA1324	MTUS1	HCK	TMTC1	SPATA31D3	TNFAIP8L1
SST	PLAC1	ANPEP	PIK3AP1	KLC4	SLC6A15	F8A1
CYP19A1	FGR	TDRD3	COL5A3	BCL9	AQP1	ARRDC5
PIR	SLC22A11	RGCC	F8	CYP3A5	SLC43A3	CGB
ATN1	GNG3	SLC4A4	CD3D	CA14	SPOCK2	FAM86C1
PPP1R1B	SYN2	AXIN2	SULT4A1	GSTM4	CD52	CACNG8
ENPP2	IL34	KYNU	LY75	ENHO	NEURL1B	MORC2
HSD11B2	ADAMTS5	NTS	AQP8	DNAAF2	S100A2	HIST1H2BN
ACADSB	ZSCAN22	FRZB	CEP112	KCNK5	CHST2	PCDHGB5
CRYBA1	STOX1	TESC	TSSK2	CALML3	CCL4	ZNF600
HPX	CD300LF	NGEF	CAMK2N2	SENP8	ALOX5AP	KRTAP6-2
ATP6V1B1	SHISA7	KAT2B	PPM1K	CKAP2L	LAMB3	SSX7
PER3	FAM150B	CA12	CPNE5	DEPDC7	TAGLN3	PCDHA4
PTPRZ1	CUZD1	NID2	BARX1	CELF4	THBD	TUBB7P
FABP7	PRSS36	CRYM	NPM2	MPHOSPH9	SYK	KRTAP6-1
EDNRA	ACTRT3	LPPR2	C8orf48	DGKE	VEGFC	SFT2D1
FBXL16	UNC93A	GGT7	RNF175	GH2	TOMM40L	PLEKHG2
TF	ST8SIA2	GAL3ST1	CNFN	PCOLCE2	PLCG2	DEPDC5
TREM1	VASH2	FOXA1	ACSM2A	KCNIP1	OLFML2B	KRTAP10-12
TMEM176B	KCNA3	PRLR	NTN1	IQGAP3	DNM1	KRTAP10-1
NTRK2	GNA14	OSR2	LOC100652777	ZNF597	CORO2B	KRTAP10-3
GPD1	KCNJ15	TNNT3	RNF151	MT1B	CCL3	TDRKH
BAALC	FERD3L	LNP1	KCNE1	LSMEM1	TCEA3	OR2A14
APOM	PSG6	AADAT	TNFSF4	SGOL1	TRIM47	KRTAP10-9
THBS4	GUCY2D	MUC15	SPEM1	ZNF470	SH3RF3	RPL38
DFNB31	PLD5	THNSL1	FAM105A	ACOT11	LOC100996668	H3F3A
CMYA5	PPP1R36	S100A1	ADAT2	C15orf60	KLHL25	UNCX
GYLTL1B	MAPK8IP2	ADAP2	EDAR	ZNF709	CDK5R1	ZNF835
MST1	PLA2G2F	SLC16A14	TSTD2	LMNB1	PLLP	IMPACT
CYP4X1	GJD2	CPN1	PNMAL2	ASCL4	CSPG5	DUX2
RARB	MEDAG	ZNF182	MBLAC1	MYADML2	NAV3	TCEAL1
GUCY1A3	IRGC	HOXB4	ZAR1L	FANCB	CLDN11	PSG4
ADCY1	KCNS1	SERPIND1	LDB3	TMEM255B	ARHGEF6	SCAND1
TP63	SPATA25	ZMAT4	KIRREL	HIST1H1D	MALL	PNMAL1
CYP2J2	OR6F1	GFI1	SCAND3	CHRNA4	TOX2	ZNF680
NPR3	PCDHA10	KLK10	CD80	KCNJ9	FLI1	FAM127A
RAPGEF5	BMP10	GKAP1	HRH2	ERV3-1	CADM3	C2orf44
PPP2R2B	ERAS	GHR	OR2F2	OR8B8	PNMA2	NSUN5
KLHL13	CA8	SHISA2	NUDT10	KRT9	ACSL5	MAGI3
FABP1	PSAPL1	PLCH1	SNED1	CLDN16	ECSCR	ACOXL
CRABP1	CALHM3	SLC39A2	KCNJ4	CCDC36	FGF1	VPS54
TMEM229B	NHLH2	FAM83A	TMC7	ZNF229	PPP1R14C	PCDHA6
CASQ2	LINC00303	PTPRR	FAM111B	PCDHB8	HCN4	PCDHA7
GRTP1	CCDC154	LSMEM2	IL6R	SIGLEC14	TEX40	RPL36
F5	PRHOXNB	GEMIN8	GHRHR	ZNF530	TIMP4	SPATC1L
CFC1	PAPLN	PCLO	AKR1B15	TJP3	HRASLS5	UQCRHL
APOC3	ZNF582	RGS6	FGF12	GPT	CLTCL1	RPL9
ANO1	ZEB1-AS1	SLC39A5	STRIP2	CHRM4	MN1	IFITM3
PLEKHG1	C1orf158	RADIL	FAM155A	FLJ44838	TM4SF18	ZNF184
FYB	NUDT16P1	B4GALNT4	PTPN7	PKD1L1	TCEAL7	LCE1D
PELI2	SH3RF3-AS1	DUOX2	ART3	ZNF138	MAP3K5	LCE1F
COL21A1	SLC14A2	ZNF341	TTC26	ACSM5	WDR67	LCE1A
SULT1E1	LOC100287413	ZNF239	LINC00671	FAM215A	WDHD1	BAI1
HOXB2	FAM129C	SLC16A12	NOS2	CYP4F3	CNTNAP1	CHST7
MFNG	ITGAL	TERT	ST8SIA5	C16orf46	PTGER4	RSRC1
APOB	C6orf52	CRNN	MAP4K1	CPNE6	GJB3	KRTAP10-10
HCFC2	JAKMIP3	SEMA3D	UPK1A	N4BP2L1	MYBL1	PTMS
CLEC1A	CAPN14	RAD52	NRL	NHS	BVES	RRNAD1
APLN	TDO2	KIAA1161	CLSPN	SH3TC2	NEFL	UTS2R
INSL4	NPFFR2	GABRA2	XIRP1	SNORD15B	SPANXB1	FIG4
ELF5	SNORA30	PAQR9	C17orf51	TTC9B	MARCH4	EPPK1
GJB1	H1FX-AS1	SLITRK6	MYOZ2	HS3ST3A1	DAGLA	GP1BB
CLIC3	SPHKAP	GSG2	NFASC	BMP8B	PBX4	KLF7
NDNF	TTC16	CHST9	C15orf52	IL31RA	RAET1L	AURKAIP1
MAGI2	RPL3	CCDC153	FMN1	LHX6	ULBP2	JUP
ENOX1	SYT8	RGS4	ZNF599	SNORD8	PARVB	C15orf40
IRX3	CCDC108	TRPM6	ULBP3		F2RL2	CLDN3
SPARCL1	FLJ16779	MORN3	TTLL9		LAT	KRT33A
C7orf31		C1orf105	LINC00315		ELTD1	NOP16
RTP4		HS3ST1	SNORA14B		CNIH3	CEMP1
IRX1		KRT3	IFITM10		BFSP1	PLCB3
CRISP3		CALCB			LGI3	AREG
ZNF521		PARD6G-AS1			TMEM169	MLXIPL
CCR1		LAMA4			LOXL4	LHB
SLC38A4		ZDHHC15			TNFRSF4	RABGEF1
RAB36		SLC16A9			LIPH	HLA-C
PLCL2		CYP2C18			MOCOS	KRTAP10-8
ERVFRD-1		RPS6KA5			IL11	NKX1-2
CCR7		LINC00336			KCNJ12	VSTM5
MYO7A		LCE1E			DDN	CBWD1
SOX6		NAT6			ITPRIP	DSN1
CTF1		C15orf38			HDAC9	SP9
ENPP1		RASGEF1B			ADAMTSL3	GH1
FRY		MMP16			CXCR4	MUC16
HS6ST3		WNK2			NRIP3	GSTP1
LSAMP		HOXC6			TGFA	EBI3
GUCY1B3		DNAJC22			TAC1	HBB
MEIS1		RUSC1-AS1			BTBD11	COX7C
ANGPT1		ZNF843			PPAPDC1A	COL1A1
DLX5		PROZ			KCNF1	COL1A2
HPDL		EFCAB12			TMEM151A	RPS21
TRIM55		ADRA1A			SLMO1	CST3
ZSCAN31		CENPP			FOXL2	TIMP1
PROK1		KLHL34			LYSMD1	ATP6V0E1
SOST		NLRP9			ADRB2	A2M
SPAG4		SSPO			CHAC2	SPDEF
SLC6A3		ITGA9			C4orf32	SEPT2
HOPX		PDGFRA			DISC1	SERPING1
ACSM3		CASKIN1			ZNF792	NDUFA4
DOCK3		KRT23			TCERG1L	LGALS3BP
WFDC1		MIR17			FAM155B	UBA1
BMP5		PCDH9			ZNF30	MDH1
VIT		LATS1			ATP2A3	TRIM28
SLC16A10		NCRNA00185			PALD1	CALR
KLRC4-KLRK1		FLJ45445			AOC2	RPS11
BNC2		TP53TG3			REM2	COX4I1
LIX1		ZSCAN1			CCR10	LAPTM4B
DLX3		CD1E			SH3GL2	PLD3
GPR64		AURKC			TNFRSF11B	PHB2
ADAMTS13		RELN			WNK4	C4orf46
ATP6V0A4		LEFTY2			RNF125	CDKN1A
SYNDIG1		UBASH3A			DAPK2	FKBP1A
BCDIN3D		PAX4			COL13A1	MTCH1
ELMOD1		WDR27			C4orf26	C3
LMO1		PEX11A			CEP97	CD81
CDH10		LRRC69			ULBP1	BLOC1S5-TXNDC5
BLNK		ZFP69B			OCA2	MAGED2
TULP1		DUOX1			SYTL4	APEX1
KCNC1		METTL12			TRIM7	SLC25A5
ADAMTS6		SIGLEC1			ZNF516	ILF2
ST6GALNAC3		KCNN2			FAM71F1	COL6A1
GDPD2		NUTM1			ITPRIPL1	PSMB4
LRRTM1		PLA2G2A			CNRIP1	PRDX2
RAB39B		CTA-313A17.5			RHEBL1	EPAS1
C8B		CCDC103			C12orf66	TSC22D1
CTTNBP2		RBM43			VRTN	COL3A1
CCDC169-SOHLH2		PGLYRP2			EPHX4	DDB1
ACPP		HCN3			CHADL	SKP1
ESRRG		CGB7			PTHLH	LY6E
KAZALD1		MAGEC3			PTAFR	CCT2
HAND2		HS3ST3B1			CSRP3	BCAP31
ART4					CCL5	FLNA
AK9					ENKUR	ANXA2
HHATL					SLITRK4	NHP2L1
CA5B					CHSY3	ARF4
EYA2					OXER1	AKR1B1
CYP11A1					C3orf72	TMBIM1
PCDHB14					PEAR1	RBBP7
FAM151A					C3orf36	PDIA6
CDH17					ARHGAP31	TIMP3
MTTP					SAA1	DAP
KNDC1					LMX1A	CTGF
C5orf54					CHRNA2	DNAJB1
CCDC176					KIF19	TALDO1
CXCR6					WDR92	ERGIC3
STOX2					SCEL	COL4A2
FMO4					SHROOM1	KISS1
TIGD7					GDF5	SSR2
MAPK10					FZD9	COX8A
ENPP7					HTR1D	DHCR24
GREM2					SORBS2	IGFBP4
RASGRF1					IL27	ARHGDIB
AIM2					PSG7	TUFM
LMO2					HS3ST4	TXN
GJB6					SERPINB5	SRPR
CACNA2D3					NCALD	DDX17
ADAMTS2					ADAM23	TFRC
GATA5					ZIC3	GABARAP
LYG1					PDCD1LG2	MCL1
ECEL1					BICC1	PGRMC1
MYCT1					ZSCAN4	FSCN1
SLC10A7					MICALCL	MORF4L1
GNMT					FAM163B	CYR61
SGCG					CHRNA9	RPS25
GPR133					TAF13	CTSK
NXPH2					LRAT	OXA1L
ZNF624					C15orf53	CBX3
CNTD2					OR7D4	TARDBP
C11orf70					SERPINB7	IGFBP7
LGALS2					RNASE13	RPL18A
C3orf70					NTM	LASP1
SLC4A8					CDH8	IARS
CRH					ITPR1	MAGED1
FBN3					TMOD2	MFGE8
ATP12A					TENM2	NDFIP1
FAM3B					ITGA11	HERPUD1
NBPF3					ISPD	PSMD3
TMEM194B					GSDMA	SLC25A39
SYT6					GALNT8	MLEC
ABCA12					SYT14	HADHA
SYCE3					FAM101A	COTL1
IL36RN					SCARF1	ATP6V1G2-DDX39B
PAK3					NAF1	CCT6A
TMEM171					DGAT2L6	PRPF8
HS3ST6					ANGPT2	IFNGR2
SLC44A4					OR51D1	LRP1
ARHGEF39					SULT1C4	GPS1
TFAP2B					THBS2	IDH2
PXDNL					LAPTM5	RPLP1
ODAM					CD83	RPS14
ZBTB25					LPAR6	THY1
DGKB					RAET1K	RPS8
EYA1					NRBP2	TMED10
TMEM229A					GLT8D2	CBX1
TMEM150C					FRAT1	TMEM109
ADAMTS19					SYT12	DAG1
PLA2G12B					NACC2	GAS6
KLRC3					ABCC3	IMMT
TMEM132E					G0S2	CYB5R3
GABRE					LRRC4C	QSOX1
IGSF1					RAC2	FLJ23867
SORCS1					TMEM246	TMEM59
SLC15A1					OPRL1	YWHAQ
ZNF441					LOC100130691	SCD
SOX3					MGC39372	H1FX
SOAT2					TMEM52B	PSMD2
NKD2					FAM25A	COPZ1
MRGPRX1					PCDH19	CD9
LGALS14					ZFHX2	CLSTN1
CDC14A					MAP3K7CL	KDELR2
ZNF90					MOBP	PPM1G
LRTOMT					ABHD14B	RAC1
POPDC2					MLLT3	VKORC1
PRDM7					GLDN	TBCB
DCN					NFIB	SF3B2
DTX3					RHOJ	HLA-DPA1
TREML2					RTP1	CAV1
ZNF701					ZNF215	PMP22
LEAP2					LOC151760	MAPRE1
FAM20A					SALL1	MYL9
RUNX1T1					FRMD3	DYNC1H1
ATP6V1C2					MCTP1	YWHAH
LOC101060527					RAET1G	RBM38
TIRAP					CDA	PSMB7
OXGR1					LAMA2	TFG
KIAA1328					SH2D2A	ANAPC5
TMPRSS11F					TLR2	PPP1R11
LRRC15					MB21D1	SPARC
XKR6					ADTRP	SF3B5
CYP2W1					SETDB2	PPIB
AMBN					MYEOV	ATP6V1H
FAM78A					CTAG2	ARPC1A
CYP24A1					NPTX1	PLOD1
MRGPRX3					MAMLD1	TMX2
ANKRD20A1					DHRS2	BTG2
SLC13A4					ROBO4	NDUFAB1
C8orf86					CCDC81	RNF130
CEACAM16					ANO7	SDF4
GADL1					PSG2	CRYAB
STAMBPL1					MFSD2A	UFC1
ERVW-1					RCBTB2	RNF114
RIPPLY3					FRMD5	SH3BGRL
PDP2					TMEM217	RPL11
AFF3					DCLK1	ALDH2
NCOA2					ZEB2	FGB
SPTLC3					DCLK2	LAPTM4A
CLDN10					POLR3G	MAF1
CDON					PLXNC1	TMEM14C
ZNF714					FSBP	SERPINE1
HTRA4					DSTNP2	UGP2
PRSS12					NKX2-5	LPCAT1
ZFP14					ICAM5	TTC3
ZNF461					PSG9	ATP6AP2
SMAD9					ATP10A	RTCB
CXorf23					SP140	ADIPOR1
STXBP4					TRBV9	TXNRD1
HAS2					GYPB	FSTL1
MYH6					LINC00885	PCOLCE
BRCA2					EHF	RTFDC1
TCP11L1						VDAC1
GPR115						COX5A
IL1RN						GLB1
PCDH11X						SLC39A1
POU6F2						ERRFI1
SYDE2						RPN2
SKOR1						TMEM189
SLFN11						STARD7
DPP10						PSMB8
SH2D3C						TPM3
C6orf170						PSMA5
RBBP8NL						DCTN1
FOXI3						IFITM1
MMP1						WDR83OS
METTL24						JUNB
LRRTM4						CCNG1
FBLN7						NCSTN
OR10Q1						NAP1L4
POTEM						PRNP
STRC						C12orf57
PRR21						CREG1
APOC2						KRT7
GAREM						PPA1
LIN7A						ARPC5
C17orf100						CD164
TNFSF10						ZFP36
DNAH2						CIRBP
TENM4						COX7B
CCDC146						NOLC1
SND1-IT1						SEC16A
TSHZ1						WDR6
RBM14						PFN2
PFN1P2						ITGA5
NOS3						MGEA5
LOC100271836						MB
OTTHUMG00000167594						CTSC
LOC653712						AKR1C3
ABCA4						NRD1
SEMA3E						LOC101060281
HAVCR1						MSN
ZNF625						ZNHIT1
GPR144						CDC37
LYST						C1orf43
SYT16						GOLM1
FADS6						ITM2B
MBD5						OAZ2
MED12L						ITGB1
HTR1E						PSMB3
SOSTDC1						NIPSNAP1
APLNR						TMEM123
FAM184A						CASC3
ZNF493						SNX3
HHIP						PPAP2B
BEND5						RCC2
CADPS2						ATP5J
GSAP						KIAA1191
ZXDB						MINOS1-NBL1
TMC5						SSRP1
DDX26B						DPYSL3
KIF26B						TSPAN7
TRPV2						ATIC
DMRTA1						UBL5
FBXO4						RGS2
CHI3L1						TTC1
IDI2-AS1						RPL36AL
PLSCR5						TBC1D14
MEPE						AP1M1
PCDH17						PODXL
PGM5						DUSP1
PIWIL4						ACAA2
SCARNA9L						SIRT2
APOA4						SET
HOXB3						MRPL13
KIF15						IMP3
KIAA1644						HSPB8
HOXA1						LUZP6
ABCC2						HNRNPH2
LGR5						EEF2
ZNF141						PRH1-PRR4
PDXDC1						PLOD3
PRDM5						ATP6V0C
LOC100131541						SLC40A1
ZNF273						MRPL37
ZNF587B						TUBG1
DDTL						STOM
LOC100287934						ACTG2
ZRANB3						MANF
ERVK3-2						LUM
LOC157503						WDR45B
C4orf21						PRRC2B
LOC100287497						ANXA6
RYR2						PPP2CA
APOC1P1						SEPW1
						STARD10
						PYGB
						TRIP12
						MLLT6
						HIGD1A
						TRAP1
						PSMC3
						ZFP36L2
						LRPAP1
						BUD31
						SYPL1
						NOP10
						PRMT1
						HMG20B
						M6PR
						PLS3
						SURF4
						RUVBL1
						PSMA3
						HEXB
						NEU1
						SDHC
						MAPK1
						PTPRF
						EFEMP1
						PLAT
						ATP5G2
						DDX47
						C6orf48
						PDGFRB
						PRCP
						NCKAP1
						RIC8A
						ACTN4
						CDIPT
						DDAH2
						PTPLAD1
						ATP6V1F
						MRPL41
						TINF2
						UFD1L
						ZFAND3
						OLFML3
						ATP5H
						COMMD7
						P2RX5-TAX1BP3
						CDK2AP1
						PITPNA
						DAP3
						TMEM248
						PIP4K2B
						ATP5I
						PYCR2
						IFI27
						NGRN
						SCARB2
						TNIP1
						SUCLG1
						COASY
						PSMC2
						DDX23
						DDX3X
						FAM96B
						MYO6
						EFNB1
						CD44
						CD24
						SH3BGRL3
						PGRMC2
						SEPT9
						GSS
						TRAM1
						PLEC
						SH3GL1
						SDHAF2
						SGK1
						TUBB6
						PPP1R7
						TAGLN
						NBEAL2
						KHDRBS1
						PSMB1
						TSG101
						RALB
						KCTD12
						MBTPS1
						CNDP2
						ARL6IP5
						PEPD
						RPL7
						SREBF1
						NCBP2
						ACTR10
						SPTAN1
						ST14
						ABHD17A
						NEDD8
						LOC100128775
						EPRS
						PFKP
						SMOC2
						MTFR1L
						VGLL4
						BRK1
						AIP
						VPS11
						DUS1L
						ADNP
						YPEL5
						ATP5G1
						JTB
						COX7A2L
						MCM2
						SPG7
						ID2
						MRPL16
						NOSIP
						NDUFC1
						CAB39
						FAF2
						HYOU1
						RBM5
						DYNC1LI2
						TNFAIP1
						TMEM258
						SERPINF1
						CMTM3
						MAL2
						RAB31
						RAD23A
						ADRBK1
						GOLGA7
						SELT
						NDUFB9
						ARF3
						SLPI
						BST2
						GPAA1
						SLC25A29
						BABAM1
						RPS5
						PPP2CB
						FAM168B
						RGL2
						C21orf33
						TRIB1
						GBF1
						LAMC1
						STMN3
						EFTUD2
						PRDX4
						FAM162A
						TNC
						SLC37A4
						VAMP2
						DESI2
						PIM3
						ATP6V1B2
						HSBP1
						ELOVL5
						CALCOCO1
						WDR77
						AHSA1
						SF3B1
						PXDN
						AKT1
						SNW1
						CKS1B
						KLF6
						SGTA
						RAP1A
						ATG3
						PCNA
						MPZL1
						TOMM22
						XPNPEP1
						STAMBP
						POR
						ZFP36L1
						NDUFS6
						PDIA4
						WDR34
						API5
						NAT10
						ZYX
						BAG1
						IGF2R
						FSTL3
						MTOR
						MVP
						TMEM30A
						SMS
						SIGMAR1
						PDCD6IP
						CHMP7
						TRAF3IP2
						PMEPA1
						PAFAH1B1
						B4GALT1
						BAHD1
						RNF40
						LBH
						CIAPIN1
						LOC100505828
						NUDC
						MX1
						MRFAP1L1
						CCDC28A
						LMNB2
						SYVN1
						P4HB
						METAP2
						C5orf15
						VPS25
						MED15
						ALCAM
						ABCB6
						SEC13
						VWA9
						SETD2
						ID1
						ADIPOR2
						UBE2Q2
						PISD
						PFKM
						ASNA1
						NDUFA8
						GLUD1
						VPS28
						CITED2
						HIBADH
						PLXNB2
						PRPF3
						E2F4
						PRKAB1
						EIF2S1
						RNASE1
						SEC61G
						CKAP5
						LIMA1
						MPDU1
						TMEM167B
						CTNNBIP1
						RAE1
						MGAT1
						ARHGAP1
						RAB6A
						PES1
						PPP1R16A
						WASF2
						TOP2B
						TMED9
						RBFOX2
						ECE1
						RERE
						RHEB
						AP2B1
						LEPROTL1
						UBE2A
						AK1
						KRTCAP2
						SLIRP
						POLR2E
						ENSA
						CBX5
						COL18A1
						FURIN
						PAPD7
						GLO1
						VAMP3
						RABAC1
						ESYT1
						BLOC1S1
						HNRNPA0
						G6PD
						CARS
						FLOT2
						CLPTM1
						ITGAV
						ACSL1
						SRSF6
						ATXN10
						UQCR11
						CYBRD1
						LSM3
						MRPS21
						MRPL15
						CYTH2
						MAP2K2
						IGBP1
						RPS3A
						CARKD
						PRKCDBP
						ICMT
						CLK1
						GJA1
						DNAJB6
						RPL28
						RBX1
						PRCC
						INSIG1
						NDUFS4
						EFNA1
						LOC101060373
						ZCCHC3
						EFCAB14
						TMEM214
						HSPE1
						TOMM34
						STARD3
						NDUFA11
						FUT5
						TMEM167A
						PRC1
						FAM96A
						CNIH
						FAF1
						ASNS
						PRR13
						SUMO2
						FAM89B
						VPS26B
						PTK2
						PRKCZ
						SERPINA5
						GRN
						TOMM20
						MPC2
						CCT3
						CCL2
						TGFB1
						RAB11FIP5
						BAZ1B
						BACE1
						ADH5
						GPR56
						WBP1L
						AKR7A2
						MRPL1
						TP53INP2
						SELENBP1
						EIF4EBP2
						HTRA1
						LGALS9
						MET
						PKDCC
						RPS4Y1
						ALDH18A1
						MT1E
						NDUFB8
						C1QA
						UNG
						SPTBN1
						PCDHGA1
						POMC
						PMF1
						USP39
						SLC39A13
						MNAT1
						SCD5
						RAPGEF1
						RAD21
						TAF7
						USO1
						POLR2L
						RNF181
						KEAP1
						COMMD4
						PRAF2
						COMT
						NUDT9
						DDX56
						RFTN1
						MYO1C
						RHOBTB3
						MRPS35
						TUBA4A
						NELFB
						RFXANK
						GBA2
						SIAE
						NIF3L1
						ISCA1
						UQCRB
						GNL2
						RAF1
						PUM1
						STRAP
						LARP1
						F13A1
						SPINT1
						GRINA
						UNC119B
						STK38
						WDR59
						PIGT
						SERPINA3
						SIVA1
						MAP4
						CHMP4B
						ADRM1
						CRMP1
						CUL3
						AKR1A1
						GTF2E2
						SRRM2
						MOCS2
						ADD1
						VPS37B
						SDR39U1
						C10orf10
						S100A9
						PFDN2
						LOC100130872
						GSTK1
						ELAVL1
						PPT1
						SZRD1
						PRSS8
						TNNI1
						PSMC1
						DRAP1
						FGFR1
						HES1
						RHBDD2
						HLA-DMA
						PSMG3
						TNS1
						STRN4
						AIMP2
						SDCCAG3
						PRRC2C
						NOTCH3
						RPA1
						KDM3A
						CCDC6
						SDC1
						TMEM43
						CYSTM1
						G3BP2
						DYNLT1
						PDZD11
						AXL
						TMEM165
						BTBD1
						SLC44A1
						SEC24B
						CHMP1A
						KBTBD2
						STOML2
						TCEB2
						PFDN5
						CRABP2
						AP2S1
						ABCF3
						RPLP2
						TSPO
						REEP5
						MRPL36
						SS18L2
						TNPO1
						CDK2AP2
						XPO1
						ANAPC13
						KIF3B
						IER5
						ANGPTL4
						FXR2
						TMEM50A
						AARS
						EMC7
						COL4A1
						PSMB10
						DTYMK
						ERLEC1
						TTC19
						HM13
						DHX40
						UBE2Z
						EML4
						TRAF4
						HNRNPH3
						GRAMD4
						KIAA0247
						GDF15
						ID3
						MTHFD1
						RAB1B
						PIGY
						ACIN1
						ZNF106
						SLC39A9
						MYO1D
						ABR
						GOLGA3
						NPEPPS
						TSPAN6
						HBP1
						CMAS
						SNAPIN
						CCNDBP1
						PRKACB
						TRIM44
						ARL2BP
						DDR1
						ADM
						TCEAL8
						ARHGAP17
						CTSB
						NINJ1
						GLA
						AKT1S1
						PHF1
						DPY19L1
						ADCY6
						PLK1
						TPM1
						EMC3
						ERH
						SPSB3
						IRF1
						RNF185
						PRPF19
						PDRG1
						MSRB1
						GRAMD1A
						SLC6A8
						TJP2
						FAM60A
						AFF1
						CD99L2
						GNS
						TPGS2
						RNF7
						DHX30
						CASP4
						NSMF
						IQGAP1
						UBQLN2
						CHERP
						SIK1
						C11orf68
						SORBS3
						RAI14
						EPS8L2
						EIF1AX
						CLDN4
						TBL1XR1
						TRAK2
						B3GNT1
						TARS
						DKFZp686K1684
						CCNB2
						MYL6
						IFI16
						LBR
						NDN
						FADD
						SETD5
						PLEKHA2
						CSNK2A2
						ITPA
						CDC16
						SIN3B
						GATM
						SLC2A1
						ENOPH1
						CUL1
						ATPIF1
						BDH2
						FMOD
						RPS19BP1
						NPC2
						ATG9A
						XPOT
						TM7SF3
						PRRC2A
						DHRS3
						CTDNEP1
						CDV3
						UBE4A
						CASC4
						DNAJC13
						STIM1
						PREX1
						HIATL1
						IMPAD1
						COPG1
						B4GALT3
						SUPT7L
						MRPL51
						ETFA
						LOC101060431
						TMEM184B
						NISCH
						SLC1A5
						FEM1A
						UTP18
						PHC2
						GAA
						ADCY3
						WDR46
						C14orf142
						TSTA3
						B4GALT5
						MAD2L1BP
						ZZEF1
						CTR9
						BANF1
						VPS45
						EPCAM
						HEXA
						C9orf123
						TOX4
						ISG15
						PPIE
						ARL3
						TGOLN2
						CDH1
						PITHD1
						RNASET2
						NR2F6
						PGAP3
						DDAH1
						NAGK
						PDIA5
						CLEC11A
						PURB
						EXOC3
						TBC1D5
						DGCR2
						CCDC80
						SOD1
						UNC45A
						NUPR1
						SEC61B
						HMOX1
						TRIB2
						ADPRHL2
						EXOSC5
						YIPF3
						TWF1
						TM9SF3
						SRXN1
						NANS
						DPH1
						TMEM126A
						CTDSP2
						AAAS
						POMGNT1
						FAM3A
						PPM1F
						NRP2
						NSF
						GLRX3
						NSFL1C
						SLC35A4
						MIEN1
						CMSS1
						CDC34
						PNKD
						GTF2B
						HMGCS1
						LOC100996626
						AREL1
						CIC
						CSF1R
						WSB2
						TSPAN4
						RHBDD3
						RASA1
						GUCD1
						YTHDC1
						FKBP9
						POLDIP3
						BNIP3L
						MCFD2
						ATP6V1E1
						VAMP8
						SNRPF
						CLDN7
						LAMTOR2
						OCIAD2
						ATP1A1
						TMEM222
						SDF2
						MRPL23
						CXCL5
						GLYR1
						BAP1
						PACS1
						KIAA0141
						HDAC5
						RNF13
						GADD45A
						MTMR4
						GID8
						TCERG1
						C11orf95
						CLDND1
						DES
						SSR1
						CORO1C
						RPL5
						CECR5
						DECR1
						AP1M2
						SMARCD2
						CPQ
						GREM1
						DIP2B
						KTN1
						AEBP1
						LZTS2
						ZFAND6
						ATP8B5P
						VPS52
						TSPAN9
						PRPS1
						RBM39
						HIST2H2BE
						CDKN1B
						EIF4G2
						TCTA
						COX6A1
						HSPH1
						NAA20
						RPA2
						HIST1H2BK
						SLC38A1
						GRHPR
						PSMB5
						PDLIM5
						PCM1
						REPIN1
						ETHE1
						SUPT16H
						CERK
						PDXP
						P4HA2
						C6orf106
						PPP1R12B
						SH3PXD2A
						CLN6
						SAR1A
						AHNAK2
						MAFG
						PCSK1N
						CDC42EP4
						HARS
						COG4
						LANCL1
						PTPN1
						C11orf31
						USB1
						APMAP
						PLAU
						NME1
						ACP1
						ZNF593
						NDUFB3
						CLTA
						RRAS
						SLC29A1
						CDC20
						RANGAP1
						KDM2A
						PER1
						TRPC4AP
						BCL2L2
						IRF9
						ABL1
						SNX27
						STAT5A
						EDC4
						OCRL
						PDS5A
						GTPBP2
						MEF2D
						DNAJA1
						LOC101060503
						OST4
						RAB5B
						MEST
						SCFD1
						MRPL14
						POLR1D
						DPM2
						DNTTIP1
						SEL1L
						RSAD1
						GOLGA2
						RXRB
						NEO1
						NSMAF
						ATP9A
						STK10
						PPP3CB
						EXTL3
						CBFA2T2
						CDR2
						EP400
						MKLN1
						RPS7
						AMD1
						RBBP4
						MAEA
						YTHDF2
						LSM4
						EIF1B
						TMEM66
						MRPL20
						NAE1
						NDUFB11
						HSPA4
						PIM1
						STX5
						CCDC142
						AMFR
						C7orf50
						ATPAF1
						CAMK2G
						FPGS
						SNAPC2
						COL5A1
						MAPK14
						THRAP3
						URM1
						ASAP1
						WASL
						HLTF
						POGZ
						PI4KA
						YTHDF3
						SQSTM1
						MAP2K1
						JAM3
						SRSF7
						LRPPRC
						TACSTD2
						PDAP1
						ADIRF
						IARS2
						WDR75
						GNL3
						FBXO7
						IKBKAP
						HAUS1
						DTD1
						AGPAT6
						SEC24D
						OAF
						UPF1
						EZH1
						NUDT16L1
						KLF9
						BMS1
						PTPLB
						HMGXB3
						TRIM27
						RBM6
						CUX1
						SORD
						PTGFRN
						SUPT4H1
						FOSB
						ADD3
						RBP1
						NCAPH2
						RPRD1A
						EAPP
						PCBD1
						FEZ1
						RTF1
						GCN1L1
						GPC1
						C9orf69
						BCL2L12
						SNTA1
						ZC3HAV1
						ARSD
						CHD1L
						DNAJC3
						SLC25A25
						SRPRB
						PUF60
						FOPNL
						RNF34
						MT1G
						SEPT11
						LSM2
						C3orf37
						FN3KRP
						ARIH2
						CHTF8
						DDB2
						ZNF212
						TIPARP
						FAH
						ARF6
						SCAMP3
						TDP2
						FAM120AOS
						RPP25L
						SH2B3
						ANO6
						WIPI1
						MLST8
						RHOU
						DNAL1
						SLC35A2
						LOC101060541
						CHMP3
						GNB1
						PRDX5
						SNRPD3
						ECHDC1
						CDCA7L
						TOP1
						EPS8
						ARFGAP3
						JAGN1
						BYSL
						DHPS
						DSTN
						MRPS2
						ASCC2
						NEK7
						NLGN2
						MRPL39
						CHPF2
						NSUN2
						LXN
						NFAT5
						TTC38
						EPT1
						LAMP2
						FKBP10
						PDHA1
						C19orf10
						HARS2
						CORO1B
						DYNLRB1
						SSNA1
						TMEM129
						IMPA2
						SLC25A36
						HAGH
						NUB1
						CANT1
						TRAM2
						EXOSC10
						CIRH1A
						SEPT8
						ANXA1
						HSD17B10
						EFHD1
						REXO2
						OCIAD1
						LOC101060433
						PTTG1
						TMEM50B
						RDX
						SLC25A20
						UBA2
						MAN2A2
						TMEM259
						VEGFB
						RYBP
						WRNIP1
						NFKB1
						MAPK3
						POLR2A
						MRPS5
						MPRIP
						INTS12
						BTBD10
						LOXL1
						FNBP1L
						DERL2
						SETD7
						POM121
						ABLIM1
						SLCO2A1
						DTX3L
						EMP1
						NQO1
						CPSF3
						NECAP1
						PFN1
						SFN
						VPS26A
						VAPB
						PSMD10
						SCAP
						CLPP
						EXOSC8
						CNOT1
						CENPB
						ELF3
						GNAS
						SMPD1
						SLC20A2
						SECISBP2
						TRIP4
						RNPS1
						VMA21
						MEN1
						SUCLG2
						MAST2
						KLHDC8B
						KIF13B
						OXSR1
						PXN
						EPHA2
						LSS
						FOXN3
						SUCO
						TBL2
						NDUFC2
						BIRC2
						KIAA1279
						KLHL9
						COX6C
						MLH1
						RHOG
						SDC4
						UBE3A
						CSTF3
						MRPL24
						GPR107
						MCMBP
						SMG9
						SPRY1
						GIT1
						CMC4
						SPRED2
						EZH2
						CD109
						PIEZO1
						KLHL12
						TSPYL4
						POLA2
						POLR2K
						IWS1
						NDUFB6
						SF3B14
						EIF2B2
						SLC39A3
						CYFIP2
						AVPI1
						UNC13B
						GNA13
						MICU2
						RBM15B
						JAK1
						RNF19A
						MED27
						ANKRD13A
						CEBPG
						TYSND1
						ARIH1
						DCAF8
						RB1
						KIFC3
						VPS13D
						PTPN18
						LPCAT4
						MTFP1
						SDHAF1
						PALM
						CHST10
						FNDC3B
						ST6GAL1
						ASAH1
						RAB1A
						HN1
						SQLE
						PFKFB3
						ZCCHC24
						PCYOX1
						FUCA2
						GPRC5C
						ACOT7
						MARCH6
						MCTS1
						CD320
						HUWE1
						SEC14L1
						RALA
						NDUFV1
						G6PC3
						CPVL
						MGLL
						ATMIN
						PDE6G
						LCMT1
						OTUB1
						THRA
						GYPC
						KIF1C
						USP15
						DHX35
						PHF5A
						THYN1
						CLUH
						AAR2
						APPL2
						FAM219A
						ZDHHC3
						ZER1
						ATF5
						NTN4
						CASP3
						ZSWIM8
						RNF103
						EXD2
						SEPN1
						KIF3C
						ST3GAL4
						ZBTB5
						TNRC6A
						TOB2
						TNFAIP2
						STMN2
						DBI
						LTBR
						TSC22D3
						EIF4E2
						MIIP
						TEX10
						GLG1
						SRSF4
						PDCD6
						ETNK1
						CDK7
						PLEKHJ1
						FARSA
						QRICH1
						CCDC167
						ZNF282
						NAGLU
						ZSCAN18
						TSSC4
						PSMG1
						DHX29
						EBP
						EGR1
						DUSP5
						PSME4
						ZNRD1
						LINC00921
						KANK2
						IRF8
						PPFIA1
						ATXN7L3
						ZNF512
						ZHX3
						CCDC3
						PTPN12
						CHAMP1
						GNAI2
						ECM1
						PTP4A1
						MMS19
						MAGT1
						ASF1B
						ZCCHC17
						IER3IP1
						STAU1
						FAM136A
						IGFBP6
						CXCL14
						CDO1
						BIVM-ERCC5
						CKMT1A
						WFDC2
						SRRT
						YAP1
						FOXK2
						FOLR1
						TBK1
						DNAL4
						ERMP1
						SMIM3
						U2AF2
						EIF2B1
						FNBP4
						NUMB
						COA5
						SC5D
						ZDHHC18
						DCPS
						MOGS
						STK39
						PATL1
						TCF3
						KCTD2
						MED11
						KRAS
						TYW1
						TMEM216
						FGFR3
						FAM20B
						FAM219B
						METTL3
						ACP5
						FBXL3
						GGPS1
						PITPNB
						APOC1
						MRPL40
						C17orf49
						SUN1
						SIDT2
						DNAJC7
						NR4A1
						NUP205
						MPLKIP
						C10orf54
						ZMYM3
						NCOA5
						CDC25B
						MYLIP
						CPNE2
						STX18
						SLC25A22
						MRPL4
						IRS2
						ZMAT5
						ADARB1
						LRRC20
						SSFA2
						IFT52
						IL1R1
						NCOA7
						PUS1
						RAB11A
						ATP6V0A1
						CHURC1-FNTB
						APOA2
						PPIL1
						MDK
						DCAF12
						SNRPE
						MED17
						RAB11B
						ITPK1
						GLRX
						BASP1
						RPL27
						TBC1D23
						LSM1
						BTBD3
						UTP11L
						TYMS
						TTYH2
						NME3
						C11orf48
						S100A4
						PVRL2
						TCTN1
						MYO1E
						NCOR2
						IL4R
						MAPKAPK3
						BCL2L11
						ATP2B4
						LYN
						SHKBP1
						TNKS
						TPCN1
						RAB11FIP1
						BIVM
						NPRL2
						RNF38
						MEF2A
						ENDOD1
						IFT20
						CD59
						RELA
						IPO5
						DLD
						SF3A3
						SRP54
						METTL13
						NFS1
						CFL2
						ATP6V1A
						AIMP1
						TK1
						ARL2
						RBP4
						CDK5RAP1
						PRPS2
						PDXK
						EMP3
						DKK1
						TTC27
						DGCR14
						HPCAL1
						ATG5
						APH1A
						PRADC1
						HDAC3
						PPFIBP2
						HEPH
						THTPA
						NMI
						KLF13
						MCRS1
						PPP1R15B
						RBL2
						PRDM4
						MYOF
						KMT2B
						RFWD2
						C2CD5
						C1D
						DDX50
						B3GNT9
						CMTM4
						FERMT2
						CDCA5
						FCHSD2
						UHRF2
						BNIP1
						FOXJ2
						C14orf159
						VEZF1
						ATP6V0D1
						LHFP
						KPNA3
						HEY1
						BTD
						PRICKLE4
						REC8
						TOE1
						COQ6
						TMEM9B
						PYCR1
						SLC27A2
						DDA1
						RAB22A
						HNRNPAB
						GSPT1
						SMIM12
						BCS1L
						R3HDM4
						HLA-F
						KTI12
						PRPF4B
						C1orf115
						CAPRIN1
						PRUNE2
						ITGA7
						SLC25A42
						KIAA0146
						KIAA0430
						TBC1D13
						HINFP
						PPP1R10
						ABHD4
						URGCP
						CCDC130
						ANKRD27
						NOTCH1
						ERF
						ACACA
						SMAD3
						ANGPTL2
						HNRNPUL1
						TAX1BP1
						EIF3L
						IFRD2
						NDUFB4
						RPRD1B
						TRIAP1
						NDUFV2
						EIF4EBP1
						MRPL45
						UBL3
						APBB3
						FXYD5
						HK1
						CDKN2A
						NME1-NME2
						SEMA4B
						TACC3
						CCDC25
						PLAC9
						PAFAH1B3
						MYO18A
						PDLIM2
						GSE1
						HEG1
						TMUB1
						LRP11
						SLC16A2
						SLC25A10
						ACAP2
						SESN2
						WWC3
						SGSM2
						NAPB
						TSPAN3
						SCAMP4
						GRB2
						LMOD1
						NHP2
						DAZAP2
						RPS9
						TUBGCP2
						CNOT7
						S100P
						TUSC2
						NLRP2
						VPS33B
						ERP44
						USF2
						PEG10
						COIL
						HS6ST1
						ST6GALNAC6
						LYPLA1
						FDPS
						ZZZ3
						LAMA5
						NRBF2
						DHRS7B
						WDR5
						LOC401127
						PRKAG2
						DGKZ
						PSD4
						PARP4
						AIFM1
						C2orf68
						ZHX2
						ZFYVE20
						NUDT2
						TRIM26
						PREPL
						JUN
						TGM2
						PNP
						NUDT21
						RFC3
						BZW2
						TMBIM6
						STXBP2
						NDUFAF3
						GPKOW
						C14orf166
						NONO
						ECSIT
						TST
						CLPTM1L
						TMEM115
						CCNB1IP1
						SMARCA5
						ACD
						HSDL2
						SOD3
						EMD
						ZNF32
						PPP6R1
						SASH1
						NPNT
						ATPAF2
						NSUN4
						MAPK8IP3
						SH3BGRL2
						AGBL5
						NAGA
						INPP5K
						SLC43A2
						STK11IP
						SLC39A11
						ELMOD3
						NCK2
						NECAB3
						USP33
						GLIS2
						ABHD2
						IDH1
						MID1IP1
						UBE2N
						H1F0
						EI24
						ORC3
						FABP5
						SRP68
						REEP4
						EXOC1
						MRPL54
						UBE2Q1
						GPCPD1
						LOC100996657
						PSMG2
						UBE2L3
						TSPAN14
						SQRDL
						TAF9
						KCMF1
						SMG7
						ANTXR1
						NIPA2
						ESRRA
						TOR3A
						PCIF1
						CAD
						SIK3
						NKTR
						FAHD2A
						TMEM243
						MTSS1
						PARP6
						ZBTB44
						ILF3
						NAA60
						OTUD4
						MCOLN1
						CREB3L2
						MKRN1
						C20orf112
						RCOR1
						DNMT3A
						ANKRD10
						KIAA1147
						WIPF1
						NT5DC3
						SERBP1
						NET1
						GSTM3
						COQ9
						GPN2
						PSMA1
						CNPY2
						SAP30BP
						BEX4
						CHMP6
						SDF2L1
						RTN4
						CCNL1
						FAU
						CCDC12
						DDRGK1
						TM2D2
						ATXN2
						C7orf41
						DESI1
						MIR5193
						VPS72
						TP53INP1
						ABCD4
						RABEP1
						DUSP12
						PPP5C
						DGUOK
						TRAK1
						BOK
						SERTAD1
						PCBP4
						KIF1B
						JMJD1C
						ELP6
						SEC24C
						SPR
						NDST2
						OSBPL8
						ACVR1
						SYNE2
						STAT2
						PKD2
						CHMP5
						SLC16A1
						MIR21
						MOV10
						NENF
						SRP14
						MIR4647
						GATC
						ENY2
						MED9
						C11orf49
						IRF3
						TMEM245
						PSEN1
						CD97
						AFP
						ANP32B
						TXNRD2
						NES
						ACOT8
						SBNO2
						TMEM60
						YIF1B
						C6orf89
						ARFIP1
						INO80E
						IGF1R
						TBC1D9B
						SLC9A1
						SFSWAP
						B4GALT2
						LOC101060429
						TOM1L2
						FOCAD
						BRD8
						ARRDC3
						ZNF655
						CCDC97
						MAPT
						POGK
						PCMTD1
						ST3GAL1
						FAM160B2
						DCTN4
						CXCL12
						ARHGAP21
						PCGF2
						C1QL1
						SPG11
						NPR2
						FUK
						CAPN5
						MTMR10
						HIF1A
						WLS
						POMP
						COX5B
						NDUFA6
						PRSS23
						LAMTOR3
						SELK
						SMARCE1
						KRT222
						SRRM1
						PCMT1
						SSBP2
						TMED1
						R3HCC1
						PAN2
						ADA
						ZNF302
[truncated: 10,405 more rows]
