# Supplementary material for: Cell fate decisions of human iPSC-derived bipotential hepatoblasts depend on cell density
Source: PLoS One. 2018 Jul 10;13(7):e0200416. doi: 10.1371/journal.pone.0200416 (PMC6039024; doi:10.1371/journal.pone.0200416)
Supplement: S5 Table — Genes expressed either in HLCs or in EDECS (regardless of inhibitor treatment) from the venn diagram (Fig 5D) were used for GO analysis. Clusters are listed in this table. (XLSX) [file pone.0200416.s009.xlsx]

## Sheet: HLC only
Annotation Cluster 1	Enrichment Score: 5.565761552369075
Category	Term	Count	%	PValue	Genes	List Total	Pop Hits	Pop Total	Fold Enrichment	Bonferroni	Benjamini	FDR
GOTERM_CC_FAT	GO:0044421~extracellular region part	45	13.8462	4.79116e-09	TF, ODAM, INSL4, MFNG, ADAMTS19, COL21A1, ENPP1, ADAMTS13, FAM3B, CTF1, APOC2, DCN, VIT, GREM2, MMP1, APOA4, APOB, SOSTDC1, APOC3, SEMA3E, FBN3, ANGPT1, APOM, PRSS12, THBS4, CRISP3, PTPRZ1, SPARCL1, IL1RN, CHI3L1, MEPE, ADAMTS6, C8B, TNFSF10, AMBN, SOST, F5, HPX, KAZALD1, FBLN7, WFDC1, SST, ADAMTS2, BMP5, ENOX1	229	960	12782	2.6164	1.26487e-06	1.26487e-06	6.27751e-06
GOTERM_CC_FAT	GO:0031012~extracellular matrix	21	6.46154	3.68176e-06	ODAM, CRISP3, TF, ADAMTS19, COL21A1, ADAMTS13, SPARCL1, PTPRZ1, CHI3L1, DCN, MEPE, VIT, MMP1, ADAMTS6, AMBN, KAZALD1, FBLN7, FBN3, ADAMTS2, PRSS12, THBS4	229	345	12782	3.39753	0.000971514	0.000485875	0.00482383
GOTERM_CC_FAT	GO:0005578~proteinaceous extracellular matrix	20	6.15385	4.61143e-06	ODAM, CRISP3, TF, ADAMTS19, COL21A1, ADAMTS13, SPARCL1, PTPRZ1, CHI3L1, DCN, MEPE, VIT, MMP1, ADAMTS6, AMBN, KAZALD1, FBLN7, FBN3, ADAMTS2, THBS4	229	320	12782	3.48854	0.00121668	0.000405724	0.00604184
SP_PIR_KEYWORDS	extracellular matrix	13	4	0.000670845	ADAMTS6, AMBN, ADAMTS19, COL21A1, SPARCL1, KAZALD1, FBLN7, FBN3, DCN, VIT, MEPE, ADAMTS2, MMP1	317	241	19235	3.2731	0.207205	0.025469	0.912056
Annotation Cluster 2	Enrichment Score: 5.362086562442522
Category	Term	Count	%	PValue	Genes	List Total	Pop Hits	Pop Total	Fold Enrichment	Bonferroni	Benjamini	FDR
GOTERM_CC_FAT	GO:0044421~extracellular region part	45	13.8462	4.79116e-09	TF, ODAM, INSL4, MFNG, ADAMTS19, COL21A1, ENPP1, ADAMTS13, FAM3B, CTF1, APOC2, DCN, VIT, GREM2, MMP1, APOA4, APOB, SOSTDC1, APOC3, SEMA3E, FBN3, ANGPT1, APOM, PRSS12, THBS4, CRISP3, PTPRZ1, SPARCL1, IL1RN, CHI3L1, MEPE, ADAMTS6, C8B, TNFSF10, AMBN, SOST, F5, HPX, KAZALD1, FBLN7, WFDC1, SST, ADAMTS2, BMP5, ENOX1	229	960	12782	2.6164	1.26487e-06	1.26487e-06	6.27751e-06
SP_PIR_KEYWORDS	signal	89	27.3846	6.44689e-07	NXPH2, INSL4, COL21A1, FAM20A, FAM3B, STRC, LRRC15, LGR5, MMP1, APOA4, EDNRA, ART4, APOB, SOSTDC1, SEMA3E, CEACAM16, HTRA4, ANGPT1, HHIP, APLN, APOM, CRISP3, SPARCL1, GPR133, PCDH11X, CFC1, MEPE, TMEM132E, ADAMTS6, C8B, AMBN, CCR7, F5, IGSF1, PROK1, LSAMP, UGT2B11, WFDC1, TREM1, ADAMTS2, CASQ2, TF, ODAM, ENPP7, ADAMTS19, ADAMTS13, ENPP2, GPR64, MST1, APOC2, SORCS1, PCDHB14, DCN, VIT, GREM2, LEAP2…	317	3250	19235	1.66165	0.000223038	0.000223038	0.000880217
SP_PIR_KEYWORDS	Secreted	56	17.2308	6.84619e-07	NXPH2, INSL4, COL21A1, FAM20A, FAM3B, MMP1, APOA4, APOB, SOSTDC1, SEMA3E, ANGPT1, HHIP, APLN, APOM, CRISP3, SPARCL1, MEPE, C8B, ADAMTS6, AMBN, F5, IGSF1, PROK1, WFDC1, TREM1, ADAMTS2, ENOX1, ODAM, TF, ADAMTS19, ADAMTS13, ENPP2, CTF1, MST1, APOC2, DCN, VIT, GREM2, LEAP2, APOC3, PLA2G12B, FBN3, PRSS12, IL1RN, CHI3L1, ACPP, PXDNL, TULP1, SOST, HPX, KAZALD1, CRH, FBLN7, LYG1, SST, BMP5	317	1689	19235	2.01183	0.00023685	0.000118432	0.000934735
UP_SEQ_FEATURE	signal peptide	89	27.3846	7.33482e-07	NXPH2, INSL4, COL21A1, FAM20A, FAM3B, STRC, LRRC15, LGR5, MMP1, APOA4, EDNRA, ART4, APOB, SOSTDC1, SEMA3E, CEACAM16, HTRA4, ANGPT1, HHIP, APLN, APOM, CRISP3, SPARCL1, GPR133, PCDH11X, CFC1, MEPE, TMEM132E, ADAMTS6, C8B, AMBN, CCR7, F5, IGSF1, PROK1, LSAMP, UGT2B11, WFDC1, TREM1, ADAMTS2, CASQ2, TF, ODAM, ENPP7, ADAMTS19, ADAMTS13, ENPP2, GPR64, MST1, APOC2, SORCS1, PCDHB14, DCN, VIT, GREM2, LEAP2…	316	3250	19113	1.65634	0.000777922	0.000777922	0.00116762
UP_SEQ_FEATURE	glycosylation site:N-linked (GlcNAc...)	105	32.3077	1.55307e-06	KCNC1, ADCY1, KLRC3, FAM20A, SLC44A4, STRC, SLC6A3, MMP1, APOB, MRGPRX1, SOSTDC1, APOM, HTR1E, CRISP3, SPARCL1, GPR133, CFC1, MEPE, TMEM132E, ADAMTS6, CCR7, GYLTL1B, F5, IGSF1, LSAMP, RYR2, ADAMTS2, SLC38A4, ENPP7, MFNG, GPR144, ENPP1, ENPP2, MST1, SORCS1, ABCA4, VIT, GREM2, GABRE, HAVCR1, IL1RN, CHI3L1, CACNA2D3, PCDH17, ACPP, PXDNL, NTRK2, TREML2, BMP5, NXPH2, SLC15A1, COL21A1, TRPV2, FAM3B, AN…	316	4129	19113	1.53811	0.00164645	0.000823565	0.00247229
SP_PIR_KEYWORDS	glycoprotein	108	33.2308	1.92606e-06	KCNC1, ADCY1, KLRC3, FAM20A, SLC44A4, STRC, SLC6A3, MMP1, APOB, MRGPRX1, SOSTDC1, APOM, HTR1E, CRISP3, SPARCL1, GPR133, CFC1, MEPE, TMEM132E, ADAMTS6, CCR7, GYLTL1B, F5, IGSF1, LSAMP, RYR2, ADAMTS2, ODAM, SLC38A4, ENPP7, MFNG, GPR144, ENPP1, ENPP2, MST1, SORCS1, ABCA4, VIT, GREM2, APOC3, GABRE, HAVCR1, IL1RN, CHI3L1, CACNA2D3, PCDH17, ACPP, PXDNL, NTRK2, TREML2, BMP5, NXPH2, SLC15A1, COL21A1, TRP…	317	4318	19235	1.51766	0.000666196	0.000222115	0.0026297
GOTERM_CC_FAT	GO:0005576~extracellular region	63	19.3846	5.8491e-06	NXPH2, INSL4, COL21A1, FAM20A, FAM3B, STRC, MMP1, APOA4, APOB, SOSTDC1, SEMA3E, HTRA4, ANGPT1, HHIP, APLN, APOM, CRISP3, SPARCL1, MEPE, C8B, ADAMTS6, AMBN, F5, IGSF1, PROK1, TMPRSS11F, WFDC1, TREM1, ADAMTS2, ENOX1, TF, ODAM, MFNG, ADAMTS19, ENPP1, ADAMTS13, ENPP2, CTF1, MST1, APOC2, DCN, VIT, GREM2, LEAP2, APOC3, PLA2G12B, FBN3, PRSS12, THBS4, PTPRZ1, IL1RN, CHI3L1, ACPP, PXDNL, TNFSF10, SOST, HP…	229	2010	12782	1.74948	0.00154298	0.000385967	0.00766338
GOTERM_CC_FAT	GO:0005615~extracellular space	27	8.30769	0.000223295	TF, MFNG, INSL4, ENPP1, ADAMTS13, CTF1, FAM3B, APOC2, GREM2, APOA4, APOB, SOSTDC1, SEMA3E, APOC3, ANGPT1, APOM, IL1RN, CHI3L1, C8B, TNFSF10, SOST, F5, HPX, WFDC1, SST, BMP5, ENOX1	229	685	12782	2.20007	0.0572523	0.0117221	0.292173
SP_PIR_KEYWORDS	disulfide bond	71	21.8462	0.000605119	INSL4, KLRC3, FAM3B, SLC6A3, MMP1, ART4, EDNRA, ST6GALNAC3, APOB, SOSTDC1, CXCR6, SEMA3E, CEACAM16, ANGPT1, HHIP, APOM, HTR1E, CRISP3, SPARCL1, OXGR1, CFC1, CLEC1A, C8B, ADAMTS6, CCR7, F5, SGCG, IGSF1, PROK1, LSAMP, TMPRSS11F, WFDC1, TREM1, ADAMTS2, TF, HS3ST6, ADAMTS19, ENPP1, ADAMTS13, ENPP2, CCR1, MST1, PCDHB14, DCN, VIT, ABCA4, GREM2, LEAP2, FBN3, PRSS12, THBS4, GABRE, HAVCR1, IL1RN, CHI3L1, …	317	2924	19235	1.47338	0.188957	0.0294761	0.823038
UP_SEQ_FEATURE	disulfide bond	69	21.2308	0.00065288	INSL4, KLRC3, FAM3B, SLC6A3, MMP1, ART4, EDNRA, ST6GALNAC3, APOB, SOSTDC1, CXCR6, SEMA3E, CEACAM16, ANGPT1, HHIP, APOM, HTR1E, CRISP3, SPARCL1, OXGR1, CFC1, CLEC1A, C8B, ADAMTS6, CCR7, F5, SGCG, IGSF1, PROK1, LSAMP, TMPRSS11F, WFDC1, TREM1, ADAMTS2, TF, HS3ST6, ADAMTS19, ENPP1, ADAMTS13, ENPP2, CCR1, MST1, PCDHB14, DCN, VIT, ABCA4, GREM2, LEAP2, FBN3, PRSS12, THBS4, GABRE, HAVCR1, IL1RN, CHI3L1, …	316	2819	19113	1.48046	0.499892	0.206243	1.03427
Annotation Cluster 3	Enrichment Score: 2.1018737961175353
Category	Term	Count	%	PValue	Genes	List Total	Pop Hits	Pop Total	Fold Enrichment	Bonferroni	Benjamini	FDR
GOTERM_BP_FAT	GO:0008015~blood circulation	12	3.69231	0.000709897	ACSM3, EDNRA, CTTNBP2, HOXB2, F5, HSD11B2, RYR2, GUCY1A3, NOS3, GUCY1B3, MYH6, NPR3	252	186	13528	3.46339	0.695843	0.138238	1.18865
GOTERM_BP_FAT	GO:0003013~circulatory system process	12	3.69231	0.000709897	ACSM3, EDNRA, CTTNBP2, HOXB2, F5, HSD11B2, RYR2, GUCY1A3, NOS3, GUCY1B3, MYH6, NPR3	252	186	13528	3.46339	0.695843	0.138238	1.18865
GOTERM_BP_FAT	GO:0008217~regulation of blood pressure	6	1.84615	0.038398	ACSM3, HSD11B2, GUCY1A3, NOS3, MYH6, NPR3	252	100	13528	3.22095	1	0.690204	48.2785
GOTERM_BP_FAT	GO:0003012~muscle system process	6	1.84615	0.202212	EDNRA, RYR2, GUCY1A3, NOS3, MYH6, CASQ2	252	168	13528	1.91723	1	0.935667	97.7718
Annotation Cluster 4	Enrichment Score: 1.9527534641428523
Category	Term	Count	%	PValue	Genes	List Total	Pop Hits	Pop Total	Fold Enrichment	Bonferroni	Benjamini	FDR
GOTERM_BP_FAT	GO:0001501~skeletal system development	15	4.61538	0.0025339	CYP24A1, TP63, NPR3, SOX6, ATP6V1B1, MEPE, HOXB3, AMBN, EYA1, HOXB2, SOST, DLX5, KAZALD1, ATP6V0A4, BMP5	252	319	13528	2.52426	0.985767	0.298371	4.1821
GOTERM_BP_FAT	GO:0001503~ossification	7	2.15385	0.0202127	CYP24A1, AMBN, SOST, KAZALD1, ATP6V1B1, ATP6V0A4, BMP5	252	115	13528	3.26763	1	0.566004	29.0953
GOTERM_BP_FAT	GO:0060348~bone development	7	2.15385	0.0270599	CYP24A1, AMBN, SOST, KAZALD1, ATP6V1B1, ATP6V0A4, BMP5	252	123	13528	3.0551	1	0.608712	36.9927
Annotation Cluster 5	Enrichment Score: 1.9234961143657863
Category	Term	Count	%	PValue	Genes	List Total	Pop Hits	Pop Total	Fold Enrichment	Bonferroni	Benjamini	FDR
GOTERM_BP_FAT	GO:0065005~protein-lipid complex assembly	5	1.53846	5.09437e-05	APOA4, SOAT2, APOB, APOC3, APOM	252	12	13528	22.3677	0.0818402	0.0818402	0.0857459
GOTERM_BP_FAT	GO:0034377~plasma lipoprotein particle assembly	5	1.53846	5.09437e-05	APOA4, SOAT2, APOB, APOC3, APOM	252	12	13528	22.3677	0.0818402	0.0818402	0.0857459
GOTERM_BP_FAT	GO:0042632~cholesterol homeostasis	7	2.15385	6.44768e-05	APOA4, SOAT2, APOB, APOC3, APOC2, APOM, MTTP	252	38	13528	9.88889	0.102432	0.0525995	0.108512
GOTERM_BP_FAT	GO:0055092~sterol homeostasis	7	2.15385	6.44768e-05	APOA4, SOAT2, APOB, APOC3, APOC2, APOM, MTTP	252	38	13528	9.88889	0.102432	0.0525995	0.108512
SP_PIR_KEYWORDS	plasma	9	2.76923	0.000147368	APOA4, C8B, TF, APOB, F5, HPX, APOC3, MST1, APOC2	317	93	19235	5.87209	0.0497147	0.0126673	0.20102
SP_PIR_KEYWORDS	lipid binding	5	1.53846	0.000182303	APOA4, APOB, CRABP1, APOC2, FABP1	317	18	19235	16.8551	0.0611342	0.0104587	0.24862
GOTERM_BP_FAT	GO:0055088~lipid homeostasis	7	2.15385	0.00034394	APOA4, SOAT2, APOB, APOC3, APOC2, APOM, MTTP	252	51	13528	7.36819	0.438162	0.174842	0.577561
GOTERM_BP_FAT	GO:0033344~cholesterol efflux	5	1.53846	0.000360085	APOA4, SOAT2, APOC3, APOC2, APOM	252	19	13528	14.127	0.453166	0.140069	0.604595
GOTERM_CC_FAT	GO:0034361~very-low-density lipoprotein particle	5	1.53846	0.000381604	APOA4, APOB, APOC3, APOC2, APOM	229	20	12782	13.9541	0.0958524	0.0166535	0.498835
GOTERM_CC_FAT	GO:0034385~triglyceride-rich lipoprotein particle	5	1.53846	0.000381604	APOA4, APOB, APOC3, APOC2, APOM	229	20	12782	13.9541	0.0958524	0.0166535	0.498835
GOTERM_BP_FAT	GO:0034368~protein-lipid complex remodeling	5	1.53846	0.000443586	APOA4, APOB, APOC3, APOC2, APOM	252	20	13528	13.4206	0.524607	0.138192	0.744304
GOTERM_BP_FAT	GO:0034367~macromolecular complex remodeling	5	1.53846	0.000443586	APOA4, APOB, APOC3, APOC2, APOM	252	20	13528	13.4206	0.524607	0.138192	0.744304
GOTERM_BP_FAT	GO:0034369~plasma lipoprotein particle remodeling	5	1.53846	0.000443586	APOA4, APOB, APOC3, APOC2, APOM	252	20	13528	13.4206	0.524607	0.138192	0.744304
GOTERM_BP_FAT	GO:0030301~cholesterol transport	6	1.84615	0.000566903	APOA4, SOAT2, APOB, APOC3, APOC2, APOM	252	37	13528	8.70528	0.613413	0.146491	0.950293
GOTERM_BP_FAT	GO:0015918~sterol transport	6	1.84615	0.000566903	APOA4, SOAT2, APOB, APOC3, APOC2, APOM	252	37	13528	8.70528	0.613413	0.146491	0.950293
SP_PIR_KEYWORDS	chylomicron	4	1.23077	0.00065713	APOA4, APOB, APOC3, APOC2	317	11	19235	22.0648	0.203431	0.0280299	0.893486
GOTERM_BP_FAT	GO:0010876~lipid localization	11	3.38462	0.000696295	APOA4, SOAT2, APOB, ENPP1, APOC3, APOC2, FABP1, ABCA4, APOM, ABCA12, MTTP	252	157	13528	3.7612	0.688824	0.153607	1.166
GOTERM_CC_FAT	GO:0042627~chylomicron	4	1.23077	0.00109399	APOA4, APOB, APOC3, APOC2	229	12	12782	18.6055	0.250967	0.0404412	1.42393
GOTERM_BP_FAT	GO:0006869~lipid transport	10	3.07692	0.00153194	APOA4, SOAT2, APOB, APOC3, APOC2, FABP1, ABCA4, APOM, ABCA12, MTTP	252	145	13528	3.70224	0.923426	0.248361	2.54846
GOTERM_CC_FAT	GO:0034363~intermediate-density lipoprotein particle	3	0.923077	0.00185633	APOB, APOC3, APOC2	229	4	12782	41.8624	0.387696	0.0594738	2.40508
GOTERM_BP_FAT	GO:0034381~lipoprotein particle clearance	4	1.23077	0.0029555	APOB, APOC3, APOC2, APOM	252	16	13528	13.4206	0.992992	0.31723	4.86177
GOTERM_BP_FAT	GO:0043691~reverse cholesterol transport	4	1.23077	0.0029555	APOA4, APOC3, APOC2, APOM	252	16	13528	13.4206	0.992992	0.31723	4.86177
OMIM_DISEASE	Common variants at 30 loci contribute to polygenic dyslipidemia	6	1.84615	0.00298163	APOA4, APOB, HAVCR1, XKR6, APOC3, APOC2	83	45	3671	5.89719	0.422727	0.422727	3.62429
GOTERM_CC_FAT	GO:0032994~protein-lipid complex	5	1.53846	0.0033457	APOA4, APOB, APOC3, APOC2, APOM	229	35	12782	7.9738	0.587181	0.0936276	4.29597
GOTERM_CC_FAT	GO:0034358~plasma lipoprotein particle	5	1.53846	0.0033457	APOA4, APOB, APOC3, APOC2, APOM	229	35	12782	7.9738	0.587181	0.0936276	4.29597
GOTERM_BP_FAT	GO:0034379~very-low-density lipoprotein particle assembly	3	0.923077	0.00489629	SOAT2, APOB, APOC3	252	6	13528	26.8413	0.999732	0.351417	7.93244
GOTERM_BP_FAT	GO:0010896~regulation of triglyceride catabolic process	3	0.923077	0.00489629	APOA4, APOC3, APOC2	252	6	13528	26.8413	0.999732	0.351417	7.93244
GOTERM_MF_FAT	GO:0005319~lipid transporter activity	6	1.84615	0.00519154	APOA4, APOB, FABP1, ABCA4, APOM, MTTP	232	63	12983	5.32964	0.923165	0.47351	7.20769
GOTERM_BP_FAT	GO:0006641~triglyceride metabolic process	5	1.53846	0.0080976	APOA4, APOB, APOC3, APOC2, MTTP	252	43	13528	6.24216	0.999999	0.447041	12.7947
GOTERM_CC_FAT	GO:0034366~spherical high-density lipoprotein particle	3	0.923077	0.0082635	APOC3, APOC2, APOM	229	8	12782	20.9312	0.888154	0.196729	10.3019
GOTERM_CC_FAT	GO:0034364~high-density lipoprotein particle	4	1.23077	0.00964345	APOA4, APOC3, APOC2, APOM	229	25	12782	8.93066	0.922558	0.207503	11.9235
GOTERM_BP_FAT	GO:0050994~regulation of lipid catabolic process	4	1.23077	0.0119737	APOA4, APOC3, APOC2, FABP1	252	26	13528	8.25885	1	0.513751	18.3585
GOTERM_BP_FAT	GO:0006639~acylglycerol metabolic process	5	1.53846	0.0127555	APOA4, APOB, APOC3, APOC2, MTTP	252	49	13528	5.47781	1	0.511879	19.4395
GOTERM_BP_FAT	GO:0006638~neutral lipid metabolic process	5	1.53846	0.0136676	APOA4, APOB, APOC3, APOC2, MTTP	252	50	13528	5.36825	1	0.513626	20.6837
GOTERM_BP_FAT	GO:0033700~phospholipid efflux	3	0.923077	0.0139867	APOA4, APOC3, APOC2	252	10	13528	16.1048	1	0.510989	21.1146
GOTERM_BP_FAT	GO:0006662~glycerol ether metabolic process	5	1.53846	0.0146202	APOA4, APOB, APOC3, APOC2, MTTP	252	51	13528	5.26299	1	0.516163	21.9637
GOTERM_MF_FAT	GO:0008289~lipid binding	16	4.92308	0.0148487	SOAT2, CYP11A1, CRABP1, ESRRG, APOC2, MTTP, APOA4, APOB, DGKB, CADPS2, APOC3, HSD11B2, SYT16, FABP1, SULT1E1, FABP7	232	450	12983	1.98973	0.999373	0.651325	19.3461
SP_PIR_KEYWORDS	vldl	3	0.923077	0.0159273	APOB, APOC3, APOC2	317	12	19235	15.1696	0.996133	0.22315	19.6848
GOTERM_BP_FAT	GO:0018904~organic ether metabolic process	5	1.53846	0.0166487	APOA4, APOB, APOC3, APOC2, MTTP	252	53	13528	5.06439	1	0.523114	24.6251
SP_PIR_KEYWORDS	lipid transport	5	1.53846	0.0189123	APOA4, APOB, APOC3, APOC2, APOM	317	62	19235	4.89341	0.998648	0.240628	22.9481
GOTERM_BP_FAT	GO:0034375~high-density lipoprotein particle remodeling	3	0.923077	0.0200198	APOA4, APOC3, APOM	252	12	13528	13.4206	1	0.571447	28.8599
GOTERM_CC_FAT	GO:0034362~low-density lipoprotein particle	3	0.923077	0.0217094	APOB, APOC2, APOM	229	13	12782	12.8808	0.996955	0.338924	24.992
GOTERM_BP_FAT	GO:0015914~phospholipid transport	4	1.23077	0.0228578	APOA4, APOC3, APOC2, ABCA4	252	33	13528	6.50697	1	0.593943	32.2504
GOTERM_BP_FAT	GO:0050996~positive regulation of lipid catabolic process	3	0.923077	0.0233738	APOA4, APOC2, FABP1	252	13	13528	12.3883	1	0.593796	32.8504
GOTERM_BP_FAT	GO:0042304~regulation of fatty acid biosynthetic process	3	0.923077	0.0307105	APOA4, APOC3, APOC2	252	15	13528	10.7365	1	0.63408	40.8574
GOTERM_MF_FAT	GO:0015485~cholesterol binding	3	0.923077	0.0359649	SOAT2, CYP11A1, APOC3	232	17	12983	9.87551	1	0.724678	40.9276
SP_PIR_KEYWORDS	lipid metabolism	7	2.15385	0.0387408	ACSM3, SOAT2, ACADSB, APOB, CYP11A1, APOC3, APOC2	317	151	19235	2.8129	0.999999	0.375878	41.6939
GOTERM_BP_FAT	GO:0051004~regulation of lipoprotein lipase activity	3	0.923077	0.0388269	APOA4, APOC3, APOC2	252	17	13528	9.47339	1	0.681561	48.6656
OMIM_DISEASE	Six new loci associated with blood low-density lipoprotein cholesterol, high-density lipoprotein cholesterol or triglycerides in humans	4	1.23077	0.0391027	APOA4, APOB, APOC3, APOC2	83	34	3671	5.2034	0.999351	0.974515	38.9282
GOTERM_MF_FAT	GO:0032934~sterol binding	3	0.923077	0.0441869	SOAT2, CYP11A1, APOC3	232	19	12983	8.83598	1	0.73034	47.7696
GOTERM_BP_FAT	GO:0046890~regulation of lipid biosynthetic process	4	1.23077	0.0506245	APOA4, APOB, APOC3, APOC2	252	45	13528	4.77178	1	0.727344	58.3039
GOTERM_BP_FAT	GO:0032371~regulation of sterol transport	3	0.923077	0.0523184	APOA4, APOC3, APOC2	252	20	13528	8.05238	1	0.734051	59.5391
GOTERM_BP_FAT	GO:0032374~regulation of cholesterol transport	3	0.923077	0.0523184	APOA4, APOC3, APOC2	252	20	13528	8.05238	1	0.734051	59.5391
GOTERM_BP_FAT	GO:0045923~positive regulation of fatty acid metabolic process	3	0.923077	0.0571355	APOA4, APOC2, FABP1	252	21	13528	7.66893	1	0.750621	62.8662
GOTERM_BP_FAT	GO:0019216~regulation of lipid metabolic process	6	1.84615	0.0574468	APOA4, APOB, APOC3, APOC2, FABP1, APOM	252	112	13528	2.87585	1	0.747712	63.0721
SP_PIR_KEYWORDS	intestine	3	0.923077	0.0585709	APOA4, APOB, APOC3	317	24	19235	7.58478	1	0.440152	56.1357
GOTERM_BP_FAT	GO:0042157~lipoprotein metabolic process	5	1.53846	0.061378	APOA4, APOB, APOC3, APOM, MTTP	252	80	13528	3.35516	1	0.757194	65.5816
GOTERM_BP_FAT	GO:0019217~regulation of fatty acid metabolic process	4	1.23077	0.0623295	APOA4, APOC3, APOC2, FABP1	252	49	13528	4.38225	1	0.758101	66.1644
GOTERM_BP_FAT	GO:0060191~regulation of lipase activity	5	1.53846	0.0783381	APOA4, EDNRA, APOC3, APOC2, NPR3	252	87	13528	3.0852	1	0.807424	74.681
GOTERM_BP_FAT	GO:0010565~regulation of cellular ketone metabolic process	4	1.23077	0.0890722	APOA4, APOC3, APOC2, FABP1	252	57	13528	3.7672	1	0.827407	79.2136
GOTERM_BP_FAT	GO:0008203~cholesterol metabolic process	5	1.53846	0.0917358	APOA4, SOAT2, APOB, CYP11A1, APOC3	252	92	13528	2.91753	1	0.833345	80.2137
GOTERM_BP_FAT	GO:0045833~negative regulation of lipid metabolic process	3	0.923077	0.094606	APOC3, APOC2, APOM	252	28	13528	5.7517	1	0.836434	81.2406
SP_PIR_KEYWORDS	cholesterol metabolism	3	0.923077	0.0967326	SOAT2, APOB, CYP11A1	317	32	19235	5.68858	1	0.567475	75.0689
GOTERM_BP_FAT	GO:0016042~lipid catabolic process	7	2.15385	0.103803	APOA4, CYP24A1, APOB, ENPP2, APOC3, PLA2G12B, APOC2	252	173	13528	2.17213	1	0.849473	84.2036
GOTERM_BP_FAT	GO:0031329~regulation of cellular catabolic process	4	1.23077	0.103963	APOA4, APOC3, APOC2, FABP1	252	61	13528	3.52017	1	0.847005	84.2511
GOTERM_BP_FAT	GO:0032368~regulation of lipid transport	3	0.923077	0.106325	APOA4, APOC3, APOC2	252	30	13528	5.36825	1	0.850889	84.9356
GOTERM_BP_FAT	GO:0051345~positive regulation of hydrolase activity	7	2.15385	0.11633	APOA4, EDNRA, SYDE2, RASGRF1, APOC2, FABP1, NPR3	252	179	13528	2.09932	1	0.861106	87.5373
GOTERM_BP_FAT	GO:0016125~sterol metabolic process	5	1.53846	0.11837	APOA4, SOAT2, APOB, CYP11A1, APOC3	252	101	13528	2.65755	1	0.863573	88.013
OMIM_DISEASE	Loci influencing lipid levels and coronary heart disease risk in 16 European population cohorts	3	0.923077	0.135985	APOA4, APOB, APOC3	83	29	3671	4.57541	1	0.999872	83.5853
OMIM_DISEASE	Newly identified loci that influence lipid concentrations and risk of coronary artery disease	3	0.923077	0.135985	APOA4, APOB, APOC3	83	29	3671	4.57541	1	0.999872	83.5853
GOTERM_BP_FAT	GO:0031331~positive regulation of cellular catabolic process	3	0.923077	0.143498	APOA4, APOC2, FABP1	252	36	13528	4.47354	1	0.89333	92.6334
GOTERM_BP_FAT	GO:0046486~glycerolipid metabolic process	6	1.84615	0.183092	APOA4, GPD1, APOB, APOC3, APOC2, MTTP	252	162	13528	1.98824	1	0.918783	96.6799
SP_PIR_KEYWORDS	steroid metabolism	3	0.923077	0.186359	SOAT2, APOB, CYP11A1	317	48	19235	3.79239	1	0.714036	94.0145
GOTERM_BP_FAT	GO:0045834~positive regulation of lipid metabolic process	3	0.923077	0.209933	APOA4, APOC2, FABP1	252	46	13528	3.50104	1	0.935595	98.1084
GOTERM_BP_FAT	GO:0009896~positive regulation of catabolic process	3	0.923077	0.230469	APOA4, APOC2, FABP1	252	49	13528	3.28669	1	0.944347	98.7859
GOTERM_BP_FAT	GO:0009894~regulation of catabolic process	4	1.23077	0.26356	APOA4, APOC3, APOC2, FABP1	252	96	13528	2.23677	1	0.956126	99.4208
GOTERM_MF_FAT	GO:0005543~phospholipid binding	5	1.53846	0.385769	APOA4, APOB, APOC3, SYT16, FABP1	232	177	12983	1.58083	1	0.964465	99.9092
SP_PIR_KEYWORDS	lipoprotein	12	3.69231	0.493738	APOA4, ART4, APOB, NKD2, RAB39B, RAB36, LSAMP, APOC3, APOC2, NOS3, BAALC, APOM	317	642	19235	1.13417	1	0.924842	99.9908
GOTERM_BP_FAT	GO:0043933~macromolecular complex subunit organization	12	3.69231	0.7724	APOA4, CTTNBP2, SOAT2, APOB, APOC3, TP63, APOC2, ANGPT1, GNMT, APOM, GJB1, LIN7A	252	710	13528	0.907311	1	0.999262	100
GOTERM_BP_FAT	GO:0065003~macromolecular complex assembly	11	3.38462	0.795132	APOA4, CTTNBP2, SOAT2, APOB, APOC3, TP63, ANGPT1, GNMT, APOM, GJB1, LIN7A	252	665	13528	0.887982	1	0.999484	100
Annotation Cluster 6	Enrichment Score: 1.8597230116611663
Category	Term	Count	%	PValue	Genes	List Total	Pop Hits	Pop Total	Fold Enrichment	Bonferroni	Benjamini	FDR
SP_PIR_KEYWORDS	heme	10	3.07692	0.000175625	CYP4X1, CYP24A1, CYP2J2, CYP11A1, HPX, NOS3, GUCY1B3, CYP2W1, CYP19A1, PXDNL	317	121	19235	5.01473	0.0589617	0.0120807	0.239521
UP_SEQ_FEATURE	metal ion-binding site:Iron (heme axial ligand)	8	2.46154	0.00118798	CYP4X1, CYP24A1, CYP2J2, CYP11A1, NOS3, CYP2W1, CYP19A1, PXDNL	316	98	19113	4.93748	0.716686	0.27043	1.87448
GOTERM_MF_FAT	GO:0020037~heme binding	9	2.76923	0.00142712	CYP4X1, CYP24A1, CYP2J2, CYP11A1, NOS3, GUCY1B3, CYP2W1, CYP19A1, PXDNL	232	121	12983	4.1624	0.505432	0.296745	2.03158
COG_ONTOLOGY	Secondary metabolites biosynthesis, transport, and catabolism	7	2.15385	0.00149333	CYP4X1, CYP24A1, CYP2J2, CYP11A1, F5, CYP2W1, CYP19A1	40	65	1950	5.25	0.0177735	0.0177735	0.956872
INTERPRO	IPR002401:Cytochrome P450, E-class, group I	6	1.84615	0.00150379	CYP4X1, CYP24A1, CYP2J2, CYP11A1, CYP2W1, CYP19A1	288	49	16659	7.08291	0.598272	0.598272	2.20109
SP_PIR_KEYWORDS	Monooxygenase	7	2.15385	0.00178606	FMO4, CYP4X1, CYP24A1, CYP2J2, CYP11A1, CYP2W1, CYP19A1	317	78	19235	5.44548	0.461265	0.0546784	2.41122
GOTERM_MF_FAT	GO:0046906~tetrapyrrole binding	9	2.76923	0.00214242	CYP4X1, CYP24A1, CYP2J2, CYP11A1, NOS3, GUCY1B3, CYP2W1, CYP19A1, PXDNL	232	129	12983	3.90427	0.652623	0.297035	3.03534
INTERPRO	IPR017973:Cytochrome P450, C-terminal region	6	1.84615	0.00273209	CYP4X1, CYP24A1, CYP2J2, CYP11A1, CYP2W1, CYP19A1	288	56	16659	6.19754	0.809464	0.563495	3.96535
INTERPRO	IPR001128:Cytochrome P450	6	1.84615	0.00396912	CYP4X1, CYP24A1, CYP2J2, CYP11A1, CYP2W1, CYP19A1	288	61	16659	5.68955	0.910191	0.552177	5.71212
INTERPRO	IPR017972:Cytochrome P450, conserved site	6	1.84615	0.00425771	CYP4X1, CYP24A1, CYP2J2, CYP11A1, CYP2W1, CYP19A1	288	62	16659	5.59778	0.924655	0.476082	6.11534
SP_PIR_KEYWORDS	iron	12	3.69231	0.00773587	TF, CYP4X1, CYP24A1, CYP2J2, CYP11A1, HPX, PIR, NOS3, GUCY1B3, CYP2W1, CYP19A1, PXDNL	317	285	19235	2.55487	0.931916	0.131877	10.0604
GOTERM_MF_FAT	GO:0005506~iron ion binding	12	3.69231	0.0221205	TF, CYP4X1, CYP24A1, CYP2J2, CYP11A1, HPX, PIR, NOS3, GUCY1B3, CYP2W1, CYP19A1, PXDNL	232	308	12983	2.18031	0.999984	0.633051	27.4927
GOTERM_MF_FAT	GO:0070330~aromatase activity	3	0.923077	0.0723564	CYP4X1, CYP2J2, CYP19A1	232	25	12983	6.71534	1	0.800096	66.0214
GOTERM_MF_FAT	GO:0016712~oxidoreductase activity, acting on paired donors, with incorporation or reduction of molecular oxygen, reduced flavin or flavoprotein as one donor, and incorporation of one atom of oxygen	3	0.923077	0.099108	CYP4X1, CYP2J2, CYP19A1	232	30	12983	5.59612	1	0.84081	77.6868
GOTERM_MF_FAT	GO:0009055~electron carrier activity	8	2.46154	0.0998606	CYP4X1, CYP24A1, ACADSB, CYP2J2, CYP11A1, NOS3, CYP2W1, CYP19A1	232	221	12983	2.02575	1	0.832788	77.9532
SP_PIR_KEYWORDS	oxidoreductase	14	4.30769	0.135357	GPD1, CYP24A1, ACADSB, CYP2J2, CYP11A1, CYP2W1, FADS6, PXDNL, FMO4, CYP4X1, HSD11B2, NOS3, CYP19A1, ENOX1	317	562	19235	1.51156	1	0.641911	86.272
SP_PIR_KEYWORDS	chromoprotein	3	0.923077	0.271118	CYP24A1, CYP11A1, CYP19A1	317	62	19235	2.93604	1	0.799937	98.6671
GOTERM_BP_FAT	GO:0055114~oxidation reduction	15	4.61538	0.300243	GPD1, CYP24A1, ACADSB, CYP2J2, CYP11A1, CYP2W1, FADS6, PXDNL, FMO4, CYP4X1, F5, HSD11B2, NOS3, CYP19A1, ENOX1	252	639	13528	1.26015	1	0.962662	99.755
SP_PIR_KEYWORDS	metalloprotein	3	0.923077	0.607114	CYP24A1, CYP11A1, CYP19A1	317	124	19235	1.46802	1	0.957957	99.9997
GOTERM_CC_FAT	GO:0019898~extrinsic to membrane	9	2.76923	0.659947	SH2D3C, CYP4X1, CYP2J2, MAGI2, HHIP, CYP2W1, ATP6V1B1, CYP19A1, LIN7A	229	494	12782	1.0169	1	0.981881	99.9999
Annotation Cluster 7	Enrichment Score: 1.8481439956089138
Category	Term	Count	%	PValue	Genes	List Total	Pop Hits	Pop Total	Fold Enrichment	Bonferroni	Benjamini	FDR
SP_PIR_KEYWORDS	Hearing	5	1.53846	0.000803046	DFNB31, STRC, MYO7A, LRTOMT, GJB6	317	26	19235	11.6689	0.242677	0.0274138	1.09088
GOTERM_BP_FAT	GO:0043583~ear development	8	2.46154	0.00192249	DFNB31, HOXA1, EYA1, TSHZ1, DLX5, MYO7A, LRTOMT, GJB6	252	95	13528	4.52063	0.960252	0.275678	3.18832
GOTERM_BP_FAT	GO:0007605~sensory perception of sound	8	2.46154	0.00216635	DFNB31, EYA1, STRC, MYO7A, LRTOMT, GJB6, ATP6V1B1, ATP6V0A4	252	97	13528	4.42743	0.973609	0.281386	3.58585
GOTERM_BP_FAT	GO:0050954~sensory perception of mechanical stimulus	8	2.46154	0.00304315	DFNB31, EYA1, STRC, MYO7A, LRTOMT, GJB6, ATP6V1B1, ATP6V0A4	252	103	13528	4.16952	0.993952	0.305709	5.00249
GOTERM_BP_FAT	GO:0048839~inner ear development	7	2.15385	0.0034512	DFNB31, HOXA1, EYA1, DLX5, MYO7A, LRTOMT, GJB6	252	79	13528	4.75668	0.996955	0.303814	5.65508
SP_PIR_KEYWORDS	non-syndromic deafness	5	1.53846	0.00489434	DFNB31, STRC, MYO7A, LRTOMT, GJB6	317	42	19235	7.2236	0.816877	0.107004	6.47941
SP_PIR_KEYWORDS	deafness	7	2.15385	0.0061473	DFNB31, EYA1, STRC, MYO7A, LRTOMT, GJB6, ATP6V1B1	317	100	19235	4.24748	0.881582	0.117946	8.07441
GOTERM_BP_FAT	GO:0007423~sensory organ development	11	3.38462	0.0105144	DFNB31, HOXA1, EYA1, TSHZ1, DLX5, MYO7A, NTRK2, LRTOMT, RARB, GJB6, CRYBA1	252	229	13528	2.57864	1	0.507676	16.3043
GOTERM_BP_FAT	GO:0060119~inner ear receptor cell development	3	0.923077	0.0113269	DFNB31, MYO7A, LRTOMT	252	9	13528	17.8942	1	0.506938	17.454
GOTERM_BP_FAT	GO:0042490~mechanoreceptor differentiation	4	1.23077	0.0161576	DFNB31, MYO7A, NTRK2, LRTOMT	252	29	13528	7.40449	1	0.521869	23.9887
GOTERM_BP_FAT	GO:0060113~inner ear receptor cell differentiation	3	0.923077	0.0724444	DFNB31, MYO7A, LRTOMT	252	24	13528	6.71032	1	0.801286	71.8122
GOTERM_BP_FAT	GO:0050877~neurological system process	25	7.69231	0.396652	ADCY1, RTP4, POU6F2, SLC6A3, MYO7A, STRC, TRPV2, PCDHB14, ATP6V1B1, ABCA4, DFNB31, CTTNBP2, HTR1E, LRTOMT, GJB6, LIN7A, TULP1, EYA1, RASGRF1, CRH, OR10Q1, FABP7, ATP6V0A4, SST, CRYBA1	252	1210	13528	1.10914	1	0.978328	99.9798
GOTERM_BP_FAT	GO:0050890~cognition	19	5.84615	0.422359	ADCY1, RTP4, TRPV2, MYO7A, STRC, SLC6A3, POU6F2, LRTOMT, GJB6, ATP6V1B1, ABCA4, DFNB31, TULP1, EYA1, RASGRF1, CRH, OR10Q1, ATP6V0A4, CRYBA1	252	909	13528	1.12208	1	0.980371	99.9903
GOTERM_BP_FAT	GO:0007600~sensory perception	16	4.92308	0.541518	RTP4, TRPV2, MYO7A, STRC, SLC6A3, POU6F2, LRTOMT, GJB6, ATP6V1B1, ABCA4, DFNB31, TULP1, EYA1, OR10Q1, ATP6V0A4, CRYBA1	252	810	13528	1.0604	1	0.992099	99.9998
Annotation Cluster 8	Enrichment Score: 1.681444137755447
Category	Term	Count	%	PValue	Genes	List Total	Pop Hits	Pop Total	Fold Enrichment	Bonferroni	Benjamini	FDR
GOTERM_BP_FAT	GO:0035295~tube development	11	3.38462	0.00805781	EDNRA, CTTNBP2, EYA1, HAND2, HOPX, CRH, TP63, NOS3, RARB, HHIP, ADAMTS2	252	220	13528	2.68413	0.999999	0.460086	12.7357
GOTERM_BP_FAT	GO:0060541~respiratory system development	7	2.15385	0.0152802	CTTNBP2, ANO1, HOPX, CRH, NOS3, HHIP, ADAMTS2	252	108	13528	3.47942	1	0.52162	22.8391
GOTERM_BP_FAT	GO:0030324~lung development	6	1.84615	0.0370154	CTTNBP2, HOPX, CRH, NOS3, HHIP, ADAMTS2	252	99	13528	3.25349	1	0.683162	47.0119
GOTERM_BP_FAT	GO:0030323~respiratory tube development	6	1.84615	0.0412569	CTTNBP2, HOPX, CRH, NOS3, HHIP, ADAMTS2	252	102	13528	3.1578	1	0.691765	50.8077
Annotation Cluster 9	Enrichment Score: 1.6609417467988234
Category	Term	Count	%	PValue	Genes	List Total	Pop Hits	Pop Total	Fold Enrichment	Bonferroni	Benjamini	FDR
GOTERM_MF_FAT	GO:0043565~sequence-specific DNA binding	21	6.46154	0.00603189	IRX3, TSHZ1, POU6F2, ELF5, IRX1, ESRRG, TP63, SOX6, MEIS1, DLX3, HOXB3, HOXA1, FOXI3, HOXB2, GATA5, HAND2, DLX5, PRDM5, TFAP2B, HOPX, RARB	232	607	12983	1.93605	0.949345	0.391721	8.32789
SP_PIR_KEYWORDS	Homeobox	11	3.38462	0.00690732	DLX3, HOXB3, HOXA1, IRX3, HOXB2, TSHZ1, DLX5, POU6F2, IRX1, HOPX, MEIS1	317	242	19235	2.7581	0.909121	0.12474	9.02957
INTERPRO	IPR017970:Homeobox, conserved site	11	3.38462	0.0071006	DLX3, HOXB3, HOXA1, IRX3, HOXB2, TSHZ1, DLX5, POU6F2, IRX1, HOPX, MEIS1	288	232	16659	2.74259	0.986678	0.578385	10.0025
INTERPRO	IPR001356:Homeobox	11	3.38462	0.00773707	DLX3, HOXB3, HOXA1, IRX3, HOXB2, TSHZ1, DLX5, POU6F2, IRX1, HOPX, MEIS1	288	235	16659	2.70758	0.990967	0.489525	10.8519
INTERPRO	IPR012287:Homeodomain-related	11	3.38462	0.0084201	DLX3, HOXB3, HOXA1, IRX3, HOXB2, DLX5, POU6F2, IRX1, HOPX, MEIS1, TIGD7	288	238	16659	2.67345	0.994049	0.434109	11.7552
SMART	SM00389:HOX	11	3.38462	0.0143518	DLX3, HOXB3, HOXA1, IRX3, HOXB2, TSHZ1, DLX5, POU6F2, IRX1, HOPX, MEIS1	174	235	9079	2.44238	0.847295	0.609225	15.4937
GOTERM_MF_FAT	GO:0003700~transcription factor activity	26	8	0.0410853	IRX3, TSHZ1, LMO1, ELF5, POU6F2, IRX1, TP63, SOX6, MEIS1, DMRTA1, HOXA1, GATA5, HAND2, RARB, SMAD9, ZNF90, RUNX1T1, ESRRG, ZBTB25, HOXB3, DLX3, FOXI3, HOXB2, DLX5, HOPX, TFAP2B	232	975	12983	1.4923	1	0.725467	45.2802
UP_SEQ_FEATURE	DNA-binding region:Homeobox	6	1.84615	0.205077	DLX3, HOXB3, HOXA1, HOXB2, DLX5, POU6F2	316	190	19113	1.91003	1	0.984981	97.4101
GOTERM_BP_FAT	GO:0009952~anterior/posterior pattern formation	4	1.23077	0.483131	HOXB3, HOXA1, HOXB2, TSHZ1	252	140	13528	1.53379	1	0.987373	99.9985
Annotation Cluster 10	Enrichment Score: 1.657229304022822
Category	Term	Count	%	PValue	Genes	List Total	Pop Hits	Pop Total	Fold Enrichment	Bonferroni	Benjamini	FDR
GOTERM_BP_FAT	GO:0043583~ear development	8	2.46154	0.00192249	DFNB31, HOXA1, EYA1, TSHZ1, DLX5, MYO7A, LRTOMT, GJB6	252	95	13528	4.52063	0.960252	0.275678	3.18832
GOTERM_BP_FAT	GO:0007605~sensory perception of sound	8	2.46154	0.00216635	DFNB31, EYA1, STRC, MYO7A, LRTOMT, GJB6, ATP6V1B1, ATP6V0A4	252	97	13528	4.42743	0.973609	0.281386	3.58585
GOTERM_BP_FAT	GO:0050954~sensory perception of mechanical stimulus	8	2.46154	0.00304315	DFNB31, EYA1, STRC, MYO7A, LRTOMT, GJB6, ATP6V1B1, ATP6V0A4	252	103	13528	4.16952	0.993952	0.305709	5.00249
GOTERM_BP_FAT	GO:0048562~embryonic organ morphogenesis	9	2.76923	0.00335879	HOXB3, HOXA1, EYA1, HOXB2, TSHZ1, DLX5, MYO7A, RARB, GJB6	252	133	13528	3.63265	0.996443	0.313343	5.50767
GOTERM_BP_FAT	GO:0048839~inner ear development	7	2.15385	0.0034512	DFNB31, HOXA1, EYA1, DLX5, MYO7A, LRTOMT, GJB6	252	79	13528	4.75668	0.996955	0.303814	5.65508
GOTERM_BP_FAT	GO:0048568~embryonic organ development	10	3.07692	0.00482568	HOXB3, HOXA1, EYA1, HOXB2, TSHZ1, LMO2, DLX5, MYO7A, RARB, GJB6	252	172	13528	3.12108	0.999699	0.362635	7.82239
SP_PIR_KEYWORDS	deafness	7	2.15385	0.0061473	DFNB31, EYA1, STRC, MYO7A, LRTOMT, GJB6, ATP6V1B1	317	100	19235	4.24748	0.881582	0.117946	8.07441
GOTERM_BP_FAT	GO:0042471~ear morphogenesis	6	1.84615	0.00752672	HOXA1, EYA1, TSHZ1, DLX5, MYO7A, GJB6	252	66	13528	4.88023	0.999997	0.46907	11.9457
GOTERM_BP_FAT	GO:0007423~sensory organ development	11	3.38462	0.0105144	DFNB31, HOXA1, EYA1, TSHZ1, DLX5, MYO7A, NTRK2, LRTOMT, RARB, GJB6, CRYBA1	252	229	13528	2.57864	1	0.507676	16.3043
GOTERM_BP_FAT	GO:0048598~embryonic morphogenesis	13	4	0.0122388	TSHZ1, MYO7A, TP63, GJB6, CFC1, HOXB3, HOXA1, EYA1, EYA2, HOXB2, CDON, DLX5, RARB	252	307	13528	2.2732	1	0.509181	18.7266
GOTERM_BP_FAT	GO:0042472~inner ear morphogenesis	4	1.23077	0.0855007	HOXA1, EYA1, DLX5, MYO7A	252	56	13528	3.83447	1	0.824803	77.7978
GOTERM_BP_FAT	GO:0030030~cell projection organization	7	2.15385	0.68244	DFNB31, HOXA1, PTPRZ1, RASGRF1, DLX5, MYO7A, THBS4	252	368	13528	1.02114	1	0.997494	100
GOTERM_BP_FAT	GO:0048667~cell morphogenesis involved in neuron differentiation	4	1.23077	0.748435	HOXA1, PTPRZ1, DLX5, MYO7A	252	209	13528	1.02742	1	0.998933	100
GOTERM_BP_FAT	GO:0000904~cell morphogenesis involved in differentiation	4	1.23077	0.834596	HOXA1, PTPRZ1, DLX5, MYO7A	252	244	13528	0.880042	1	0.999765	100
GOTERM_BP_FAT	GO:0000902~cell morphogenesis	5	1.53846	0.900443	HOXA1, PTPRZ1, DLX5, MYO7A, SOX6	252	356	13528	0.753968	1	0.999965	100
Annotation Cluster 11	Enrichment Score: 1.5940847339753117
Category	Term	Count	%	PValue	Genes	List Total	Pop Hits	Pop Total	Fold Enrichment	Bonferroni	Benjamini	FDR
INTERPRO	IPR002591:Type I phosphodiesterase/nucleotide pyrophosphatase/phosphate transferase	3	0.923077	0.00982993	ENPP7, ENPP1, ENPP2	288	9	16659	19.2812	0.997487	0.450442	13.5927
GOTERM_MF_FAT	GO:0008081~phosphoric diester hydrolase activity	6	1.84615	0.0169179	EDNRA, PLCL2, ENPP7, ENPP1, ENPP2, GDPD2	232	84	12983	3.99723	0.999778	0.607278	21.7469
INTERPRO	IPR017849:Alkaline phosphatase-like, alpha/beta/alpha	3	0.923077	0.0992771	ENPP7, ENPP1, ENPP2	288	31	16659	5.59778	1	0.895954	78.6974
Annotation Cluster 12	Enrichment Score: 1.5420257299280733
Category	Term	Count	%	PValue	Genes	List Total	Pop Hits	Pop Total	Fold Enrichment	Bonferroni	Benjamini	FDR
GOTERM_BP_FAT	GO:0007584~response to nutrient	8	2.46154	0.015557	SOAT2, CYP24A1, CYP11A1, RYR2, BRCA2, ANGPT1, SST, APOM	252	140	13528	3.06757	1	0.518071	23.2036
GOTERM_BP_FAT	GO:0048545~response to steroid hormone stimulus	9	2.76923	0.0268614	CTTNBP2, CYP11A1, IL1RN, HSD11B2, WFDC1, BRCA2, NOS3, ANGPT1, SST	252	192	13528	2.51637	1	0.621282	36.7759
GOTERM_BP_FAT	GO:0031667~response to nutrient levels	9	2.76923	0.03072	SOAT2, CYP24A1, CYP11A1, HSD11B2, RYR2, BRCA2, ANGPT1, SST, APOM	252	197	13528	2.4525	1	0.627188	40.8672
GOTERM_BP_FAT	GO:0009991~response to extracellular stimulus	9	2.76923	0.0528959	SOAT2, CYP24A1, CYP11A1, HSD11B2, RYR2, BRCA2, ANGPT1, SST, APOM	252	220	13528	2.1961	1	0.732881	59.9522
Annotation Cluster 13	Enrichment Score: 1.4598133632924601
Category	Term	Count	%	PValue	Genes	List Total	Pop Hits	Pop Total	Fold Enrichment	Bonferroni	Benjamini	FDR
GOTERM_BP_FAT	GO:0007389~pattern specification process	12	3.69231	0.0112649	EDNRA, HOXB3, HOXA1, EYA1, MFNG, HOXB2, TSHZ1, SOSTDC1, TP63, HHIP, CFC1, BMP5	252	267	13528	2.4127	1	0.518223	17.3668
GOTERM_BP_FAT	GO:0048598~embryonic morphogenesis	13	4	0.0122388	TSHZ1, MYO7A, TP63, GJB6, CFC1, HOXB3, HOXA1, EYA1, EYA2, HOXB2, CDON, DLX5, RARB	252	307	13528	2.2732	1	0.509181	18.7266
GOTERM_BP_FAT	GO:0003002~regionalization	6	1.84615	0.302757	HOXB3, HOXA1, HOXB2, TSHZ1, TP63, HHIP	252	197	13528	1.635	1	0.963218	99.7694
Annotation Cluster 14	Enrichment Score: 1.4093867987880944
Category	Term	Count	%	PValue	Genes	List Total	Pop Hits	Pop Total	Fold Enrichment	Bonferroni	Benjamini	FDR
GOTERM_BP_FAT	GO:0007218~neuropeptide signaling pathway	7	2.15385	0.00764311	NXPH2, GPR144, ECEL1, GPR133, GPR64, SORCS1, GPR115	252	93	13528	4.04062	0.999997	0.457917	12.1194
UP_SEQ_FEATURE	domain:GPS	4	1.23077	0.0211979	GPR144, GPR133, GPR64, GPR115	316	36	19113	6.72046	1	0.849591	28.8995
INTERPRO	IPR000203:GPS	4	1.23077	0.0273875	GPR144, GPR133, GPR64, GPR115	288	38	16659	6.08882	1	0.674335	33.6809
SMART	SM00303:GPS	4	1.23077	0.0352371	GPR144, GPR133, GPR64, GPR115	174	38	9079	5.49244	0.990566	0.606508	34.1478
INTERPRO	IPR000832:GPCR, family 2, secretin-like	4	1.23077	0.0446139	GPR144, GPR133, GPR64, GPR115	288	46	16659	5.02989	1	0.749146	49.0835
INTERPRO	IPR017983:GPCR, family 2, secretin-like, conserved site	4	1.23077	0.0495898	GPR144, GPR133, GPR64, GPR115	288	48	16659	4.82031	1	0.769549	52.8676
INTERPRO	IPR017981:GPCR, family 2-like	4	1.23077	0.0814125	GPR144, GPR133, GPR64, GPR115	288	59	16659	3.92161	1	0.851317	71.5176
PIR_SUPERFAMILY	PIRSF800007:secretin receptor-like G protein-coupled receptors	3	0.923077	0.188468	GPR144, GPR64, GPR115	141	42	7396	3.74671	1	1	92.052
Annotation Cluster 15	Enrichment Score: 1.3823061092652291
Category	Term	Count	%	PValue	Genes	List Total	Pop Hits	Pop Total	Fold Enrichment	Bonferroni	Benjamini	FDR
UP_SEQ_FEATURE	topological domain:Cytoplasmic	73	22.4615	0.0105644	KCNC1, ADCY1, KLRC3, SLC15A1, SLC16A10, SLC44A4, TRPV2, SLC6A3, ANO1, DPP10, SYT6, LRRC15, LGR5, EDNRA, ST6GALNAC3, MRGPRX1, CXCR6, MRGPRX3, CEACAM16, HTR1E, GPR133, PCDH11X, OXGR1, TMEM132E, CLEC1A, CCR7, GYLTL1B, SGCG, IGSF1, TMPRSS11F, RYR2, HAS2, TREM1, SLC38A4, HS3ST6, MFNG, GPR144, RTP4, ENPP1, ECEL1, CCR1, GPR64, SORCS1, PCDHB14, CLDN10, ATP12A, TMEM229B, APLNR, LRRTM4, LRRTM1, HS6ST3, SLC…	316	3374	19113	1.30864	0.999987	0.755505	15.5549
UP_SEQ_FEATURE	topological domain:Extracellular	59	18.1538	0.0222038	KLRC3, SLC15A1, SLC16A10, SLC44A4, TRPV2, SLC6A3, DPP10, ANO1, LRRC15, LGR5, EDNRA, MRGPRX1, MRGPRX3, CXCR6, CEACAM16, HTR1E, GPR133, PCDH11X, OXGR1, TMEM132E, CLEC1A, CCR7, SGCG, IGSF1, TMPRSS11F, HAS2, TREM1, SLC38A4, GPR144, ENPP1, CCR1, GPR64, PCDHB14, CLDN10, ABCA4, TMEM229B, APLNR, LRRTM4, SLC4A8, GABRE, HAVCR1, PTPRZ1, TMC5, KIAA1644, NPR3, GJB6, PCDH17, CACNA2D3, GJB1, GDPD2, TNFSF10, CDH…	316	2719	19113	1.31246	1	0.840002	30.0538
SP_PIR_KEYWORDS	membrane	120	36.9231	0.0295233	KCNC1, ADCY1, KLRC3, SLC44A4, SLC6A3, SYT6, CYP2W1, MRGPRX1, MRGPRX3, HTR1E, MAGI2, SPTLC3, GPR133, LRTOMT, TMEM132E, FRY, CYP4X1, CCR7, GYLTL1B, IGSF1, LSAMP, SPAG4, TMPRSS11F, RYR2, HAS2, SLC38A4, ENPP7, MFNG, GPR144, RTP4, ENPP1, SORCS1, ABCA4, ATP12A, ATP6V1B1, TMEM229B, PPP2R2B, CYP19A1, BLNK, GABRE, HAVCR1, CACNA2D3, PCDH17, ACPP, LIN7A, TULP1, TNFSF10, FAM151A, CADPS2, NTRK2, SLC13A4, TREM…	317	6256	19235	1.1639	0.999969	0.328878	33.5795
UP_SEQ_FEATURE	transmembrane region	97	29.8462	0.0307633	KCNC1, ADCY1, KLRC3, SLC44A4, SLC6A3, SYT6, MRGPRX1, MRGPRX3, HTR1E, SPTLC3, GPR133, LRTOMT, TMEM132E, FRY, CCR7, GYLTL1B, IGSF1, SPAG4, TMPRSS11F, RYR2, HAS2, SLC38A4, ENPP7, MFNG, RTP4, GPR144, ENPP1, SORCS1, ABCA4, ATP12A, TMEM229B, GABRE, HAVCR1, CACNA2D3, PCDH17, TNFSF10, FAM151A, NTRK2, TREML2, SLC13A4, SLC15A1, SLC16A10, TRPV2, DPP10, ANO1, LRRC15, LGR5, EDNRA, ST6GALNAC3, TMEM171, CXCR6, …	316	4911	19113	1.19466	1	0.87407	39.1896
SP_PIR_KEYWORDS	transmembrane	97	29.8462	0.0385311	KCNC1, ADCY1, KLRC3, SLC44A4, SLC6A3, SYT6, MRGPRX1, MRGPRX3, HTR1E, SPTLC3, GPR133, LRTOMT, TMEM132E, FRY, CCR7, GYLTL1B, IGSF1, SPAG4, TMPRSS11F, RYR2, HAS2, SLC38A4, ENPP7, MFNG, RTP4, GPR144, ENPP1, SORCS1, ABCA4, ATP12A, TMEM229B, GABRE, HAVCR1, CACNA2D3, PCDH17, TNFSF10, FAM151A, NTRK2, TREML2, SLC13A4, SLC15A1, SLC16A10, TRPV2, DPP10, ANO1, LRRC15, LGR5, EDNRA, ST6GALNAC3, TMEM171, CXCR6, …	317	4973	19235	1.18355	0.999999	0.384641	41.5199
GOTERM_CC_FAT	GO:0031224~intrinsic to membrane	107	32.9231	0.150533	KCNC1, ADCY1, KLRC3, SLC44A4, SLC6A3, TIRAP, SYT6, CYP2W1, MRGPRX1, MRGPRX3, APOM, HTR1E, SPTLC3, GPR133, LRTOMT, TMEM132E, FRY, CCR7, GYLTL1B, IGSF1, LSAMP, SPAG4, TMPRSS11F, RYR2, HAS2, SLC38A4, ENPP7, MFNG, GPR144, RTP4, ENPP1, ENPP2, SORCS1, ABCA4, ATP12A, TMEM229B, GABRE, HAVCR1, CACNA2D3, PCDH17, ACPP, TNFSF10, FAM151A, NTRK2, SLC13A4, TREML2, SLC15A1, SLC16A10, TRPV2, DPP10, ANO1, LRRC15, …	229	5485	12782	1.08886	1	0.762048	88.2061
GOTERM_CC_FAT	GO:0016021~integral to membrane	103	31.6923	0.170586	KCNC1, ADCY1, KLRC3, SLC44A4, SLC6A3, SYT6, CYP2W1, MRGPRX1, MRGPRX3, APOM, HTR1E, SPTLC3, GPR133, LRTOMT, TMEM132E, FRY, CCR7, GYLTL1B, IGSF1, SPAG4, TMPRSS11F, RYR2, HAS2, SLC38A4, ENPP7, MFNG, GPR144, RTP4, ENPP1, ENPP2, SORCS1, ABCA4, ATP12A, TMEM229B, GABRE, HAVCR1, CACNA2D3, PCDH17, ACPP, TNFSF10, FAM151A, NTRK2, SLC13A4, TREML2, SLC15A1, SLC16A10, TRPV2, DPP10, ANO1, LRRC15, LGR5, EDNRA, S…	229	5297	12782	1.08535	1	0.796649	91.3758
Annotation Cluster 16	Enrichment Score: 1.318217600125931
Category	Term	Count	%	PValue	Genes	List Total	Pop Hits	Pop Total	Fold Enrichment	Bonferroni	Benjamini	FDR
UP_SEQ_FEATURE	topological domain:Extracellular	59	18.1538	0.0222038	KLRC3, SLC15A1, SLC16A10, SLC44A4, TRPV2, SLC6A3, DPP10, ANO1, LRRC15, LGR5, EDNRA, MRGPRX1, MRGPRX3, CXCR6, CEACAM16, HTR1E, GPR133, PCDH11X, OXGR1, TMEM132E, CLEC1A, CCR7, SGCG, IGSF1, TMPRSS11F, HAS2, TREM1, SLC38A4, GPR144, ENPP1, CCR1, GPR64, PCDHB14, CLDN10, ABCA4, TMEM229B, APLNR, LRRTM4, SLC4A8, GABRE, HAVCR1, PTPRZ1, TMC5, KIAA1644, NPR3, GJB6, PCDH17, CACNA2D3, GJB1, GDPD2, TNFSF10, CDH…	316	2719	19113	1.31246	1	0.840002	30.0538
GOTERM_CC_FAT	GO:0005886~plasma membrane	80	24.6154	0.053103	KCNC1, ADCY1, SLC15A1, SLC16A10, TRPV2, MYO7A, SLC6A3, ANO1, TIRAP, SYT6, LGR5, EDNRA, ART4, CTTNBP2, APOB, MRGPRX1, CXCR6, MRGPRX3, NOS3, HHIP, APOM, HTR1E, MAGI2, RAB39B, GPR133, PCDH11X, OXGR1, MYH6, CLEC1A, C8B, CCR7, PGM5, F5, SGCG, RASGRF1, LSAMP, TMPRSS11F, RYR2, HAS2, TREM1, ENOX1, ANKRD20A1, TF, SLC38A4, GPR144, NKD2, ENPP1, ECEL1, ENPP2, CCR1, GPR64, PCDHB14, CLDN10, HCFC2, ATP6V1B1, AT…	229	3777	12782	1.18224	0.999999	0.5508	51.0771
SP_PIR_KEYWORDS	cell membrane	45	13.8462	0.0941457	SLC38A4, GPR144, NKD2, ENPP1, SLC16A10, TRPV2, CCR1, ANO1, GPR64, PCDHB14, CLDN10, LGR5, ART4, EDNRA, APLNR, MRGPRX1, MRGPRX3, CXCR6, NOS3, HHIP, HTR1E, BLNK, GABRE, MAGI2, RAB39B, GPR133, PCDH11X, GJB6, OXGR1, PCDH17, GJB1, LIN7A, GDPD2, TULP1, CCR7, SGCG, CDH17, LSAMP, OR10Q1, TREM1, TREML2, ATP6V0A4, GPR115, CDH10, ENOX1	317	2194	19235	1.24454	1	0.565875	74.0761
Annotation Cluster 17	Enrichment Score: 1.3059627024382112
Category	Term	Count	%	PValue	Genes	List Total	Pop Hits	Pop Total	Fold Enrichment	Bonferroni	Benjamini	FDR
GOTERM_BP_FAT	GO:0007605~sensory perception of sound	8	2.46154	0.00216635	DFNB31, EYA1, STRC, MYO7A, LRTOMT, GJB6, ATP6V1B1, ATP6V0A4	252	97	13528	4.42743	0.973609	0.281386	3.58585
GOTERM_BP_FAT	GO:0050954~sensory perception of mechanical stimulus	8	2.46154	0.00304315	DFNB31, EYA1, STRC, MYO7A, LRTOMT, GJB6, ATP6V1B1, ATP6V0A4	252	103	13528	4.16952	0.993952	0.305709	5.00249
GOTERM_CC_FAT	GO:0016324~apical plasma membrane	7	2.15385	0.0318776	CTTNBP2, MYO7A, GPR64, GJB6, ABCC2, ATP6V1B1, ATP6V0A4	229	133	12782	2.93772	0.999807	0.414065	34.5885
GOTERM_CC_FAT	GO:0005774~vacuolar membrane	3	0.923077	0.263809	MYO7A, ATP6V1B1, ATP6V0A4	229	56	12782	2.99017	1	0.88755	98.1917
GOTERM_CC_FAT	GO:0044437~vacuolar part	3	0.923077	0.316744	MYO7A, ATP6V1B1, ATP6V0A4	229	64	12782	2.6164	1	0.908749	99.3198
GOTERM_CC_FAT	GO:0005773~vacuole	4	1.23077	0.831168	MYO7A, ATP6V1B1, ATP6V0A4, ACPP	229	252	12782	0.885978	1	0.99738	100
Annotation Cluster 18	Enrichment Score: 1.2878340553987646
Category	Term	Count	%	PValue	Genes	List Total	Pop Hits	Pop Total	Fold Enrichment	Bonferroni	Benjamini	FDR
GOTERM_BP_FAT	GO:0048732~gland development	8	2.46154	0.0129515	HOXB3, CTTNBP2, EYA1, SLC6A3, CRH, TP63, BRCA2, APLN	252	135	13528	3.18119	1	0.505787	19.7084
GOTERM_BP_FAT	GO:0007595~lactation	3	0.923077	0.094606	CTTNBP2, SLC6A3, APLN	252	28	13528	5.7517	1	0.836434	81.2406
GOTERM_BP_FAT	GO:0030879~mammary gland development	4	1.23077	0.111753	CTTNBP2, SLC6A3, BRCA2, APLN	252	63	13528	3.40842	1	0.860053	86.4045
Annotation Cluster 19	Enrichment Score: 1.1880905213319952
Category	Term	Count	%	PValue	Genes	List Total	Pop Hits	Pop Total	Fold Enrichment	Bonferroni	Benjamini	FDR
GOTERM_BP_FAT	GO:0008202~steroid metabolic process	11	3.38462	0.0044903	APOA4, SOAT2, CYP24A1, APOB, CYP11A1, APOC3, UGT2B11, CRH, HSD11B2, SULT1E1, CYP19A1	252	202	13528	2.92331	0.99947	0.358334	7.29791
KEGG_PATHWAY	hsa00140:Steroid hormone biosynthesis	5	1.53846	0.00639746	CYP11A1, UGT2B11, HSD11B2, SULT1E1, CYP19A1	84	46	5085	6.57997	0.49354	0.49354	6.94846
KEGG_PATHWAY	hsa00150:Androgen and estrogen metabolism	4	1.23077	0.0218654	UGT2B11, HSD11B2, SULT1E1, CYP19A1	84	37	5085	6.5444	0.904003	0.690167	21.9698
GOTERM_BP_FAT	GO:0034754~cellular hormone metabolic process	5	1.53846	0.0237558	CYP11A1, UGT2B11, CRH, HSD11B2, SULT1E1	252	59	13528	4.54937	1	0.591576	33.2913
GOTERM_BP_FAT	GO:0042446~hormone biosynthetic process	3	0.923077	0.112323	CYP11A1, CRH, HSD11B2	252	31	13528	5.19508	1	0.856116	86.5506
GOTERM_BP_FAT	GO:0042445~hormone metabolic process	5	1.53846	0.13446	CYP11A1, UGT2B11, CRH, HSD11B2, SULT1E1	252	106	13528	2.5322	1	0.884774	91.2092
GOTERM_BP_FAT	GO:0010817~regulation of hormone levels	6	1.84615	0.149755	CYP11A1, FAM3B, UGT2B11, CRH, HSD11B2, SULT1E1	252	151	13528	2.13308	1	0.896255	93.489
GOTERM_BP_FAT	GO:0006694~steroid biosynthetic process	4	1.23077	0.209348	CYP11A1, CRH, HSD11B2, CYP19A1	252	85	13528	2.52624	1	0.936268	98.0846
GOTERM_BP_FAT	GO:0007565~female pregnancy	4	1.23077	0.334527	INSL4, CRH, HSD11B2, SULT1E1	252	110	13528	1.95209	1	0.971419	99.8948
GOTERM_BP_FAT	GO:0008610~lipid biosynthetic process	7	2.15385	0.556602	ACSM3, CYP11A1, SPTLC3, CRH, HSD11B2, FADS6, CYP19A1	252	323	13528	1.1634	1	0.992445	99.9999
Annotation Cluster 20	Enrichment Score: 1.165584970220246
Category	Term	Count	%	PValue	Genes	List Total	Pop Hits	Pop Total	Fold Enrichment	Bonferroni	Benjamini	FDR
UP_SEQ_FEATURE	domain:TSP type-1 2	5	1.53846	0.00585052	C8B, ADAMTS6, ADAMTS19, ADAMTS13, ADAMTS2	316	44	19113	6.8732	0.998022	0.645698	8.91777
UP_SEQ_FEATURE	domain:TSP type-1 1	5	1.53846	0.00585052	C8B, ADAMTS6, ADAMTS19, ADAMTS13, ADAMTS2	316	44	19113	6.8732	0.998022	0.645698	8.91777
UP_SEQ_FEATURE	region of interest:Spacer	4	1.23077	0.00615018	ADAMTS6, ADAMTS19, ADAMTS13, ADAMTS2	316	23	19113	10.519	0.998563	0.607442	9.35384
INTERPRO	IPR013273:Peptidase M12B, ADAM-TS	4	1.23077	0.00783494	ADAMTS6, ADAMTS19, ADAMTS13, ADAMTS2	288	24	16659	9.64062	0.991491	0.448897	10.9819
UP_SEQ_FEATURE	domain:TSP type-1 4	4	1.23077	0.0141715	ADAMTS6, ADAMTS19, ADAMTS13, ADAMTS2	316	31	19113	7.80441	1	0.780049	20.3246
UP_SEQ_FEATURE	domain:TSP type-1 3	4	1.23077	0.0211979	ADAMTS6, ADAMTS19, ADAMTS13, ADAMTS2	316	36	19113	6.72046	1	0.849591	28.8995
INTERPRO	IPR006025:Peptidase M, neutral zinc metallopeptidases, zinc-binding site	6	1.84615	0.0251712	ADAMTS6, ADAMTS19, ECEL1, ADAMTS13, ADAMTS2, MMP1	288	96	16659	3.61523	1	0.695286	31.4105
INTERPRO	IPR000884:Thrombospondin, type 1 repeat	5	1.53846	0.0257125	C8B, ADAMTS6, ADAMTS19, ADAMTS13, ADAMTS2	288	65	16659	4.44952	1	0.676172	31.9716
UP_SEQ_FEATURE	domain:Peptidase M12B	4	1.23077	0.0279616	ADAMTS6, ADAMTS19, ADAMTS13, ADAMTS2	316	40	19113	6.04842	1	0.883432	36.3302
UP_SEQ_FEATURE	domain:Disintegrin	4	1.23077	0.029811	ADAMTS6, ADAMTS19, ADAMTS13, ADAMTS2	316	41	19113	5.9009	1	0.882428	38.2315
INTERPRO	IPR018358:Disintegrin, conserved site	4	1.23077	0.0333371	ADAMTS6, ADAMTS19, ADAMTS13, ADAMTS2	288	41	16659	5.64329	1	0.701394	39.4342
SMART	SM00209:TSP1	5	1.53846	0.035088	C8B, ADAMTS6, ADAMTS19, ADAMTS13, ADAMTS2	174	65	9079	4.0137	0.990375	0.686779	34.0292
GOTERM_MF_FAT	GO:0004222~metalloendopeptidase activity	6	1.84615	0.0380341	ADAMTS6, ADAMTS19, ECEL1, ADAMTS13, ADAMTS2, MMP1	232	104	12983	3.22853	1	0.720415	42.724
UP_SEQ_FEATURE	domain:PLAC	3	0.923077	0.0384973	ADAMTS6, ADAMTS19, ADAMTS2	316	19	19113	9.55013	1	0.91372	46.4708
SP_PIR_KEYWORDS	metalloprotease	7	2.15385	0.0387408	ADAMTS6, ADAMTS19, ECEL1, ADAMTS13, STAMBPL1, ADAMTS2, MMP1	317	151	19235	2.8129	0.999999	0.375878	41.6939
INTERPRO	IPR010909:PLAC	3	0.923077	0.0417097	ADAMTS6, ADAMTS19, ADAMTS2	288	19	16659	9.13322	1	0.743047	46.7458
UP_SEQ_FEATURE	metal ion-binding site:Zinc; catalytic	6	1.84615	0.0530312	ADAMTS6, ADAMTS19, ECEL1, ADAMTS13, CA5B, ADAMTS2	316	123	19113	2.95045	1	0.94446	57.9961
INTERPRO	IPR010294:ADAM-TS Spacer 1	3	0.923077	0.059015	ADAMTS6, ADAMTS19, ADAMTS2	288	23	16659	7.54484	1	0.812792	59.3271
UP_SEQ_FEATURE	domain:TSP type-1 5	3	0.923077	0.0633455	ADAMTS6, ADAMTS19, ADAMTS13	316	25	19113	7.2581	1	0.937794	64.7163
GOTERM_MF_FAT	GO:0008237~metallopeptidase activity	7	2.15385	0.108382	ADAMTS6, ADAMTS19, ECEL1, ADAMTS13, STAMBPL1, ADAMTS2, MMP1	232	183	12983	2.14059	1	0.838682	80.7701
INTERPRO	IPR001590:Peptidase M12B, ADAM/reprolysin	3	0.923077	0.14496	ADAMTS19, ADAMTS13, ADAMTS2	288	39	16659	4.44952	1	0.943633	90.1343
INTERPRO	IPR002870:Peptidase M12B, propeptide	3	0.923077	0.14496	ADAMTS6, ADAMTS19, ADAMTS2	288	39	16659	4.44952	1	0.943633	90.1343
GOTERM_MF_FAT	GO:0004175~endopeptidase activity	10	3.07692	0.225155	ADAMTS6, ADAMTS19, ECEL1, ADAMTS13, TMPRSS11F, MST1, HTRA4, ADAMTS2, PRSS12, MMP1	232	375	12983	1.4923	1	0.919154	97.4425
SP_PIR_KEYWORDS	zymogen	6	1.84615	0.249062	ADAMTS6, ADAMTS19, F5, ADAMTS13, ADAMTS2, MMP1	317	206	19235	1.76733	1	0.797796	97.9975
GOTERM_BP_FAT	GO:0016485~protein processing	4	1.23077	0.344699	C8B, ADAMTS13, ADAMTS2, PRSS12	252	112	13528	1.91723	1	0.973061	99.9189
GOTERM_MF_FAT	GO:0070011~peptidase activity, acting on L-amino acid peptides	12	3.69231	0.392289	ADAMTS6, ADAMTS19, ECEL1, ADAMTS13, TMPRSS11F, DPP10, MST1, STAMBPL1, HTRA4, ADAMTS2, PRSS12, MMP1	232	549	12983	1.2232	1	0.965389	99.9221
GOTERM_BP_FAT	GO:0051604~protein maturation	4	1.23077	0.395238	C8B, ADAMTS13, ADAMTS2, PRSS12	252	122	13528	1.76008	1	0.978695	99.979
SP_PIR_KEYWORDS	Protease	10	3.07692	0.407121	ADAMTS6, ADAMTS19, ECEL1, ADAMTS13, TMPRSS11F, STAMBPL1, HTRA4, ADAMTS2, PRSS12, MMP1	317	484	19235	1.25368	1	0.883899	99.9205
GOTERM_MF_FAT	GO:0008233~peptidase activity	12	3.69231	0.444186	ADAMTS6, ADAMTS19, ECEL1, ADAMTS13, TMPRSS11F, DPP10, MST1, STAMBPL1, HTRA4, ADAMTS2, PRSS12, MMP1	232	574	12983	1.16992	1	0.971976	99.9784
GOTERM_BP_FAT	GO:0051605~protein maturation by peptide bond cleavage	3	0.923077	0.47607	C8B, ADAMTS2, PRSS12	252	86	13528	1.87265	1	0.987328	99.9981
SP_PIR_KEYWORDS	hydrolase	25	7.69231	0.656267	ENPP7, PDP2, ADAMTS19, ENPP1, CDC14A, ECEL1, ADAMTS13, ENPP2, ATP6V1B1, ATP12A, MMP1, STAMBPL1, HTRA4, PRSS12, PTPRZ1, MYH6, ACPP, GDPD2, ADAMTS6, EYA1, EYA2, TMPRSS11F, ZRANB3, LYG1, ADAMTS2	317	1555	19235	0.975534	1	0.969369	100
GOTERM_BP_FAT	GO:0006508~proteolysis	16	4.92308	0.888764	ADAMTS19, ECEL1, ADAMTS13, DPP10, MST1, MMP1, C8B, ADAMTS6, TMPRSS11F, KLHL13, STAMBPL1, FBXO4, HTRA4, FBXL16, ADAMTS2, PRSS12	252	1054	13528	0.814915	1	0.999951	100
Annotation Cluster 21	Enrichment Score: 1.152117555755559
Category	Term	Count	%	PValue	Genes	List Total	Pop Hits	Pop Total	Fold Enrichment	Bonferroni	Benjamini	FDR
INTERPRO	IPR000463:Cytosolic fatty-acid binding	3	0.923077	0.0302725	CRABP1, FABP1, FABP7	288	16	16659	10.8457	1	0.687854	36.5316
INTERPRO	IPR000566:Lipocalin-related protein and Bos/Can/Equ allergen	3	0.923077	0.104738	CRABP1, FABP1, FABP7	288	32	16659	5.42285	1	0.900935	80.5297
INTERPRO	IPR012674:Calycin	3	0.923077	0.110279	CRABP1, FABP1, FABP7	288	33	16659	5.25852	1	0.90561	82.2378
Annotation Cluster 22	Enrichment Score: 1.1508013381031057
Category	Term	Count	%	PValue	Genes	List Total	Pop Hits	Pop Total	Fold Enrichment	Bonferroni	Benjamini	FDR
UP_SEQ_FEATURE	domain:CTCK	3	0.923077	0.0633455	SOST, SOSTDC1, GREM2	316	25	19113	7.2581	1	0.937794	64.7163
INTERPRO	IPR006207:Cystine knot, C-terminal	3	0.923077	0.0684396	SOST, SOSTDC1, GREM2	288	25	16659	6.94125	1	0.833053	64.953
SMART	SM00041:CT	3	0.923077	0.0813903	SOST, SOSTDC1, GREM2	174	25	9079	6.26138	0.999984	0.748303	62.7915
Annotation Cluster 23	Enrichment Score: 1.131957395025955
Category	Term	Count	%	PValue	Genes	List Total	Pop Hits	Pop Total	Fold Enrichment	Bonferroni	Benjamini	FDR
GOTERM_CC_FAT	GO:0044459~plasma membrane part	50	15.3846	0.0546432	KCNC1, SLC15A1, SLC16A10, TRPV2, SLC6A3, MYO7A, SYT6, LGR5, EDNRA, CTTNBP2, CXCR6, NOS3, HHIP, APOM, HTR1E, MAGI2, RAB39B, PCDH11X, MYH6, CLEC1A, C8B, CCR7, PGM5, SGCG, TMPRSS11F, HAS2, TF, ECEL1, ENPP1, ENPP2, CCR1, GPR64, HCFC2, CLDN10, ABCA4, ATP12A, ATP6V1B1, APLNR, GABRE, PTPRZ1, GJB6, GJB1, LIN7A, TNFSF10, CADPS2, CDH17, NTRK2, ABCC2, SLC13A4, ATP6V0A4	229	2203	12782	1.26683	1	0.523718	52.1096
GOTERM_CC_FAT	GO:0005887~integral to plasma membrane	29	8.92308	0.0772074	KCNC1, ECEL1, SLC15A1, ENPP2, TRPV2, CCR1, SLC6A3, GPR64, ABCA4, ATP12A, LGR5, EDNRA, APLNR, CXCR6, HHIP, APOM, HTR1E, GABRE, PTPRZ1, PCDH11X, CLEC1A, C8B, CCR7, TNFSF10, TMPRSS11F, NTRK2, HAS2, ABCC2, SLC13A4	229	1188	12782	1.36253	1	0.571945	65.1033
GOTERM_CC_FAT	GO:0031226~intrinsic to plasma membrane	29	8.92308	0.0952648	KCNC1, ECEL1, SLC15A1, ENPP2, TRPV2, CCR1, SLC6A3, GPR64, ABCA4, ATP12A, LGR5, EDNRA, APLNR, CXCR6, HHIP, APOM, HTR1E, GABRE, PTPRZ1, PCDH11X, CLEC1A, C8B, CCR7, TNFSF10, TMPRSS11F, NTRK2, HAS2, ABCC2, SLC13A4	229	1215	12782	1.33225	1	0.638152	73.064
Annotation Cluster 24	Enrichment Score: 1.0411315815102224
Category	Term	Count	%	PValue	Genes	List Total	Pop Hits	Pop Total	Fold Enrichment	Bonferroni	Benjamini	FDR
SP_PIR_KEYWORDS	cleavage on pair of basic residues	11	3.38462	0.0144892	ADAMTS6, INSL4, ADAMTS19, ENPP2, ADAMTS13, CRH, SST, APLN, CDH10, BMP5, LEAP2	317	271	19235	2.46295	0.99359	0.213744	18.0675
SP_PIR_KEYWORDS	hormone	4	1.23077	0.172123	INSL4, CRH, SST, APLN	317	87	19235	2.7898	1	0.708623	92.4151
GOTERM_MF_FAT	GO:0005179~hormone activity	4	1.23077	0.301801	INSL4, CRH, SST, APLN	232	108	12983	2.07264	1	0.939872	99.4276
Annotation Cluster 25	Enrichment Score: 1.0295225321885337
Category	Term	Count	%	PValue	Genes	List Total	Pop Hits	Pop Total	Fold Enrichment	Bonferroni	Benjamini	FDR
GOTERM_BP_FAT	GO:0048545~response to steroid hormone stimulus	9	2.76923	0.0268614	CTTNBP2, CYP11A1, IL1RN, HSD11B2, WFDC1, BRCA2, NOS3, ANGPT1, SST	252	192	13528	2.51637	1	0.621282	36.7759
GOTERM_BP_FAT	GO:0009725~response to hormone stimulus	13	4	0.0413119	CTTNBP2, ADCY1, CYP11A1, ENPP1, IL1RN, BRCA2, HSD11B2, WFDC1, NOS3, ANGPT1, STXBP4, RBM14, SST	252	367	13528	1.90156	1	0.686255	50.8552
GOTERM_BP_FAT	GO:0043627~response to estrogen stimulus	6	1.84615	0.0457812	CTTNBP2, CYP11A1, WFDC1, BRCA2, NOS3, ANGPT1	252	105	13528	3.06757	1	0.718267	54.5738
GOTERM_BP_FAT	GO:0009719~response to endogenous stimulus	13	4	0.0752068	CTTNBP2, ADCY1, CYP11A1, ENPP1, IL1RN, BRCA2, HSD11B2, WFDC1, NOS3, ANGPT1, STXBP4, RBM14, SST	252	405	13528	1.72314	1	0.801657	73.1929
GOTERM_BP_FAT	GO:0042493~response to drug	8	2.46154	0.10783	CTTNBP2, GABRE, SLC6A3, HSD11B2, RYR2, WFDC1, NOS3, SST	252	216	13528	1.98824	1	0.85226	85.3574
GOTERM_BP_FAT	GO:0010033~response to organic substance	19	5.84615	0.123534	TF, ADCY1, ENPP1, CYP11A1, SLC6A3, IL1RN, BRCA2, STXBP4, EDNRA, CTTNBP2, APOB, RYR2, WFDC1, HSD11B2, NOS3, ANGPT1, RBM14, SST, APOM	252	721	13528	1.41466	1	0.86833	89.1418
GOTERM_BP_FAT	GO:0043434~response to peptide hormone stimulus	5	1.53846	0.320324	CTTNBP2, ENPP1, HSD11B2, NOS3, STXBP4	252	154	13528	1.74294	1	0.968595	99.8499
GOTERM_BP_FAT	GO:0008285~negative regulation of cell proliferation	9	2.76923	0.356085	CTTNBP2, ENPP7, WFDC1, BRCA2, NOS3, RARB, GJB6, FABP7, SST	252	361	13528	1.33835	1	0.974067	99.9396
Annotation Cluster 26	Enrichment Score: 1.0291529218121096
Category	Term	Count	%	PValue	Genes	List Total	Pop Hits	Pop Total	Fold Enrichment	Bonferroni	Benjamini	FDR
GOTERM_MF_FAT	GO:0008081~phosphoric diester hydrolase activity	6	1.84615	0.0169179	EDNRA, PLCL2, ENPP7, ENPP1, ENPP2, GDPD2	232	84	12983	3.99723	0.999778	0.607278	21.7469
GOTERM_MF_FAT	GO:0004620~phospholipase activity	4	1.23077	0.183728	EDNRA, PLCL2, ENPP7, PLA2G12B	232	83	12983	2.69693	1	0.91293	94.5936
GOTERM_MF_FAT	GO:0016298~lipase activity	4	1.23077	0.263039	EDNRA, PLCL2, ENPP7, PLA2G12B	232	100	12983	2.23845	1	0.928631	98.7557
Annotation Cluster 27	Enrichment Score: 0.9999409061701563
Category	Term	Count	%	PValue	Genes	List Total	Pop Hits	Pop Total	Fold Enrichment	Bonferroni	Benjamini	FDR
SP_PIR_KEYWORDS	metal-binding	67	20.6154	0.00571898	CYP24A1, ADCY1, ZFP14, LMO1, PDP2, CYP2J2, LMO2, ZXDB, TP63, SYT6, CYP2W1, MMP1, DMRTA1, GATA5, PAK3, NOS3, RARB, ZNF493, CYP11A1, ZNF90, ZNF441, RUNX1T1, ZNF141, ZBTB25, CYP4X1, ADAMTS6, EYA1, PGM5, EYA2, F5, ZNF714, PRDM5, GUCY1B3, ADAMTS2, TF, ADAMTS19, ZNF273, TSHZ1, ENPP1, ECEL1, ADAMTS13, ENPP2, CA5B, ATP12A, DGKB, PIR, PLA2G12B, STAMBPL1, ZNF701, CYP19A1, ZNF624, ZNF625, DTX3, ESRRG, ZNF52…	317	2972	19235	1.36791	0.862543	0.116645	7.53202
GOTERM_MF_FAT	GO:0043167~ion binding	95	29.2308	0.00591687	KCNC1, CYP24A1, ADCY1, ZFP14, PDP2, LMO1, CYP2J2, LMO2, TRPV2, ANO1, ZXDB, TP63, SYT6, CYP2W1, MMP1, DMRTA1, APOA4, GATA5, PAK3, GUCY1A3, NOS3, RARB, ZNF493, CYP11A1, ZNF90, ZNF441, SPARCL1, PCDH11X, RUNX1T1, ZNF141, ZBTB25, CYP4X1, ADAMTS6, C4ORF21, EYA1, PGM5, EYA2, CLIC3, F5, ZNF714, PRDM5, RYR2, GUCY1B3, ADAMTS2, CASQ2, ENOX1, TF, SLC38A4, TSHZ1, ZNF273, ADAMTS19, NKD2, ENPP1, ECEL1, ADAMTS13…	232	4241	12983	1.25355	0.946372	0.44297	8.17531
GOTERM_MF_FAT	GO:0043565~sequence-specific DNA binding	21	6.46154	0.00603189	IRX3, TSHZ1, POU6F2, ELF5, IRX1, ESRRG, TP63, SOX6, MEIS1, DLX3, HOXB3, HOXA1, FOXI3, HOXB2, GATA5, HAND2, DLX5, PRDM5, TFAP2B, HOPX, RARB	232	607	12983	1.93605	0.949345	0.391721	8.32789
GOTERM_MF_FAT	GO:0043169~cation binding	91	28	0.0167328	KCNC1, CYP24A1, ADCY1, ZFP14, PDP2, LMO1, CYP2J2, LMO2, TRPV2, ANO1, ZXDB, TP63, SYT6, CYP2W1, MMP1, DMRTA1, APOA4, GATA5, PAK3, NOS3, RARB, ZNF493, CYP11A1, ZNF90, ZNF441, SPARCL1, PCDH11X, RUNX1T1, ZNF141, ZBTB25, CYP4X1, ADAMTS6, EYA1, C4ORF21, PGM5, EYA2, F5, ZNF714, PRDM5, RYR2, GUCY1B3, ADAMTS2, CASQ2, ENOX1, TF, SLC38A4, TSHZ1, ZNF273, ADAMTS19, NKD2, ENPP1, ECEL1, ADAMTS13, ENPP2, CA5B, M…	232	4179	12983	1.21859	0.999756	0.646504	21.5349
GOTERM_MF_FAT	GO:0046872~metal ion binding	90	27.6923	0.0183633	KCNC1, CYP24A1, ADCY1, ZFP14, PDP2, LMO1, CYP2J2, LMO2, TRPV2, ANO1, ZXDB, TP63, SYT6, CYP2W1, MMP1, DMRTA1, APOA4, GATA5, PAK3, NOS3, RARB, ZNF493, CYP11A1, ZNF90, ZNF441, SPARCL1, PCDH11X, RUNX1T1, ZNF141, ZBTB25, CYP4X1, ADAMTS6, EYA1, C4ORF21, PGM5, EYA2, F5, ZNF714, PRDM5, RYR2, GUCY1B3, ADAMTS2, CASQ2, ENOX1, TF, SLC38A4, TSHZ1, ADAMTS19, NKD2, ZNF273, ENPP1, ECEL1, ADAMTS13, ENPP2, CA5B, M…	232	4140	12983	1.21655	0.999892	0.598973	23.3843
GOTERM_MF_FAT	GO:0003700~transcription factor activity	26	8	0.0410853	IRX3, TSHZ1, LMO1, ELF5, POU6F2, IRX1, TP63, SOX6, MEIS1, DMRTA1, HOXA1, GATA5, HAND2, RARB, SMAD9, ZNF90, RUNX1T1, ESRRG, ZBTB25, HOXB3, DLX3, FOXI3, HOXB2, DLX5, HOPX, TFAP2B	232	975	12983	1.4923	1	0.725467	45.2802
SP_PIR_KEYWORDS	Transcription	45	13.8462	0.0451414	IRX3, TSHZ1, ZNF273, ZFP14, ELF5, POU6F2, SOX3, ZXDB, TP63, SOX6, MEIS1, DMRTA1, MED12L, HOXA1, GATA5, HAND2, PER3, RARB, ZNF701, ZNF493, ZNF624, ZNF625, SMAD9, ZNF441, ZNF90, ESRRG, RUNX1T1, AFF3, ZNF141, ZNF521, FRY, ZBTB25, HOXB3, EYA1, FOXI3, HOXB2, EYA2, NCOA2, ZNF714, BNC2, PRDM5, TFAP2B, HOPX, ZNF461, RBM14	317	2071	19235	1.31846	1	0.402836	46.777
SP_PIR_KEYWORDS	transcription regulation	44	13.5385	0.0480375	IRX3, TSHZ1, ZNF273, ZFP14, ELF5, POU6F2, SOX3, ZXDB, TP63, SOX6, DMRTA1, MED12L, HOXA1, GATA5, HAND2, PER3, RARB, ZNF701, ZNF493, ZNF624, ZNF625, SMAD9, ZNF441, ZNF90, ESRRG, RUNX1T1, AFF3, ZNF141, ZNF521, FRY, ZBTB25, HOXB3, EYA1, FOXI3, HOXB2, EYA2, NCOA2, ZNF714, BNC2, PRDM5, TFAP2B, HOPX, ZNF461, RBM14	317	2026	19235	1.31779	1	0.403195	48.9391
GOTERM_MF_FAT	GO:0030528~transcription regulator activity	35	10.7692	0.0890309	IRX3, LMO1, TSHZ1, ELF5, POU6F2, IRX1, TP63, HCFC2, SOX6, MEIS1, DMRTA1, MED12L, HOXA1, ATN1, GATA5, HAND2, PIR, RARB, SMAD9, ZNF90, ESRRG, RUNX1T1, ZNF141, BRCA2, ZBTB25, DLX3, HOXB3, FOXI3, HOXB2, NCOA2, DLX5, PRDM5, TFAP2B, HOPX, RBM14	232	1512	12983	1.2954	1	0.817792	73.8187
SP_PIR_KEYWORDS	dna-binding	39	12	0.0985079	IRX3, TSHZ1, ZNF273, ZFP14, SOX3, ELF5, POU6F2, IRX1, TP63, SOX6, MEIS1, DMRTA1, HOXA1, GATA5, HAND2, RARB, ZNF701, TIGD7, ZNF493, ZNF624, ZNF625, ZNF441, ZNF90, ESRRG, RUNX1T1, AFF3, ZNF141, ZNF521, ZBTB25, DLX3, HOXB3, FOXI3, HOXB2, NCOA2, ZNF714, DLX5, PRDM5, TFAP2B, ZNF461	317	1868	19235	1.26684	1	0.549487	75.7296
GOTERM_BP_FAT	GO:0006355~regulation of transcription, DNA-dependent	40	12.3077	0.145429	IRX3, TSHZ1, ZNF273, ZFP14, ELF5, POU6F2, IRX1, TP63, HCFC2, SOX6, MEIS1, DMRTA1, MED12L, HOXA1, ATN1, GATA5, HAND2, RARB, PER3, ZNF701, ZNF493, ZNF624, SMAD9, ZNF90, ESRRG, RUNX1T1, ZNF141, BRCA2, DLX3, HOXB3, PRDM7, FOXI3, HOXB2, NCOA2, ZNF714, DLX5, TFAP2B, HOPX, ZNF461, RBM14	252	1773	13528	1.21111	1	0.892702	92.9082
GOTERM_BP_FAT	GO:0006350~transcription	46	14.1538	0.165466	TSHZ1, ZNF273, ZFP14, ELF5, POU6F2, SOX3, ZXDB, TP63, SOX6, MEIS1, DMRTA1, MED12L, HOXA1, GATA5, PPP1R1B, HAND2, PIR, PER3, RARB, ZNF701, ZNF493, ZNF624, ZNF625, SMAD9, ZNF441, ZNF90, ESRRG, RUNX1T1, AFF3, ZNF141, ZNF521, FRY, ZBTB25, HOXB3, EYA1, FOXI3, HOXB2, EYA2, NCOA2, ZNF714, BNC2, PRDM5, TFAP2B, HOPX, ZNF461, RBM14	252	2101	13528	1.17534	1	0.908101	95.2439
GOTERM_BP_FAT	GO:0051252~regulation of RNA metabolic process	40	12.3077	0.180506	IRX3, TSHZ1, ZNF273, ZFP14, ELF5, POU6F2, IRX1, TP63, HCFC2, SOX6, MEIS1, DMRTA1, MED12L, HOXA1, ATN1, GATA5, HAND2, RARB, PER3, ZNF701, ZNF493, ZNF624, SMAD9, ZNF90, ESRRG, RUNX1T1, ZNF141, BRCA2, DLX3, HOXB3, PRDM7, FOXI3, HOXB2, NCOA2, ZNF714, DLX5, TFAP2B, HOPX, ZNF461, RBM14	252	1813	13528	1.18439	1	0.918614	96.4984
GOTERM_MF_FAT	GO:0003677~DNA binding	48	14.7692	0.191096	IRX3, LMO1, TSHZ1, ZNF273, ZFP14, LMO2, SOX3, ELF5, POU6F2, IRX1, TP63, SOX6, MEIS1, DMRTA1, HOXA1, GATA5, HAND2, RARB, TIGD7, ZNF701, ZNF493, ZNF624, ZNF625, SMAD9, ZNF441, ZNF90, KIF15, ESRRG, RUNX1T1, MBD5, BRCA2, AFF3, ZNF141, ZNF521, ZBTB25, DLX3, HOXB3, FOXI3, HOXB2, NCOA2, ZNF714, BNC2, DLX5, PRDM5, TFAP2B, HOPX, ZNF461, ZRANB3	232	2331	12983	1.15235	1	0.917037	95.2542
GOTERM_MF_FAT	GO:0046914~transition metal ion binding	56	17.2308	0.210235	CYP24A1, CYP2J2, LMO1, PDP2, ZFP14, LMO2, ZXDB, TP63, CYP2W1, DMRTA1, MMP1, APOA4, GATA5, NOS3, RARB, ZNF493, CYP11A1, ZNF90, ZNF441, RUNX1T1, ZNF141, ZBTB25, CYP4X1, ADAMTS6, C4ORF21, F5, ZNF714, PRDM5, GUCY1B3, ADAMTS2, ENOX1, TF, ADAMTS19, ZNF273, TSHZ1, ECEL1, ADAMTS13, CA5B, DGKB, PIR, STAMBPL1, ZNF701, CYP19A1, ZNF624, ZNF625, DTX3, ESRRG, ZNF521, PXDNL, TRIM55, TNFSF10, HPX, BNC2, ZNF461, …	232	2785	12983	1.12525	1	0.920303	96.636
GOTERM_BP_FAT	GO:0045449~regulation of transcription	54	16.6154	0.24383	ZFP14, POU6F2, ELF5, ZXDB, TP63, DMRTA1, GATA5, RARB, TIGD7, ZNF493, ZNF90, ZNF441, RUNX1T1, ZNF141, FRY, ZBTB25, PRDM7, EYA1, EYA2, NCOA2, IGSF1, ZNF714, PRDM5, TFAP2B, IRX3, ZNF273, TSHZ1, SOX3, IRX1, HCFC2, SOX6, MEIS1, MED12L, HOXA1, ATN1, HAND2, PER3, ZNF701, ZNF624, ZNF625, SMAD9, ESRRG, AFF3, BRCA2, ZNF521, DLX3, HOXB3, HOXB2, FOXI3, BNC2, DLX5, HOPX, ZNF461, RBM14	252	2601	13528	1.11452	1	0.948424	99.096
INTERPRO	IPR007087:Zinc finger, C2H2-type	17	5.23077	0.278061	ZNF624, ZNF625, ZNF273, TSHZ1, ZFP14, ZNF441, ZNF90, ZXDB, ZNF141, ZNF521, ZBTB25, ZNF714, BNC2, PRDM5, ZNF461, ZNF701, ZNF493	288	784	16659	1.25426	1	0.985018	99.1922
INTERPRO	IPR015880:Zinc finger, C2H2-like	17	5.23077	0.301779	ZNF624, ZNF625, ZNF273, TSHZ1, ZFP14, ZNF441, ZNF90, ZXDB, ZNF141, ZNF521, ZBTB25, ZNF714, BNC2, PRDM5, ZNF461, ZNF701, ZNF493	288	797	16659	1.23381	1	0.989275	99.5071
SP_PIR_KEYWORDS	zinc	40	12.3077	0.318856	ADAMTS19, LMO1, TSHZ1, ZNF273, ZFP14, LMO2, ECEL1, ADAMTS13, CA5B, ZXDB, TP63, DMRTA1, MMP1, DGKB, GATA5, STAMBPL1, NOS3, RARB, ZNF701, ZNF493, ZNF624, ZNF625, ZNF441, ZNF90, DTX3, ESRRG, RUNX1T1, ZNF141, ZNF521, ZBTB25, TRIM55, ADAMTS6, TNFSF10, ZNF714, BNC2, PRDM5, ZNF461, ZRANB3, RBM14, ADAMTS2	317	2189	19235	1.10878	1	0.829911	99.4714
SMART	SM00355:ZnF_C2H2	17	5.23077	0.451966	ZNF624, ZNF625, ZNF273, TSHZ1, ZFP14, ZNF441, ZNF90, ZXDB, ZNF141, ZNF521, ZBTB25, ZNF714, BNC2, PRDM5, ZNF461, ZNF701, ZNF493	174	797	9079	1.11296	1	0.983673	99.9092
GOTERM_MF_FAT	GO:0008270~zinc ion binding	41	12.6154	0.604154	ADAMTS19, LMO1, TSHZ1, ZNF273, ZFP14, LMO2, ECEL1, ADAMTS13, CA5B, ZXDB, TP63, DMRTA1, MMP1, DGKB, GATA5, STAMBPL1, NOS3, RARB, ZNF701, ZNF493, ZNF624, ZNF625, ZNF441, ZNF90, DTX3, ESRRG, RUNX1T1, ZNF141, ZNF521, ZBTB25, TRIM55, ADAMTS6, TNFSF10, C4ORF21, ZNF714, BNC2, PRDM5, ZNF461, ZRANB3, RBM14, ADAMTS2	232	2311	12983	0.992821	1	0.989629	99.9998
SP_PIR_KEYWORDS	zinc-finger	26	8	0.766916	ZNF624, ZNF625, ZNF273, TSHZ1, ZFP14, ZNF441, ZNF90, DTX3, ESRRG, RUNX1T1, ZXDB, ZNF141, ZNF521, ZBTB25, TRIM55, DGKB, GATA5, ZNF714, BNC2, PRDM5, ZNF461, ZRANB3, RARB, RBM14, ZNF701, ZNF493	317	1718	19235	0.918297	1	0.988881	100
SP_PIR_KEYWORDS	nucleus	64	19.6923	0.858626	LMO1, ZFP14, CDC14A, LMO2, POU6F2, ELF5, ZXDB, TP63, DMRTA1, GATA5, RAPGEF5, RARB, PIWIL4, TIGD7, ZNF493, ZNF90, ZNF441, MYCT1, RUNX1T1, MBD5, ZNF141, ZBTB25, PRDM7, EYA1, EYA2, NCOA2, CLIC3, ZNF714, LGALS14, PRDM5, TFAP2B, IRX3, ZNF273, TSHZ1, SOX3, IRX1, HCFC2, SOX6, MEIS1, MED12L, HOXA1, HAND2, PIR, PER3, ZNF701, FYB, ZNF624, ZNF625, SMAD9, ESRRG, AFF3, ZNF521, AIM2, DLX3, HOXB3, TRIM55, HOXB2…	317	4283	19235	0.906703	1	0.996774	100
Annotation Cluster 28	Enrichment Score: 0.9963993790752973
Category	Term	Count	%	PValue	Genes	List Total	Pop Hits	Pop Total	Fold Enrichment	Bonferroni	Benjamini	FDR
SP_PIR_KEYWORDS	lyase	7	2.15385	0.0133281	DDTL, ADCY1, GADL1, CA5B, GUCY1A3, GUCY1B3, PDXDC1	317	118	19235	3.59956	0.990367	0.207154	16.7396
INTERPRO	IPR018297:Adenylyl cyclase class-3/4/guanylyl cyclase, conserved site	3	0.923077	0.0377399	ADCY1, GUCY1A3, GUCY1B3	288	18	16659	9.64062	1	0.72615	43.3883
INTERPRO	IPR001054:Adenylyl cyclase class-3/4/guanylyl cyclase	3	0.923077	0.0377399	ADCY1, GUCY1A3, GUCY1B3	288	18	16659	9.64062	1	0.72615	43.3883
SMART	SM00044:CYCc	3	0.923077	0.0452302	ADCY1, GUCY1A3, GUCY1B3	174	18	9079	8.69636	0.997563	0.633164	41.6675
GOTERM_MF_FAT	GO:0016849~phosphorus-oxygen lyase activity	3	0.923077	0.0576639	ADCY1, GUCY1A3, GUCY1B3	232	22	12983	7.63107	1	0.768701	57.4117
GOTERM_BP_FAT	GO:0006164~purine nucleotide biosynthetic process	7	2.15385	0.0577124	ATP6V1C2, ADCY1, GUCY1A3, GUCY1B3, ATP6V1B1, ATP12A, ATP6V0A4	252	148	13528	2.53904	1	0.744564	63.2469
GOTERM_MF_FAT	GO:0009975~cyclase activity	3	0.923077	0.0624347	ADCY1, GUCY1A3, GUCY1B3	232	23	12983	7.29929	1	0.76418	60.4078
GOTERM_BP_FAT	GO:0009190~cyclic nucleotide biosynthetic process	3	0.923077	0.0778103	ADCY1, GUCY1A3, GUCY1B3	252	25	13528	6.4419	1	0.809032	74.4357
KEGG_PATHWAY	hsa04270:Vascular smooth muscle contraction	5	1.53846	0.109508	EDNRA, ADCY1, PLA2G12B, GUCY1A3, GUCY1B3	84	112	5085	2.70249	0.999995	0.871136	72.7857
GOTERM_BP_FAT	GO:0009165~nucleotide biosynthetic process	7	2.15385	0.13293	ATP6V1C2, ADCY1, GUCY1A3, GUCY1B3, ATP6V1B1, ATP12A, ATP6V0A4	252	186	13528	2.02031	1	0.883941	90.9439
GOTERM_BP_FAT	GO:0034654~nucleobase, nucleoside, nucleotide and nucleic acid biosynthetic process	7	2.15385	0.149953	ATP6V1C2, ADCY1, GUCY1A3, GUCY1B3, ATP6V1B1, ATP12A, ATP6V0A4	252	193	13528	1.94704	1	0.892674	93.5146
GOTERM_BP_FAT	GO:0034404~nucleobase, nucleoside and nucleotide biosynthetic process	7	2.15385	0.149953	ATP6V1C2, ADCY1, GUCY1A3, GUCY1B3, ATP6V1B1, ATP12A, ATP6V0A4	252	193	13528	1.94704	1	0.892674	93.5146
GOTERM_BP_FAT	GO:0009187~cyclic nucleotide metabolic process	3	0.923077	0.156429	ADCY1, GUCY1A3, GUCY1B3	252	38	13528	4.2381	1	0.901523	94.2981
GOTERM_BP_FAT	GO:0009124~nucleoside monophosphate biosynthetic process	3	0.923077	0.237346	ADCY1, GUCY1A3, GUCY1B3	252	50	13528	3.22095	1	0.94659	98.9562
GOTERM_BP_FAT	GO:0009123~nucleoside monophosphate metabolic process	3	0.923077	0.347169	ADCY1, GUCY1A3, GUCY1B3	252	66	13528	2.44012	1	0.972938	99.9239
KEGG_PATHWAY	hsa04540:Gap junction	3	0.923077	0.428807	ADCY1, GUCY1A3, GUCY1B3	84	89	5085	2.04053	1	0.975527	99.8134
KEGG_PATHWAY	hsa00230:Purine metabolism	4	1.23077	0.458455	ADCY1, ENPP1, GUCY1A3, GUCY1B3	84	153	5085	1.58263	1	0.978166	99.8974
Annotation Cluster 29	Enrichment Score: 0.9733938228048372
Category	Term	Count	%	PValue	Genes	List Total	Pop Hits	Pop Total	Fold Enrichment	Bonferroni	Benjamini	FDR
INTERPRO	IPR000355:Chemokine receptor	3	0.923077	0.0302725	CCR7, CCR1, CXCR6	288	16	16659	10.8457	1	0.687854	36.5316
GOTERM_MF_FAT	GO:0019957~C-C chemokine binding	3	0.923077	0.0321036	CCR7, CCR1, CXCR6	232	16	12983	10.4927	1	0.709873	37.4345
GOTERM_MF_FAT	GO:0016493~C-C chemokine receptor activity	3	0.923077	0.0321036	CCR7, CCR1, CXCR6	232	16	12983	10.4927	1	0.709873	37.4345
GOTERM_MF_FAT	GO:0008528~peptide receptor activity, G-protein coupled	6	1.84615	0.0528043	EDNRA, CCR7, CCR1, CXCR6, SORCS1, NPR3	232	114	12983	2.94533	1	0.755278	54.1442
GOTERM_MF_FAT	GO:0001653~peptide receptor activity	6	1.84615	0.0528043	EDNRA, CCR7, CCR1, CXCR6, SORCS1, NPR3	232	114	12983	2.94533	1	0.755278	54.1442
PIR_SUPERFAMILY	PIRSF038545:chemokine receptor	3	0.923077	0.0642138	CCR7, CCR1, CXCR6	141	22	7396	7.1528	0.999981	0.999981	55.2808
GOTERM_MF_FAT	GO:0004950~chemokine receptor activity	3	0.923077	0.0723564	CCR7, CCR1, CXCR6	232	25	12983	6.71534	1	0.800096	66.0214
GOTERM_MF_FAT	GO:0019956~chemokine binding	3	0.923077	0.0827456	CCR7, CCR1, CXCR6	232	27	12983	6.21791	1	0.805576	71.0993
GOTERM_MF_FAT	GO:0042277~peptide binding	6	1.84615	0.288181	EDNRA, CCR7, CCR1, CXCR6, SORCS1, NPR3	232	203	12983	1.65403	1	0.932996	99.2444
GOTERM_MF_FAT	GO:0019955~cytokine binding	3	0.923077	0.580783	CCR7, CCR1, CXCR6	232	109	12983	1.54022	1	0.987392	99.9996
KEGG_PATHWAY	hsa04062:Chemokine signaling pathway	4	1.23077	0.594645	ADCY1, CCR7, CCR1, CXCR6	84	187	5085	1.29488	1	0.991653	99.996
KEGG_PATHWAY	hsa04060:Cytokine-cytokine receptor interaction	5	1.53846	0.626603	CCR7, TNFSF10, CCR1, CTF1, CXCR6	84	262	5085	1.15526	1	0.993074	99.9984
Annotation Cluster 30	Enrichment Score: 0.964221493723142
Category	Term	Count	%	PValue	Genes	List Total	Pop Hits	Pop Total	Fold Enrichment	Bonferroni	Benjamini	FDR
GOTERM_BP_FAT	GO:0050748~negative regulation of lipoprotein metabolic process	3	0.923077	0.00489629	APOA4, APOM, HHATL	252	6	13528	26.8413	0.999732	0.351417	7.93244
GOTERM_BP_FAT	GO:0050746~regulation of lipoprotein metabolic process	3	0.923077	0.00891827	APOA4, APOM, HHATL	252	8	13528	20.131	1	0.465052	14.0016
GOTERM_BP_FAT	GO:0032269~negative regulation of cellular protein metabolic process	4	1.23077	0.652736	APOA4, ENPP1, APOM, HHATL	252	180	13528	1.19295	1	0.996529	100
GOTERM_BP_FAT	GO:0051248~negative regulation of protein metabolic process	4	1.23077	0.677981	APOA4, ENPP1, APOM, HHATL	252	187	13528	1.14829	1	0.997403	100
GOTERM_BP_FAT	GO:0032268~regulation of cellular protein metabolic process	8	2.46154	0.781249	APOA4, EDNRA, ENPP1, HPX, FBXO4, PIWIL4, APOM, HHATL	252	474	13528	0.906034	1	0.999365	100
Annotation Cluster 31	Enrichment Score: 0.9626390214786498
Category	Term	Count	%	PValue	Genes	List Total	Pop Hits	Pop Total	Fold Enrichment	Bonferroni	Benjamini	FDR
GOTERM_BP_FAT	GO:0021602~cranial nerve morphogenesis	3	0.923077	0.0168876	HOXB3, HOXA1, HOXB2	252	11	13528	14.6407	1	0.519021	24.9328
GOTERM_BP_FAT	GO:0021545~cranial nerve development	3	0.923077	0.0476562	HOXB3, HOXA1, HOXB2	252	19	13528	8.47619	1	0.721605	56.0536
UP_SEQ_FEATURE	short sequence motif:Antp-type hexapeptide	3	0.923077	0.0545718	HOXB3, HOXA1, HOXB2	316	23	19113	7.88924	1	0.941297	59.0708
INTERPRO	IPR001827:Homeobox protein, antennapedia type, conserved site	3	0.923077	0.0636677	HOXB3, HOXA1, HOXB2	288	24	16659	7.23047	1	0.823298	62.2021
GOTERM_BP_FAT	GO:0021675~nerve development	3	0.923077	0.0778103	HOXB3, HOXA1, HOXB2	252	25	13528	6.4419	1	0.809032	74.4357
UP_SEQ_FEATURE	DNA-binding region:Homeobox	6	1.84615	0.205077	DLX3, HOXB3, HOXA1, HOXB2, DLX5, POU6F2	316	190	19113	1.91003	1	0.984981	97.4101
GOTERM_BP_FAT	GO:0003002~regionalization	6	1.84615	0.302757	HOXB3, HOXA1, HOXB2, TSHZ1, TP63, HHIP	252	197	13528	1.635	1	0.963218	99.7694
SP_PIR_KEYWORDS	DNA binding	8	2.46154	0.332324	HOXB3, HOXA1, HOXB2, ZNF273, ZNF90, SOX3, ZXDB, ZBTB25	317	340	19235	1.42772	1	0.833355	99.5975
GOTERM_BP_FAT	GO:0009952~anterior/posterior pattern formation	4	1.23077	0.483131	HOXB3, HOXA1, HOXB2, TSHZ1	252	140	13528	1.53379	1	0.987373	99.9985
Annotation Cluster 32	Enrichment Score: 0.9468279749847534
Category	Term	Count	%	PValue	Genes	List Total	Pop Hits	Pop Total	Fold Enrichment	Bonferroni	Benjamini	FDR
INTERPRO	IPR000372:Leucine-rich repeat, cysteine-rich flanking region, N-terminal	7	2.15385	0.00730543	LRRTM4, LRRTM1, NTRK2, DCN, LRRC15, LGR5, PXDNL	288	99	16659	4.08996	0.988243	0.523152	10.2767
SMART	SM00013:LRRNT	7	2.15385	0.0114294	LRRTM4, LRRTM1, NTRK2, DCN, LRRC15, LGR5, PXDNL	174	99	9079	3.68936	0.775613	0.775613	12.5294
UP_SEQ_FEATURE	repeat:LRR 4	9	2.76923	0.0580519	LRRTM4, LRRTM1, LRTOMT, DCN, DNAH2, LRRC15, LGR5, FBXL16, PXDNL	316	252	19113	2.16015	1	0.936635	61.4045
INTERPRO	IPR001611:Leucine-rich repeat	8	2.46154	0.0760741	LRRTM4, LRRTM1, NTRK2, LRTOMT, DCN, LRRC15, LGR5, PXDNL	288	213	16659	2.17254	1	0.853092	68.969
INTERPRO	IPR003591:Leucine-rich repeat, typical subtype	6	1.84615	0.0762907	LRRTM4, LRRTM1, DCN, LRRC15, LGR5, PXDNL	288	131	16659	2.64933	1	0.842708	69.0765
UP_SEQ_FEATURE	repeat:LRR 1	10	3.07692	0.081505	LRRTM4, LRRTM1, NTRK2, LRTOMT, DCN, DNAH2, LRRC15, LGR5, FBXL16, PXDNL	316	318	19113	1.90202	1	0.964596	74.1642
UP_SEQ_FEATURE	repeat:LRR 2	10	3.07692	0.0834848	LRRTM4, LRRTM1, NTRK2, LRTOMT, DCN, DNAH2, LRRC15, LGR5, FBXL16, PXDNL	316	319	19113	1.89606	1	0.963241	75.0366
SP_PIR_KEYWORDS	leucine-rich repeat	10	3.07692	0.0852838	LRRTM4, LRRTM1, NTRK2, LRTOMT, DCN, DNAH2, LRRC15, LGR5, FBXL16, PXDNL	317	322	19235	1.88442	1	0.546538	70.3908
UP_SEQ_FEATURE	repeat:LRR 5	8	2.46154	0.0886162	LRRTM4, LRRTM1, DCN, DNAH2, LRRC15, LGR5, FBXL16, PXDNL	316	231	19113	2.09469	1	0.958242	77.171
SMART	SM00369:LRR_TYP	6	1.84615	0.104905	LRRTM4, LRRTM1, DCN, LRRC15, LGR5, PXDNL	174	131	9079	2.38984	0.999999	0.798267	72.4898
UP_SEQ_FEATURE	repeat:LRR 3	9	2.76923	0.122078	LRRTM4, LRRTM1, LRTOMT, DCN, DNAH2, LRRC15, LGR5, FBXL16, PXDNL	316	299	19113	1.82059	1	0.965585	87.4142
UP_SEQ_FEATURE	repeat:LRR 10	5	1.53846	0.128032	LRRTM4, LRRTM1, DCN, LRRC15, LGR5	316	117	19113	2.58479	1	0.960451	88.7065
UP_SEQ_FEATURE	repeat:LRR 6	7	2.15385	0.134838	LRRTM4, LRRTM1, DCN, LRRC15, LGR5, FBXL16, PXDNL	316	210	19113	2.01614	1	0.961981	90.0309
UP_SEQ_FEATURE	repeat:LRR 7	6	1.84615	0.16858	LRRTM4, LRRTM1, DCN, LRRC15, LGR5, FBXL16	316	177	19113	2.05031	1	0.978524	94.7079
UP_SEQ_FEATURE	repeat:LRR 9	5	1.53846	0.183722	LRRTM4, LRRTM1, DCN, LRRC15, LGR5	316	135	19113	2.24015	1	0.980081	96.0504
UP_SEQ_FEATURE	repeat:LRR 8	5	1.53846	0.231552	LRRTM4, LRRTM1, DCN, LRRC15, LGR5	316	149	19113	2.02967	1	0.989757	98.4895
UP_SEQ_FEATURE	repeat:LRR 12	3	0.923077	0.443875	DCN, LRRC15, LGR5	316	91	19113	1.99398	1	0.999622	99.9912
INTERPRO	IPR000483:Cysteine-rich flanking region, C-terminal	3	0.923077	0.44947	NTRK2, LRRC15, PXDNL	288	88	16659	1.97195	1	0.998767	99.9853
SMART	SM00082:LRRCT	3	0.923077	0.502583	NTRK2, LRRC15, PXDNL	174	88	9079	1.7788	1	0.98674	99.9706
UP_SEQ_FEATURE	repeat:LRR 11	3	0.923077	0.503181	DCN, LRRC15, LGR5	316	102	19113	1.77895	1	0.999883	99.9985
Annotation Cluster 33	Enrichment Score: 0.8995107666908772
Category	Term	Count	%	PValue	Genes	List Total	Pop Hits	Pop Total	Fold Enrichment	Bonferroni	Benjamini	FDR
GOTERM_BP_FAT	GO:0007616~long-term memory	3	0.923077	0.0200198	ADCY1, RASGRF1, CRH	252	12	13528	13.4206	1	0.571447	28.8599
GOTERM_BP_FAT	GO:0007613~memory	3	0.923077	0.162975	ADCY1, RASGRF1, CRH	252	39	13528	4.12943	1	0.907938	94.9991
GOTERM_BP_FAT	GO:0007611~learning or memory	3	0.923077	0.613603	ADCY1, RASGRF1, CRH	252	111	13528	1.45088	1	0.995069	100
Annotation Cluster 34	Enrichment Score: 0.8915148071473777
Category	Term	Count	%	PValue	Genes	List Total	Pop Hits	Pop Total	Fold Enrichment	Bonferroni	Benjamini	FDR
GOTERM_MF_FAT	GO:0046983~protein dimerization activity	16	4.92308	0.0594951	GPD1, ENPP1, MYO7A, RUNX1T1, APOC2, MYH6, NPR3, SOX6, APOA4, APOB, HAND2, TFAP2B, GUCY1A3, GUCY1B3, SYT16, CRYBA1	232	542	12983	1.65199	1	0.76307	58.5858
GOTERM_MF_FAT	GO:0042803~protein homodimerization activity	10	3.07692	0.142581	APOA4, GPD1, ENPP1, HAND2, RUNX1T1, APOC2, SYT16, MYH6, NPR3, CRYBA1	232	334	12983	1.67549	1	0.864085	89.0387
GOTERM_MF_FAT	GO:0042802~identical protein binding	15	4.61538	0.249409	GPD1, ENPP1, RUNX1T1, TP63, APOC2, CLDN10, MYH6, NPR3, APOA4, HAND2, SPAG4, CMYA5, RYR2, SYT16, CRYBA1	232	640	12983	1.31159	1	0.923589	98.3808
Annotation Cluster 35	Enrichment Score: 0.8906271122545694
Category	Term	Count	%	PValue	Genes	List Total	Pop Hits	Pop Total	Fold Enrichment	Bonferroni	Benjamini	FDR
GOTERM_CC_FAT	GO:0000267~cell fraction	29	8.92308	0.0295133	INSL4, CYP2J2, SLC15A1, SLC6A3, DPP10, TP63, ABCA4, ATP6V1B1, FMO4, CTTNBP2, APOB, DGKB, NOS3, CYP19A1, GPD1, SOAT2, MAGI2, NPR3, DOCK3, LIN7A, CYP4X1, TNFSF10, RASGRF1, CRH, UGT2B11, RYR2, HSD11B2, ABCC2, CRYBA1	229	1083	12782	1.49463	0.999633	0.409776	32.4642
GOTERM_CC_FAT	GO:0005624~membrane fraction	22	6.76923	0.0536469	SOAT2, MAGI2, CYP2J2, SLC15A1, SLC6A3, DPP10, TP63, NPR3, ATP6V1B1, ABCA4, LIN7A, FMO4, CTTNBP2, CYP4X1, APOB, DGKB, RASGRF1, UGT2B11, RYR2, HSD11B2, ABCC2, CYP19A1	229	809	12782	1.51788	1	0.5352	51.444
GOTERM_CC_FAT	GO:0005626~insoluble fraction	22	6.76923	0.0727155	SOAT2, MAGI2, CYP2J2, SLC15A1, SLC6A3, DPP10, TP63, NPR3, ATP6V1B1, ABCA4, LIN7A, FMO4, CTTNBP2, CYP4X1, APOB, DGKB, RASGRF1, UGT2B11, RYR2, HSD11B2, ABCC2, CYP19A1	229	839	12782	1.46361	1	0.5796	62.8109
SP_PIR_KEYWORDS	microsome	5	1.53846	0.0973232	FMO4, CYP4X1, CYP2J2, UGT2B11, HSD11B2	317	106	19235	2.86218	1	0.561278	75.2905
GOTERM_CC_FAT	GO:0005792~microsome	8	2.46154	0.132398	FMO4, SOAT2, CYP4X1, APOB, CYP2J2, UGT2B11, HSD11B2, TP63	229	237	12782	1.8841	1	0.750591	84.4454
GOTERM_CC_FAT	GO:0042598~vesicular fraction	8	2.46154	0.146724	FMO4, SOAT2, CYP4X1, APOB, CYP2J2, UGT2B11, HSD11B2, TP63	229	244	12782	1.83005	1	0.764128	87.4941
GOTERM_CC_FAT	GO:0005783~endoplasmic reticulum	18	5.53846	0.549325	SOAT2, CYP2J2, SPTLC3, CYP2W1, GJB1, MTTP, FMO4, APOA4, CYP4X1, APOB, PLA2G12B, LRRTM1, UGT2B11, RYR2, HSD11B2, CASQ2, HHATL, CYP19A1	229	960	12782	1.04656	1	0.973424	99.9971
SP_PIR_KEYWORDS	endoplasmic reticulum	12	3.69231	0.627141	FMO4, SOAT2, CYP4X1, CYP2J2, SPTLC3, LRRTM1, UGT2B11, HSD11B2, CYP2W1, CYP19A1, MTTP, HHATL	317	713	19235	1.02123	1	0.962454	99.9999
Annotation Cluster 36	Enrichment Score: 0.8047014878356593
Category	Term	Count	%	PValue	Genes	List Total	Pop Hits	Pop Total	Fold Enrichment	Bonferroni	Benjamini	FDR
UP_SEQ_FEATURE	domain:Cadherin 5	5	1.53846	0.0720785	CDH17, PCDH11X, PCDHB14, PCDH17, CDH10	316	95	19113	3.18338	1	0.952771	69.6042
UP_SEQ_FEATURE	domain:Cadherin 3	5	1.53846	0.0882294	CDH17, PCDH11X, PCDHB14, PCDH17, CDH10	316	102	19113	2.96491	1	0.961868	77.0162
UP_SEQ_FEATURE	domain:Cadherin 4	5	1.53846	0.0882294	CDH17, PCDH11X, PCDHB14, PCDH17, CDH10	316	102	19113	2.96491	1	0.961868	77.0162
UP_SEQ_FEATURE	domain:Cadherin 1	5	1.53846	0.095642	CDH17, PCDH11X, PCDHB14, PCDH17, CDH10	316	105	19113	2.8802	1	0.956593	79.817
UP_SEQ_FEATURE	domain:Cadherin 2	5	1.53846	0.095642	CDH17, PCDH11X, PCDHB14, PCDH17, CDH10	316	105	19113	2.8802	1	0.956593	79.817
INTERPRO	IPR002126:Cadherin	5	1.53846	0.11635	CDH17, PCDH11X, PCDHB14, PCDH17, CDH10	288	108	16659	2.67795	1	0.910902	83.9483
UP_SEQ_FEATURE	domain:Cadherin 6	4	1.23077	0.119398	CDH17, PCDH11X, PCDHB14, PCDH17	316	73	19113	3.3142	1	0.965701	86.7885
SMART	SM00112:CA	5	1.53846	0.150711	CDH17, PCDH11X, PCDHB14, PCDH17, CDH10	174	108	9079	2.41566	1	0.880402	85.0783
GOTERM_BP_FAT	GO:0007156~homophilic cell adhesion	5	1.53846	0.22595	CDH17, PCDH11X, PCDHB14, PCDH17, CDH10	252	131	13528	2.04895	1	0.944997	98.6601
GOTERM_BP_FAT	GO:0022610~biological adhesion	17	5.23077	0.227631	COL21A1, ADAMTS13, PCDH11X, CCR1, PCDHB14, CLDN10, PCDH17, APOA4, AMBN, PGM5, F5, CDH17, LSAMP, CDON, FBLN7, CDH10, THBS4	252	701	13528	1.30186	1	0.945271	98.7083
GOTERM_BP_FAT	GO:0007155~cell adhesion	17	5.23077	0.234511	COL21A1, ADAMTS13, PCDH11X, CCR1, PCDHB14, CLDN10, PCDH17, APOA4, AMBN, PGM5, F5, CDH17, LSAMP, CDON, FBLN7, CDH10, THBS4	252	700	13528	1.30372	1	0.945438	98.889
INTERPRO	IPR013164:Cadherin, N-terminal	3	0.923077	0.26393	PCDH11X, PCDHB14, PCDH17	288	58	16659	2.99192	1	0.985307	98.924
SP_PIR_KEYWORDS	cell adhesion	9	2.76923	0.397721	PGM5, CDH17, PCDH11X, LSAMP, FBLN7, PCDHB14, PCDH17, CDH10, THBS4	317	422	19235	1.29409	1	0.882279	99.9015
GOTERM_BP_FAT	GO:0016337~cell-cell adhesion	7	2.15385	0.398536	APOA4, CDH17, PCDH11X, PCDHB14, CLDN10, PCDH17, CDH10	252	276	13528	1.36151	1	0.978466	99.9808
Annotation Cluster 37	Enrichment Score: 0.7668684265643937
Category	Term	Count	%	PValue	Genes	List Total	Pop Hits	Pop Total	Fold Enrichment	Bonferroni	Benjamini	FDR
GOTERM_BP_FAT	GO:0051336~regulation of hydrolase activity	12	3.69231	0.0501063	APOA4, EDNRA, SYDE2, RASGRF1, GRTP1, APOC3, C6ORF170, APOC2, NOS3, FABP1, MYH6, NPR3	252	337	13528	1.91154	1	0.73432	57.9191
GOTERM_BP_FAT	GO:0030808~regulation of nucleotide biosynthetic process	6	1.84615	0.053955	EDNRA, ADCY1, NTRK2, GUCY1A3, NOS3, NPR3	252	110	13528	2.92814	1	0.734992	60.6997
GOTERM_BP_FAT	GO:0030802~regulation of cyclic nucleotide biosynthetic process	6	1.84615	0.053955	EDNRA, ADCY1, NTRK2, GUCY1A3, NOS3, NPR3	252	110	13528	2.92814	1	0.734992	60.6997
GOTERM_BP_FAT	GO:0030799~regulation of cyclic nucleotide metabolic process	6	1.84615	0.0592404	EDNRA, ADCY1, NTRK2, GUCY1A3, NOS3, NPR3	252	113	13528	2.8504	1	0.7492	64.2376
GOTERM_BP_FAT	GO:0006140~regulation of nucleotide metabolic process	6	1.84615	0.0648112	EDNRA, ADCY1, NTRK2, GUCY1A3, NOS3, NPR3	252	116	13528	2.77668	1	0.767412	67.6411
GOTERM_BP_FAT	GO:0050880~regulation of blood vessel size	4	1.23077	0.0751687	EDNRA, CTTNBP2, GUCY1A3, NOS3	252	53	13528	4.05151	1	0.80546	73.1743
GOTERM_BP_FAT	GO:0035150~regulation of tube size	4	1.23077	0.0751687	EDNRA, CTTNBP2, GUCY1A3, NOS3	252	53	13528	4.05151	1	0.80546	73.1743
GOTERM_BP_FAT	GO:0031281~positive regulation of cyclase activity	4	1.23077	0.0890722	EDNRA, ADCY1, NTRK2, NOS3	252	57	13528	3.7672	1	0.827407	79.2136
GOTERM_BP_FAT	GO:0003018~vascular process in circulatory system	4	1.23077	0.0927054	EDNRA, CTTNBP2, GUCY1A3, NOS3	252	58	13528	3.70224	1	0.833342	80.5664
GOTERM_BP_FAT	GO:0051349~positive regulation of lyase activity	4	1.23077	0.0963992	EDNRA, ADCY1, NTRK2, NOS3	252	59	13528	3.63949	1	0.835914	81.8565
GOTERM_BP_FAT	GO:0031279~regulation of cyclase activity	5	1.53846	0.112185	EDNRA, ADCY1, NTRK2, NOS3, NPR3	252	99	13528	2.71124	1	0.858463	86.5153
GOTERM_BP_FAT	GO:0051345~positive regulation of hydrolase activity	7	2.15385	0.11633	APOA4, EDNRA, SYDE2, RASGRF1, APOC2, FABP1, NPR3	252	179	13528	2.09932	1	0.861106	87.5373
GOTERM_BP_FAT	GO:0051339~regulation of lyase activity	5	1.53846	0.11837	EDNRA, ADCY1, NTRK2, NOS3, NPR3	252	101	13528	2.65755	1	0.863573	88.013
GOTERM_BP_FAT	GO:0045761~regulation of adenylate cyclase activity	4	1.23077	0.26356	EDNRA, ADCY1, NTRK2, NPR3	252	96	13528	2.23677	1	0.956126	99.4208
GOTERM_BP_FAT	GO:0007190~activation of adenylate cyclase activity	3	0.923077	0.271835	EDNRA, ADCY1, NTRK2	252	55	13528	2.92814	1	0.958567	99.5212
GOTERM_BP_FAT	GO:0045762~positive regulation of adenylate cyclase activity	3	0.923077	0.278736	EDNRA, ADCY1, NTRK2	252	56	13528	2.87585	1	0.959341	99.5921
GOTERM_BP_FAT	GO:0030817~regulation of cAMP biosynthetic process	4	1.23077	0.288779	EDNRA, ADCY1, NTRK2, NPR3	252	101	13528	2.12604	1	0.961751	99.6779
GOTERM_BP_FAT	GO:0030814~regulation of cAMP metabolic process	4	1.23077	0.298922	EDNRA, ADCY1, NTRK2, NPR3	252	103	13528	2.08476	1	0.963364	99.7471
GOTERM_BP_FAT	GO:0043085~positive regulation of catalytic activity	12	3.69231	0.370823	APOA4, EDNRA, ADCY1, DGKB, SYDE2, RASGRF1, PROK1, NTRK2, APOC2, NOS3, FABP1, NPR3	252	520	13528	1.23883	1	0.976518	99.9591
GOTERM_BP_FAT	GO:0044093~positive regulation of molecular function	12	3.69231	0.53001	APOA4, EDNRA, ADCY1, DGKB, SYDE2, RASGRF1, PROK1, NTRK2, APOC2, NOS3, FABP1, NPR3	252	586	13528	1.0993	1	0.991412	99.9997
KEGG_PATHWAY	hsa04020:Calcium signaling pathway	4	1.23077	0.552938	EDNRA, ADCY1, RYR2, NOS3	84	176	5085	1.37581	1	0.988795	99.9881
GOTERM_BP_FAT	GO:0019932~second-messenger-mediated signaling	5	1.53846	0.637917	EDNRA, ADCY1, CCR1, NPR3, HTR1E	252	235	13528	1.14218	1	0.995954	100
GOTERM_BP_FAT	GO:0043086~negative regulation of catalytic activity	4	1.23077	0.891354	ADCY1, APOC3, NOS3, NPR3	252	277	13528	0.775199	1	0.999952	100
GOTERM_BP_FAT	GO:0044092~negative regulation of molecular function	4	1.23077	0.949781	ADCY1, APOC3, NOS3, NPR3	252	334	13528	0.642905	1	0.999996	100
Annotation Cluster 38	Enrichment Score: 0.7664323528931851
Category	Term	Count	%	PValue	Genes	List Total	Pop Hits	Pop Total	Fold Enrichment	Bonferroni	Benjamini	FDR
GOTERM_BP_FAT	GO:0001568~blood vessel development	9	2.76923	0.0865499	DLX3, EDNRA, APOB, LMO2, HAND2, PROK1, NTRK2, NOS3, ANGPT1	252	245	13528	1.97201	1	0.825169	78.2229
GOTERM_BP_FAT	GO:0001944~vasculature development	9	2.76923	0.0960942	DLX3, EDNRA, APOB, LMO2, HAND2, PROK1, NTRK2, NOS3, ANGPT1	252	251	13528	1.92487	1	0.83809	81.7531
GOTERM_BP_FAT	GO:0048514~blood vessel morphogenesis	7	2.15385	0.202861	EDNRA, APOB, HAND2, PROK1, NTRK2, NOS3, ANGPT1	252	211	13528	1.78094	1	0.935025	97.8021
GOTERM_BP_FAT	GO:0001525~angiogenesis	5	1.53846	0.295201	EDNRA, HAND2, PROK1, NOS3, ANGPT1	252	148	13528	1.8136	1	0.962207	99.7235
SP_PIR_KEYWORDS	angiogenesis	3	0.923077	0.2955	HAND2, PROK1, ANGPT1	317	66	19235	2.7581	1	0.814227	99.1624
Annotation Cluster 39	Enrichment Score: 0.764166818261218
Category	Term	Count	%	PValue	Genes	List Total	Pop Hits	Pop Total	Fold Enrichment	Bonferroni	Benjamini	FDR
INTERPRO	IPR019804:Ras guanine-nucleotide exchange factor, conserved site	4	1.23077	0.0109017	SH2D3C, RASGRF1, RAPGEF5, KNDC1	288	27	16659	8.56944	0.998697	0.453316	14.9656
UP_SEQ_FEATURE	domain:Ras-GEF	4	1.23077	0.0118011	SH2D3C, RASGRF1, RAPGEF5, KNDC1	316	29	19113	8.34265	0.999997	0.753278	17.2196
INTERPRO	IPR001895:Guanine-nucleotide dissociation stimulator CDC25	4	1.23077	0.0145708	SH2D3C, RASGRF1, RAPGEF5, KNDC1	288	30	16659	7.7125	0.999863	0.523478	19.5133
SMART	SM00147:RasGEF	4	1.23077	0.0189306	SH2D3C, RASGRF1, RAPGEF5, KNDC1	174	30	9079	6.95709	0.916639	0.563162	19.9541
UP_SEQ_FEATURE	domain:N-terminal Ras-GEF	3	0.923077	0.0503612	RASGRF1, RAPGEF5, KNDC1	316	22	19113	8.24784	1	0.952445	56.0707
INTERPRO	IPR000651:Guanine nucleotide exchange factor for Ras-like GTPases, N-terminal	3	0.923077	0.059015	RASGRF1, RAPGEF5, KNDC1	288	23	16659	7.54484	1	0.812792	59.3271
SMART	SM00229:RasGEFN	3	0.923077	0.0703365	RASGRF1, RAPGEF5, KNDC1	174	23	9079	6.80585	0.999924	0.741914	57.2301
GOTERM_MF_FAT	GO:0005085~guanyl-nucleotide exchange factor activity	6	1.84615	0.134856	SH2D3C, PLEKHG1, RASGRF1, RAPGEF5, KNDC1, DOCK3	232	152	12983	2.209	1	0.870029	87.5306
SP_PIR_KEYWORDS	guanine-nucleotide releasing factor	5	1.53846	0.138591	PLEKHG1, RASGRF1, RAPGEF5, KNDC1, DOCK3	317	121	19235	2.50737	1	0.636554	86.9567
GOTERM_BP_FAT	GO:0032318~regulation of Ras GTPase activity	4	1.23077	0.304001	SYDE2, RASGRF1, GRTP1, C6ORF170	252	104	13528	2.06471	1	0.963156	99.7762
GOTERM_BP_FAT	GO:0051056~regulation of small GTPase mediated signal transduction	7	2.15385	0.329565	PLEKHG1, SYDE2, RASGRF1, GRTP1, RAPGEF5, C6ORF170, KNDC1	252	252	13528	1.49118	1	0.970604	99.8808
GOTERM_BP_FAT	GO:0043087~regulation of GTPase activity	4	1.23077	0.400245	SYDE2, RASGRF1, GRTP1, C6ORF170	252	123	13528	1.74577	1	0.978555	99.9817
GOTERM_MF_FAT	GO:0030695~GTPase regulator activity	9	2.76923	0.428757	SH2D3C, PLEKHG1, SYDE2, RASGRF1, GRTP1, RAPGEF5, C6ORF170, KNDC1, DOCK3	232	404	12983	1.24666	1	0.96963	99.968
GOTERM_MF_FAT	GO:0060589~nucleoside-triphosphatase regulator activity	9	2.76923	0.455118	SH2D3C, PLEKHG1, SYDE2, RASGRF1, GRTP1, RAPGEF5, C6ORF170, KNDC1, DOCK3	232	413	12983	1.21949	1	0.974023	99.9838
GOTERM_MF_FAT	GO:0005088~Ras guanyl-nucleotide exchange factor activity	3	0.923077	0.466208	PLEKHG1, RASGRF1, RAPGEF5	232	88	12983	1.90777	1	0.971483	99.9879
GOTERM_MF_FAT	GO:0005099~Ras GTPase activator activity	3	0.923077	0.48369	SYDE2, GRTP1, C6ORF170	232	91	12983	1.84487	1	0.973246	99.9925
GOTERM_BP_FAT	GO:0007264~small GTPase mediated signal transduction	7	2.15385	0.500284	SH2D3C, RAB39B, RAB36, RASGRF1, APOC3, RAPGEF5, KNDC1	252	305	13528	1.23206	1	0.989154	99.9992
GOTERM_MF_FAT	GO:0005083~small GTPase regulator activity	6	1.84615	0.540613	PLEKHG1, SYDE2, RASGRF1, GRTP1, RAPGEF5, C6ORF170	232	274	12983	1.22543	1	0.982344	99.9986
GOTERM_BP_FAT	GO:0046578~regulation of Ras protein signal transduction	5	1.53846	0.548652	PLEKHG1, SYDE2, RASGRF1, GRTP1, C6ORF170	252	210	13528	1.27816	1	0.992158	99.9998
GOTERM_BP_FAT	GO:0035023~regulation of Rho protein signal transduction	3	0.923077	0.551221	PLEKHG1, SYDE2, RASGRF1	252	99	13528	1.62674	1	0.992291	99.9999
GOTERM_MF_FAT	GO:0008047~enzyme activator activity	5	1.53846	0.851129	APOA4, SYDE2, GRTP1, C6ORF170, APOC2	232	335	12983	0.835242	1	0.999716	100
GOTERM_MF_FAT	GO:0005096~GTPase activator activity	3	0.923077	0.905885	SYDE2, GRTP1, C6ORF170	232	220	12983	0.763107	1	0.999939	100
Annotation Cluster 40	Enrichment Score: 0.7463741233651797
Category	Term	Count	%	PValue	Genes	List Total	Pop Hits	Pop Total	Fold Enrichment	Bonferroni	Benjamini	FDR
UP_SEQ_FEATURE	domain:Kazal-like	3	0.923077	0.140657	SPARCL1, KAZALD1, HTRA4	316	40	19113	4.53631	1	0.96494	91.0463
INTERPRO	IPR002350:Proteinase inhibitor I1, Kazal	3	0.923077	0.187735	SPARCL1, KAZALD1, HTRA4	288	46	16659	3.77242	1	0.966811	95.3817
SMART	SM00280:KAZAL	3	0.923077	0.218359	SPARCL1, KAZALD1, HTRA4	174	46	9079	3.40292	1	0.914872	94.3243
Annotation Cluster 41	Enrichment Score: 0.73670035488508
Category	Term	Count	%	PValue	Genes	List Total	Pop Hits	Pop Total	Fold Enrichment	Bonferroni	Benjamini	FDR
GOTERM_BP_FAT	GO:0060191~regulation of lipase activity	5	1.53846	0.0783381	APOA4, EDNRA, APOC3, APOC2, NPR3	252	87	13528	3.0852	1	0.807424	74.681
GOTERM_BP_FAT	GO:0051345~positive regulation of hydrolase activity	7	2.15385	0.11633	APOA4, EDNRA, SYDE2, RASGRF1, APOC2, FABP1, NPR3	252	179	13528	2.09932	1	0.861106	87.5373
GOTERM_BP_FAT	GO:0060193~positive regulation of lipase activity	4	1.23077	0.162656	APOA4, EDNRA, APOC2, NPR3	252	75	13528	2.86307	1	0.909227	94.9669
GOTERM_BP_FAT	GO:0010518~positive regulation of phospholipase activity	3	0.923077	0.367328	EDNRA, APOC2, NPR3	252	69	13528	2.33402	1	0.976313	99.9551
GOTERM_BP_FAT	GO:0010517~regulation of phospholipase activity	3	0.923077	0.380633	EDNRA, APOC2, NPR3	252	71	13528	2.26828	1	0.976526	99.9686
Annotation Cluster 42	Enrichment Score: 0.7320912114292639
Category	Term	Count	%	PValue	Genes	List Total	Pop Hits	Pop Total	Fold Enrichment	Bonferroni	Benjamini	FDR
GOTERM_BP_FAT	GO:0001666~response to hypoxia	7	2.15385	0.0387544	EDNRA, TF, SMAD9, HSD11B2, RYR2, NOS3, ANGPT1	252	134	13528	2.80431	1	0.687197	48.6003
GOTERM_BP_FAT	GO:0070482~response to oxygen levels	7	2.15385	0.0476492	EDNRA, TF, SMAD9, HSD11B2, RYR2, NOS3, ANGPT1	252	141	13528	2.66509	1	0.727145	56.0481
GOTERM_BP_FAT	GO:0014070~response to organic cyclic substance	6	1.84615	0.0747261	EDNRA, TF, SLC6A3, RYR2, BRCA2, NOS3	252	121	13528	2.66194	1	0.807506	72.9573
GOTERM_BP_FAT	GO:0003012~muscle system process	6	1.84615	0.202212	EDNRA, RYR2, GUCY1A3, NOS3, MYH6, CASQ2	252	168	13528	1.91723	1	0.935667	97.7718
GOTERM_BP_FAT	GO:0051924~regulation of calcium ion transport	3	0.923077	0.367328	EDNRA, RYR2, NOS3	252	69	13528	2.33402	1	0.976313	99.9551
GOTERM_BP_FAT	GO:0010959~regulation of metal ion transport	3	0.923077	0.445204	EDNRA, RYR2, NOS3	252	81	13528	1.98824	1	0.983381	99.9951
GOTERM_BP_FAT	GO:0043269~regulation of ion transport	3	0.923077	0.551221	EDNRA, RYR2, NOS3	252	99	13528	1.62674	1	0.992291	99.9999
KEGG_PATHWAY	hsa04020:Calcium signaling pathway	4	1.23077	0.552938	EDNRA, ADCY1, RYR2, NOS3	84	176	5085	1.37581	1	0.988795	99.9881
Annotation Cluster 43	Enrichment Score: 0.7241433571970877
Category	Term	Count	%	PValue	Genes	List Total	Pop Hits	Pop Total	Fold Enrichment	Bonferroni	Benjamini	FDR
GOTERM_BP_FAT	GO:0006163~purine nucleotide metabolic process	9	2.76923	0.022854	ATP6V1C2, ADCY1, ENPP1, GUCY1A3, GUCY1B3, MYH6, ATP6V1B1, ATP12A, ATP6V0A4	252	186	13528	2.59754	1	0.602502	32.2461
KEGG_PATHWAY	hsa05120:Epithelial cell signaling in Helicobacter pylori infection	5	1.53846	0.0243871	ATP6V1C2, PTPRZ1, MAPK10, ATP6V1B1, ATP6V0A4	84	68	5085	4.45116	0.926984	0.582036	24.1976
SP_PIR_KEYWORDS	Hydrogen ion transport	4	1.23077	0.0441558	ATP6V1C2, ATP6V1B1, ATP12A, ATP6V0A4	317	48	19235	5.05652	1	0.405984	46.022
GOTERM_MF_FAT	GO:0016820~hydrolase activity, acting on acid anhydrides, catalyzing transmembrane movement of substances	6	1.84615	0.048068	ATP6V1C2, ABCC2, ABCA4, ATP6V1B1, ATP12A, ATP6V0A4	232	111	12983	3.02493	1	0.740558	50.7363
GOTERM_CC_FAT	GO:0033176~proton-transporting V-type ATPase complex	3	0.923077	0.0487523	ATP6V1C2, ATP6V1B1, ATP6V0A4	229	20	12782	8.37249	0.999998	0.539836	48.0486
GOTERM_BP_FAT	GO:0006164~purine nucleotide biosynthetic process	7	2.15385	0.0577124	ATP6V1C2, ADCY1, GUCY1A3, GUCY1B3, ATP6V1B1, ATP12A, ATP6V0A4	252	148	13528	2.53904	1	0.744564	63.2469
GOTERM_BP_FAT	GO:0009141~nucleoside triphosphate metabolic process	6	1.84615	0.0968712	ATP6V1C2, ENPP1, MYH6, ATP6V1B1, ATP12A, ATP6V0A4	252	131	13528	2.45874	1	0.834296	82.0154
GOTERM_BP_FAT	GO:0015992~proton transport	4	1.23077	0.103963	ATP6V1C2, ATP6V1B1, ATP12A, ATP6V0A4	252	61	13528	3.52017	1	0.847005	84.2511
GOTERM_BP_FAT	GO:0006818~hydrogen transport	4	1.23077	0.111753	ATP6V1C2, ATP6V1B1, ATP12A, ATP6V0A4	252	63	13528	3.40842	1	0.860053	86.4045
GOTERM_MF_FAT	GO:0042626~ATPase activity, coupled to transmembrane movement of substances	5	1.53846	0.129635	ABCC2, ABCA4, ATP6V1B1, ATP12A, ATP6V0A4	232	109	12983	2.56703	1	0.874346	86.4045
GOTERM_BP_FAT	GO:0046034~ATP metabolic process	5	1.53846	0.131173	ATP6V1C2, MYH6, ATP6V1B1, ATP12A, ATP6V0A4	252	105	13528	2.55631	1	0.882627	90.6299
GOTERM_MF_FAT	GO:0043492~ATPase activity, coupled to movement of substances	5	1.53846	0.13277	ABCC2, ABCA4, ATP6V1B1, ATP12A, ATP6V0A4	232	110	12983	2.54369	1	0.873251	87.0916
GOTERM_BP_FAT	GO:0009165~nucleotide biosynthetic process	7	2.15385	0.13293	ATP6V1C2, ADCY1, GUCY1A3, GUCY1B3, ATP6V1B1, ATP12A, ATP6V0A4	252	186	13528	2.02031	1	0.883941	90.9439
GOTERM_BP_FAT	GO:0034654~nucleobase, nucleoside, nucleotide and nucleic acid biosynthetic process	7	2.15385	0.149953	ATP6V1C2, ADCY1, GUCY1A3, GUCY1B3, ATP6V1B1, ATP12A, ATP6V0A4	252	193	13528	1.94704	1	0.892674	93.5146
GOTERM_BP_FAT	GO:0034404~nucleobase, nucleoside and nucleotide biosynthetic process	7	2.15385	0.149953	ATP6V1C2, ADCY1, GUCY1A3, GUCY1B3, ATP6V1B1, ATP12A, ATP6V0A4	252	193	13528	1.94704	1	0.892674	93.5146
GOTERM_BP_FAT	GO:0015985~energy coupled proton transport, down electrochemical gradient	3	0.923077	0.169569	ATP6V1C2, ATP6V1B1, ATP6V0A4	252	40	13528	4.02619	1	0.912223	95.6227
GOTERM_BP_FAT	GO:0015986~ATP synthesis coupled proton transport	3	0.923077	0.169569	ATP6V1C2, ATP6V1B1, ATP6V0A4	252	40	13528	4.02619	1	0.912223	95.6227
GOTERM_MF_FAT	GO:0015399~primary active transmembrane transporter activity	5	1.53846	0.172671	ABCC2, ABCA4, ATP6V1B1, ATP12A, ATP6V0A4	232	122	12983	2.29349	1	0.903309	93.4403
GOTERM_MF_FAT	GO:0015405~P-P-bond-hydrolysis-driven transmembrane transporter activity	5	1.53846	0.172671	ABCC2, ABCA4, ATP6V1B1, ATP12A, ATP6V0A4	232	122	12983	2.29349	1	0.903309	93.4403
GOTERM_BP_FAT	GO:0009205~purine ribonucleoside triphosphate metabolic process	5	1.53846	0.172698	ATP6V1C2, MYH6, ATP6V1B1, ATP12A, ATP6V0A4	252	117	13528	2.29413	1	0.914833	95.8922
GOTERM_BP_FAT	GO:0009199~ribonucleoside triphosphate metabolic process	5	1.53846	0.176347	ATP6V1C2, MYH6, ATP6V1B1, ATP12A, ATP6V0A4	252	118	13528	2.27468	1	0.916432	96.1869
GOTERM_BP_FAT	GO:0009144~purine nucleoside triphosphate metabolic process	5	1.53846	0.191202	ATP6V1C2, MYH6, ATP6V1B1, ATP12A, ATP6V0A4	252	122	13528	2.2001	1	0.925432	97.1934
GOTERM_CC_FAT	GO:0016469~proton-transporting two-sector ATPase complex	3	0.923077	0.191384	ATP6V1C2, ATP6V1B1, ATP6V0A4	229	45	12782	3.72111	1	0.82667	93.8168
GOTERM_BP_FAT	GO:0055067~monovalent inorganic cation homeostasis	3	0.923077	0.203129	ATP6V1B1, ATP12A, ATP6V0A4	252	45	13528	3.57884	1	0.934011	97.8145
GOTERM_BP_FAT	GO:0006754~ATP biosynthetic process	4	1.23077	0.228796	ATP6V1C2, ATP6V1B1, ATP12A, ATP6V0A4	252	89	13528	2.4127	1	0.945134	98.7407
GOTERM_BP_FAT	GO:0034220~ion transmembrane transport	3	0.923077	0.230469	ATP6V1C2, ATP6V1B1, ATP6V0A4	252	49	13528	3.28669	1	0.944347	98.7859
KEGG_PATHWAY	hsa05110:Vibrio cholerae infection	3	0.923077	0.232184	ATP6V1C2, ATP6V1B1, ATP6V0A4	84	56	5085	3.24298	1	0.939225	94.8421
GOTERM_BP_FAT	GO:0015672~monovalent inorganic cation transport	9	2.76923	0.239041	KCNC1, SLC38A4, ATP6V1C2, SLC4A8, SLC10A7, SLC13A4, ATP6V1B1, ATP12A, ATP6V0A4	252	318	13528	1.51932	1	0.946863	98.9946
GOTERM_BP_FAT	GO:0009150~purine ribonucleotide metabolic process	5	1.53846	0.254008	ATP6V1C2, MYH6, ATP6V1B1, ATP12A, ATP6V0A4	252	138	13528	1.94502	1	0.95356	99.2805
GOTERM_BP_FAT	GO:0044271~nitrogen compound biosynthetic process	9	2.76923	0.254394	ATP6V1C2, ADCY1, SLC6A3, GUCY1A3, NOS3, GUCY1B3, ATP6V1B1, ATP12A, ATP6V0A4	252	325	13528	1.48659	1	0.952921	99.2867
GOTERM_BP_FAT	GO:0009206~purine ribonucleoside triphosphate biosynthetic process	4	1.23077	0.273619	ATP6V1C2, ATP6V1B1, ATP12A, ATP6V0A4	252	98	13528	2.19112	1	0.958795	99.5405
GOTERM_BP_FAT	GO:0009145~purine nucleoside triphosphate biosynthetic process	4	1.23077	0.278664	ATP6V1C2, ATP6V1B1, ATP12A, ATP6V0A4	252	99	13528	2.16899	1	0.96006	99.5914
GOTERM_BP_FAT	GO:0009201~ribonucleoside triphosphate biosynthetic process	4	1.23077	0.278664	ATP6V1C2, ATP6V1B1, ATP12A, ATP6V0A4	252	99	13528	2.16899	1	0.96006	99.5914
GOTERM_MF_FAT	GO:0022890~inorganic cation transmembrane transporter activity	5	1.53846	0.281908	TF, SLC13A4, ATP6V1B1, ATP12A, ATP6V0A4	232	151	12983	1.85302	1	0.934192	99.1429
GOTERM_MF_FAT	GO:0015077~monovalent inorganic cation transmembrane transporter activity	4	1.23077	0.28236	SLC13A4, ATP6V1B1, ATP12A, ATP6V0A4	232	104	12983	2.15235	1	0.931539	99.1506
GOTERM_BP_FAT	GO:0009259~ribonucleotide metabolic process	5	1.53846	0.291038	ATP6V1C2, MYH6, ATP6V1B1, ATP12A, ATP6V0A4	252	147	13528	1.82594	1	0.962197	99.6947
GOTERM_BP_FAT	GO:0009142~nucleoside triphosphate biosynthetic process	4	1.23077	0.293848	ATP6V1C2, ATP6V1B1, ATP12A, ATP6V0A4	252	102	13528	2.1052	1	0.962912	99.7144
KEGG_PATHWAY	hsa00190:Oxidative phosphorylation	4	1.23077	0.356913	ATP6V1C2, ATP6V1B1, ATP12A, ATP6V0A4	84	130	5085	1.86264	1	0.972668	99.2943
GOTERM_BP_FAT	GO:0009152~purine ribonucleotide biosynthetic process	4	1.23077	0.370058	ATP6V1C2, ATP6V1B1, ATP12A, ATP6V0A4	252	117	13528	1.8353	1	0.976712	99.9583
GOTERM_MF_FAT	GO:0042625~ATPase activity, coupled to transmembrane movement of ions	3	0.923077	0.380366	ATP6V1B1, ATP12A, ATP6V0A4	232	74	12983	2.2687	1	0.96728	99.8971
GOTERM_MF_FAT	GO:0016887~ATPase activity	8	2.46154	0.385231	MYH6, ABCC2, DNAH2, ABCA4, ATP6V1B1, ATP12A, ATP6V0A4, ABCA12	232	334	12983	1.34039	1	0.96589	99.9081
GOTERM_BP_FAT	GO:0009260~ribonucleotide biosynthetic process	4	1.23077	0.40524	ATP6V1C2, ATP6V1B1, ATP12A, ATP6V0A4	252	124	13528	1.73169	1	0.97915	99.9841
GOTERM_MF_FAT	GO:0015078~hydrogen ion transmembrane transporter activity	3	0.923077	0.477901	ATP6V1B1, ATP12A, ATP6V0A4	232	90	12983	1.86537	1	0.972676	99.9912
GOTERM_MF_FAT	GO:0042623~ATPase activity, coupled	6	1.84615	0.5338	MYH6, ABCC2, ABCA4, ATP6V1B1, ATP12A, ATP6V0A4	232	272	12983	1.23444	1	0.981729	99.9983
GOTERM_BP_FAT	GO:0006119~oxidative phosphorylation	3	0.923077	0.545715	ATP6V1C2, ATP6V1B1, ATP6V0A4	252	98	13528	1.64334	1	0.992264	99.9998
GOTERM_BP_FAT	GO:0006091~generation of precursor metabolites and energy	6	1.84615	0.693758	ATP6V1C2, ENPP1, RUNX1T1, ATP6V1B1, ATP6V0A4, ENOX1	252	313	13528	1.02906	1	0.997846	100
GOTERM_BP_FAT	GO:0055085~transmembrane transport	8	2.46154	0.908178	KCNC1, ATP6V1C2, TRPV2, RYR2, SLC13A4, ABCC2, ATP6V1B1, ATP6V0A4	252	569	13528	0.754763	1	0.999973	100
Annotation Cluster 44	Enrichment Score: 0.7215747339242025
Category	Term	Count	%	PValue	Genes	List Total	Pop Hits	Pop Total	Fold Enrichment	Bonferroni	Benjamini	FDR
KEGG_PATHWAY	hsa05414:Dilated cardiomyopathy	5	1.53846	0.0625766	ADCY1, SGCG, RYR2, MYH6, CACNA2D3	84	92	5085	3.28998	0.99894	0.819574	51.5726
KEGG_PATHWAY	hsa05410:Hypertrophic cardiomyopathy (HCM)	4	1.23077	0.160956	SGCG, RYR2, MYH6, CACNA2D3	84	85	5085	2.84874	1	0.902243	86.0431
KEGG_PATHWAY	hsa05412:Arrhythmogenic right ventricular cardiomyopathy (ARVC)	3	0.923077	0.353277	SGCG, RYR2, CACNA2D3	84	76	5085	2.38957	1	0.978718	99.2483
KEGG_PATHWAY	hsa04260:Cardiac muscle contraction	3	0.923077	0.365146	RYR2, MYH6, CACNA2D3	84	78	5085	2.3283	1	0.96794	99.3893
Annotation Cluster 45	Enrichment Score: 0.7174635743232475
Category	Term	Count	%	PValue	Genes	List Total	Pop Hits	Pop Total	Fold Enrichment	Bonferroni	Benjamini	FDR
UP_SEQ_FEATURE	zinc finger region:C2H2-type 10	11	3.38462	0.0507918	ZNF624, ZNF273, ZFP14, ZNF441, ZNF714, PRDM5, ZNF461, ZXDB, ZNF141, ZNF521, ZNF493	316	334	19113	1.99199	1	0.945573	56.3867
UP_SEQ_FEATURE	zinc finger region:C2H2-type 11	10	3.07692	0.0548222	ZNF624, ZNF273, ZFP14, ZNF441, ZNF714, PRDM5, ZNF461, ZNF141, ZNF521, ZNF493	316	293	19113	2.06431	1	0.93407	59.2431
UP_SEQ_FEATURE	zinc finger region:C2H2-type 19	4	1.23077	0.0621443	ZNF624, ZNF441, ZNF521, ZNF493	316	55	19113	4.39885	1	0.941362	63.989
UP_SEQ_FEATURE	zinc finger region:C2H2-type 4; degenerate	3	0.923077	0.0871104	ZNF624, ZNF441, ZNF493	316	30	19113	6.04842	1	0.964367	76.5631
UP_SEQ_FEATURE	zinc finger region:C2H2-type 16	5	1.53846	0.0906683	ZNF624, ZNF441, PRDM5, ZNF521, ZNF493	316	103	19113	2.93613	1	0.957205	77.9756
UP_SEQ_FEATURE	zinc finger region:C2H2-type 18	4	1.23077	0.0952856	ZNF624, ZNF441, ZNF521, ZNF493	316	66	19113	3.66571	1	0.960026	79.69
UP_SEQ_FEATURE	zinc finger region:C2H2-type 5	14	4.30769	0.109642	ZNF624, ZNF273, TSHZ1, ZFP14, ZNF625, ZNF441, ZNF141, ZXDB, ZNF521, ZNF714, PRDM5, ZNF461, ZNF701, ZNF493	316	538	19113	1.57394	1	0.964212	84.2556
UP_SEQ_FEATURE	zinc finger region:C2H2-type 20	3	0.923077	0.118449	ZNF624, ZNF521, ZNF493	316	36	19113	5.04035	1	0.967607	86.56
UP_SEQ_FEATURE	zinc finger region:C2H2-type 12	8	2.46154	0.124325	ZNF624, ZNF273, ZFP14, ZNF441, ZNF714, PRDM5, ZNF521, ZNF493	316	252	19113	1.92013	1	0.962213	87.9174
UP_SEQ_FEATURE	zinc finger region:C2H2-type 7	12	3.69231	0.126617	ZNF624, ZNF625, ZNF273, ZFP14, ZNF441, ZNF714, PRDM5, ZNF461, ZXDB, ZNF141, ZNF521, ZNF701	316	451	19113	1.60934	1	0.961785	88.4111
UP_SEQ_FEATURE	zinc finger region:C2H2-type 1; degenerate	5	1.53846	0.14272	ZNF625, ZNF273, ZNF714, ZNF521, ZNF493	316	122	19113	2.47886	1	0.964363	91.3825
UP_SEQ_FEATURE	zinc finger region:C2H2-type 17	4	1.23077	0.157202	ZNF624, ZNF441, ZNF521, ZNF493	316	83	19113	2.9149	1	0.973463	93.4295
UP_SEQ_FEATURE	zinc finger region:C2H2-type 9	10	3.07692	0.170136	ZNF624, ZNF625, ZNF273, ZFP14, ZNF714, PRDM5, ZNF461, ZXDB, ZNF141, ZNF493	316	376	19113	1.60862	1	0.977745	94.8634
UP_SEQ_FEATURE	zinc finger region:C2H2-type 15	5	1.53846	0.180439	ZNF624, ZNF441, PRDM5, ZNF521, ZNF493	316	134	19113	2.25687	1	0.981379	95.7897
UP_SEQ_FEATURE	zinc finger region:C2H2-type 6	12	3.69231	0.184397	ZNF624, ZNF625, ZNF273, ZFP14, ZNF441, ZNF714, PRDM5, ZNF461, ZXDB, ZNF141, ZNF521, ZNF701	316	488	19113	1.48732	1	0.97897	96.1021
UP_SEQ_FEATURE	zinc finger region:C2H2-type 2	14	4.30769	0.206664	ZNF624, ZNF273, TSHZ1, ZFP14, ZNF625, ZNF141, ZXDB, ZNF521, ZBTB25, ZNF714, BNC2, ZNF461, ZNF701, ZNF493	316	608	19113	1.39273	1	0.984443	97.4912
UP_SEQ_FEATURE	zinc finger region:C2H2-type 13	6	1.84615	0.237724	ZNF624, ZFP14, ZNF441, ZNF714, PRDM5, ZNF493	316	201	19113	1.8055	1	0.990393	98.6715
UP_SEQ_FEATURE	zinc finger region:C2H2-type 8	10	3.07692	0.251698	ZNF624, ZNF625, ZFP14, ZNF441, ZNF714, PRDM5, ZNF461, ZXDB, ZNF141, ZNF521	316	417	19113	1.45046	1	0.991826	99.0104
UP_SEQ_FEATURE	zinc finger region:C2H2-type 14	5	1.53846	0.260141	ZNF624, ZNF441, PRDM5, ZNF521, ZNF493	316	157	19113	1.92625	1	0.992687	99.174
PIR_SUPERFAMILY	PIRSF005559:zinc finger protein ZFP-36	5	1.53846	0.260801	ZNF273, ZFP14, ZNF714, ZNF461, ZNF141	141	137	7396	1.91438	1	1	97.4377
INTERPRO	IPR001909:Krueppel-associated box	9	2.76923	0.269519	PRDM7, ZNF273, ZFP14, ZNF90, ZNF714, ZNF461, ZNF141, ZNF701, ZNF493	288	355	16659	1.46646	1	0.985437	99.0387
INTERPRO	IPR013087:Zinc finger, C2H2-type/integrase, DNA-binding	14	4.30769	0.275191	ZNF624, ZNF273, ZFP14, ZNF625, ZNF90, ZNF441, ZNF141, ZXDB, ZNF521, ZNF714, PRDM5, ZNF461, ZNF701, ZNF493	288	621	16659	1.30405	1	0.985592	99.1434
INTERPRO	IPR007087:Zinc finger, C2H2-type	17	5.23077	0.278061	ZNF624, ZNF625, ZNF273, TSHZ1, ZFP14, ZNF441, ZNF90, ZXDB, ZNF141, ZNF521, ZBTB25, ZNF714, BNC2, PRDM5, ZNF461, ZNF701, ZNF493	288	784	16659	1.25426	1	0.985018	99.1922
INTERPRO	IPR015880:Zinc finger, C2H2-like	17	5.23077	0.301779	ZNF624, ZNF625, ZNF273, TSHZ1, ZFP14, ZNF441, ZNF90, ZXDB, ZNF141, ZNF521, ZBTB25, ZNF714, BNC2, PRDM5, ZNF461, ZNF701, ZNF493	288	797	16659	1.23381	1	0.989275	99.5071
UP_SEQ_FEATURE	domain:KRAB	8	2.46154	0.307022	ZNF624, ZNF273, ZFP14, ZNF90, ZNF714, ZNF461, ZNF141, ZNF701	316	332	19113	1.45745	1	0.996147	99.7086
UP_SEQ_FEATURE	zinc finger region:C2H2-type 4	12	3.69231	0.351126	ZNF625, TSHZ1, ZNF273, ZFP14, ZNF714, BNC2, PRDM5, ZNF461, ZXDB, ZNF141, ZNF521, ZNF701	316	575	19113	1.26228	1	0.998138	99.8977
SMART	SM00349:KRAB	9	2.76923	0.365115	PRDM7, ZNF273, ZFP14, ZNF90, ZNF714, ZNF461, ZNF141, ZNF701, ZNF493	174	355	9079	1.32283	1	0.97506	99.4962
UP_SEQ_FEATURE	zinc finger region:C2H2-type 3	12	3.69231	0.442989	ZNF624, ZNF625, ZNF273, ZFP14, ZNF714, BNC2, ZNF461, ZXDB, ZNF141, ZNF521, ZNF701, ZNF493	316	622	19113	1.1669	1	0.999651	99.991
SMART	SM00355:ZnF_C2H2	17	5.23077	0.451966	ZNF624, ZNF625, ZNF273, TSHZ1, ZFP14, ZNF441, ZNF90, ZXDB, ZNF141, ZNF521, ZBTB25, ZNF714, BNC2, PRDM5, ZNF461, ZNF701, ZNF493	174	797	9079	1.11296	1	0.983673	99.9092
UP_SEQ_FEATURE	zinc finger region:C2H2-type 1	10	3.07692	0.537585	ZNF624, TSHZ1, ZFP14, ZNF90, BNC2, PRDM5, ZNF461, ZXDB, ZNF701, ZBTB25	316	542	19113	1.11594	1	0.999941	99.9995
SP_PIR_KEYWORDS	zinc-finger	26	8	0.766916	ZNF624, ZNF625, ZNF273, TSHZ1, ZFP14, ZNF441, ZNF90, DTX3, ESRRG, RUNX1T1, ZXDB, ZNF141, ZNF521, ZBTB25, TRIM55, DGKB, GATA5, ZNF714, BNC2, PRDM5, ZNF461, ZRANB3, RARB, RBM14, ZNF701, ZNF493	317	1718	19235	0.918297	1	0.988881	100
Annotation Cluster 46	Enrichment Score: 0.7040919084572268
Category	Term	Count	%	PValue	Genes	List Total	Pop Hits	Pop Total	Fold Enrichment	Bonferroni	Benjamini	FDR
UP_SEQ_FEATURE	domain:ABC transporter 2	3	0.923077	0.0972534	ABCC2, ABCA4, ABCA12	316	32	19113	5.67039	1	0.955021	80.3819
UP_SEQ_FEATURE	domain:ABC transporter 1	3	0.923077	0.0972534	ABCC2, ABCA4, ABCA12	316	32	19113	5.67039	1	0.955021	80.3819
UP_SEQ_FEATURE	nucleotide phosphate-binding region:ATP 2	3	0.923077	0.113046	ABCC2, ABCA4, ABCA12	316	35	19113	5.18436	1	0.964897	85.187
UP_SEQ_FEATURE	nucleotide phosphate-binding region:ATP 1	3	0.923077	0.113046	ABCC2, ABCA4, ABCA12	316	35	19113	5.18436	1	0.964897	85.187
KEGG_PATHWAY	hsa02010:ABC transporters	3	0.923077	0.160866	ABCC2, ABCA4, ABCA12	84	44	5085	4.12744	1	0.92976	86.0264
INTERPRO	IPR003439:ABC transporter-like	3	0.923077	0.200265	ABCC2, ABCA4, ABCA12	288	48	16659	3.61523	1	0.97167	96.3303
INTERPRO	IPR017871:ABC transporter, conserved site	3	0.923077	0.257527	ABCC2, ABCA4, ABCA12	288	57	16659	3.04441	1	0.984951	98.7769
GOTERM_MF_FAT	GO:0016887~ATPase activity	8	2.46154	0.385231	MYH6, ABCC2, DNAH2, ABCA4, ATP6V1B1, ATP12A, ATP6V0A4, ABCA12	232	334	12983	1.34039	1	0.96589	99.9081
INTERPRO	IPR003593:ATPase, AAA+ type, core	4	1.23077	0.452855	ABCC2, DNAH2, ABCA4, ABCA12	288	144	16659	1.60677	1	0.998699	99.9866
SMART	SM00382:AAA	4	1.23077	0.520222	ABCC2, DNAH2, ABCA4, ABCA12	174	144	9079	1.44939	1	0.986961	99.9807
Annotation Cluster 47	Enrichment Score: 0.6976408308757058
Category	Term	Count	%	PValue	Genes	List Total	Pop Hits	Pop Total	Fold Enrichment	Bonferroni	Benjamini	FDR
INTERPRO	IPR002035:von Willebrand factor, type A	4	1.23077	0.155455	COL21A1, DDX26B, CACNA2D3, VIT	288	79	16659	2.9288	1	0.946356	91.7814
SMART	SM00327:VWA	4	1.23077	0.190713	COL21A1, DDX26B, CACNA2D3, VIT	174	79	9079	2.64193	1	0.917976	91.4923
UP_SEQ_FEATURE	domain:VWFA	3	0.923077	0.272328	COL21A1, DDX26B, CACNA2D3	316	62	19113	2.92665	1	0.993489	99.3659
Annotation Cluster 48	Enrichment Score: 0.6772916987272098
Category	Term	Count	%	PValue	Genes	List Total	Pop Hits	Pop Total	Fold Enrichment	Bonferroni	Benjamini	FDR
GOTERM_CC_FAT	GO:0016323~basolateral plasma membrane	10	3.07692	0.0106517	CTTNBP2, TF, PGM5, ENPP1, CDH17, SLC16A10, HCFC2, MYH6, ATP6V1B1, LIN7A	229	203	12782	2.74959	0.940818	0.209899	13.0911
GOTERM_CC_FAT	GO:0005925~focal adhesion	4	1.23077	0.273925	CTTNBP2, PGM5, HCFC2, MYH6	229	102	12782	2.18889	1	0.89181	98.4915
GOTERM_CC_FAT	GO:0005924~cell-substrate adherens junction	4	1.23077	0.293372	CTTNBP2, PGM5, HCFC2, MYH6	229	106	12782	2.10629	1	0.898922	98.943
GOTERM_CC_FAT	GO:0030055~cell-substrate junction	4	1.23077	0.322692	CTTNBP2, PGM5, HCFC2, MYH6	229	112	12782	1.99345	1	0.908566	99.3934
GOTERM_CC_FAT	GO:0005912~adherens junction	4	1.23077	0.524885	CTTNBP2, PGM5, HCFC2, MYH6	229	155	12782	1.44043	1	0.973703	99.9942
GOTERM_CC_FAT	GO:0070161~anchoring junction	4	1.23077	0.595562	CTTNBP2, PGM5, HCFC2, MYH6	229	172	12782	1.29806	1	0.976107	99.9993
Annotation Cluster 49	Enrichment Score: 0.6645275740405019
Category	Term	Count	%	PValue	Genes	List Total	Pop Hits	Pop Total	Fold Enrichment	Bonferroni	Benjamini	FDR
SP_PIR_KEYWORDS	transport	40	12.3077	0.0163718	TF, KCNC1, SLC38A4, NKD2, SLC15A1, CRABP1, SLC16A10, TRPV2, SLC6A3, ANO1, APOC2, ABCA4, ATP12A, ATP6V1B1, APOA4, APOB, APOC3, SLC4A8, APOM, ABCA12, GABRE, RAB39B, SLC10A7, CACNA2D3, MTTP, LIN7A, ATP6V1C2, CLIC3, CADPS2, CDH17, HPX, RAB36, LYST, RYR2, FABP1, ABCC2, SLC13A4, FABP7, ATP6V0A4, ENOX1	317	1670	19235	1.45337	0.996692	0.219895	20.1788
SP_PIR_KEYWORDS	ion transport	16	4.92308	0.0554143	SLC38A4, GABRE, TF, KCNC1, TRPV2, ANO1, SLC10A7, ATP6V1B1, CACNA2D3, ATP12A, ATP6V1C2, CLIC3, SLC4A8, RYR2, SLC13A4, ATP6V0A4	317	578	19235	1.67967	1	0.430828	54.0844
SP_PIR_KEYWORDS	Symport	5	1.53846	0.11036	SLC38A4, SLC15A1, SLC6A3, SLC10A7, SLC13A4	317	111	19235	2.73325	1	0.585045	79.7419
SP_PIR_KEYWORDS	Sodium transport	5	1.53846	0.124132	SLC38A4, SLC4A8, SLC10A7, SLC13A4, ATP12A	317	116	19235	2.61544	1	0.623078	83.6283
GOTERM_MF_FAT	GO:0015293~symporter activity	5	1.53846	0.227433	SLC38A4, SLC15A1, SLC6A3, SLC10A7, SLC13A4	232	137	12983	2.04238	1	0.91745	97.5485
GOTERM_BP_FAT	GO:0015672~monovalent inorganic cation transport	9	2.76923	0.239041	KCNC1, SLC38A4, ATP6V1C2, SLC4A8, SLC10A7, SLC13A4, ATP6V1B1, ATP12A, ATP6V0A4	252	318	13528	1.51932	1	0.946863	98.9946
GOTERM_MF_FAT	GO:0015294~solute:cation symporter activity	4	1.23077	0.23915	SLC15A1, SLC6A3, SLC10A7, SLC13A4	232	95	12983	2.35626	1	0.921321	98.0319
GOTERM_BP_FAT	GO:0006811~ion transport	18	5.53846	0.257887	SLC38A4, GABRE, TF, KCNC1, ENPP1, TRPV2, ANO1, SLC10A7, ATP6V1B1, CACNA2D3, ATP12A, CTTNBP2, ATP6V1C2, CLIC3, SLC4A8, RYR2, SLC13A4, ATP6V0A4	252	768	13528	1.25818	1	0.954299	99.3409
SP_PIR_KEYWORDS	Sodium	4	1.23077	0.297506	SLC38A4, SLC4A8, SLC10A7, SLC13A4	317	116	19235	2.09235	1	0.812446	99.1944
GOTERM_BP_FAT	GO:0006812~cation transport	13	4	0.327459	SLC38A4, TF, KCNC1, TRPV2, SLC10A7, ATP6V1B1, ATP12A, CACNA2D3, ATP6V1C2, SLC4A8, RYR2, SLC13A4, ATP6V0A4	252	553	13528	1.26198	1	0.970334	99.8744
GOTERM_MF_FAT	GO:0031402~sodium ion binding	4	1.23077	0.345701	SLC38A4, SLC4A8, SLC10A7, SLC13A4	232	117	12983	1.9132	1	0.957937	99.7749
GOTERM_MF_FAT	GO:0031420~alkali metal ion binding	6	1.84615	0.381935	KCNC1, SLC38A4, SLC4A8, SLC10A7, SLC13A4, ATP12A	232	228	12983	1.47266	1	0.966249	99.9007
GOTERM_BP_FAT	GO:0006814~sodium ion transport	4	1.23077	0.434936	SLC38A4, SLC4A8, SLC10A7, SLC13A4	252	130	13528	1.65177	1	0.982042	99.9933
GOTERM_BP_FAT	GO:0030001~metal ion transport	10	3.07692	0.508521	KCNC1, TF, SLC38A4, TRPV2, SLC4A8, RYR2, SLC10A7, SLC13A4, CACNA2D3, ATP12A	252	465	13528	1.15446	1	0.990092	99.9994
GOTERM_BP_FAT	GO:0055085~transmembrane transport	8	2.46154	0.908178	KCNC1, ATP6V1C2, TRPV2, RYR2, SLC13A4, ABCC2, ATP6V1B1, ATP6V0A4	252	569	13528	0.754763	1	0.999973	100
Annotation Cluster 50	Enrichment Score: 0.6585940422281787
Category	Term	Count	%	PValue	Genes	List Total	Pop Hits	Pop Total	Fold Enrichment	Bonferroni	Benjamini	FDR
GOTERM_MF_FAT	GO:0030246~carbohydrate binding	11	3.38462	0.103377	CLEC1A, APOB, KLRC3, ENPP1, ENPP2, LGALS2, LGALS14, CHI3L1, FBLN7, DCN, THBS4	232	354	12983	1.73891	1	0.833574	79.1592
GOTERM_MF_FAT	GO:0030247~polysaccharide binding	6	1.84615	0.140223	APOB, ENPP1, ENPP2, FBLN7, DCN, THBS4	232	154	12983	2.18031	1	0.866422	88.5975
GOTERM_MF_FAT	GO:0001871~pattern binding	6	1.84615	0.140223	APOB, ENPP1, ENPP2, FBLN7, DCN, THBS4	232	154	12983	2.18031	1	0.866422	88.5975
GOTERM_MF_FAT	GO:0005539~glycosaminoglycan binding	4	1.23077	0.45566	APOB, FBLN7, DCN, THBS4	232	140	12983	1.59889	1	0.973014	99.984
GOTERM_MF_FAT	GO:0008201~heparin binding	3	0.923077	0.549953	APOB, FBLN7, THBS4	232	103	12983	1.62994	1	0.98343	99.999
Annotation Cluster 51	Enrichment Score: 0.6545085618260362
Category	Term	Count	%	PValue	Genes	List Total	Pop Hits	Pop Total	Fold Enrichment	Bonferroni	Benjamini	FDR
INTERPRO	IPR015421:Pyridoxal phosphate-dependent transferase, major region, subdomain 1	3	0.923077	0.156973	SPTLC3, GADL1, PDXDC1	288	41	16659	4.23247	1	0.94355	91.9972
GOTERM_MF_FAT	GO:0019842~vitamin binding	5	1.53846	0.201305	CRABP1, SPTLC3, GADL1, GNMT, PDXDC1	232	130	12983	2.15235	1	0.914782	96.046
GOTERM_MF_FAT	GO:0030170~pyridoxal phosphate binding	3	0.923077	0.249637	SPTLC3, GADL1, PDXDC1	232	54	12983	3.10896	1	0.920211	98.3878
GOTERM_MF_FAT	GO:0070279~vitamin B6 binding	3	0.923077	0.249637	SPTLC3, GADL1, PDXDC1	232	54	12983	3.10896	1	0.920211	98.3878
SP_PIR_KEYWORDS	pyridoxal phosphate	3	0.923077	0.271118	SPTLC3, GADL1, PDXDC1	317	62	19235	2.93604	1	0.799937	98.6671
Annotation Cluster 52	Enrichment Score: 0.6484211604514246
Category	Term	Count	%	PValue	Genes	List Total	Pop Hits	Pop Total	Fold Enrichment	Bonferroni	Benjamini	FDR
GOTERM_BP_FAT	GO:0043627~response to estrogen stimulus	6	1.84615	0.0457812	CTTNBP2, CYP11A1, WFDC1, BRCA2, NOS3, ANGPT1	252	105	13528	3.06757	1	0.718267	54.5738
GOTERM_BP_FAT	GO:0046660~female sex differentiation	4	1.23077	0.136377	TP63, BRCA2, NOS3, ANGPT1	252	69	13528	3.11203	1	0.886351	91.5315
GOTERM_BP_FAT	GO:0046545~development of primary female sexual characteristics	4	1.23077	0.136377	TP63, BRCA2, NOS3, ANGPT1	252	69	13528	3.11203	1	0.886351	91.5315
GOTERM_BP_FAT	GO:0007548~sex differentiation	6	1.84615	0.149755	SMAD9, TP63, BRCA2, NOS3, ANGPT1, DMRTA1	252	151	13528	2.13308	1	0.896255	93.489
GOTERM_BP_FAT	GO:0003006~reproductive developmental process	8	2.46154	0.213586	SMAD9, SOX3, TP63, BRCA2, NOS3, ANGPT1, PPP2R2B, DMRTA1	252	262	13528	1.63916	1	0.937789	98.2504
GOTERM_BP_FAT	GO:0008585~female gonad development	3	0.923077	0.333613	BRCA2, NOS3, ANGPT1	252	64	13528	2.51637	1	0.971606	99.8924
GOTERM_BP_FAT	GO:0007568~aging	4	1.23077	0.334527	SLC6A3, TP63, BRCA2, NOS3	252	110	13528	1.95209	1	0.971419	99.8948
GOTERM_BP_FAT	GO:0048608~reproductive structure development	4	1.23077	0.415193	TP63, BRCA2, NOS3, ANGPT1	252	126	13528	1.70421	1	0.980284	99.9881
GOTERM_BP_FAT	GO:0045137~development of primary sexual characteristics	4	1.23077	0.42015	TP63, BRCA2, NOS3, ANGPT1	252	127	13528	1.69079	1	0.980824	99.9897
GOTERM_BP_FAT	GO:0008406~gonad development	3	0.923077	0.618492	BRCA2, NOS3, ANGPT1	252	112	13528	1.43793	1	0.995241	100
Annotation Cluster 53	Enrichment Score: 0.6337316871934948
Category	Term	Count	%	PValue	Genes	List Total	Pop Hits	Pop Total	Fold Enrichment	Bonferroni	Benjamini	FDR
GOTERM_MF_FAT	GO:0030246~carbohydrate binding	11	3.38462	0.103377	CLEC1A, APOB, KLRC3, ENPP1, ENPP2, LGALS2, LGALS14, CHI3L1, FBLN7, DCN, THBS4	232	354	12983	1.73891	1	0.833574	79.1592
SP_PIR_KEYWORDS	Lectin	5	1.53846	0.265557	CLEC1A, KLRC3, LGALS2, LGALS14, CHI3L1	317	159	19235	1.90812	1	0.796866	98.5213
GOTERM_MF_FAT	GO:0005529~sugar binding	5	1.53846	0.457322	CLEC1A, KLRC3, LGALS2, LGALS14, CHI3L1	232	195	12983	1.4349	1	0.971137	99.9847
Annotation Cluster 54	Enrichment Score: 0.5962057082040656
Category	Term	Count	%	PValue	Genes	List Total	Pop Hits	Pop Total	Fold Enrichment	Bonferroni	Benjamini	FDR
GOTERM_BP_FAT	GO:0015698~inorganic anion transport	6	1.84615	0.029368	CTTNBP2, GABRE, CLIC3, ENPP1, ANO1, SLC13A4	252	93	13528	3.46339	1	0.631812	39.4629
GOTERM_BP_FAT	GO:0006820~anion transport	7	2.15385	0.0504042	CTTNBP2, GABRE, CLIC3, ENPP1, ANO1, SLC4A8, SLC13A4	252	143	13528	2.62782	1	0.731081	58.1407
GOTERM_BP_FAT	GO:0006821~chloride transport	4	1.23077	0.103963	CTTNBP2, GABRE, CLIC3, ANO1	252	61	13528	3.52017	1	0.847005	84.2511
GOTERM_MF_FAT	GO:0008509~anion transmembrane transporter activity	6	1.84615	0.121857	GABRE, CLIC3, ANO1, SLC4A8, SLC13A4, ABCC2	232	147	12983	2.28413	1	0.864931	84.5499
SP_PIR_KEYWORDS	chloride	4	1.23077	0.125794	GABRE, CLIC3, ANO1, NPR3	317	75	19235	3.23617	1	0.620568	84.0475
GOTERM_MF_FAT	GO:0031404~chloride ion binding	4	1.23077	0.15748	GABRE, CLIC3, ANO1, NPR3	232	77	12983	2.90708	1	0.885381	91.4798
GOTERM_MF_FAT	GO:0043168~anion binding	4	1.23077	0.225003	GABRE, CLIC3, ANO1, NPR3	232	92	12983	2.4331	1	0.923048	97.4353
SP_PIR_KEYWORDS	chloride channel	3	0.923077	0.234534	GABRE, CLIC3, ANO1	317	56	19235	3.25062	1	0.785889	97.3987
GOTERM_CC_FAT	GO:0034707~chloride channel complex	3	0.923077	0.257173	GABRE, CLIC3, ANO1	229	55	12782	3.04454	1	0.886975	97.9661
GOTERM_MF_FAT	GO:0005254~chloride channel activity	3	0.923077	0.367609	GABRE, CLIC3, ANO1	232	72	12983	2.33172	1	0.96393	99.862
GOTERM_MF_FAT	GO:0005253~anion channel activity	3	0.923077	0.405547	GABRE, CLIC3, ANO1	232	78	12983	2.15235	1	0.96421	99.9433
SP_PIR_KEYWORDS	ionic channel	7	2.15385	0.424813	KCNC1, GABRE, CLIC3, TRPV2, ANO1, RYR2, CACNA2D3	317	318	19235	1.33568	1	0.889144	99.9474
GOTERM_CC_FAT	GO:0034702~ion channel complex	5	1.53846	0.49694	KCNC1, GABRE, CLIC3, ANO1, RYR2	229	205	12782	1.36138	1	0.96944	99.9877
GOTERM_MF_FAT	GO:0015267~channel activity	8	2.46154	0.602998	KCNC1, GABRE, CLIC3, TRPV2, ANO1, RYR2, CACNA2D3, GJB1	232	412	12983	1.08663	1	0.989952	99.9998
GOTERM_MF_FAT	GO:0022803~passive transmembrane transporter activity	8	2.46154	0.605562	KCNC1, GABRE, CLIC3, TRPV2, ANO1, RYR2, CACNA2D3, GJB1	232	413	12983	1.08399	1	0.989337	99.9998
GOTERM_MF_FAT	GO:0022836~gated channel activity	6	1.84615	0.649865	KCNC1, GABRE, CLIC3, ANO1, RYR2, CACNA2D3	232	310	12983	1.08312	1	0.993415	100
GOTERM_MF_FAT	GO:0005216~ion channel activity	7	2.15385	0.688056	KCNC1, GABRE, CLIC3, TRPV2, ANO1, RYR2, CACNA2D3	232	386	12983	1.01484	1	0.995787	100
GOTERM_MF_FAT	GO:0022838~substrate specific channel activity	7	2.15385	0.715934	KCNC1, GABRE, CLIC3, TRPV2, ANO1, RYR2, CACNA2D3	232	398	12983	0.984242	1	0.996449	100
Annotation Cluster 55	Enrichment Score: 0.5847756877214367
Category	Term	Count	%	PValue	Genes	List Total	Pop Hits	Pop Total	Fold Enrichment	Bonferroni	Benjamini	FDR
GOTERM_CC_FAT	GO:0030426~growth cone	4	1.23077	0.0716086	DFNB31, RASGRF1, LRRTM1, NTRK2	229	54	12782	4.13456	1	0.59001	62.225
GOTERM_CC_FAT	GO:0030427~site of polarized growth	4	1.23077	0.0747857	DFNB31, RASGRF1, LRRTM1, NTRK2	229	55	12782	4.05939	1	0.574729	63.8842
GOTERM_CC_FAT	GO:0030424~axon	4	1.23077	0.542121	DFNB31, LRRTM1, NTRK2, PRSS12	229	159	12782	1.40419	1	0.973163	99.9964
GOTERM_CC_FAT	GO:0030425~dendrite	4	1.23077	0.558957	DFNB31, NTRK2, TP63, PRSS12	229	163	12782	1.36973	1	0.974343	99.9978
GOTERM_CC_FAT	GO:0043005~neuron projection	6	1.84615	0.734282	DFNB31, RASGRF1, LRRTM1, NTRK2, TP63, PRSS12	229	342	12782	0.979238	1	0.991157	100
Annotation Cluster 56	Enrichment Score: 0.584528042387738
Category	Term	Count	%	PValue	Genes	List Total	Pop Hits	Pop Total	Fold Enrichment	Bonferroni	Benjamini	FDR
GOTERM_BP_FAT	GO:0001701~in utero embryonic development	6	1.84615	0.228856	EDNRA, APOB, HAND2, HOPX, BRCA2, MYH6	252	176	13528	1.83009	1	0.944117	98.7424
GOTERM_BP_FAT	GO:0043009~chordate embryonic development	9	2.76923	0.275745	EDNRA, HOXB3, EYA1, APOB, HOXB2, HAND2, HOPX, BRCA2, MYH6	252	331	13528	1.45965	1	0.959213	99.5627
GOTERM_BP_FAT	GO:0009792~embryonic development ending in birth or egg hatching	9	2.76923	0.279476	EDNRA, HOXB3, EYA1, APOB, HOXB2, HAND2, HOPX, BRCA2, MYH6	252	334	13528	1.44654	1	0.958989	99.5991
Annotation Cluster 57	Enrichment Score: 0.5545780883425137
Category	Term	Count	%	PValue	Genes	List Total	Pop Hits	Pop Total	Fold Enrichment	Bonferroni	Benjamini	FDR
GOTERM_BP_FAT	GO:0048609~reproductive process in a multicellular organism	14	4.30769	0.120756	SLC6A3, SOX3, GPR64, BRCA2, CTTNBP2, APOB, PPP1R1B, SPAG4, NOS3, ANGPT1, PIWIL4, PPP2R2B, ADAMTS2, APLN	252	487	13528	1.54324	1	0.866783	88.5474
GOTERM_BP_FAT	GO:0032504~multicellular organism reproduction	14	4.30769	0.120756	SLC6A3, SOX3, GPR64, BRCA2, CTTNBP2, APOB, PPP1R1B, SPAG4, NOS3, ANGPT1, PIWIL4, PPP2R2B, ADAMTS2, APLN	252	487	13528	1.54324	1	0.866783	88.5474
GOTERM_BP_FAT	GO:0048232~male gamete generation	8	2.46154	0.346926	APOB, SOX3, SPAG4, GPR64, BRCA2, PIWIL4, PPP2R2B, ADAMTS2	252	308	13528	1.39435	1	0.973346	99.9234
GOTERM_BP_FAT	GO:0007283~spermatogenesis	8	2.46154	0.346926	APOB, SOX3, SPAG4, GPR64, BRCA2, PIWIL4, PPP2R2B, ADAMTS2	252	308	13528	1.39435	1	0.973346	99.9234
GOTERM_BP_FAT	GO:0048610~reproductive cellular process	5	1.53846	0.354045	SOX3, BRCA2, SYT6, PIWIL4, PPP2R2B	252	162	13528	1.65687	1	0.974326	99.9363
GOTERM_BP_FAT	GO:0007276~gamete generation	9	2.76923	0.439719	APOB, SOX3, SPAG4, GPR64, BRCA2, NOS3, PIWIL4, PPP2R2B, ADAMTS2	252	395	13528	1.22315	1	0.982794	99.9942
GOTERM_BP_FAT	GO:0019953~sexual reproduction	10	3.07692	0.480209	APOB, SOX3, SPAG4, GPR64, BRCA2, NOS3, SYT6, PIWIL4, PPP2R2B, ADAMTS2	252	458	13528	1.17211	1	0.987338	99.9984
Annotation Cluster 58	Enrichment Score: 0.5511369378077542
Category	Term	Count	%	PValue	Genes	List Total	Pop Hits	Pop Total	Fold Enrichment	Bonferroni	Benjamini	FDR
GOTERM_BP_FAT	GO:0007267~cell-cell signaling	16	4.92308	0.149494	DFNB31, CTTNBP2, INSL4, TNFSF10, FAM3B, CCR1, CTF1, NTRK2, CRH, LRTOMT, PCDHB14, TP63, SST, GJB1, HTR1E, LIN7A	252	600	13528	1.43153	1	0.89777	93.4553
GOTERM_BP_FAT	GO:0007268~synaptic transmission	8	2.46154	0.313881	DFNB31, CTTNBP2, CRH, LRTOMT, PCDHB14, SST, HTR1E, LIN7A	252	298	13528	1.44114	1	0.967049	99.8241
GOTERM_BP_FAT	GO:0019226~transmission of nerve impulse	8	2.46154	0.473372	DFNB31, CTTNBP2, CRH, LRTOMT, PCDHB14, SST, HTR1E, LIN7A	252	350	13528	1.22703	1	0.987109	99.998
Annotation Cluster 59	Enrichment Score: 0.5458505145972626
Category	Term	Count	%	PValue	Genes	List Total	Pop Hits	Pop Total	Fold Enrichment	Bonferroni	Benjamini	FDR
GOTERM_BP_FAT	GO:0003012~muscle system process	6	1.84615	0.202212	EDNRA, RYR2, GUCY1A3, NOS3, MYH6, CASQ2	252	168	13528	1.91723	1	0.935667	97.7718
GOTERM_BP_FAT	GO:0006941~striated muscle contraction	3	0.923077	0.209933	RYR2, MYH6, CASQ2	252	46	13528	3.50104	1	0.935595	98.1084
GOTERM_BP_FAT	GO:0006936~muscle contraction	4	1.23077	0.542701	EDNRA, RYR2, MYH6, CASQ2	252	153	13528	1.40347	1	0.992084	99.9998
Annotation Cluster 60	Enrichment Score: 0.5444337374140351
Category	Term	Count	%	PValue	Genes	List Total	Pop Hits	Pop Total	Fold Enrichment	Bonferroni	Benjamini	FDR
SP_PIR_KEYWORDS	protein phosphatase	5	1.53846	0.166194	EYA1, PDP2, EYA2, CDC14A, PTPRZ1	317	130	19235	2.33378	1	0.701614	91.6388
GOTERM_BP_FAT	GO:0006470~protein amino acid dephosphorylation	5	1.53846	0.233886	EYA1, PDP2, EYA2, CDC14A, PTPRZ1	252	133	13528	2.01814	1	0.945984	98.8736
GOTERM_MF_FAT	GO:0004725~protein tyrosine phosphatase activity	4	1.23077	0.28236	EYA1, EYA2, CDC14A, PTPRZ1	232	104	12983	2.15235	1	0.931539	99.1506
GOTERM_BP_FAT	GO:0016311~dephosphorylation	5	1.53846	0.320324	EYA1, PDP2, EYA2, CDC14A, PTPRZ1	252	154	13528	1.74294	1	0.968595	99.8499
GOTERM_MF_FAT	GO:0004721~phosphoprotein phosphatase activity	5	1.53846	0.337382	EYA1, PDP2, EYA2, CDC14A, PTPRZ1	232	165	12983	1.69579	1	0.955909	99.7301
GOTERM_MF_FAT	GO:0016791~phosphatase activity	6	1.84615	0.456314	EYA1, PDP2, EYA2, CDC14A, PTPRZ1, ACPP	232	249	12983	1.34846	1	0.972027	99.9843
Annotation Cluster 61	Enrichment Score: 0.5265016546977811
Category	Term	Count	%	PValue	Genes	List Total	Pop Hits	Pop Total	Fold Enrichment	Bonferroni	Benjamini	FDR
SP_PIR_KEYWORDS	cell junction	10	3.07692	0.212366	TULP1, GABRE, PGM5, MAGI2, CADPS2, CLDN10, SYT6, GJB6, GJB1, LIN7A	317	399	19235	1.52076	1	0.753394	96.1587
GOTERM_CC_FAT	GO:0030054~cell junction	13	4	0.21574	CTTNBP2, GABRE, PGM5, MAGI2, CADPS2, CLDN10, SYT6, HCFC2, MYH6, GJB6, ABCC2, GJB1, LIN7A	229	518	12782	1.4008	1	0.848465	95.8582
GOTERM_CC_FAT	GO:0005911~cell-cell junction	6	1.84615	0.251177	PGM5, CLDN10, GJB6, ABCC2, GJB1, LIN7A	229	190	12782	1.76263	1	0.887161	97.7401
SP_PIR_KEYWORDS	synapse	6	1.84615	0.273211	TULP1, GABRE, MAGI2, CADPS2, SYT6, LIN7A	317	213	19235	1.70925	1	0.798148	98.7184
GOTERM_CC_FAT	GO:0045202~synapse	9	2.76923	0.300797	GABRE, MAGI2, CADPS2, SPARCL1, MYO7A, NTRK2, SYT6, PRSS12, LIN7A	229	355	12782	1.41507	1	0.900139	99.0797
GOTERM_BP_FAT	GO:0032940~secretion by cell	6	1.84615	0.339243	NKD2, CADPS2, FAM3B, NTRK2, SYT6, LIN7A	252	207	13528	1.55602	1	0.972631	99.9067
GOTERM_CC_FAT	GO:0044456~synapse part	5	1.53846	0.643001	GABRE, NTRK2, SYT6, PRSS12, LIN7A	229	246	12782	1.13448	1	0.98057	99.9999
Annotation Cluster 62	Enrichment Score: 0.4832234884898539
Category	Term	Count	%	PValue	Genes	List Total	Pop Hits	Pop Total	Fold Enrichment	Bonferroni	Benjamini	FDR
INTERPRO	IPR000008:C2 calcium-dependent membrane targeting	5	1.53846	0.211279	PLCL2, SYDE2, CADPS2, SYT6, SYT16	288	137	16659	2.11109	1	0.974976	97.0107
SMART	SM00239:C2	5	1.53846	0.264774	PLCL2, SYDE2, CADPS2, SYT6, SYT16	174	137	9079	1.90431	1	0.942506	97.2177
UP_SEQ_FEATURE	domain:C2	3	0.923077	0.380864	PLCL2, SYDE2, CADPS2	316	80	19113	2.26816	1	0.998866	99.9515
INTERPRO	IPR018029:C2 membrane targeting protein	3	0.923077	0.547779	PLCL2, SYT6, SYT16	288	106	16659	1.63709	1	0.99967	99.9992
Annotation Cluster 63	Enrichment Score: 0.47955606569020415
Category	Term	Count	%	PValue	Genes	List Total	Pop Hits	Pop Total	Fold Enrichment	Bonferroni	Benjamini	FDR
GOTERM_MF_FAT	GO:0050662~coenzyme binding	6	1.84615	0.219774	FMO4, GPD1, SOAT2, ACADSB, HSD11B2, NOS3	232	181	12983	1.85507	1	0.921835	97.1751
UP_SEQ_FEATURE	nucleotide phosphate-binding region:FAD	3	0.923077	0.266205	FMO4, ACADSB, NOS3	316	61	19113	2.97463	1	0.993097	99.2754
GOTERM_MF_FAT	GO:0050660~FAD binding	3	0.923077	0.367609	FMO4, ACADSB, NOS3	232	72	12983	2.33172	1	0.96393	99.862
SP_PIR_KEYWORDS	FAD	3	0.923077	0.561302	FMO4, ACADSB, NOS3	317	114	19235	1.5968	1	0.95182	99.9987
Annotation Cluster 64	Enrichment Score: 0.4743516673711159
Category	Term	Count	%	PValue	Genes	List Total	Pop Hits	Pop Total	Fold Enrichment	Bonferroni	Benjamini	FDR
INTERPRO	IPR003598:Immunoglobulin subtype 2	7	2.15385	0.143594	IGSF1, KAZALD1, CDON, LSAMP, NTRK2, CEACAM16, PXDNL	288	205	16659	1.97515	1	0.946897	89.8987
SMART	SM00408:IGc2	7	2.15385	0.196767	IGSF1, KAZALD1, CDON, LSAMP, NTRK2, CEACAM16, PXDNL	174	205	9079	1.78169	1	0.906865	92.2047
UP_SEQ_FEATURE	domain:Ig-like C2-type 1	6	1.84615	0.205077	IGSF1, CDON, LSAMP, NTRK2, CEACAM16, PXDNL	316	190	19113	1.91003	1	0.984981	97.4101
UP_SEQ_FEATURE	domain:Ig-like C2-type 2	6	1.84615	0.20874	IGSF1, CDON, LSAMP, NTRK2, CEACAM16, PXDNL	316	191	19113	1.90003	1	0.98408	97.5937
INTERPRO	IPR013098:Immunoglobulin I-set	5	1.53846	0.214885	KAZALD1, CDON, LSAMP, NTRK2, PXDNL	288	138	16659	2.09579	1	0.9744	97.2066
SP_PIR_KEYWORDS	Immunoglobulin domain	11	3.38462	0.245662	HAVCR1, IGSF1, KAZALD1, CDON, LSAMP, SEMA3E, NTRK2, CEACAM16, TREML2, TREM1, PXDNL	317	470	19235	1.42013	1	0.797913	97.8701
UP_SEQ_FEATURE	domain:Ig-like C2-type 3	4	1.23077	0.326224	IGSF1, CDON, LSAMP, PXDNL	316	122	19113	1.98309	1	0.997028	99.8137
INTERPRO	IPR003599:Immunoglobulin subtype	8	2.46154	0.345884	HAVCR1, IGSF1, CDON, LSAMP, SEMA3E, CEACAM16, TREML2, TREM1	288	330	16659	1.40227	1	0.994169	99.8122
UP_SEQ_FEATURE	domain:Ig-like C2-type 4	3	0.923077	0.357194	IGSF1, CDON, PXDNL	316	76	19113	2.38753	1	0.998229	99.9119
SMART	SM00409:IG	8	2.46154	0.441107	HAVCR1, IGSF1, CDON, LSAMP, SEMA3E, CEACAM16, TREML2, TREM1	174	330	9079	1.26493	1	0.985033	99.8858
INTERPRO	IPR013151:Immunoglobulin	5	1.53846	0.460273	IGSF1, CDON, LSAMP, SEMA3E, CEACAM16	288	202	16659	1.43178	1	0.998579	99.9891
INTERPRO	IPR007110:Immunoglobulin-like	10	3.07692	0.485297	HAVCR1, IGSF1, KAZALD1, CDON, LSAMP, SEMA3E, NTRK2, CEACAM16, TREML2, PXDNL	288	501	16659	1.15457	1	0.999031	99.9946
UP_SEQ_FEATURE	domain:Ig-like V-type	3	0.923077	0.608864	HAVCR1, TREML2, TREM1	316	124	19113	1.46333	1	0.999982	100
INTERPRO	IPR013783:Immunoglobulin-like fold	10	3.07692	0.616289	HAVCR1, IGSF1, KAZALD1, CDON, LSAMP, NTRK2, CEACAM16, TREML2, TREM1, PXDNL	288	553	16659	1.046	1	0.9999	99.9999
INTERPRO	IPR013106:Immunoglobulin V-set	4	1.23077	0.80602	HAVCR1, CEACAM16, TREML2, TREM1	288	249	16659	0.929217	1	1	100
Annotation Cluster 65	Enrichment Score: 0.4590235873015913
Category	Term	Count	%	PValue	Genes	List Total	Pop Hits	Pop Total	Fold Enrichment	Bonferroni	Benjamini	FDR
GOTERM_BP_FAT	GO:0048878~chemical homeostasis	17	5.23077	0.0294419	SOAT2, TF, ENPP1, CCR1, APOC2, ATP6V1B1, ATP12A, MTTP, APOA4, EDNRA, APOB, CCR7, HPX, APOC3, RYR2, ATP6V0A4, APOM	252	512	13528	1.78243	1	0.625465	39.5404
GOTERM_BP_FAT	GO:0042592~homeostatic process	22	6.76923	0.0399262	SOAT2, TF, ENPP1, CCR1, APOC2, SOX6, ATP6V1B1, ATP12A, MTTP, DFNB31, EDNRA, APOA4, APOB, CCR7, GYLTL1B, HPX, APOC3, RYR2, FBXO4, ATP6V0A4, APOM, ABCA12	252	751	13528	1.57259	1	0.685709	49.6452
GOTERM_BP_FAT	GO:0055080~cation homeostasis	9	2.76923	0.163226	EDNRA, TF, CCR7, HPX, CCR1, RYR2, ATP6V1B1, ATP12A, ATP6V0A4	252	286	13528	1.68931	1	0.906553	95.0243
GOTERM_BP_FAT	GO:0007204~elevation of cytosolic calcium ion concentration	4	1.23077	0.334527	EDNRA, CCR7, CCR1, RYR2	252	110	13528	1.95209	1	0.971419	99.8948
GOTERM_BP_FAT	GO:0050801~ion homeostasis	10	3.07692	0.352221	EDNRA, TF, CCR7, ENPP1, HPX, CCR1, RYR2, ATP6V1B1, ATP12A, ATP6V0A4	252	409	13528	1.31253	1	0.974188	99.9332
GOTERM_BP_FAT	GO:0032844~regulation of homeostatic process	4	1.23077	0.354858	EDNRA, TF, LMO2, RYR2	252	114	13528	1.8836	1	0.974127	99.9376
GOTERM_BP_FAT	GO:0051480~cytosolic calcium ion homeostasis	4	1.23077	0.375111	EDNRA, CCR7, CCR1, RYR2	252	118	13528	1.81975	1	0.976541	99.9636
GOTERM_BP_FAT	GO:0030005~cellular di-, tri-valent inorganic cation homeostasis	6	1.84615	0.414105	EDNRA, TF, CCR7, HPX, CCR1, RYR2	252	227	13528	1.41892	1	0.980354	99.9877
GOTERM_BP_FAT	GO:0055066~di-, tri-valent inorganic cation homeostasis	6	1.84615	0.458449	EDNRA, TF, CCR7, HPX, CCR1, RYR2	252	239	13528	1.34768	1	0.984938	99.9967
GOTERM_BP_FAT	GO:0030003~cellular cation homeostasis	6	1.84615	0.511763	EDNRA, TF, CCR7, HPX, CCR1, RYR2	252	254	13528	1.26809	1	0.989987	99.9994
GOTERM_BP_FAT	GO:0055065~metal ion homeostasis	5	1.53846	0.529491	EDNRA, CCR7, CCR1, RYR2, ATP12A	252	205	13528	1.30933	1	0.991505	99.9997
GOTERM_BP_FAT	GO:0019725~cellular homeostasis	9	2.76923	0.638656	EDNRA, TF, CCR7, GYLTL1B, ENPP1, HPX, CCR1, RYR2, ABCA12	252	466	13528	1.03679	1	0.995927	100
GOTERM_BP_FAT	GO:0006874~cellular calcium ion homeostasis	4	1.23077	0.663724	EDNRA, CCR7, CCR1, RYR2	252	183	13528	1.17339	1	0.997024	100
GOTERM_BP_FAT	GO:0055074~calcium ion homeostasis	4	1.23077	0.681475	EDNRA, CCR7, CCR1, RYR2	252	188	13528	1.14218	1	0.997501	100
GOTERM_BP_FAT	GO:0006873~cellular ion homeostasis	7	2.15385	0.69735	EDNRA, TF, CCR7, ENPP1, HPX, CCR1, RYR2	252	374	13528	1.00475	1	0.997895	100
GOTERM_BP_FAT	GO:0006875~cellular metal ion homeostasis	4	1.23077	0.708419	EDNRA, CCR7, CCR1, RYR2	252	196	13528	1.09556	1	0.998194	100
GOTERM_BP_FAT	GO:0055082~cellular chemical homeostasis	7	2.15385	0.71179	EDNRA, TF, CCR7, ENPP1, HPX, CCR1, RYR2	252	380	13528	0.988889	1	0.998231	100
Annotation Cluster 66	Enrichment Score: 0.4524480030226675
Category	Term	Count	%	PValue	Genes	List Total	Pop Hits	Pop Total	Fold Enrichment	Bonferroni	Benjamini	FDR
INTERPRO	IPR001478:PDZ/DHR/GLGF	5	1.53846	0.255561	DFNB31, MAGI2, HTRA4, STXBP4, LIN7A	288	149	16659	1.94107	1	0.985853	98.7282
SMART	SM00228:PDZ	5	1.53846	0.316097	DFNB31, MAGI2, HTRA4, STXBP4, LIN7A	174	149	9079	1.75094	1	0.962851	98.8021
UP_SEQ_FEATURE	domain:PDZ	3	0.923077	0.543676	HTRA4, STXBP4, LIN7A	316	110	19113	1.64957	1	0.999944	99.9996
Annotation Cluster 67	Enrichment Score: 0.4440957133191742
Category	Term	Count	%	PValue	Genes	List Total	Pop Hits	Pop Total	Fold Enrichment	Bonferroni	Benjamini	FDR
GOTERM_BP_FAT	GO:0010035~response to inorganic substance	7	2.15385	0.181782	APOA4, APOB, CYP11A1, SLC6A3, RYR2, NOS3, PXDNL	252	205	13528	1.83306	1	0.918677	96.5891
GOTERM_BP_FAT	GO:0042542~response to hydrogen peroxide	3	0.923077	0.278736	APOA4, CYP11A1, PXDNL	252	56	13528	2.87585	1	0.959341	99.5921
GOTERM_BP_FAT	GO:0000302~response to reactive oxygen species	3	0.923077	0.406878	APOA4, CYP11A1, PXDNL	252	75	13528	2.1473	1	0.97922	99.9849
GOTERM_BP_FAT	GO:0006979~response to oxidative stress	3	0.923077	0.811725	APOA4, CYP11A1, PXDNL	252	164	13528	0.981998	1	0.999606	100
Annotation Cluster 68	Enrichment Score: 0.4366035704073026
Category	Term	Count	%	PValue	Genes	List Total	Pop Hits	Pop Total	Fold Enrichment	Bonferroni	Benjamini	FDR
INTERPRO	IPR005834:Haloacid dehalogenase-like hydrolase	3	0.923077	0.14496	EYA1, EYA2, ATP12A	288	39	16659	4.44952	1	0.943633	90.1343
UP_SEQ_FEATURE	metal ion-binding site:Magnesium	4	1.23077	0.29917	EYA1, EYA2, PGM5, ATP12A	316	116	19113	2.08566	1	0.995773	99.6514
SP_PIR_KEYWORDS	magnesium	8	2.46154	0.592044	ACSM3, EYA1, ADCY1, PDP2, EYA2, PGM5, PAK3, ATP12A	317	442	19235	1.09825	1	0.957809	99.9995
GOTERM_MF_FAT	GO:0000287~magnesium ion binding	8	2.46154	0.69834	ACSM3, EYA1, ADCY1, PDP2, EYA2, PGM5, PAK3, ATP12A	232	452	12983	0.990464	1	0.995575	100
Annotation Cluster 69	Enrichment Score: 0.43298748749871735
Category	Term	Count	%	PValue	Genes	List Total	Pop Hits	Pop Total	Fold Enrichment	Bonferroni	Benjamini	FDR
GOTERM_BP_FAT	GO:0006952~defense response	15	4.61538	0.250821	CRISP3, TF, KLRC3, CCR1, IL1RN, TIRAP, LEAP2, CLEC1A, APOA4, C8B, CCR7, LYST, CRH, APOM, BLNK	252	615	13528	1.30933	1	0.952355	99.2269
GOTERM_BP_FAT	GO:0006954~inflammatory response	8	2.46154	0.393792	C8B, TF, CCR7, CCR1, IL1RN, TIRAP, CRH, BLNK	252	325	13528	1.32142	1	0.979055	99.9781
GOTERM_BP_FAT	GO:0009611~response to wounding	11	3.38462	0.508635	C8B, TF, CCR7, F5, ADAMTS13, CCR1, IL1RN, MST1, TIRAP, CRH, BLNK	252	530	13528	1.11417	1	0.989929	99.9994
Annotation Cluster 70	Enrichment Score: 0.4006435215671779
Category	Term	Count	%	PValue	Genes	List Total	Pop Hits	Pop Total	Fold Enrichment	Bonferroni	Benjamini	FDR
SP_PIR_KEYWORDS	retinitis pigmentosa	3	0.923077	0.180434	TULP1, MYO7A, ABCA4	317	47	19235	3.87308	1	0.707536	93.3911
GOTERM_BP_FAT	GO:0050953~sensory perception of light stimulus	6	1.84615	0.372653	DFNB31, TULP1, POU6F2, MYO7A, ABCA4, CRYBA1	252	216	13528	1.49118	1	0.976645	99.9611
GOTERM_BP_FAT	GO:0007601~visual perception	6	1.84615	0.372653	DFNB31, TULP1, POU6F2, MYO7A, ABCA4, CRYBA1	252	216	13528	1.49118	1	0.976645	99.9611
SP_PIR_KEYWORDS	vision	4	1.23077	0.400473	DFNB31, TULP1, MYO7A, ABCA4	317	139	19235	1.74614	1	0.88149	99.9075
SP_PIR_KEYWORDS	sensory transduction	5	1.53846	0.989196	DFNB31, TULP1, MYO7A, OR10Q1, ABCA4	317	595	19235	0.509901	1	0.999991	100
Annotation Cluster 71	Enrichment Score: 0.37660514493841246
Category	Term	Count	%	PValue	Genes	List Total	Pop Hits	Pop Total	Fold Enrichment	Bonferroni	Benjamini	FDR
GOTERM_BP_FAT	GO:0048704~embryonic skeletal system morphogenesis	3	0.923077	0.285633	HOXB3, EYA1, HOXB2	252	57	13528	2.8254	1	0.960831	99.653
GOTERM_BP_FAT	GO:0048706~embryonic skeletal system development	3	0.923077	0.4198	HOXB3, EYA1, HOXB2	252	77	13528	2.09153	1	0.981068	99.9896
GOTERM_BP_FAT	GO:0048705~skeletal system morphogenesis	3	0.923077	0.618492	HOXB3, EYA1, HOXB2	252	112	13528	1.43793	1	0.995241	100
Annotation Cluster 72	Enrichment Score: 0.37500264533307487
Category	Term	Count	%	PValue	Genes	List Total	Pop Hits	Pop Total	Fold Enrichment	Bonferroni	Benjamini	FDR
SP_PIR_KEYWORDS	calmodulin-binding	5	1.53846	0.135646	ADCY1, MYO7A, RYR2, NOS3, MYH6	317	120	19235	2.52826	1	0.635326	86.3346
GOTERM_MF_FAT	GO:0005516~calmodulin binding	5	1.53846	0.238888	ADCY1, MYO7A, RYR2, NOS3, MYH6	232	140	12983	1.99861	1	0.92483	98.0221
GOTERM_MF_FAT	GO:0003779~actin binding	3	0.923077	0.981189	MYO7A, NOS3, MYH6	232	326	12983	0.51498	1	1	100
GOTERM_MF_FAT	GO:0008092~cytoskeletal protein binding	4	1.23077	0.994568	MYO7A, BRCA2, NOS3, MYH6	232	504	12983	0.444137	1	1	100
Annotation Cluster 73	Enrichment Score: 0.3673365440878294
Category	Term	Count	%	PValue	Genes	List Total	Pop Hits	Pop Total	Fold Enrichment	Bonferroni	Benjamini	FDR
SP_PIR_KEYWORDS	transport	40	12.3077	0.0163718	TF, KCNC1, SLC38A4, NKD2, SLC15A1, CRABP1, SLC16A10, TRPV2, SLC6A3, ANO1, APOC2, ABCA4, ATP12A, ATP6V1B1, APOA4, APOB, APOC3, SLC4A8, APOM, ABCA12, GABRE, RAB39B, SLC10A7, CACNA2D3, MTTP, LIN7A, ATP6V1C2, CLIC3, CADPS2, CDH17, HPX, RAB36, LYST, RYR2, FABP1, ABCC2, SLC13A4, FABP7, ATP6V0A4, ENOX1	317	1670	19235	1.45337	0.996692	0.219895	20.1788
SP_PIR_KEYWORDS	ion transport	16	4.92308	0.0554143	SLC38A4, GABRE, TF, KCNC1, TRPV2, ANO1, SLC10A7, ATP6V1B1, CACNA2D3, ATP12A, ATP6V1C2, CLIC3, SLC4A8, RYR2, SLC13A4, ATP6V0A4	317	578	19235	1.67967	1	0.430828	54.0844
GOTERM_BP_FAT	GO:0006811~ion transport	18	5.53846	0.257887	SLC38A4, GABRE, TF, KCNC1, ENPP1, TRPV2, ANO1, SLC10A7, ATP6V1B1, CACNA2D3, ATP12A, CTTNBP2, ATP6V1C2, CLIC3, SLC4A8, RYR2, SLC13A4, ATP6V0A4	252	768	13528	1.25818	1	0.954299	99.3409
SP_PIR_KEYWORDS	calcium channel	3	0.923077	0.265015	TRPV2, RYR2, CACNA2D3	317	61	19235	2.98418	1	0.800944	98.5064
SP_PIR_KEYWORDS	calcium transport	3	0.923077	0.408354	TRPV2, RYR2, CACNA2D3	317	85	19235	2.14158	1	0.881925	99.9228
GOTERM_MF_FAT	GO:0005262~calcium channel activity	3	0.923077	0.411766	TRPV2, RYR2, CACNA2D3	232	79	12983	2.12511	1	0.965051	99.9512
SP_PIR_KEYWORDS	ionic channel	7	2.15385	0.424813	KCNC1, GABRE, CLIC3, TRPV2, ANO1, RYR2, CACNA2D3	317	318	19235	1.33568	1	0.889144	99.9474
INTERPRO	IPR005821:Ion transport	3	0.923077	0.5679	KCNC1, TRPV2, RYR2	288	110	16659	1.57756	1	0.99976	99.9996
GOTERM_MF_FAT	GO:0015267~channel activity	8	2.46154	0.602998	KCNC1, GABRE, CLIC3, TRPV2, ANO1, RYR2, CACNA2D3, GJB1	232	412	12983	1.08663	1	0.989952	99.9998
GOTERM_MF_FAT	GO:0022803~passive transmembrane transporter activity	8	2.46154	0.605562	KCNC1, GABRE, CLIC3, TRPV2, ANO1, RYR2, CACNA2D3, GJB1	232	413	12983	1.08399	1	0.989337	99.9998
GOTERM_BP_FAT	GO:0015674~di-, tri-valent inorganic cation transport	4	1.23077	0.637692	TF, TRPV2, RYR2, CACNA2D3	252	176	13528	1.22006	1	0.996013	100
GOTERM_MF_FAT	GO:0022836~gated channel activity	6	1.84615	0.649865	KCNC1, GABRE, CLIC3, ANO1, RYR2, CACNA2D3	232	310	12983	1.08312	1	0.993415	100
GOTERM_MF_FAT	GO:0005216~ion channel activity	7	2.15385	0.688056	KCNC1, GABRE, CLIC3, TRPV2, ANO1, RYR2, CACNA2D3	232	386	12983	1.01484	1	0.995787	100
GOTERM_MF_FAT	GO:0046873~metal ion transmembrane transporter activity	6	1.84615	0.698017	KCNC1, TF, TRPV2, RYR2, SLC13A4, CACNA2D3	232	328	12983	1.02368	1	0.995771	100
SP_PIR_KEYWORDS	voltage-gated channel	3	0.923077	0.709023	KCNC1, CLIC3, CACNA2D3	317	150	19235	1.21356	1	0.980134	100
GOTERM_MF_FAT	GO:0022838~substrate specific channel activity	7	2.15385	0.715934	KCNC1, GABRE, CLIC3, TRPV2, ANO1, RYR2, CACNA2D3	232	398	12983	0.984242	1	0.996449	100
GOTERM_BP_FAT	GO:0006816~calcium ion transport	3	0.923077	0.743749	TRPV2, RYR2, CACNA2D3	252	142	13528	1.13414	1	0.998854	100
GOTERM_MF_FAT	GO:0005244~voltage-gated ion channel activity	3	0.923077	0.865234	KCNC1, CLIC3, CACNA2D3	232	195	12983	0.860942	1	0.999785	100
GOTERM_MF_FAT	GO:0022832~voltage-gated channel activity	3	0.923077	0.865234	KCNC1, CLIC3, CACNA2D3	232	195	12983	0.860942	1	0.999785	100
GOTERM_MF_FAT	GO:0005261~cation channel activity	4	1.23077	0.871102	KCNC1, TRPV2, RYR2, CACNA2D3	232	275	12983	0.813981	1	0.999808	100
Annotation Cluster 74	Enrichment Score: 0.3546914657749513
Category	Term	Count	%	PValue	Genes	List Total	Pop Hits	Pop Total	Fold Enrichment	Bonferroni	Benjamini	FDR
SP_PIR_KEYWORDS	exocytosis	3	0.923077	0.204287	NKD2, CADPS2, LIN7A	317	51	19235	3.56931	1	0.744164	95.5844
GOTERM_BP_FAT	GO:0046903~secretion	8	2.46154	0.323244	NKD2, CADPS2, FAM3B, NTRK2, SYT6, ATP6V1B1, ATP6V0A4, LIN7A	252	300	13528	1.43153	1	0.969216	99.8604
GOTERM_BP_FAT	GO:0032940~secretion by cell	6	1.84615	0.339243	NKD2, CADPS2, FAM3B, NTRK2, SYT6, LIN7A	252	207	13528	1.55602	1	0.972631	99.9067
GOTERM_BP_FAT	GO:0006887~exocytosis	4	1.23077	0.35993	NKD2, CADPS2, SYT6, LIN7A	252	115	13528	1.86722	1	0.974871	99.9454
GOTERM_BP_FAT	GO:0003001~generation of a signal involved in cell-cell signaling	3	0.923077	0.469979	FAM3B, NTRK2, LIN7A	252	85	13528	1.89468	1	0.986769	99.9977
SP_PIR_KEYWORDS	cytoplasmic vesicle	3	0.923077	0.904875	NKD2, CADPS2, SYT6	317	238	19235	0.764852	1	0.998514	100
GOTERM_BP_FAT	GO:0016192~vesicle-mediated transport	7	2.15385	0.959383	NKD2, CADPS2, LYST, MYO7A, SYT6, ELMOD1, LIN7A	252	576	13528	0.652392	1	0.999998	100
Annotation Cluster 75	Enrichment Score: 0.354332403735863
Category	Term	Count	%	PValue	Genes	List Total	Pop Hits	Pop Total	Fold Enrichment	Bonferroni	Benjamini	FDR
GOTERM_MF_FAT	GO:0004175~endopeptidase activity	10	3.07692	0.225155	ADAMTS6, ADAMTS19, ECEL1, ADAMTS13, TMPRSS11F, MST1, HTRA4, ADAMTS2, PRSS12, MMP1	232	375	12983	1.4923	1	0.919154	97.4425
INTERPRO	IPR001254:Peptidase S1 and S6, chymotrypsin/Hap	4	1.23077	0.322872	TMPRSS11F, MST1, HTRA4, PRSS12	288	116	16659	1.99461	1	0.991949	99.6869
SMART	SM00020:Tryp_SPc	4	1.23077	0.380935	TMPRSS11F, MST1, HTRA4, PRSS12	174	116	9079	1.79925	1	0.97445	99.6245
GOTERM_MF_FAT	GO:0008236~serine-type peptidase activity	5	1.53846	0.393283	TMPRSS11F, DPP10, MST1, HTRA4, PRSS12	232	178	12983	1.57194	1	0.964172	99.9239
GOTERM_MF_FAT	GO:0017171~serine hydrolase activity	5	1.53846	0.397814	TMPRSS11F, DPP10, MST1, HTRA4, PRSS12	232	180	12983	1.55448	1	0.964347	99.9317
GOTERM_MF_FAT	GO:0004252~serine-type endopeptidase activity	4	1.23077	0.518799	TMPRSS11F, MST1, HTRA4, PRSS12	232	154	12983	1.45354	1	0.980153	99.9973
UP_SEQ_FEATURE	domain:Peptidase S1	3	0.923077	0.523717	TMPRSS11F, MST1, PRSS12	316	106	19113	1.71182	1	0.999924	99.9993
SP_PIR_KEYWORDS	Serine protease	3	0.923077	0.657189	TMPRSS11F, HTRA4, PRSS12	317	136	19235	1.33849	1	0.968629	100
UP_SEQ_FEATURE	active site:Charge relay system	3	0.923077	0.83652	TMPRSS11F, HTRA4, PRSS12	316	196	19113	0.925778	1	1	100
Annotation Cluster 76	Enrichment Score: 0.35339571871957837
Category	Term	Count	%	PValue	Genes	List Total	Pop Hits	Pop Total	Fold Enrichment	Bonferroni	Benjamini	FDR
GOTERM_BP_FAT	GO:0009408~response to heat	3	0.923077	0.278736	TRPV2, NOS3, SST	252	56	13528	2.87585	1	0.959341	99.5921
GOTERM_BP_FAT	GO:0009266~response to temperature stimulus	3	0.923077	0.457673	TRPV2, NOS3, SST	252	83	13528	1.94033	1	0.985049	99.9966
GOTERM_BP_FAT	GO:0009628~response to abiotic stimulus	7	2.15385	0.68244	TULP1, EYA1, TRPV2, BRCA2, NOS3, ABCA4, SST	252	368	13528	1.02114	1	0.997494	100
Annotation Cluster 77	Enrichment Score: 0.3525949190784407
Category	Term	Count	%	PValue	Genes	List Total	Pop Hits	Pop Total	Fold Enrichment	Bonferroni	Benjamini	FDR
UP_SEQ_FEATURE	domain:EGF-like 2; calcium-binding	3	0.923077	0.241729	FBLN7, FBN3, THBS4	316	57	19113	3.18338	1	0.990536	98.7784
SP_PIR_KEYWORDS	egf-like domain	6	1.84615	0.327121	C8B, FBLN7, FBN3, HHIP, CFC1, THBS4	317	230	19235	1.58291	1	0.83141	99.5525
INTERPRO	IPR013091:EGF calcium-binding	3	0.923077	0.352847	FBLN7, FBN3, THBS4	288	72	16659	2.41016	1	0.99432	99.8397
INTERPRO	IPR000742:EGF-like, type 3	5	1.53846	0.428561	FBLN7, FBN3, HHIP, CFC1, THBS4	288	194	16659	1.49082	1	0.998528	99.9745
INTERPRO	IPR006210:EGF-like	5	1.53846	0.456915	FBLN7, FBN3, HHIP, CFC1, THBS4	288	201	16659	1.4389	1	0.998648	99.988
INTERPRO	IPR001881:EGF-like calcium-binding	3	0.923077	0.494682	FBLN7, FBN3, THBS4	288	96	16659	1.80762	1	0.999098	99.9959
INTERPRO	IPR018097:EGF-like calcium-binding, conserved site	3	0.923077	0.494682	FBLN7, FBN3, THBS4	288	96	16659	1.80762	1	0.999098	99.9959
SMART	SM00181:EGF	5	1.53846	0.533545	FBLN7, FBN3, HHIP, CFC1, THBS4	174	201	9079	1.29796	1	0.986571	99.9861
SMART	SM00179:EGF_CA	3	0.923077	0.549438	FBLN7, FBN3, THBS4	174	96	9079	1.63057	1	0.98668	99.9907
INTERPRO	IPR013032:EGF-like region, conserved site	6	1.84615	0.571038	C8B, FBLN7, FBN3, HHIP, CFC1, THBS4	288	293	16659	1.18451	1	0.999745	99.9996
UP_SEQ_FEATURE	domain:EGF-like 1	3	0.923077	0.590987	FBN3, HHIP, THBS4	316	120	19113	1.5121	1	0.999974	99.9999
Annotation Cluster 78	Enrichment Score: 0.3495347857960027
Category	Term	Count	%	PValue	Genes	List Total	Pop Hits	Pop Total	Fold Enrichment	Bonferroni	Benjamini	FDR
GOTERM_CC_FAT	GO:0031410~cytoplasmic vesicle	14	4.30769	0.359327	CRISP3, TF, NKD2, TRPV2, MYO7A, BRCA2, SYT6, APLNR, CTTNBP2, APOB, CADPS2, F5, PRSS12, THBS4	229	642	12782	1.21718	1	0.926616	99.7072
GOTERM_CC_FAT	GO:0030141~secretory granule	5	1.53846	0.399348	TF, CRISP3, F5, BRCA2, THBS4	229	180	12782	1.55046	1	0.942915	99.8743
GOTERM_CC_FAT	GO:0031982~vesicle	14	4.30769	0.418161	CRISP3, TF, NKD2, TRPV2, MYO7A, BRCA2, SYT6, APLNR, CTTNBP2, APOB, CADPS2, F5, PRSS12, THBS4	229	670	12782	1.16632	1	0.945948	99.9171
GOTERM_CC_FAT	GO:0016023~cytoplasmic membrane-bounded vesicle	11	3.38462	0.529345	CTTNBP2, TF, CRISP3, APOB, NKD2, F5, TRPV2, MYO7A, BRCA2, SYT6, THBS4	229	550	12782	1.11633	1	0.971356	99.9949
GOTERM_CC_FAT	GO:0031988~membrane-bounded vesicle	11	3.38462	0.562862	CTTNBP2, TF, CRISP3, APOB, NKD2, F5, TRPV2, MYO7A, BRCA2, SYT6, THBS4	229	568	12782	1.08096	1	0.973775	99.998
Annotation Cluster 79	Enrichment Score: 0.34304856401480105
Category	Term	Count	%	PValue	Genes	List Total	Pop Hits	Pop Total	Fold Enrichment	Bonferroni	Benjamini	FDR
UP_SEQ_FEATURE	cross-link:Glycyl lysine isopeptide (Lys-Gly) (interchain with G-Cter in SUMO)	4	1.23077	0.181435	ESRRG, TFAP2B, TP63, SOX6	316	89	19113	2.71839	1	0.980427	95.8705
SP_PIR_KEYWORDS	isopeptide bond	6	1.84615	0.604104	ESRRG, TFAP2B, TP63, MYH6, SOX6, ZRANB3	317	319	19235	1.14128	1	0.958177	99.9997
SP_PIR_KEYWORDS	ubl conjugation	8	2.46154	0.853141	RASGRF1, ESRRG, TFAP2B, TP63, MYH6, SOX6, PER3, ZRANB3	317	588	19235	0.825554	1	0.996885	100
Annotation Cluster 80	Enrichment Score: 0.3335306352581855
Category	Term	Count	%	PValue	Genes	List Total	Pop Hits	Pop Total	Fold Enrichment	Bonferroni	Benjamini	FDR
GOTERM_BP_FAT	GO:0007187~G-protein signaling, coupled to cyclic nucleotide second messenger	4	1.23077	0.35993	ADCY1, CCR1, NPR3, HTR1E	252	115	13528	1.86722	1	0.974871	99.9454
GOTERM_BP_FAT	GO:0019935~cyclic-nucleotide-mediated signaling	4	1.23077	0.434936	ADCY1, CCR1, NPR3, HTR1E	252	130	13528	1.65177	1	0.982042	99.9933
GOTERM_BP_FAT	GO:0019932~second-messenger-mediated signaling	5	1.53846	0.637917	EDNRA, ADCY1, CCR1, NPR3, HTR1E	252	235	13528	1.14218	1	0.995954	100
Annotation Cluster 81	Enrichment Score: 0.3316230667703563
Category	Term	Count	%	PValue	Genes	List Total	Pop Hits	Pop Total	Fold Enrichment	Bonferroni	Benjamini	FDR
SP_PIR_KEYWORDS	motor protein	5	1.53846	0.172579	MYO7A, KIF15, MYH6, DNAH2, KIF26B	317	132	19235	2.29842	1	0.702943	92.4719
GOTERM_MF_FAT	GO:0003774~motor activity	5	1.53846	0.246599	MYO7A, KIF15, MYH6, DNAH2, KIF26B	232	142	12983	1.97047	1	0.924613	98.2914
GOTERM_MF_FAT	GO:0003777~microtubule motor activity	3	0.923077	0.399296	KIF15, DNAH2, KIF26B	232	77	12983	2.18031	1	0.963339	99.9341
GOTERM_BP_FAT	GO:0007018~microtubule-based movement	3	0.923077	0.623334	KIF15, DNAH2, KIF26B	252	113	13528	1.4252	1	0.995487	100
GOTERM_BP_FAT	GO:0007017~microtubule-based process	5	1.53846	0.694416	CTTNBP2, KIF15, BRCA2, DNAH2, KIF26B	252	253	13528	1.06092	1	0.997829	100
GOTERM_CC_FAT	GO:0005874~microtubule	5	1.53846	0.724305	TRIM55, SPAG4, KIF15, DNAH2, KIF26B	229	274	12782	1.01855	1	0.99053	100
SP_PIR_KEYWORDS	microtubule	3	0.923077	0.895577	KIF15, DNAH2, KIF26B	317	231	19235	0.788029	1	0.998263	100
Annotation Cluster 82	Enrichment Score: 0.3204025900435926
Category	Term	Count	%	PValue	Genes	List Total	Pop Hits	Pop Total	Fold Enrichment	Bonferroni	Benjamini	FDR
GOTERM_BP_FAT	GO:0006730~one-carbon metabolic process	4	1.23077	0.344699	PRDM7, CA5B, PRDM5, PIWIL4	252	112	13528	1.91723	1	0.973061	99.9189
GOTERM_BP_FAT	GO:0043414~biopolymer methylation	3	0.923077	0.367328	PRDM7, PRDM5, PIWIL4	252	69	13528	2.33402	1	0.976313	99.9551
GOTERM_BP_FAT	GO:0032259~methylation	3	0.923077	0.413357	PRDM7, PRDM5, PIWIL4	252	76	13528	2.11905	1	0.980508	99.9874
GOTERM_BP_FAT	GO:0007049~cell cycle	6	1.84615	0.999012	PRDM7, CDC14A, KIF15, PRDM5, BRCA2, PIWIL4	252	776	13528	0.415071	1	1	100
Annotation Cluster 83	Enrichment Score: 0.30885664165072263
Category	Term	Count	%	PValue	Genes	List Total	Pop Hits	Pop Total	Fold Enrichment	Bonferroni	Benjamini	FDR
GOTERM_BP_FAT	GO:0007186~G-protein coupled receptor protein signaling pathway	27	8.30769	0.141423	NXPH2, ADCY1, GPR144, ECEL1, ENPP2, CCR1, GPR64, SORCS1, LGR5, EDNRA, APLNR, DGKB, MRGPRX1, MRGPRX3, CXCR6, APOC3, APLN, HTR1E, GABRE, GPR133, NPR3, OXGR1, CCR7, CRH, OR10Q1, SST, GPR115	252	1123	13528	1.29068	1	0.89163	92.3271
SP_PIR_KEYWORDS	receptor	29	8.92308	0.369724	GPR144, KLRC3, CCR1, GPR64, TIRAP, SORCS1, LGR5, EDNRA, APLNR, MRGPRX1, MRGPRX3, CXCR6, RARB, HTR1E, HAVCR1, GPR133, PTPRZ1, IL1RN, ESRRG, NPR3, OXGR1, CCR7, IGSF1, NTRK2, RYR2, OR10Q1, TREML2, TREM1, GPR115	317	1583	19235	1.1116	1	0.860788	99.8168
SP_PIR_KEYWORDS	transducer	16	4.92308	0.467733	GPR144, GPR133, CCR1, GPR64, OXGR1, LGR5, PLCL2, EDNRA, APLNR, CCR7, MRGPRX1, CXCR6, MRGPRX3, OR10Q1, GPR115, HTR1E	317	874	19235	1.11081	1	0.913843	99.9818
SP_PIR_KEYWORDS	g-protein coupled receptor	15	4.61538	0.472595	EDNRA, APLNR, CCR7, GPR144, MRGPRX1, GPR133, CCR1, GPR64, MRGPRX3, CXCR6, OR10Q1, OXGR1, LGR5, GPR115, HTR1E	317	816	19235	1.11541	1	0.914533	99.9839
INTERPRO	IPR017452:GPCR, rhodopsin-like superfamily	11	3.38462	0.807402	EDNRA, APLNR, CCR7, MRGPRX1, CCR1, MRGPRX3, CXCR6, OR10Q1, OXGR1, LGR5, HTR1E	288	726	16659	0.87642	1	0.999999	100
INTERPRO	IPR000276:7TM GPCR, rhodopsin-like	11	3.38462	0.808722	EDNRA, APLNR, CCR7, MRGPRX1, CCR1, MRGPRX3, CXCR6, OR10Q1, OXGR1, LGR5, HTR1E	288	727	16659	0.875215	1	0.999999	100
PIR_SUPERFAMILY	PIRSF800006:rhodopsin-like G protein-coupled receptors	10	3.07692	0.912496	EDNRA, APLNR, CCR7, MRGPRX1, CCR1, MRGPRX3, CXCR6, OR10Q1, OXGR1, HTR1E	141	686	7396	0.764634	1	1	100
Annotation Cluster 84	Enrichment Score: 0.3021771153859942
Category	Term	Count	%	PValue	Genes	List Total	Pop Hits	Pop Total	Fold Enrichment	Bonferroni	Benjamini	FDR
GOTERM_BP_FAT	GO:0048839~inner ear development	7	2.15385	0.0034512	DFNB31, HOXA1, EYA1, DLX5, MYO7A, LRTOMT, GJB6	252	79	13528	4.75668	0.996955	0.303814	5.65508
GOTERM_BP_FAT	GO:0048666~neuron development	9	2.76923	0.294732	DFNB31, HOXA1, PTPRZ1, RASGRF1, DLX5, CTF1, MYO7A, NTRK2, LRTOMT	252	339	13528	1.4252	1	0.962663	99.7204
GOTERM_BP_FAT	GO:0030182~neuron differentiation	9	2.76923	0.568564	DFNB31, HOXA1, PTPRZ1, RASGRF1, DLX5, CTF1, MYO7A, NTRK2, LRTOMT	252	438	13528	1.10307	1	0.992994	99.9999
GOTERM_BP_FAT	GO:0030030~cell projection organization	7	2.15385	0.68244	DFNB31, HOXA1, PTPRZ1, RASGRF1, DLX5, MYO7A, THBS4	252	368	13528	1.02114	1	0.997494	100
GOTERM_BP_FAT	GO:0048667~cell morphogenesis involved in neuron differentiation	4	1.23077	0.748435	HOXA1, PTPRZ1, DLX5, MYO7A	252	209	13528	1.02742	1	0.998933	100
GOTERM_BP_FAT	GO:0000904~cell morphogenesis involved in differentiation	4	1.23077	0.834596	HOXA1, PTPRZ1, DLX5, MYO7A	252	244	13528	0.880042	1	0.999765	100
GOTERM_BP_FAT	GO:0031175~neuron projection development	4	1.23077	0.857675	HOXA1, PTPRZ1, RASGRF1, DLX5	252	256	13528	0.83879	1	0.999874	100
GOTERM_BP_FAT	GO:0032989~cellular component morphogenesis	6	1.84615	0.864133	HOXA1, PTPRZ1, DLX5, MYO7A, MYH6, SOX6	252	397	13528	0.811323	1	0.999893	100
GOTERM_BP_FAT	GO:0007409~axonogenesis	3	0.923077	0.876646	HOXA1, PTPRZ1, DLX5	252	193	13528	0.834444	1	0.999926	100
GOTERM_BP_FAT	GO:0000902~cell morphogenesis	5	1.53846	0.900443	HOXA1, PTPRZ1, DLX5, MYO7A, SOX6	252	356	13528	0.753968	1	0.999965	100
GOTERM_BP_FAT	GO:0048812~neuron projection morphogenesis	3	0.923077	0.908677	HOXA1, PTPRZ1, DLX5	252	213	13528	0.756092	1	0.999973	100
GOTERM_BP_FAT	GO:0048858~cell projection morphogenesis	3	0.923077	0.94426	HOXA1, PTPRZ1, DLX5	252	245	13528	0.657337	1	0.999995	100
GOTERM_BP_FAT	GO:0032990~cell part morphogenesis	3	0.923077	0.953108	HOXA1, PTPRZ1, DLX5	252	256	13528	0.629092	1	0.999997	100
Annotation Cluster 85	Enrichment Score: 0.30169550868441447
Category	Term	Count	%	PValue	Genes	List Total	Pop Hits	Pop Total	Fold Enrichment	Bonferroni	Benjamini	FDR
GOTERM_MF_FAT	GO:0016563~transcription activator activity	10	3.07692	0.302934	NCOA2, GATA5, HAND2, ESRRG, TFAP2B, TP63, BRCA2, HCFC2, RARB, RBM14	232	410	12983	1.36491	1	0.937953	99.4408
GOTERM_BP_FAT	GO:0045935~positive regulation of nucleobase, nucleoside, nucleotide and nucleic acid metabolic process	14	4.30769	0.373314	SMAD9, ESRRG, TP63, SOX6, HOXA1, PRDM7, EYA1, NCOA2, GATA5, HAND2, TFAP2B, GUCY1A3, RARB, RBM14	252	624	13528	1.20442	1	0.976422	99.9617
GOTERM_BP_FAT	GO:0045944~positive regulation of transcription from RNA polymerase II promoter	9	2.76923	0.376349	HOXA1, PRDM7, NCOA2, HAND2, TFAP2B, TP63, RARB, SOX6, RBM14	252	371	13528	1.30227	1	0.976074	99.9647
GOTERM_BP_FAT	GO:0031328~positive regulation of cellular biosynthetic process	15	4.61538	0.39603	SMAD9, ESRRG, TP63, APOC2, SOX6, APOA4, HOXA1, PRDM7, NCOA2, GATA5, HAND2, TFAP2B, GUCY1A3, RARB, RBM14	252	685	13528	1.17553	1	0.978535	99.9795
GOTERM_BP_FAT	GO:0009891~positive regulation of biosynthetic process	15	4.61538	0.421384	SMAD9, ESRRG, TP63, APOC2, SOX6, APOA4, HOXA1, PRDM7, NCOA2, GATA5, HAND2, TFAP2B, GUCY1A3, RARB, RBM14	252	695	13528	1.15862	1	0.980792	99.99
GOTERM_BP_FAT	GO:0051173~positive regulation of nitrogen compound metabolic process	14	4.30769	0.421513	SMAD9, ESRRG, TP63, SOX6, HOXA1, PRDM7, EYA1, NCOA2, GATA5, HAND2, TFAP2B, GUCY1A3, RARB, RBM14	252	644	13528	1.16701	1	0.980495	99.9901
GOTERM_BP_FAT	GO:0045941~positive regulation of transcription	12	3.69231	0.477892	HOXA1, PRDM7, SMAD9, NCOA2, GATA5, HAND2, ESRRG, TFAP2B, TP63, RARB, SOX6, RBM14	252	564	13528	1.14218	1	0.987181	99.9982
GOTERM_BP_FAT	GO:0010628~positive regulation of gene expression	12	3.69231	0.516292	HOXA1, PRDM7, SMAD9, NCOA2, GATA5, HAND2, ESRRG, TFAP2B, TP63, RARB, SOX6, RBM14	252	581	13528	1.10876	1	0.990399	99.9995
GOTERM_BP_FAT	GO:0045893~positive regulation of transcription, DNA-dependent	10	3.07692	0.529121	HOXA1, PRDM7, NCOA2, HAND2, ESRRG, TFAP2B, TP63, RARB, SOX6, RBM14	252	477	13528	1.12542	1	0.991616	99.9997
GOTERM_MF_FAT	GO:0003713~transcription coactivator activity	5	1.53846	0.529463	NCOA2, HAND2, TFAP2B, HCFC2, RBM14	232	214	12983	1.3075	1	0.981618	99.998
GOTERM_BP_FAT	GO:0051254~positive regulation of RNA metabolic process	10	3.07692	0.547408	HOXA1, PRDM7, NCOA2, HAND2, ESRRG, TFAP2B, TP63, RARB, SOX6, RBM14	252	481	13528	1.11606	1	0.992303	99.9998
GOTERM_MF_FAT	GO:0003712~transcription cofactor activity	7	2.15385	0.629875	NCOA2, ATN1, HAND2, PIR, TFAP2B, HCFC2, RBM14	232	363	12983	1.07914	1	0.991802	99.9999
GOTERM_BP_FAT	GO:0010604~positive regulation of macromolecule metabolic process	16	4.92308	0.630764	SMAD9, ESRRG, TP63, SOX6, EDNRA, HOXA1, PRDM7, EYA1, NCOA2, GATA5, HPX, HAND2, TFAP2B, FBXO4, RARB, RBM14	252	857	13528	1.00224	1	0.995734	100
GOTERM_BP_FAT	GO:0010557~positive regulation of macromolecule biosynthetic process	12	3.69231	0.674183	HOXA1, PRDM7, SMAD9, NCOA2, GATA5, HAND2, ESRRG, TFAP2B, TP63, RARB, SOX6, RBM14	252	654	13528	0.985001	1	0.997388	100
GOTERM_MF_FAT	GO:0008134~transcription factor binding	9	2.76923	0.697882	NCOA2, ATN1, ENPP2, HAND2, PIR, TFAP2B, HCFC2, RBM14, APOM	232	513	12983	0.981776	1	0.995974	100
GOTERM_BP_FAT	GO:0006357~regulation of transcription from RNA polymerase II promoter	13	4	0.703125	TP63, HCFC2, SOX6, MED12L, PRDM7, HOXA1, NCOA2, ATN1, HAND2, HOPX, TFAP2B, RARB, RBM14	252	727	13528	0.959935	1	0.998057	100
Annotation Cluster 86	Enrichment Score: 0.2865351208734556
Category	Term	Count	%	PValue	Genes	List Total	Pop Hits	Pop Total	Fold Enrichment	Bonferroni	Benjamini	FDR
GOTERM_BP_FAT	GO:0030097~hemopoiesis	6	1.84615	0.445562	HOXB3, LMO2, TIRAP, BRCA2, SOX6, BLNK	252	236	13528	1.36481	1	0.983172	99.9951
GOTERM_BP_FAT	GO:0048534~hemopoietic or lymphoid organ development	6	1.84615	0.530769	HOXB3, LMO2, TIRAP, BRCA2, SOX6, BLNK	252	260	13528	1.23883	1	0.991345	99.9997
GOTERM_BP_FAT	GO:0002520~immune system development	6	1.84615	0.584226	HOXB3, LMO2, TIRAP, BRCA2, SOX6, BLNK	252	276	13528	1.16701	1	0.993839	100
Annotation Cluster 87	Enrichment Score: 0.27251206499748626
Category	Term	Count	%	PValue	Genes	List Total	Pop Hits	Pop Total	Fold Enrichment	Bonferroni	Benjamini	FDR
GOTERM_BP_FAT	GO:0035113~embryonic appendage morphogenesis	3	0.923077	0.482118	DLX5, TP63, RARB	252	87	13528	1.85112	1	0.987428	99.9985
GOTERM_BP_FAT	GO:0030326~embryonic limb morphogenesis	3	0.923077	0.482118	DLX5, TP63, RARB	252	87	13528	1.85112	1	0.987428	99.9985
GOTERM_BP_FAT	GO:0035107~appendage morphogenesis	3	0.923077	0.551221	DLX5, TP63, RARB	252	99	13528	1.62674	1	0.992291	99.9999
GOTERM_BP_FAT	GO:0035108~limb morphogenesis	3	0.923077	0.551221	DLX5, TP63, RARB	252	99	13528	1.62674	1	0.992291	99.9999
GOTERM_BP_FAT	GO:0060173~limb development	3	0.923077	0.572775	DLX5, TP63, RARB	252	103	13528	1.56357	1	0.993152	99.9999
GOTERM_BP_FAT	GO:0048736~appendage development	3	0.923077	0.572775	DLX5, TP63, RARB	252	103	13528	1.56357	1	0.993152	99.9999
Annotation Cluster 88	Enrichment Score: 0.2697381770288184
Category	Term	Count	%	PValue	Genes	List Total	Pop Hits	Pop Total	Fold Enrichment	Bonferroni	Benjamini	FDR
GOTERM_BP_FAT	GO:0050878~regulation of body fluid levels	5	1.53846	0.26625	APLNR, F5, ADAMTS13, MST1, HSD11B2	252	141	13528	1.90364	1	0.956094	99.4554
GOTERM_BP_FAT	GO:0050817~coagulation	3	0.923077	0.567458	F5, ADAMTS13, MST1	252	102	13528	1.5789	1	0.99301	99.9999
GOTERM_BP_FAT	GO:0007596~blood coagulation	3	0.923077	0.567458	F5, ADAMTS13, MST1	252	102	13528	1.5789	1	0.99301	99.9999
GOTERM_BP_FAT	GO:0007599~hemostasis	3	0.923077	0.59865	F5, ADAMTS13, MST1	252	108	13528	1.49118	1	0.994409	100
GOTERM_BP_FAT	GO:0042060~wound healing	3	0.923077	0.872929	F5, ADAMTS13, MST1	252	191	13528	0.843181	1	0.999917	100
Annotation Cluster 89	Enrichment Score: 0.26169662493038504
Category	Term	Count	%	PValue	Genes	List Total	Pop Hits	Pop Total	Fold Enrichment	Bonferroni	Benjamini	FDR
UP_SEQ_FEATURE	compositionally biased region:Cys-rich	4	1.23077	0.484446	ADAMTS19, KAZALD1, DCN, ADAMTS2	316	158	19113	1.53124	1	0.99983	99.9974
GOTERM_BP_FAT	GO:0030198~extracellular matrix organization	3	0.923077	0.578045	KAZALD1, DCN, ADAMTS2	252	104	13528	1.54853	1	0.993404	100
GOTERM_BP_FAT	GO:0043062~extracellular structure organization	4	1.23077	0.585737	KAZALD1, PCDHB14, DCN, ADAMTS2	252	163	13528	1.31736	1	0.993861	100
Annotation Cluster 90	Enrichment Score: 0.2582180155910263
Category	Term	Count	%	PValue	Genes	List Total	Pop Hits	Pop Total	Fold Enrichment	Bonferroni	Benjamini	FDR
GOTERM_BP_FAT	GO:0007610~behavior	11	3.38462	0.375329	ADCY1, CCR7, CYP11A1, ENPP2, PPP1R1B, RASGRF1, LYST, SLC6A3, CCR1, NTRK2, CRH	252	469	13528	1.25908	1	0.976186	99.9638
GOTERM_BP_FAT	GO:0042330~taxis	4	1.23077	0.573098	CCR7, ENPP2, LYST, CCR1	252	160	13528	1.34206	1	0.993062	99.9999
GOTERM_BP_FAT	GO:0006935~chemotaxis	4	1.23077	0.573098	CCR7, ENPP2, LYST, CCR1	252	160	13528	1.34206	1	0.993062	99.9999
GOTERM_BP_FAT	GO:0007626~locomotory behavior	5	1.53846	0.752069	CCR7, ENPP2, LYST, SLC6A3, CCR1	252	274	13528	0.979608	1	0.998987	100
Annotation Cluster 91	Enrichment Score: 0.25626087984090246
Category	Term	Count	%	PValue	Genes	List Total	Pop Hits	Pop Total	Fold Enrichment	Bonferroni	Benjamini	FDR
GOTERM_BP_FAT	GO:0045664~regulation of neuron differentiation	4	1.23077	0.449581	IRX3, EYA1, ATN1, NTRK2	252	133	13528	1.61451	1	0.983725	99.9957
GOTERM_BP_FAT	GO:0051960~regulation of nervous system development	5	1.53846	0.476551	TF, IRX3, EYA1, ATN1, NTRK2	252	192	13528	1.39798	1	0.987184	99.9982
GOTERM_BP_FAT	GO:0050767~regulation of neurogenesis	4	1.23077	0.598136	IRX3, EYA1, ATN1, NTRK2	252	166	13528	1.29356	1	0.994467	100
GOTERM_BP_FAT	GO:0060284~regulation of cell development	4	1.23077	0.736612	IRX3, EYA1, ATN1, NTRK2	252	205	13528	1.04746	1	0.998737	100
Annotation Cluster 92	Enrichment Score: 0.25412562178279663
Category	Term	Count	%	PValue	Genes	List Total	Pop Hits	Pop Total	Fold Enrichment	Bonferroni	Benjamini	FDR
GOTERM_CC_FAT	GO:0044432~endoplasmic reticulum part	9	2.76923	0.27884	APOA4, FMO4, SOAT2, APOB, SPTLC3, RYR2, CYP2W1, GJB1, CASQ2	229	347	12782	1.44769	1	0.890609	98.62
GOTERM_CC_FAT	GO:0005789~endoplasmic reticulum membrane	6	1.84615	0.528045	FMO4, SOAT2, SPTLC3, RYR2, CYP2W1, GJB1	229	269	12782	1.24498	1	0.97279	99.9947
GOTERM_CC_FAT	GO:0042175~nuclear envelope-endoplasmic reticulum network	6	1.84615	0.574709	FMO4, SOAT2, SPTLC3, RYR2, CYP2W1, GJB1	229	284	12782	1.17922	1	0.975283	99.9986
GOTERM_CC_FAT	GO:0031090~organelle membrane	18	5.53846	0.76204	CYP24A1, SOAT2, MFNG, CYP11A1, SPTLC3, MYO7A, CYP2W1, ATP6V1B1, GJB1, FMO4, EDNRA, CTTNBP2, APOB, ST6GALNAC3, RYR2, NOS3, ATP6V0A4, PPP2R2B	229	1096	12782	0.916696	1	0.993174	100
GOTERM_CC_FAT	GO:0012505~endomembrane system	12	3.69231	0.831609	FMO4, EDNRA, CTTNBP2, SOAT2, APOB, MFNG, ST6GALNAC3, SPTLC3, RYR2, NOS3, CYP2W1, GJB1	229	782	12782	0.856521	1	0.997202	100
Annotation Cluster 93	Enrichment Score: 0.2387645972596253
Category	Term	Count	%	PValue	Genes	List Total	Pop Hits	Pop Total	Fold Enrichment	Bonferroni	Benjamini	FDR
GOTERM_BP_FAT	GO:0048729~tissue morphogenesis	5	1.53846	0.429266	EYA1, HOXB2, EYA2, TP63, MYH6	252	180	13528	1.49118	1	0.981368	99.9921
GOTERM_BP_FAT	GO:0002009~morphogenesis of an epithelium	3	0.923077	0.562093	EYA1, HOXB2, TP63	252	101	13528	1.59453	1	0.99261	99.9999
GOTERM_BP_FAT	GO:0060429~epithelium development	4	1.23077	0.796474	EYA1, HOXB2, DLX5, TP63	252	227	13528	0.945948	1	0.999489	100
Annotation Cluster 94	Enrichment Score: 0.23864203567498238
Category	Term	Count	%	PValue	Genes	List Total	Pop Hits	Pop Total	Fold Enrichment	Bonferroni	Benjamini	FDR
GOTERM_BP_FAT	GO:0008624~induction of apoptosis by extracellular signals	4	1.23077	0.344699	RASGRF1, CRH, RYR2, SST	252	112	13528	1.91723	1	0.973061	99.9189
GOTERM_BP_FAT	GO:0006917~induction of apoptosis	8	2.46154	0.380109	TNFSF10, RASGRF1, LYST, CRH, RYR2, TP63, BRCA2, SST	252	320	13528	1.34206	1	0.976782	99.9682
GOTERM_BP_FAT	GO:0012502~induction of programmed cell death	8	2.46154	0.385033	TNFSF10, RASGRF1, LYST, CRH, RYR2, TP63, BRCA2, SST	252	321	13528	1.33788	1	0.977404	99.9722
GOTERM_BP_FAT	GO:0043065~positive regulation of apoptosis	9	2.76923	0.54748	TNFSF10, RASGRF1, LYST, CRH, RYR2, TP63, BRCA2, RARB, SST	252	430	13528	1.12359	1	0.992173	99.9998
GOTERM_BP_FAT	GO:0043068~positive regulation of programmed cell death	9	2.76923	0.555435	TNFSF10, RASGRF1, LYST, CRH, RYR2, TP63, BRCA2, RARB, SST	252	433	13528	1.1158	1	0.992458	99.9999
GOTERM_BP_FAT	GO:0010942~positive regulation of cell death	9	2.76923	0.560706	TNFSF10, RASGRF1, LYST, CRH, RYR2, TP63, BRCA2, RARB, SST	252	435	13528	1.11067	1	0.9926	99.9999
GOTERM_BP_FAT	GO:0042981~regulation of apoptosis	11	3.38462	0.935123	EYA1, TNFSF10, RASGRF1, LYST, CRH, RYR2, TP63, BRCA2, NOS3, RARB, SST	252	804	13528	0.734463	1	0.999992	100
GOTERM_BP_FAT	GO:0043067~regulation of programmed cell death	11	3.38462	0.939731	EYA1, TNFSF10, RASGRF1, LYST, CRH, RYR2, TP63, BRCA2, NOS3, RARB, SST	252	812	13528	0.727227	1	0.999994	100
GOTERM_BP_FAT	GO:0010941~regulation of cell death	11	3.38462	0.941385	EYA1, TNFSF10, RASGRF1, LYST, CRH, RYR2, TP63, BRCA2, NOS3, RARB, SST	252	815	13528	0.72455	1	0.999994	100
Annotation Cluster 95	Enrichment Score: 0.23070093029089106
Category	Term	Count	%	PValue	Genes	List Total	Pop Hits	Pop Total	Fold Enrichment	Bonferroni	Benjamini	FDR
GOTERM_CC_FAT	GO:0030017~sarcomere	3	0.923077	0.524452	PGM5, RYR2, MYH6	229	98	12782	1.70867	1	0.975336	99.9941
GOTERM_CC_FAT	GO:0030016~myofibril	3	0.923077	0.592115	PGM5, RYR2, MYH6	229	111	12782	1.50856	1	0.976667	99.9992
GOTERM_CC_FAT	GO:0044449~contractile fiber part	3	0.923077	0.601868	PGM5, RYR2, MYH6	229	113	12782	1.48186	1	0.976259	99.9994
GOTERM_CC_FAT	GO:0043292~contractile fiber	3	0.923077	0.639122	PGM5, RYR2, MYH6	229	121	12782	1.38388	1	0.980879	99.9998
Annotation Cluster 96	Enrichment Score: 0.19371545551614397
Category	Term	Count	%	PValue	Genes	List Total	Pop Hits	Pop Total	Fold Enrichment	Bonferroni	Benjamini	FDR
GOTERM_BP_FAT	GO:0001558~regulation of cell growth	5	1.53846	0.486384	ENPP1, KAZALD1, TP63, WFDC1, HTRA4	252	194	13528	1.38357	1	0.987678	99.9987
GOTERM_BP_FAT	GO:0030308~negative regulation of cell growth	3	0.923077	0.511704	ENPP1, TP63, WFDC1	252	92	13528	1.75052	1	0.990155	99.9994
GOTERM_BP_FAT	GO:0045792~negative regulation of cell size	3	0.923077	0.551221	ENPP1, TP63, WFDC1	252	99	13528	1.62674	1	0.992291	99.9999
GOTERM_BP_FAT	GO:0045926~negative regulation of growth	3	0.923077	0.608666	ENPP1, TP63, WFDC1	252	110	13528	1.46407	1	0.99489	100
GOTERM_BP_FAT	GO:0040008~regulation of growth	7	2.15385	0.609737	ENPP1, KAZALD1, SLC6A3, HOPX, TP63, WFDC1, HTRA4	252	341	13528	1.10199	1	0.994878	100
GOTERM_BP_FAT	GO:0008361~regulation of cell size	3	0.923077	0.898467	ENPP1, TP63, WFDC1	252	206	13528	0.781785	1	0.999963	100
GOTERM_BP_FAT	GO:0032535~regulation of cellular component size	3	0.923077	0.96304	ENPP1, TP63, WFDC1	252	271	13528	0.594272	1	0.999999	100
Annotation Cluster 97	Enrichment Score: 0.18429463476233443
Category	Term	Count	%	PValue	Genes	List Total	Pop Hits	Pop Total	Fold Enrichment	Bonferroni	Benjamini	FDR
UP_SEQ_FEATURE	repeat:1	5	1.53846	0.570355	APOA4, AMBN, HAVCR1, RYR2, FADS6	316	243	19113	1.24453	1	0.999962	99.9999
UP_SEQ_FEATURE	repeat:2	5	1.53846	0.580063	APOA4, AMBN, HAVCR1, RYR2, FADS6	316	246	19113	1.22935	1	0.999968	99.9999
UP_SEQ_FEATURE	repeat:3	4	1.23077	0.687986	APOA4, HAVCR1, RYR2, FADS6	316	214	19113	1.13055	1	0.999997	100
UP_SEQ_FEATURE	repeat:4	3	0.923077	0.804676	APOA4, HAVCR1, RYR2	316	182	19113	0.996992	1	1	100
Annotation Cluster 98	Enrichment Score: 0.18345643804622916
Category	Term	Count	%	PValue	Genes	List Total	Pop Hits	Pop Total	Fold Enrichment	Bonferroni	Benjamini	FDR
GOTERM_BP_FAT	GO:0016570~histone modification	5	1.53846	0.191202	PRDM7, EYA1, EYA2, PRDM5, RBM14	252	122	13528	2.2001	1	0.925432	97.1934
GOTERM_BP_FAT	GO:0016569~covalent chromatin modification	5	1.53846	0.206436	PRDM7, EYA1, EYA2, PRDM5, RBM14	252	126	13528	2.13026	1	0.935971	97.9623
SP_PIR_KEYWORDS	chromatin regulator	4	1.23077	0.682848	PRDM7, EYA1, EYA2, PRDM5	317	213	19235	1.1395	1	0.974753	100
GOTERM_BP_FAT	GO:0016568~chromatin modification	5	1.53846	0.752069	PRDM7, EYA1, EYA2, PRDM5, RBM14	252	274	13528	0.979608	1	0.998987	100
GOTERM_BP_FAT	GO:0051276~chromosome organization	8	2.46154	0.800621	PRDM7, EYA1, EYA2, PRDM5, BRCA2, FBXO4, SOX6, RBM14	252	485	13528	0.885485	1	0.999527	100
SP_PIR_KEYWORDS	dna repair	3	0.923077	0.824356	EYA1, EYA2, BRCA2	317	191	19235	0.953061	1	0.994902	100
GOTERM_BP_FAT	GO:0033554~cellular response to stress	9	2.76923	0.829831	APOA4, SH2D3C, EYA1, EYA2, TP63, BRCA2, MAPK10, RBM14, PXDNL	252	566	13528	0.853609	1	0.999743	100
GOTERM_BP_FAT	GO:0006325~chromatin organization	6	1.84615	0.834623	PRDM7, EYA1, EYA2, PRDM5, SOX6, RBM14	252	378	13528	0.852104	1	0.999759	100
SP_PIR_KEYWORDS	DNA damage	3	0.923077	0.85319	EYA1, EYA2, BRCA2	317	205	19235	0.887974	1	0.996729	100
GOTERM_BP_FAT	GO:0006281~DNA repair	4	1.23077	0.900889	EYA1, EYA2, BRCA2, RBM14	252	284	13528	0.756092	1	0.999965	100
GOTERM_BP_FAT	GO:0006974~response to DNA damage stimulus	5	1.53846	0.918919	EYA1, EYA2, TP63, BRCA2, RBM14	252	373	13528	0.719605	1	0.999982	100
GOTERM_BP_FAT	GO:0006259~DNA metabolic process	6	1.84615	0.960832	EYA1, EYA2, BRCA2, FBXO4, PIWIL4, RBM14	252	506	13528	0.636552	1	0.999998	100
Annotation Cluster 99	Enrichment Score: 0.16866774405475732
Category	Term	Count	%	PValue	Genes	List Total	Pop Hits	Pop Total	Fold Enrichment	Bonferroni	Benjamini	FDR
GOTERM_MF_FAT	GO:0016791~phosphatase activity	6	1.84615	0.456314	EYA1, PDP2, EYA2, CDC14A, PTPRZ1, ACPP	232	249	12983	1.34846	1	0.972027	99.9843
UP_SEQ_FEATURE	active site:Nucleophile	3	0.923077	0.821231	EYA1, EYA2, ACPP	316	189	19113	0.960066	1	1	100
UP_SEQ_FEATURE	active site:Proton donor	3	0.923077	0.832277	EYA1, EYA2, ACPP	316	194	19113	0.935322	1	1	100
Annotation Cluster 100	Enrichment Score: 0.16382211792699272
Category	Term	Count	%	PValue	Genes	List Total	Pop Hits	Pop Total	Fold Enrichment	Bonferroni	Benjamini	FDR
UP_SEQ_FEATURE	domain:Fibronectin type-III 2	3	0.923077	0.634558	CDON, CMYA5, HCFC2	316	130	19113	1.39579	1	0.999991	100
UP_SEQ_FEATURE	domain:Fibronectin type-III 1	3	0.923077	0.63871	CDON, CMYA5, HCFC2	316	131	19113	1.38513	1	0.999991	100
INTERPRO	IPR003961:Fibronectin, type III	4	1.23077	0.638904	PTPRZ1, CDON, CMYA5, HCFC2	288	190	16659	1.21776	1	0.999935	100
SMART	SM00060:FN3	4	1.23077	0.70658	PTPRZ1, CDON, CMYA5, HCFC2	174	190	9079	1.09849	1	0.998298	99.9999
INTERPRO	IPR008957:Fibronectin, type III-like fold	3	0.923077	0.828929	PTPRZ1, CDON, CMYA5	288	184	16659	0.943105	1	1	100
Annotation Cluster 101	Enrichment Score: 0.14938684059163324
Category	Term	Count	%	PValue	Genes	List Total	Pop Hits	Pop Total	Fold Enrichment	Bonferroni	Benjamini	FDR
GOTERM_BP_FAT	GO:0009890~negative regulation of biosynthetic process	12	3.69231	0.497004	EDNRA, ENPP7, NCOA2, ATN1, ENPP1, APOC3, HOPX, TP63, BRCA2, RARB, SOX6, HHATL	252	573	13528	1.12424	1	0.988878	99.9991
GOTERM_BP_FAT	GO:0000122~negative regulation of transcription from RNA polymerase II promoter	6	1.84615	0.551356	NCOA2, ATN1, HOPX, TP63, RARB, SOX6	252	266	13528	1.21088	1	0.992169	99.9999
GOTERM_BP_FAT	GO:0031327~negative regulation of cellular biosynthetic process	11	3.38462	0.5972	EDNRA, ENPP7, NCOA2, ATN1, ENPP1, APOC3, HOPX, TP63, BRCA2, RARB, SOX6	252	561	13528	1.0526	1	0.994491	100
GOTERM_MF_FAT	GO:0016564~transcription repressor activity	6	1.84615	0.666433	NCOA2, ATN1, PRDM5, HOPX, RUNX1T1, TP63	232	316	12983	1.06255	1	0.994508	100
GOTERM_BP_FAT	GO:0010558~negative regulation of macromolecule biosynthetic process	10	3.07692	0.690763	ENPP7, NCOA2, ATN1, ENPP1, HOPX, TP63, BRCA2, RARB, SOX6, HHATL	252	547	13528	0.981399	1	0.997777	100
GOTERM_BP_FAT	GO:0006357~regulation of transcription from RNA polymerase II promoter	13	4	0.703125	TP63, HCFC2, SOX6, MED12L, PRDM7, HOXA1, NCOA2, ATN1, HAND2, HOPX, TFAP2B, RARB, RBM14	252	727	13528	0.959935	1	0.998057	100
GOTERM_BP_FAT	GO:0010605~negative regulation of macromolecule metabolic process	13	4	0.715405	ENPP7, ENPP1, BRCA2, TP63, SOX6, APOA4, NCOA2, ATN1, HOPX, PIWIL4, RARB, APOM, HHATL	252	734	13528	0.950781	1	0.998276	100
GOTERM_BP_FAT	GO:0045934~negative regulation of nucleobase, nucleoside, nucleotide and nucleic acid metabolic process	9	2.76923	0.73873	EDNRA, ENPP7, NCOA2, ATN1, HOPX, TP63, BRCA2, RARB, SOX6	252	512	13528	0.943638	1	0.998763	100
GOTERM_BP_FAT	GO:0051172~negative regulation of nitrogen compound metabolic process	9	2.76923	0.752156	EDNRA, ENPP7, NCOA2, ATN1, HOPX, TP63, BRCA2, RARB, SOX6	252	519	13528	0.930911	1	0.998968	100
GOTERM_BP_FAT	GO:0045892~negative regulation of transcription, DNA-dependent	6	1.84615	0.794183	NCOA2, ATN1, HOPX, TP63, RARB, SOX6	252	356	13528	0.904762	1	0.999484	100
GOTERM_BP_FAT	GO:0051253~negative regulation of RNA metabolic process	6	1.84615	0.805914	NCOA2, ATN1, HOPX, TP63, RARB, SOX6	252	362	13528	0.889766	1	0.999565	100
GOTERM_BP_FAT	GO:0010629~negative regulation of gene expression	7	2.15385	0.910315	NCOA2, ATN1, HOPX, TP63, PIWIL4, RARB, SOX6	252	504	13528	0.745591	1	0.999975	100
GOTERM_BP_FAT	GO:0016481~negative regulation of transcription	6	1.84615	0.931526	NCOA2, ATN1, HOPX, TP63, RARB, SOX6	252	459	13528	0.701733	1	0.999991	100
Annotation Cluster 102	Enrichment Score: 0.14831047602380235
Category	Term	Count	%	PValue	Genes	List Total	Pop Hits	Pop Total	Fold Enrichment	Bonferroni	Benjamini	FDR
GOTERM_BP_FAT	GO:0009628~response to abiotic stimulus	7	2.15385	0.68244	TULP1, EYA1, TRPV2, BRCA2, NOS3, ABCA4, SST	252	368	13528	1.02114	1	0.997494	100
GOTERM_BP_FAT	GO:0009314~response to radiation	4	1.23077	0.721224	TULP1, EYA1, BRCA2, ABCA4	252	200	13528	1.07365	1	0.998417	100
GOTERM_BP_FAT	GO:0009416~response to light stimulus	3	0.923077	0.729346	TULP1, BRCA2, ABCA4	252	138	13528	1.16701	1	0.998581	100
Annotation Cluster 103	Enrichment Score: 0.12378476922035005
Category	Term	Count	%	PValue	Genes	List Total	Pop Hits	Pop Total	Fold Enrichment	Bonferroni	Benjamini	FDR
GOTERM_BP_FAT	GO:0048870~cell motility	6	1.84615	0.677414	CTTNBP2, APOB, LYST, NOS3, DNAH2, THBS4	252	307	13528	1.04917	1	0.997475	100
GOTERM_BP_FAT	GO:0051674~localization of cell	6	1.84615	0.677414	CTTNBP2, APOB, LYST, NOS3, DNAH2, THBS4	252	307	13528	1.04917	1	0.997475	100
GOTERM_BP_FAT	GO:0006928~cell motion	8	2.46154	0.783066	CTTNBP2, HOXA1, APOB, ENPP2, LYST, NOS3, DNAH2, THBS4	252	475	13528	0.904127	1	0.999364	100
GOTERM_BP_FAT	GO:0016477~cell migration	4	1.23077	0.889927	CTTNBP2, LYST, NOS3, THBS4	252	276	13528	0.778008	1	0.999951	100
Annotation Cluster 104	Enrichment Score: 0.12068809103193869
Category	Term	Count	%	PValue	Genes	List Total	Pop Hits	Pop Total	Fold Enrichment	Bonferroni	Benjamini	FDR
GOTERM_BP_FAT	GO:0051260~protein homooligomerization	3	0.923077	0.528917	TP63, ANGPT1, GNMT	252	95	13528	1.69524	1	0.991744	99.9997
GOTERM_BP_FAT	GO:0051259~protein oligomerization	4	1.23077	0.630002	TP63, ANGPT1, GNMT, GJB1	252	174	13528	1.23408	1	0.995761	100
GOTERM_BP_FAT	GO:0043933~macromolecular complex subunit organization	12	3.69231	0.7724	APOA4, CTTNBP2, SOAT2, APOB, APOC3, TP63, APOC2, ANGPT1, GNMT, APOM, GJB1, LIN7A	252	710	13528	0.907311	1	0.999262	100
GOTERM_BP_FAT	GO:0065003~macromolecular complex assembly	11	3.38462	0.795132	APOA4, CTTNBP2, SOAT2, APOB, APOC3, TP63, ANGPT1, GNMT, APOM, GJB1, LIN7A	252	665	13528	0.887982	1	0.999484	100
GOTERM_BP_FAT	GO:0070271~protein complex biogenesis	6	1.84615	0.960352	CTTNBP2, TP63, ANGPT1, GNMT, GJB1, LIN7A	252	505	13528	0.637812	1	0.999998	100
GOTERM_BP_FAT	GO:0006461~protein complex assembly	6	1.84615	0.960352	CTTNBP2, TP63, ANGPT1, GNMT, GJB1, LIN7A	252	505	13528	0.637812	1	0.999998	100
Annotation Cluster 105	Enrichment Score: 0.11606834803102051
Category	Term	Count	%	PValue	Genes	List Total	Pop Hits	Pop Total	Fold Enrichment	Bonferroni	Benjamini	FDR
GOTERM_BP_FAT	GO:0051327~M phase of meiotic cell cycle	3	0.923077	0.545715	PRDM7, BRCA2, PIWIL4	252	98	13528	1.64334	1	0.992264	99.9998
GOTERM_BP_FAT	GO:0007126~meiosis	3	0.923077	0.545715	PRDM7, BRCA2, PIWIL4	252	98	13528	1.64334	1	0.992264	99.9998
GOTERM_BP_FAT	GO:0051321~meiotic cell cycle	3	0.923077	0.556681	PRDM7, BRCA2, PIWIL4	252	100	13528	1.61048	1	0.99232	99.9999
GOTERM_BP_FAT	GO:0000279~M phase	4	1.23077	0.946155	PRDM7, KIF15, BRCA2, PIWIL4	252	329	13528	0.652675	1	0.999996	100
GOTERM_BP_FAT	GO:0022403~cell cycle phase	4	1.23077	0.984236	PRDM7, KIF15, BRCA2, PIWIL4	252	414	13528	0.518672	1	1	100
GOTERM_BP_FAT	GO:0022402~cell cycle process	4	1.23077	0.998506	PRDM7, KIF15, BRCA2, PIWIL4	252	565	13528	0.380053	1	1	100
GOTERM_BP_FAT	GO:0007049~cell cycle	6	1.84615	0.999012	PRDM7, CDC14A, KIF15, PRDM5, BRCA2, PIWIL4	252	776	13528	0.415071	1	1	100
Annotation Cluster 106	Enrichment Score: 0.07951181329796077
Category	Term	Count	%	PValue	Genes	List Total	Pop Hits	Pop Total	Fold Enrichment	Bonferroni	Benjamini	FDR
INTERPRO	IPR000210:BTB/POZ-like	3	0.923077	0.817148	KCNC1, KLHL13, ZBTB25	288	179	16659	0.969448	1	0.999999	100
INTERPRO	IPR011333:BTB/POZ fold	3	0.923077	0.821945	KCNC1, KLHL13, ZBTB25	288	181	16659	0.958736	1	1	100
SMART	SM00225:BTB	3	0.923077	0.859649	KCNC1, KLHL13, ZBTB25	174	179	9079	0.874494	1	0.999946	100
Annotation Cluster 107	Enrichment Score: 0.07734963928139534
Category	Term	Count	%	PValue	Genes	List Total	Pop Hits	Pop Total	Fold Enrichment	Bonferroni	Benjamini	FDR
GOTERM_CC_FAT	GO:0005813~centrosome	4	1.23077	0.766462	CDC14A, KIF15, BRCA2, ZNF701	229	224	12782	0.996725	1	0.993171	100
GOTERM_CC_FAT	GO:0015630~microtubule cytoskeleton	9	2.76923	0.768791	TRIM55, CDC14A, LYST, SPAG4, KIF15, BRCA2, DNAH2, ZNF701, KIF26B	229	549	12782	0.915026	1	0.992963	100
GOTERM_CC_FAT	GO:0005815~microtubule organizing center	4	1.23077	0.833165	CDC14A, KIF15, BRCA2, ZNF701	229	253	12782	0.882476	1	0.997081	100
GOTERM_BP_FAT	GO:0007049~cell cycle	6	1.84615	0.999012	PRDM7, CDC14A, KIF15, PRDM5, BRCA2, PIWIL4	252	776	13528	0.415071	1	1	100
Annotation Cluster 108	Enrichment Score: 0.07559390149035967
Category	Term	Count	%	PValue	Genes	List Total	Pop Hits	Pop Total	Fold Enrichment	Bonferroni	Benjamini	FDR
UP_SEQ_FEATURE	repeat:ANK 5	3	0.923077	0.63871	ANKRD20A1, CTTNBP2, TRPV2	316	131	19113	1.38513	1	0.999991	100
UP_SEQ_FEATURE	repeat:ANK 4	3	0.923077	0.737223	ANKRD20A1, CTTNBP2, TRPV2	316	158	19113	1.14843	1	0.999999	100
UP_SEQ_FEATURE	repeat:ANK 3	3	0.923077	0.832277	ANKRD20A1, CTTNBP2, TRPV2	316	194	19113	0.935322	1	1	100
UP_SEQ_FEATURE	repeat:ANK 1	3	0.923077	0.896608	ANKRD20A1, CTTNBP2, TRPV2	316	231	19113	0.785509	1	1	100
UP_SEQ_FEATURE	repeat:ANK 2	3	0.923077	0.897977	ANKRD20A1, CTTNBP2, TRPV2	316	232	19113	0.782123	1	1	100
SP_PIR_KEYWORDS	ank repeat	3	0.923077	0.907386	ANKRD20A1, CTTNBP2, TRPV2	317	240	19235	0.758478	1	0.998546	100
INTERPRO	IPR002110:Ankyrin	3	0.923077	0.918803	ANKRD20A1, CTTNBP2, TRPV2	288	238	16659	0.729123	1	1	100
SMART	SM00248:ANK	3	0.923077	0.944488	ANKRD20A1, CTTNBP2, TRPV2	174	238	9079	0.657708	1	0.999998	100
Annotation Cluster 109	Enrichment Score: 0.07105113637237008
Category	Term	Count	%	PValue	Genes	List Total	Pop Hits	Pop Total	Fold Enrichment	Bonferroni	Benjamini	FDR
GOTERM_BP_FAT	GO:0006793~phosphorus metabolic process	17	5.23077	0.728648	FYB, GPD1, PDP2, ENPP1, CDC14A, ENPP2, PTPRZ1, MAPK10, ATP6V1B1, ATP6V1C2, CTTNBP2, EYA1, EYA2, PAK3, PROK1, NTRK2, ATP6V0A4	252	973	13528	0.937927	1	0.998591	100
GOTERM_BP_FAT	GO:0006796~phosphate metabolic process	17	5.23077	0.728648	FYB, GPD1, PDP2, ENPP1, CDC14A, ENPP2, PTPRZ1, MAPK10, ATP6V1B1, ATP6V1C2, CTTNBP2, EYA1, EYA2, PAK3, PROK1, NTRK2, ATP6V0A4	252	973	13528	0.937927	1	0.998591	100
GOTERM_BP_FAT	GO:0016310~phosphorylation	9	2.76923	0.983606	FYB, CTTNBP2, ATP6V1C2, PAK3, PROK1, NTRK2, MAPK10, ATP6V1B1, ATP6V0A4	252	800	13528	0.603929	1	1	100
GOTERM_BP_FAT	GO:0006468~protein amino acid phosphorylation	6	1.84615	0.995266	FYB, CTTNBP2, PAK3, PROK1, NTRK2, MAPK10	252	667	13528	0.482901	1	1	100
Annotation Cluster 110	Enrichment Score: 0.06690235903529385
Category	Term	Count	%	PValue	Genes	List Total	Pop Hits	Pop Total	Fold Enrichment	Bonferroni	Benjamini	FDR
INTERPRO	IPR011993:Pleckstrin homology-type	5	1.53846	0.769586	PLCL2, PLEKHG1, CADPS2, RASGRF1, MYO7A	288	303	16659	0.954517	1	0.999999	100
INTERPRO	IPR001849:Pleckstrin homology	4	1.23077	0.859326	PLCL2, PLEKHG1, CADPS2, RASGRF1	288	277	16659	0.835289	1	1	100
SMART	SM00233:PH	4	1.23077	0.902672	PLCL2, PLEKHG1, CADPS2, RASGRF1	174	277	9079	0.753475	1	0.999987	100
UP_SEQ_FEATURE	domain:PH	3	0.923077	0.904577	PLCL2, PLEKHG1, CADPS2	316	237	19113	0.765622	1	1	100
Annotation Cluster 111	Enrichment Score: 0.066819148674114
Category	Term	Count	%	PValue	Genes	List Total	Pop Hits	Pop Total	Fold Enrichment	Bonferroni	Benjamini	FDR
GOTERM_BP_FAT	GO:0032268~regulation of cellular protein metabolic process	8	2.46154	0.781249	APOA4, EDNRA, ENPP1, HPX, FBXO4, PIWIL4, APOM, HHATL	252	474	13528	0.906034	1	0.999365	100
GOTERM_BP_FAT	GO:0031399~regulation of protein modification process	5	1.53846	0.801033	EDNRA, ENPP1, HPX, FBXO4, HHATL	252	295	13528	0.909874	1	0.999521	100
GOTERM_BP_FAT	GO:0001932~regulation of protein amino acid phosphorylation	3	0.923077	0.834576	EDNRA, ENPP1, HPX	252	173	13528	0.930911	1	0.99977	100
GOTERM_BP_FAT	GO:0031401~positive regulation of protein modification process	3	0.923077	0.865185	EDNRA, HPX, FBXO4	252	187	13528	0.861217	1	0.999894	100
GOTERM_BP_FAT	GO:0032270~positive regulation of cellular protein metabolic process	3	0.923077	0.932811	EDNRA, HPX, FBXO4	252	233	13528	0.691191	1	0.999991	100
GOTERM_BP_FAT	GO:0051247~positive regulation of protein metabolic process	3	0.923077	0.942489	EDNRA, HPX, FBXO4	252	243	13528	0.662747	1	0.999995	100
Annotation Cluster 112	Enrichment Score: 0.06491765141974754
Category	Term	Count	%	PValue	Genes	List Total	Pop Hits	Pop Total	Fold Enrichment	Bonferroni	Benjamini	FDR
GOTERM_BP_FAT	GO:0032147~activation of protein kinase activity	3	0.923077	0.628128	EDNRA, ADCY1, DGKB	252	114	13528	1.4127	1	0.995719	100
GOTERM_BP_FAT	GO:0045860~positive regulation of protein kinase activity	4	1.23077	0.786509	EDNRA, ADCY1, DGKB, PROK1	252	223	13528	0.962916	1	0.999398	100
GOTERM_BP_FAT	GO:0031399~regulation of protein modification process	5	1.53846	0.801033	EDNRA, ENPP1, HPX, FBXO4, HHATL	252	295	13528	0.909874	1	0.999521	100
GOTERM_BP_FAT	GO:0033674~positive regulation of kinase activity	4	1.23077	0.80605	EDNRA, ADCY1, DGKB, PROK1	252	231	13528	0.929568	1	0.999557	100
GOTERM_BP_FAT	GO:0051347~positive regulation of transferase activity	4	1.23077	0.82622	EDNRA, ADCY1, DGKB, PROK1	252	240	13528	0.894709	1	0.999723	100
GOTERM_BP_FAT	GO:0001932~regulation of protein amino acid phosphorylation	3	0.923077	0.834576	EDNRA, ENPP1, HPX	252	173	13528	0.930911	1	0.99977	100
GOTERM_BP_FAT	GO:0042325~regulation of phosphorylation	6	1.84615	0.936867	EDNRA, ADCY1, DGKB, ENPP1, HPX, PROK1	252	466	13528	0.691191	1	0.999993	100
GOTERM_BP_FAT	GO:0019220~regulation of phosphate metabolic process	6	1.84615	0.949537	EDNRA, ADCY1, DGKB, ENPP1, HPX, PROK1	252	485	13528	0.664114	1	0.999996	100
GOTERM_BP_FAT	GO:0051174~regulation of phosphorus metabolic process	6	1.84615	0.949537	EDNRA, ADCY1, DGKB, ENPP1, HPX, PROK1	252	485	13528	0.664114	1	0.999996	100
GOTERM_BP_FAT	GO:0045859~regulation of protein kinase activity	4	1.23077	0.956974	EDNRA, ADCY1, DGKB, PROK1	252	345	13528	0.622406	1	0.999998	100
GOTERM_BP_FAT	GO:0043549~regulation of kinase activity	4	1.23077	0.963718	EDNRA, ADCY1, DGKB, PROK1	252	357	13528	0.601485	1	0.999999	100
GOTERM_BP_FAT	GO:0051338~regulation of transferase activity	4	1.23077	0.970757	EDNRA, ADCY1, DGKB, PROK1	252	372	13528	0.577232	1	0.999999	100
Annotation Cluster 113	Enrichment Score: 0.06407292484381877
Category	Term	Count	%	PValue	Genes	List Total	Pop Hits	Pop Total	Fold Enrichment	Bonferroni	Benjamini	FDR
UP_SEQ_FEATURE	domain:SH3	3	0.923077	0.792032	FYB, MYO7A, DOCK3	316	177	19113	1.02516	1	1	100
SP_PIR_KEYWORDS	sh3 domain	3	0.923077	0.862399	FYB, MYO7A, DOCK3	317	210	19235	0.866832	1	0.99687	100
INTERPRO	IPR001452:Src homology-3 domain	3	0.923077	0.884727	FYB, MYO7A, DOCK3	288	213	16659	0.814701	1	1	100
SMART	SM00326:SH3	3	0.923077	0.917167	FYB, MYO7A, DOCK3	174	213	9079	0.734904	1	0.999991	100
Annotation Cluster 114	Enrichment Score: 0.0429687968646347
Category	Term	Count	%	PValue	Genes	List Total	Pop Hits	Pop Total	Fold Enrichment	Bonferroni	Benjamini	FDR
GOTERM_CC_FAT	GO:0005874~microtubule	5	1.53846	0.724305	TRIM55, SPAG4, KIF15, DNAH2, KIF26B	229	274	12782	1.01855	1	0.99053	100
GOTERM_CC_FAT	GO:0005856~cytoskeleton	20	6.15385	0.910628	FYB, CDC14A, MYO7A, KIF15, BRCA2, MYH6, DNAH2, GDPD2, TRIM55, DFNB31, PGM5, SGCG, SPAG4, LYST, NTRK2, NOS3, PPP2R2B, ZNF701, ELMOD1, KIF26B	229	1381	12782	0.80835	1	0.999447	100
GOTERM_CC_FAT	GO:0044430~cytoskeletal part	13	4	0.92457	CDC14A, MYO7A, KIF15, BRCA2, DNAH2, MYH6, TRIM55, DFNB31, PGM5, SPAG4, NTRK2, ZNF701, KIF26B	229	952	12782	0.762201	1	0.999607	100
GOTERM_CC_FAT	GO:0043228~non-membrane-bounded organelle	26	8	0.999947	TSHZ1, CDC14A, MYO7A, DNAH2, DFNB31, NOS3, PIWIL4, PPP2R2B, ZNF701, TIGD7, ELMOD1, FYB, KIF15, BRCA2, MYH6, GDPD2, TRIM55, PRDM7, PGM5, SGCG, LYST, DLX5, SPAG4, NTRK2, RBM14, KIF26B	229	2596	12782	0.559026	1	1	100
GOTERM_CC_FAT	GO:0043232~intracellular non-membrane-bounded organelle	26	8	0.999947	TSHZ1, CDC14A, MYO7A, DNAH2, DFNB31, NOS3, PIWIL4, PPP2R2B, ZNF701, TIGD7, ELMOD1, FYB, KIF15, BRCA2, MYH6, GDPD2, TRIM55, PRDM7, PGM5, SGCG, LYST, DLX5, SPAG4, NTRK2, RBM14, KIF26B	229	2596	12782	0.559026	1	1	100
Annotation Cluster 115	Enrichment Score: 0.04153008608903406
Category	Term	Count	%	PValue	Genes	List Total	Pop Hits	Pop Total	Fold Enrichment	Bonferroni	Benjamini	FDR
GOTERM_MF_FAT	GO:0005525~GTP binding	5	1.53846	0.901486	RAB39B, RAB36, GUCY1A3, GUCY1B3, DOCK3	232	372	12983	0.752167	1	0.999932	100
SP_PIR_KEYWORDS	gtp-binding	4	1.23077	0.909306	RAB39B, RAB36, GUCY1A3, GUCY1B3	317	329	19235	0.737729	1	0.998554	100
GOTERM_MF_FAT	GO:0032561~guanyl ribonucleotide binding	5	1.53846	0.912232	RAB39B, RAB36, GUCY1A3, GUCY1B3, DOCK3	232	382	12983	0.732477	1	0.99995	100
GOTERM_MF_FAT	GO:0019001~guanyl nucleotide binding	5	1.53846	0.912232	RAB39B, RAB36, GUCY1A3, GUCY1B3, DOCK3	232	382	12983	0.732477	1	0.99995	100
Annotation Cluster 116	Enrichment Score: 0.035267475061385854
Category	Term	Count	%	PValue	Genes	List Total	Pop Hits	Pop Total	Fold Enrichment	Bonferroni	Benjamini	FDR
SP_PIR_KEYWORDS	protein transport	6	1.84615	0.90331	SLC15A1, CADPS2, RAB39B, RAB36, LYST, LIN7A	317	485	19235	0.750659	1	0.998525	100
GOTERM_BP_FAT	GO:0015031~protein transport	11	3.38462	0.905688	FYB, APOB, RTP4, SLC15A1, CADPS2, RAB39B, RAB36, LYST, STXBP4, MTTP, LIN7A	252	762	13528	0.774945	1	0.999971	100
GOTERM_BP_FAT	GO:0045184~establishment of protein localization	11	3.38462	0.911254	FYB, APOB, RTP4, SLC15A1, CADPS2, RAB39B, RAB36, LYST, STXBP4, MTTP, LIN7A	252	769	13528	0.767891	1	0.999975	100
GOTERM_BP_FAT	GO:0008104~protein localization	11	3.38462	0.969338	FYB, APOB, RTP4, SLC15A1, CADPS2, RAB39B, RAB36, LYST, STXBP4, MTTP, LIN7A	252	882	13528	0.66951	1	0.999999	100
Annotation Cluster 117	Enrichment Score: 0.033264120584636424
Category	Term	Count	%	PValue	Genes	List Total	Pop Hits	Pop Total	Fold Enrichment	Bonferroni	Benjamini	FDR
GOTERM_CC_FAT	GO:0000139~Golgi membrane	3	0.923077	0.848072	MFNG, ST6GALNAC3, NOS3	229	186	12782	0.900268	1	0.997681	100
SP_PIR_KEYWORDS	golgi apparatus	6	1.84615	0.966648	MFNG, ST6GALNAC3, HS3ST6, GYLTL1B, RAB36, NOS3	317	588	19235	0.619166	1	0.999874	100
GOTERM_CC_FAT	GO:0044431~Golgi apparatus part	3	0.923077	0.969408	MFNG, ST6GALNAC3, NOS3	229	294	12782	0.569557	1	0.999968	100
Annotation Cluster 118	Enrichment Score: 0.02742557864728146
Category	Term	Count	%	PValue	Genes	List Total	Pop Hits	Pop Total	Fold Enrichment	Bonferroni	Benjamini	FDR
UP_SEQ_FEATURE	transit peptide:Mitochondrion	6	1.84615	0.886658	ACSM3, CYP24A1, ACADSB, PDP2, CYP11A1, CA5B	316	467	19113	0.777099	1	1	100
SP_PIR_KEYWORDS	transit peptide	6	1.84615	0.894505	ACSM3, CYP24A1, ACADSB, PDP2, CYP11A1, CA5B	317	476	19235	0.764852	1	0.998302	100
GOTERM_CC_FAT	GO:0005759~mitochondrial matrix	3	0.923077	0.915774	ACSM3, ACADSB, PDP2	229	227	12782	0.737664	1	0.999497	100
GOTERM_CC_FAT	GO:0031980~mitochondrial lumen	3	0.923077	0.915774	ACSM3, ACADSB, PDP2	229	227	12782	0.737664	1	0.999497	100
GOTERM_CC_FAT	GO:0044429~mitochondrial part	6	1.84615	0.983112	ACSM3, CYP24A1, ACADSB, PDP2, CYP11A1, PPP2R2B	229	595	12782	0.562856	1	0.999992	100
SP_PIR_KEYWORDS	mitochondrion	8	2.46154	0.984923	ACSM3, CYP24A1, ACADSB, PDP2, CXORF23, CYP11A1, CA5B, PPP2R2B	317	832	19235	0.583445	1	0.999983	100
GOTERM_CC_FAT	GO:0005739~mitochondrion	10	3.07692	0.997931	ACSM3, CTTNBP2, CYP24A1, ACADSB, PDP2, CXORF23, CYP11A1, CA5B, MAPK10, PPP2R2B	229	1087	12782	0.513492	1	1	100
Annotation Cluster 119	Enrichment Score: 0.017402481663022447
Category	Term	Count	%	PValue	Genes	List Total	Pop Hits	Pop Total	Fold Enrichment	Bonferroni	Benjamini	FDR
GOTERM_BP_FAT	GO:0006366~transcription from RNA polymerase II promoter	3	0.923077	0.933844	POU6F2, PIR, ELF5	252	234	13528	0.688238	1	0.999991	100
GOTERM_BP_FAT	GO:0006351~transcription, DNA-dependent	3	0.923077	0.973622	POU6F2, PIR, ELF5	252	292	13528	0.551533	1	1	100
GOTERM_BP_FAT	GO:0032774~RNA biosynthetic process	3	0.923077	0.975276	POU6F2, PIR, ELF5	252	296	13528	0.54408	1	1	100
Annotation Cluster 120	Enrichment Score: 0.013294290301658867
Category	Term	Count	%	PValue	Genes	List Total	Pop Hits	Pop Total	Fold Enrichment	Bonferroni	Benjamini	FDR
SP_PIR_KEYWORDS	atp-binding	17	5.23077	0.925655	ADCY1, MYO7A, KIF15, MYH6, DNAH2, MAPK10, ATP12A, ABCA4, ACSM3, DGKB, PAK3, NTRK2, SLFN11, ZRANB3, ABCC2, ABCA12, KIF26B	317	1326	19235	0.777926	1	0.999111	100
SP_PIR_KEYWORDS	nucleotide-binding	21	6.46154	0.955325	ADCY1, RAB39B, MYO7A, KIF15, MYH6, DNAH2, MAPK10, ATP12A, ABCA4, ACSM3, DGKB, RAB36, PAK3, NTRK2, GUCY1A3, GUCY1B3, ABCC2, ZRANB3, SLFN11, ABCA12, KIF26B	317	1686	19235	0.755779	1	0.999745	100
UP_SEQ_FEATURE	nucleotide phosphate-binding region:ATP	11	3.38462	0.958631	ACSM3, PAK3, MYO7A, KIF15, NTRK2, MAPK10, SLFN11, MYH6, DNAH2, ZRANB3, KIF26B	316	962	19113	0.691607	1	1	100
GOTERM_MF_FAT	GO:0030554~adenyl nucleotide binding	21	6.46154	0.964028	ACADSB, ADCY1, ENPP1, MYO7A, KIF15, MYH6, DNAH2, MAPK10, ATP12A, ABCA4, FMO4, ACSM3, DGKB, PAK3, NTRK2, NOS3, ABCC2, SLFN11, ZRANB3, ABCA12, KIF26B	232	1577	12983	0.745203	1	0.999999	100
GOTERM_MF_FAT	GO:0017076~purine nucleotide binding	26	8	0.968353	ACADSB, ADCY1, ENPP1, MYO7A, DNAH2, ATP12A, ABCA4, FMO4, DGKB, PAK3, GUCY1A3, NOS3, ABCA12, RAB39B, KIF15, MYH6, MAPK10, DOCK3, ACSM3, RAB36, NTRK2, GUCY1B3, ABCC2, SLFN11, ZRANB3, KIF26B	232	1918	12983	0.758598	1	0.999999	100
GOTERM_MF_FAT	GO:0001883~purine nucleoside binding	21	6.46154	0.970068	ACADSB, ADCY1, ENPP1, MYO7A, KIF15, MYH6, DNAH2, MAPK10, ATP12A, ABCA4, FMO4, ACSM3, DGKB, PAK3, NTRK2, NOS3, ABCC2, SLFN11, ZRANB3, ABCA12, KIF26B	232	1601	12983	0.734032	1	0.999999	100
GOTERM_MF_FAT	GO:0001882~nucleoside binding	21	6.46154	0.972527	ACADSB, ADCY1, ENPP1, MYO7A, KIF15, MYH6, DNAH2, MAPK10, ATP12A, ABCA4, FMO4, ACSM3, DGKB, PAK3, NTRK2, NOS3, ABCC2, SLFN11, ZRANB3, ABCA12, KIF26B	232	1612	12983	0.729023	1	0.999999	100
GOTERM_MF_FAT	GO:0000166~nucleotide binding	30	9.23077	0.981012	ACADSB, ADCY1, ENPP1, MYO7A, DNAH2, ATP12A, ABCA4, FMO4, DGKB, PAK3, GUCY1A3, NOS3, ABCA12, GPD1, RAB39B, KIF15, MYH6, MAPK10, DOCK3, ACSM3, RAB36, NTRK2, HSD11B2, GUCY1B3, ABCC2, SLFN11, ZRANB3, RBM14, ENOX1, KIF26B	232	2245	12983	0.747811	1	1	100
GOTERM_MF_FAT	GO:0005524~ATP binding	18	5.53846	0.984103	ADCY1, ENPP1, MYO7A, KIF15, MYH6, DNAH2, MAPK10, ATP12A, ABCA4, ACSM3, DGKB, PAK3, NTRK2, ABCC2, SLFN11, ZRANB3, ABCA12, KIF26B	232	1477	12983	0.681992	1	1	100
GOTERM_MF_FAT	GO:0032559~adenyl ribonucleotide binding	18	5.53846	0.986676	ADCY1, ENPP1, MYO7A, KIF15, MYH6, DNAH2, MAPK10, ATP12A, ABCA4, ACSM3, DGKB, PAK3, NTRK2, ABCC2, SLFN11, ZRANB3, ABCA12, KIF26B	232	1497	12983	0.67288	1	1	100
GOTERM_MF_FAT	GO:0032555~purine ribonucleotide binding	23	7.07692	0.986848	ADCY1, ENPP1, RAB39B, MYO7A, KIF15, MYH6, DNAH2, MAPK10, ATP12A, ABCA4, DOCK3, ACSM3, DGKB, RAB36, PAK3, NTRK2, GUCY1A3, GUCY1B3, ABCC2, ZRANB3, SLFN11, KIF26B, ABCA12	232	1836	12983	0.701039	1	1	100
GOTERM_MF_FAT	GO:0032553~ribonucleotide binding	23	7.07692	0.986848	ADCY1, ENPP1, RAB39B, MYO7A, KIF15, MYH6, DNAH2, MAPK10, ATP12A, ABCA4, DOCK3, ACSM3, DGKB, RAB36, PAK3, NTRK2, GUCY1A3, GUCY1B3, ABCC2, ZRANB3, SLFN11, KIF26B, ABCA12	232	1836	12983	0.701039	1	1	100
Annotation Cluster 121	Enrichment Score: 0.012674300180273278
Category	Term	Count	%	PValue	Genes	List Total	Pop Hits	Pop Total	Fold Enrichment	Bonferroni	Benjamini	FDR
GOTERM_CC_FAT	GO:0005667~transcription factor complex	3	0.923077	0.892083	SMAD9, HAND2, RBM14	229	210	12782	0.79738	1	0.99916	100
GOTERM_CC_FAT	GO:0044451~nucleoplasm part	4	1.23077	0.997552	SMAD9, HAND2, RBM14, MED12L	229	555	12782	0.402282	1	1	100
GOTERM_CC_FAT	GO:0005654~nucleoplasm	5	1.53846	0.999928	SMAD9, HAND2, BRCA2, RBM14, MED12L	229	882	12782	0.316421	1	1	100
GOTERM_CC_FAT	GO:0031981~nuclear lumen	10	3.07692	0.999983	SMAD9, TSHZ1, HAND2, DLX5, BRCA2, NOS3, MYH6, RBM14, ZNF701, MED12L	229	1450	12782	0.384942	1	1	100
Annotation Cluster 122	Enrichment Score: 0.01095417481414891
Category	Term	Count	%	PValue	Genes	List Total	Pop Hits	Pop Total	Fold Enrichment	Bonferroni	Benjamini	FDR
GOTERM_BP_FAT	GO:0008219~cell death	9	2.76923	0.960196	C8B, TNFSF10, EYA2, ATN1, RASGRF1, HAND2, TP63, GJB6, PPP2R2B	252	719	13528	0.671965	1	0.999998	100
GOTERM_BP_FAT	GO:0016265~death	9	2.76923	0.962236	C8B, TNFSF10, EYA2, ATN1, RASGRF1, HAND2, TP63, GJB6, PPP2R2B	252	724	13528	0.667324	1	0.999999	100
GOTERM_BP_FAT	GO:0006915~apoptosis	6	1.84615	0.98852	TNFSF10, EYA2, RASGRF1, HAND2, TP63, GJB6	252	602	13528	0.535042	1	1	100
GOTERM_BP_FAT	GO:0012501~programmed cell death	6	1.84615	0.98982	TNFSF10, EYA2, RASGRF1, HAND2, TP63, GJB6	252	611	13528	0.527161	1	1	100
Annotation Cluster 123	Enrichment Score: 0.010613445734329171
Category	Term	Count	%	PValue	Genes	List Total	Pop Hits	Pop Total	Fold Enrichment	Bonferroni	Benjamini	FDR
GOTERM_BP_FAT	GO:0006605~protein targeting	3	0.923077	0.911413	FYB, RTP4, STXBP4	252	215	13528	0.749059	1	0.999975	100
GOTERM_BP_FAT	GO:0046907~intracellular transport	7	2.15385	0.984604	FYB, RTP4, LYST, MYO7A, RYR2, STXBP4, MYH6	252	657	13528	0.57196	1	1	100
GOTERM_BP_FAT	GO:0006886~intracellular protein transport	3	0.923077	0.993198	FYB, RTP4, STXBP4	252	374	13528	0.430609	1	1	100
GOTERM_BP_FAT	GO:0034613~cellular protein localization	3	0.923077	0.99637	FYB, RTP4, STXBP4	252	411	13528	0.391843	1	1	100
GOTERM_BP_FAT	GO:0070727~cellular macromolecule localization	3	0.923077	0.996551	FYB, RTP4, STXBP4	252	414	13528	0.389004	1	1	100
Annotation Cluster 124	Enrichment Score: 0.00565844671978737
Category	Term	Count	%	PValue	Genes	List Total	Pop Hits	Pop Total	Fold Enrichment	Bonferroni	Benjamini	FDR
UP_SEQ_FEATURE	active site:Proton acceptor	8	2.46154	0.920187	GPD1, ACADSB, PAK3, NTRK2, HSD11B2, MAPK10, SULT1E1, PXDNL	316	658	19113	0.73537	1	1	100
UP_SEQ_FEATURE	binding site:ATP	4	1.23077	0.994211	ACSM3, PAK3, NTRK2, MAPK10	316	542	19113	0.446378	1	1	100
GOTERM_BP_FAT	GO:0006468~protein amino acid phosphorylation	6	1.84615	0.995266	FYB, CTTNBP2, PAK3, PROK1, NTRK2, MAPK10	252	667	13528	0.482901	1	1	100
UP_SEQ_FEATURE	domain:Protein kinase	3	0.923077	0.996613	PAK3, NTRK2, MAPK10	316	469	19113	0.386892	1	1	100
INTERPRO	IPR017441:Protein kinase, ATP binding site	3	0.923077	0.996967	PAK3, NTRK2, MAPK10	288	455	16659	0.381387	1	1	100
INTERPRO	IPR000719:Protein kinase, core	3	0.923077	0.997828	PAK3, NTRK2, MAPK10	288	476	16659	0.364561	1	1	100
GOTERM_MF_FAT	GO:0004672~protein kinase activity	4	1.23077	0.998864	CTTNBP2, PAK3, NTRK2, MAPK10	232	606	12983	0.369381	1	1	100
SP_PIR_KEYWORDS	kinase	4	1.23077	0.999238	DGKB, PAK3, NTRK2, MAPK10	317	688	19235	0.35278	1	1	100
Annotation Cluster 125	Enrichment Score: 0.003907337915955815
Category	Term	Count	%	PValue	Genes	List Total	Pop Hits	Pop Total	Fold Enrichment	Bonferroni	Benjamini	FDR
GOTERM_BP_FAT	GO:0043066~negative regulation of apoptosis	3	0.923077	0.990486	EYA1, TP63, NOS3	252	354	13528	0.454937	1	1	100
GOTERM_BP_FAT	GO:0043069~negative regulation of programmed cell death	3	0.923077	0.991249	EYA1, TP63, NOS3	252	359	13528	0.448601	1	1	100
GOTERM_BP_FAT	GO:0060548~negative regulation of cell death	3	0.923077	0.991395	EYA1, TP63, NOS3	252	360	13528	0.447354	1	1	100
Annotation Cluster 126	Enrichment Score: 0.0032124889554422933
Category	Term	Count	%	PValue	Genes	List Total	Pop Hits	Pop Total	Fold Enrichment	Bonferroni	Benjamini	FDR
GOTERM_CC_FAT	GO:0044429~mitochondrial part	6	1.84615	0.983112	ACSM3, CYP24A1, ACADSB, PDP2, CYP11A1, PPP2R2B	229	595	12782	0.562856	1	0.999992	100
SP_PIR_KEYWORDS	mitochondrion	8	2.46154	0.984923	ACSM3, CYP24A1, ACADSB, PDP2, CXORF23, CYP11A1, CA5B, PPP2R2B	317	832	19235	0.583445	1	0.999983	100
GOTERM_CC_FAT	GO:0031966~mitochondrial membrane	3	0.923077	0.993762	CYP24A1, CYP11A1, PPP2R2B	229	394	12782	0.424999	1	0.999999	100
GOTERM_CC_FAT	GO:0005740~mitochondrial envelope	3	0.923077	0.995855	CYP24A1, CYP11A1, PPP2R2B	229	419	12782	0.399641	1	1	100
GOTERM_CC_FAT	GO:0031967~organelle envelope	4	1.23077	0.999113	EDNRA, CYP24A1, CYP11A1, PPP2R2B	229	620	12782	0.360107	1	1	100
GOTERM_CC_FAT	GO:0031975~envelope	4	1.23077	0.99914	EDNRA, CYP24A1, CYP11A1, PPP2R2B	229	622	12782	0.358949	1	1	100
Annotation Cluster 127	Enrichment Score: 9.62700759078978E-4
Category	Term	Count	%	PValue	Genes	List Total	Pop Hits	Pop Total	Fold Enrichment	Bonferroni	Benjamini	FDR
SP_PIR_KEYWORDS	ubl conjugation pathway	4	1.23077	0.990729	KLHL13, STAMBPL1, FBXO4, FBXL16	317	509	19235	0.476843	1	0.999993	100
GOTERM_BP_FAT	GO:0009057~macromolecule catabolic process	7	2.15385	0.996943	APOB, KLHL13, CHI3L1, STAMBPL1, FBXO4, LYG1, FBXL16	252	781	13528	0.48115	1	1	100
GOTERM_BP_FAT	GO:0043632~modification-dependent macromolecule catabolic process	4	1.23077	0.998709	KLHL13, STAMBPL1, FBXO4, FBXL16	252	574	13528	0.374094	1	1	100
GOTERM_BP_FAT	GO:0019941~modification-dependent protein catabolic process	4	1.23077	0.998709	KLHL13, STAMBPL1, FBXO4, FBXL16	252	574	13528	0.374094	1	1	100
GOTERM_BP_FAT	GO:0051603~proteolysis involved in cellular protein catabolic process	4	1.23077	0.999155	KLHL13, STAMBPL1, FBXO4, FBXL16	252	600	13528	0.357884	1	1	100
GOTERM_BP_FAT	GO:0044257~cellular protein catabolic process	4	1.23077	0.999196	KLHL13, STAMBPL1, FBXO4, FBXL16	252	603	13528	0.356103	1	1	100
GOTERM_BP_FAT	GO:0030163~protein catabolic process	4	1.23077	0.999412	KLHL13, STAMBPL1, FBXO4, FBXL16	252	622	13528	0.345225	1	1	100
GOTERM_BP_FAT	GO:0044265~cellular macromolecule catabolic process	5	1.53846	0.999463	APOB, KLHL13, STAMBPL1, FBXO4, FBXL16	252	725	13528	0.370224	1	1	100
Annotation Cluster 128	Enrichment Score: 5.725738886472627E-4
Category	Term	Count	%	PValue	Genes	List Total	Pop Hits	Pop Total	Fold Enrichment	Bonferroni	Benjamini	FDR
GOTERM_CC_FAT	GO:0005730~nucleolus	6	1.84615	0.995589	TSHZ1, DLX5, NOS3, MYH6, RBM14, ZNF701	229	698	12782	0.479799	1	1	100
GOTERM_CC_FAT	GO:0043233~organelle lumen	19	5.84615	0.99892	ACADSB, PDP2, SMAD9, TSHZ1, BRCA2, MYH6, MED12L, ACSM3, APOA4, APOB, F5, HAND2, DLX5, NOS3, FABP1, RBM14, ZNF701, CASQ2, THBS4	229	1820	12782	0.582701	1	1	100
GOTERM_CC_FAT	GO:0031974~membrane-enclosed lumen	19	5.84615	0.999264	ACADSB, PDP2, SMAD9, TSHZ1, BRCA2, MYH6, MED12L, ACSM3, APOA4, APOB, F5, HAND2, DLX5, NOS3, FABP1, RBM14, ZNF701, CASQ2, THBS4	229	1856	12782	0.571398	1	1	100
GOTERM_CC_FAT	GO:0070013~intracellular organelle lumen	17	5.23077	0.999662	ACADSB, PDP2, SMAD9, TSHZ1, BRCA2, MYH6, MED12L, APOA4, ACSM3, APOB, HAND2, DLX5, NOS3, FABP1, RBM14, ZNF701, CASQ2	229	1779	12782	0.533379	1	1	100
GOTERM_CC_FAT	GO:0031981~nuclear lumen	10	3.07692	0.999983	SMAD9, TSHZ1, HAND2, DLX5, BRCA2, NOS3, MYH6, RBM14, ZNF701, MED12L	229	1450	12782	0.384942	1	1	100

## Sheet: EDEC only (w and wo inhib)
Annotation Cluster 1	Enrichment Score: 6.682185031664474
Category	Term	Count	%	PValue	Genes	List Total	Pop Hits	Pop Total	Fold Enrichment	Bonferroni	Benjamini	FDR
SP_PIR_KEYWORDS	glycoprotein	130	34.8525	7.16665e-09	F2RL2, BMP10, CADM3, PEAR1, GLDN, AQP8, GDF5, TLR2, KIAA1324, SLC22A11, CD52, CSPG5, AQP1, GHRHR, GLT8D2, CHRNA9, ROBO4, ELTD1, LGI3, HTR1D, CHRNA2, CD3D, IL27, PLD5, OLFML2B, F8, PDCD1LG2, VEGFC, SLITRK4, THBD, LPAR6, CD300LF, OR7D4, ADAMTS5, PLA2G2F, ITGAL, PLXNC1, ADAMTSL3, TMEM217, ITGA11, KCNA3, ST8SIA2, CCL5, IL34, LAMB3, DAGLA, UPK1A, PCDHA10, HCN4, ADAM23, SLC6A15, NTN1, PCDH19, GUCY2D, L…	364	4318	19235	1.59093	2.38649e-06	2.38649e-06	9.7291e-06
UP_SEQ_FEATURE	glycosylation site:N-linked (GlcNAc...)	124	33.244	3.52615e-08	F2RL2, BMP10, CADM3, PEAR1, GLDN, AQP8, GDF5, TLR2, KIAA1324, CD52, SLC22A11, CSPG5, AQP1, GHRHR, GLT8D2, CHRNA9, ROBO4, ELTD1, LGI3, HTR1D, CHRNA2, CD3D, PLD5, OLFML2B, F8, PDCD1LG2, VEGFC, SLITRK4, THBD, LPAR6, CD300LF, OR7D4, ADAMTS5, PLA2G2F, ITGAL, PLXNC1, ADAMTSL3, TMEM217, ITGA11, KCNA3, ST8SIA2, IL34, LAMB3, DAGLA, UPK1A, PCDHA10, HCN4, ADAM23, SLC6A15, NTN1, PCDH19, GUCY2D, LAMA2, ST8SIA…	364	4129	19113	1.5769	3.85048e-05	3.85048e-05	5.6337e-05
SP_PIR_KEYWORDS	disulfide bond	94	25.2011	1.40908e-07	F2RL2, BMP10, CADM3, PEAR1, OR51D1, GDF5, KIAA1324, TLR2, CUZD1, CSPG5, LRRC4C, ART3, TNFRSF11B, CHRNA9, RAET1G, OXER1, CXCR4, CCR10, ROBO4, RAET1L, TGFA, CNTNAP1, LOXL4, ELTD1, PRSS36, HTR1D, ANGPT2, CHRNA2, CD3D, PTGER4, ICAM5, OLFML2B, PSG2, F8, CHST2, EDAR, IL6R, PDCD1LG2, CD83, VEGFC, PSG9, ADRB2, THBD, ULBP3, PSG7, CD80, LPAR6, PSG6, ULBP1, ULBP2, CD300LF, OR7D4, GALNT8, ADAMTS5, PTAFR, PLA…	364	2924	19235	1.6988	4.69213e-05	2.34609e-05	0.00019129
UP_SEQ_FEATURE	disulfide bond	91	24.3968	2.72072e-07	F2RL2, BMP10, CADM3, PEAR1, OR51D1, GDF5, KIAA1324, TLR2, CUZD1, CSPG5, LRRC4C, ART3, TNFRSF11B, CHRNA9, RAET1G, OXER1, CXCR4, CCR10, ROBO4, RAET1L, TGFA, CNTNAP1, LOXL4, ELTD1, PRSS36, HTR1D, ANGPT2, CHRNA2, CD3D, PTGER4, ICAM5, OLFML2B, PSG2, F8, EDAR, IL6R, PDCD1LG2, CD83, VEGFC, PSG9, ADRB2, THBD, ULBP3, CD80, PSG7, LPAR6, PSG6, ULBP1, ULBP2, CD300LF, OR7D4, GALNT8, ADAMTS5, PTAFR, PLA2G2F, I…	364	2819	19113	1.69502	0.000297059	0.000148541	0.000434687
SP_PIR_KEYWORDS	signal	97	26.0054	2.51172e-06	F2RL2, BMP10, CADM3, PEAR1, GDF5, TLR2, KIAA1324, CD52, LRRC4C, CSPG5, GHRHR, IL11, CHRNA9, ROBO4, ELTD1, LGI3, FAM150B, CHRNA2, CD3D, OLFML2B, IL27, F8, PDCD1LG2, PTHLH, VEGFC, SLITRK4, THBD, CD300LF, ADAMTS5, PLA2G2F, ITGAL, CCL3, PLXNC1, ADAMTSL3, ITGA11, TIMP4, IL34, CCL5, CCL4, LAMB3, PCDHA10, ADAM23, NTN1, PCDH19, GUCY2D, LAMA2, ECSCR, GYPB, CUZD1, ART3, TNFRSF11B, RAET1G, SAA1, ITPRIP, TGF…	364	3250	19235	1.57717	0.000836055	0.000209079	0.00340974
UP_SEQ_FEATURE	signal peptide	97	26.0054	3.31651e-06	F2RL2, BMP10, CADM3, PEAR1, GDF5, TLR2, KIAA1324, CD52, LRRC4C, CSPG5, GHRHR, IL11, CHRNA9, ROBO4, ELTD1, LGI3, FAM150B, CHRNA2, CD3D, OLFML2B, IL27, F8, PDCD1LG2, PTHLH, VEGFC, SLITRK4, THBD, CD300LF, ADAMTS5, PLA2G2F, ITGAL, CCL3, PLXNC1, ADAMTSL3, ITGA11, TIMP4, IL34, CCL5, CCL4, LAMB3, PCDHA10, ADAM23, NTN1, PCDH19, GUCY2D, LAMA2, ECSCR, GYPB, CUZD1, ART3, TNFRSF11B, RAET1G, SAA1, ITPRIP, TGF…	364	3250	19113	1.56717	0.00361508	0.000724064	0.00529862
Annotation Cluster 2	Enrichment Score: 5.028199093780135
Category	Term	Count	%	PValue	Genes	List Total	Pop Hits	Pop Total	Fold Enrichment	Bonferroni	Benjamini	FDR
SP_PIR_KEYWORDS	membrane	162	43.4316	1.36314e-06	F2RL2, CADM3, OR51D1, PEAR1, GLDN, AQP8, SYT8, TLR2, KIAA1324, SLC22A11, CD52, LRRC4C, CSPG5, AQP1, TMEM151A, GHRHR, GLT8D2, DGAT2L6, MALL, CHRNA9, CCR10, ERAS, ELTD1, GNG3, HTR1D, CHRNA2, GJD2, CD3D, PLD5, NAV3, PDCD1LG2, SCEL, SLITRK4, THBD, LRAT, LPAR6, REM2, CD300LF, OR7D4, FAM163B, CALHM3, SH3GL2, TM4SF18, ITGAL, PLXNC1, CDK5R1, RTP1, TMEM217, ITGA11, KCNA3, ST8SIA2, KCNS1, DAGLA, LAPTM5, UP…	364	6256	19235	1.36839	0.000453824	0.000151298	0.00185052
GOTERM_CC_FAT	GO:0005886~plasma membrane	115	30.8311	1.76097e-06	F2RL2, GNA14, CADM3, PEAR1, OR51D1, GLDN, AQP8, SYT8, TLR2, CD52, SLC22A11, CSPG5, AQP1, GHRHR, MALL, CHRNA9, WNK4, CCR10, ERAS, ELTD1, GNG3, HTR1D, SYK, CHRNA2, GJD2, CD3D, F8, PDCD1LG2, THBD, LPAR6, REM2, CD300LF, OR7D4, SH3GL2, ITGAL, PLXNC1, CDK5R1, RTP1, ITGA11, KCNA3, KCNS1, DAGLA, LAPTM5, UPK1A, PCDHA10, RHEBL1, ADAM23, SYT12, SLC6A15, PCDH19, GUCY2D, LAMA2, KCNJ4, LAT, PLCG2, ECSCR, SYTL4…	266	3777	12782	1.46308	0.00048415	0.00048415	0.00232192
UP_SEQ_FEATURE	topological domain:Cytoplasmic	100	26.8097	2.93469e-06	F2RL2, CADM3, OR51D1, GLDN, AQP8, TLR2, SYT8, KIAA1324, SLC22A11, CSPG5, AQP1, GHRHR, GLT8D2, CHRNA9, CCR10, ELTD1, HTR1D, CHRNA2, GJD2, CD3D, PDCD1LG2, SLITRK4, THBD, LPAR6, CD300LF, OR7D4, TM4SF18, ITGAL, PLXNC1, RTP1, ITGA11, ST8SIA2, KCNS1, DAGLA, UPK1A, PCDHA10, HCN4, ADAM23, SYT12, SLC6A15, PCDH19, GUCY2D, KCNJ4, LAT, ATP2A3, ECSCR, ST8SIA5, SYT14, GYPB, KCNJ15, ATP10A, CUZD1, KCNJ12, SLC1A…	364	3374	19113	1.55626	0.00319955	0.00080085	0.00468862
SP_PIR_KEYWORDS	cell membrane	72	19.3029	3.6061e-06	RHOJ, F2RL2, GYPB, CADM3, PEAR1, OR51D1, GLDN, UNC93A, SYT8, CD52, SLC22A11, CSPG5, GHRHR, ART3, CHRNA9, RAET1G, ITPRIP, CXCR4, OXER1, CCR10, RAET1L, TGFA, ERAS, ELTD1, PIK3AP1, GNG3, ANO7, HTR1D, CHRNA2, GJD2, PTGER4, IL6R, DDN, PDCD1LG2, FMN1, ADRB2, ULBP3, LPAR6, ULBP1, REM2, ULBP2, CD300LF, OR7D4, AOC2, RASD1, PARVB, PTAFR, CDK5R1, OR6F1, RTP1, CLDN11, CDH8, KCNS1, DAGLA, HRH2, KIRREL, NPFFR2…	364	2194	19235	1.73415	0.00120011	0.000240138	0.00489535
SP_PIR_KEYWORDS	transmembrane	133	35.6568	5.27972e-06	F2RL2, CADM3, PEAR1, OR51D1, GLDN, AQP8, SYT8, TLR2, KIAA1324, SLC22A11, CSPG5, LRRC4C, AQP1, TMEM151A, GHRHR, GLT8D2, DGAT2L6, MALL, CHRNA9, CCR10, ELTD1, HTR1D, CHRNA2, GJD2, CD3D, PLD5, PDCD1LG2, SLITRK4, LRAT, THBD, LPAR6, CD300LF, FAM163B, OR7D4, CALHM3, TM4SF18, ITGAL, PLXNC1, RTP1, TMEM217, ITGA11, KCNA3, ST8SIA2, KCNS1, DAGLA, LAPTM5, UPK1A, PCDHA10, HCN4, ADAM23, EPHX4, SYT12, PPAPDC1A, …	364	4973	19235	1.41327	0.00175661	0.000292982	0.00716726
UP_SEQ_FEATURE	topological domain:Extracellular	84	22.5201	5.58573e-06	F2RL2, GYPB, KCNJ15, CADM3, OR51D1, GLDN, AQP8, ATP10A, KIAA1324, TLR2, SYT8, CUZD1, SLC22A11, CSPG5, AQP1, KCNJ12, GHRHR, SLC1A2, CHRNA9, RAET1G, OXER1, CXCR4, CCR10, TGFA, CNTNAP1, ELTD1, ANO7, HTR1D, OCA2, CHRNA2, GJD2, CD3D, PTGER4, ICAM5, EDAR, IL6R, PDCD1LG2, CD83, SLITRK4, ADRB2, THBD, CD80, LPAR6, CD300LF, PLLP, OR7D4, PTAFR, TM4SF18, ITGAL, PLXNC1, OR6F1, RTP1, ITGA11, CLDN11, TNFRSF4, S…	364	2719	19113	1.62217	0.00608107	0.00101609	0.00892389
UP_SEQ_FEATURE	transmembrane region	131	35.1206	1.06173e-05	F2RL2, CADM3, PEAR1, OR51D1, GLDN, AQP8, SYT8, TLR2, KIAA1324, SLC22A11, CSPG5, LRRC4C, AQP1, TMEM151A, GHRHR, GLT8D2, DGAT2L6, MALL, CHRNA9, CCR10, ELTD1, HTR1D, CHRNA2, GJD2, CD3D, PLD5, PDCD1LG2, SLITRK4, LRAT, THBD, LPAR6, CD300LF, FAM163B, OR7D4, CALHM3, TM4SF18, ITGAL, PLXNC1, RTP1, TMEM217, ITGA11, KCNA3, ST8SIA2, KCNS1, DAGLA, LAPTM5, UPK1A, PCDHA10, HCN4, ADAM23, EPHX4, SYT12, PPAPDC1A, …	364	4911	19113	1.40065	0.0115272	0.00165494	0.0169618
GOTERM_CC_FAT	GO:0031224~intrinsic to membrane	144	38.6059	0.000165842	F2RL2, CADM3, PEAR1, OR51D1, GLDN, AQP8, SYT8, TLR2, KIAA1324, SLC22A11, CD52, CSPG5, LRRC4C, AQP1, TMEM151A, GHRHR, GLT8D2, DGAT2L6, MALL, CHRNA9, CCR10, ROBO4, ELTD1, HTR1D, CHRNA2, GJD2, CD3D, PLD5, PDCD1LG2, SLITRK4, THBD, LRAT, LPAR6, CD300LF, FAM163B, OR7D4, CALHM3, TM4SF18, ITGAL, PLXNC1, RTP1, TMEM217, ITGA11, KCNA3, ST8SIA2, KCNS1, DAGLA, LAPTM5, UPK1A, PCDHA10, HCN4, ADAM23, EPHX4, SYT1…	266	5485	12782	1.26155	0.0445858	0.0150885	0.218452
GOTERM_CC_FAT	GO:0016021~integral to membrane	138	36.9973	0.000422586	F2RL2, CADM3, PEAR1, OR51D1, GLDN, AQP8, SYT8, TLR2, KIAA1324, SLC22A11, CD52, CSPG5, LRRC4C, AQP1, TMEM151A, GHRHR, GLT8D2, DGAT2L6, MALL, CHRNA9, CCR10, ROBO4, ELTD1, HTR1D, CHRNA2, GJD2, CD3D, PLD5, PDCD1LG2, SLITRK4, THBD, LRAT, LPAR6, CD300LF, FAM163B, OR7D4, CALHM3, TM4SF18, ITGAL, PLXNC1, RTP1, TMEM217, ITGA11, KCNA3, ST8SIA2, KCNS1, DAGLA, LAPTM5, UPK1A, PCDHA10, HCN4, ADAM23, EPHX4, SYT1…	266	5297	12782	1.25189	0.109735	0.0286407	0.555772
Annotation Cluster 3	Enrichment Score: 3.799636810746773
Category	Term	Count	%	PValue	Genes	List Total	Pop Hits	Pop Total	Fold Enrichment	Bonferroni	Benjamini	FDR
GOTERM_CC_FAT	GO:0044459~plasma membrane part	76	20.3753	4.26385e-06	RHOJ, F2RL2, GYPB, GNA14, KCNJ15, CADM3, AQP8, TLR2, CD52, SLC22A11, CSPG5, AQP1, KCNJ12, ART3, SLC1A2, CHRNA9, RAET1G, CXCR4, WNK4, CCR10, RAET1L, ERAS, CNTNAP1, GNG3, ANO7, HTR1D, SYK, CHRNA2, GJD2, CD3D, ICAM5, IL6R, DDN, FMN1, ARHGAP31, CD83, ADRB2, THBD, XIRP1, ULBP3, CD80, ULBP1, ULBP2, RASD1, PARVB, PTAFR, ITGAL, CDK5R1, ITGA11, KCNA3, CLDN11, TNFRSF4, KCNS1, LAPTM5, HRH2, SYN2, KCNE1, NPF…	266	2203	12782	1.65774	0.00117187	0.000586109	0.00562199
GOTERM_CC_FAT	GO:0005887~integral to plasma membrane	42	11.2601	0.000777584	F2RL2, GYPB, ITGAL, KCNJ15, AQP8, ITGA11, TLR2, KCNA3, SLC22A11, CD52, CSPG5, AQP1, TNFRSF4, ART3, KCNS1, LAPTM5, CHRNA9, CXCR4, HRH2, CCR10, KCNE1, NPFFR2, PCDHA10, CNTNAP1, HTR1D, DCLK1, CHRNA2, LY75, TNFSF4, ICAM5, OPRL1, ADAM23, SLC6A15, IL6R, GUCY2D, KCNJ4, CD83, ADRB2, THBD, ABCC3, KCNF1, PTAFR	266	1188	12782	1.69883	0.192586	0.0350251	1.02045
GOTERM_CC_FAT	GO:0031226~intrinsic to plasma membrane	42	11.2601	0.00120376	F2RL2, GYPB, ITGAL, KCNJ15, AQP8, ITGA11, TLR2, KCNA3, SLC22A11, CD52, CSPG5, AQP1, TNFRSF4, ART3, KCNS1, LAPTM5, CHRNA9, CXCR4, HRH2, CCR10, KCNE1, NPFFR2, PCDHA10, CNTNAP1, HTR1D, DCLK1, CHRNA2, LY75, TNFSF4, ICAM5, OPRL1, ADAM23, SLC6A15, IL6R, GUCY2D, KCNJ4, CD83, ADRB2, THBD, ABCC3, KCNF1, PTAFR	266	1215	12782	1.66108	0.281963	0.046217	1.57564
Annotation Cluster 4	Enrichment Score: 3.319440323017049
Category	Term	Count	%	PValue	Genes	List Total	Pop Hits	Pop Total	Fold Enrichment	Bonferroni	Benjamini	FDR
SP_PIR_KEYWORDS	signal	97	26.0054	2.51172e-06	F2RL2, BMP10, CADM3, PEAR1, GDF5, TLR2, KIAA1324, CD52, LRRC4C, CSPG5, GHRHR, IL11, CHRNA9, ROBO4, ELTD1, LGI3, FAM150B, CHRNA2, CD3D, OLFML2B, IL27, F8, PDCD1LG2, PTHLH, VEGFC, SLITRK4, THBD, CD300LF, ADAMTS5, PLA2G2F, ITGAL, CCL3, PLXNC1, ADAMTSL3, ITGA11, TIMP4, IL34, CCL5, CCL4, LAMB3, PCDHA10, ADAM23, NTN1, PCDH19, GUCY2D, LAMA2, ECSCR, GYPB, CUZD1, ART3, TNFRSF11B, RAET1G, SAA1, ITPRIP, TGF…	364	3250	19235	1.57717	0.000836055	0.000209079	0.00340974
UP_SEQ_FEATURE	signal peptide	97	26.0054	3.31651e-06	F2RL2, BMP10, CADM3, PEAR1, GDF5, TLR2, KIAA1324, CD52, LRRC4C, CSPG5, GHRHR, IL11, CHRNA9, ROBO4, ELTD1, LGI3, FAM150B, CHRNA2, CD3D, OLFML2B, IL27, F8, PDCD1LG2, PTHLH, VEGFC, SLITRK4, THBD, CD300LF, ADAMTS5, PLA2G2F, ITGAL, CCL3, PLXNC1, ADAMTSL3, ITGA11, TIMP4, IL34, CCL5, CCL4, LAMB3, PCDHA10, ADAM23, NTN1, PCDH19, GUCY2D, LAMA2, ECSCR, GYPB, CUZD1, ART3, TNFRSF11B, RAET1G, SAA1, ITPRIP, TGF…	364	3250	19113	1.56717	0.00361508	0.000724064	0.00529862
GOTERM_CC_FAT	GO:0044421~extracellular region part	36	9.65147	0.000751628	BMP10, CCL3, SPOCK2, ADAMTSL3, GDF5, TAC1, TIMP4, FGF12, IL34, CCL5, CCL4, IL11, CHADL, LAMB3, TNFRSF11B, SAA1, TGFA, LOXL4, PRSS36, FGF1, ANGPT2, TNFSF4, COL13A1, IL27, F8, PAPLN, IL6R, COL5A3, NTN1, PTHLH, LAMA2, VEGFC, THBD, SERPINB5, ULBP2, ADAMTS5	266	960	12782	1.80197	0.186798	0.0405116	0.98654
SP_PIR_KEYWORDS	Secreted	47	12.6005	0.00739007	BMP10, CCL3, ADAMTSL3, SPOCK2, GDF5, TAC1, PSAPL1, TIMP4, IL34, CCL5, CCL4, IL11, CHADL, LAMB3, TNFRSF11B, SAA1, TGFA, PCDHA10, LGI3, LOXL4, FAM150B, PRSS36, ANGPT2, RNASE13, ADAM23, IL27, PLAC1, OLFML2B, PSG2, F8, PAPLN, IL6R, COL5A3, NTN1, PDCD1LG2, PTHLH, LAMA2, VEGFC, PSG9, PSG7, PSG6, SERPINB5, C4ORF26, ULBP2, LIPH, ADAMTS5, PLA2G2F	364	1689	19235	1.47048	0.915418	0.161743	9.57926
GOTERM_CC_FAT	GO:0005615~extracellular space	24	6.43432	0.0156414	BMP10, CCL3, TNFSF4, IL27, GDF5, F8, TAC1, TIMP4, IL6R, FGF12, IL34, CCL5, CCL4, IL11, PTHLH, VEGFC, THBD, SAA1, SERPINB5, ULBP2, TGFA, LOXL4, FGF1, ANGPT2	266	685	12782	1.6836	0.986903	0.303218	18.7688
GOTERM_CC_FAT	GO:0005576~extracellular region	56	15.0134	0.0167409	F2RL2, BMP10, GDF5, FGF12, IL11, TNFRSF11B, SAA1, TGFA, LGI3, LOXL4, FAM150B, FGF1, PRSS36, ANGPT2, IL27, OLFML2B, PSG2, F8, IL6R, PDCD1LG2, PTHLH, VEGFC, PSG9, THBD, PSG7, C4ORF26, PSG6, SERPINB5, ULBP2, ADAMTS5, PLA2G2F, CCL3, HS3ST4, ADAMTSL3, SPOCK2, TAC1, PSAPL1, TIMP4, IL34, CCL5, CCL4, CHADL, LAMB3, CDA, PCDHA10, THBS2, RNASE13, TNFSF4, ADAM23, COL13A1, PLAC1, PAPLN, COL5A3, NTN1, LAMA2, L…	266	2010	12782	1.33878	0.990368	0.282242	19.9571
Annotation Cluster 5	Enrichment Score: 3.0229180623068697
Category	Term	Count	%	PValue	Genes	List Total	Pop Hits	Pop Total	Fold Enrichment	Bonferroni	Benjamini	FDR
GOTERM_BP_FAT	GO:0006954~inflammatory response	17	4.55764	0.000532447	LY75, ITGAL, CCL3, TNFSF4, IL27, F8, CHST2, TLR2, TAC1, IL6R, CCL5, TNFRSF4, CCL4, CXCR4, SAA1, HDAC9, PTAFR	260	325	13528	2.72161	0.588889	0.162872	0.892336
GOTERM_BP_FAT	GO:0009611~response to wounding	23	6.16622	0.000547292	F2RL2, LY75, ITGAL, CCL3, TNFSF4, IL27, F8, CHST2, TLR2, TAC1, IL6R, CCL5, TNFRSF4, CCL4, IL11, SLC1A2, THBD, CXCR4, SAA1, PLLP, HDAC9, NEFL, PTAFR	260	530	13528	2.25794	0.598954	0.141252	0.917106
GOTERM_BP_FAT	GO:0006955~immune response	26	6.97051	0.00165794	LY75, ITGAL, CCL3, TNFSF4, PTGER4, IL27, TLR2, IL6R, CCL5, TNFRSF4, CCL4, PDCD1LG2, RNF125, CD83, LAT, RAET1G, ULBP3, CXCR4, HRH2, ULBP1, ULBP2, PLCG2, RAET1L, CD300LF, NOS2, PTAFR	260	690	13528	1.96058	0.9373	0.168585	2.75397
GOTERM_BP_FAT	GO:0006952~defense response	24	6.43432	0.00167596	LY75, ITGAL, CCL3, TNFSF4, FGR, IL27, HCK, F8, CHST2, TLR2, TAC1, IL6R, CCL5, TNFRSF4, CCL4, SP140, CD83, PSG9, PSG7, CXCR4, SAA1, NOS2, HDAC9, PTAFR	260	615	13528	2.03047	0.939161	0.160518	2.78351
Annotation Cluster 6	Enrichment Score: 2.7679508884440573
Category	Term	Count	%	PValue	Genes	List Total	Pop Hits	Pop Total	Fold Enrichment	Bonferroni	Benjamini	FDR
GOTERM_BP_FAT	GO:0045321~leukocyte activation	16	4.28954	6.63298e-05	ITGAL, TNFSF4, CD3D, TLR2, TNFRSF4, IL11, DHRS2, LAT, CD80, ULBP3, CXCR4, ULBP1, PLCG2, ULBP2, HDAC9, SYK	260	242	13528	3.44005	0.1048	0.1048	0.111574
GOTERM_BP_FAT	GO:0001775~cell activation	17	4.55764	0.000133358	ITGAL, TNFSF4, CD3D, TLR2, TNFRSF4, IL11, DHRS2, LAT, CD80, ULBP3, CXCR4, SAA1, ULBP1, PLCG2, ULBP2, HDAC9, SYK	260	287	13528	3.08196	0.199557	0.105325	0.224204
GOTERM_BP_FAT	GO:0046649~lymphocyte activation	13	3.48525	0.000454996	ITGAL, TNFSF4, CD3D, ULBP3, CD80, CXCR4, ULBP1, PLCG2, ULBP2, HDAC9, TNFRSF4, IL11, SYK	260	199	13528	3.39899	0.532128	0.17295	0.763001
KEGG_PATHWAY	hsa04650:Natural killer cell mediated cytotoxicity	10	2.68097	0.00167699	LAT, ITGAL, RAC2, RAET1G, ULBP3, ULBP1, PLCG2, ULBP2, RAET1L, SYK	107	133	5085	3.57319	0.158757	0.158757	1.85584
GOTERM_BP_FAT	GO:0042110~T cell activation	7	1.87668	0.0341791	ITGAL, TNFSF4, CD3D, CD80, CXCR4, TNFRSF4, SYK	260	126	13528	2.8906	1	0.520358	44.3056
GOTERM_BP_FAT	GO:0002521~leukocyte differentiation	6	1.60858	0.106971	DHRS2, CD3D, PLCG2, HDAC9, IL11, SYK	260	131	13528	2.38309	1	0.73794	85.1039
Annotation Cluster 7	Enrichment Score: 2.4225500252064758
Category	Term	Count	%	PValue	Genes	List Total	Pop Hits	Pop Total	Fold Enrichment	Bonferroni	Benjamini	FDR
GOTERM_BP_FAT	GO:0006928~cell motion	20	5.36193	0.00197893	ITGAL, CCL3, CDK5R1, PSG2, ITGA11, NFASC, ZEB2, CUZD1, IL6R, LMX1A, CCL5, NTN1, CCL4, VEGFC, CXCR4, SAA1, SERPINB5, DCLK1, S100A2, SYK	260	475	13528	2.19077	0.963341	0.176735	3.27886
GOTERM_BP_FAT	GO:0016477~cell migration	14	3.75335	0.0025861	CDK5R1, ITGA11, PSG2, ZEB2, CUZD1, IL6R, CCL5, NTN1, VEGFC, SAA1, CXCR4, DCLK1, S100A2, SYK	260	276	13528	2.63924	0.986724	0.186004	4.26442
GOTERM_BP_FAT	GO:0048870~cell motility	14	3.75335	0.00631483	CDK5R1, ITGA11, PSG2, ZEB2, CUZD1, IL6R, CCL5, NTN1, VEGFC, SAA1, CXCR4, DCLK1, S100A2, SYK	260	307	13528	2.37274	0.999974	0.260723	10.1128
GOTERM_BP_FAT	GO:0051674~localization of cell	14	3.75335	0.00631483	CDK5R1, ITGA11, PSG2, ZEB2, CUZD1, IL6R, CCL5, NTN1, VEGFC, SAA1, CXCR4, DCLK1, S100A2, SYK	260	307	13528	2.37274	0.999974	0.260723	10.1128
Annotation Cluster 8	Enrichment Score: 2.409860911163392
Category	Term	Count	%	PValue	Genes	List Total	Pop Hits	Pop Total	Fold Enrichment	Bonferroni	Benjamini	FDR
GOTERM_BP_FAT	GO:0022610~biological adhesion	27	7.23861	0.000951964	ITGAL, PLXNC1, CADM3, CDK5R1, ITGA11, CUZD1, CLDN11, CCL5, CCL4, SCARF1, CDH8, LAMB3, PCDHA10, CNTNAP1, THBS2, SYK, ICAM5, COL13A1, ADAM23, F8, NFASC, COL5A3, PCDH19, LAMA2, SNED1, PARVB, NTM	260	701	13528	2.00404	0.79599	0.161902	1.59013
GOTERM_BP_FAT	GO:0007155~cell adhesion	27	7.23861	0.000955714	ITGAL, PLXNC1, CADM3, CDK5R1, ITGA11, CUZD1, CLDN11, CCL5, CCL4, SCARF1, CDH8, LAMB3, PCDHA10, CNTNAP1, THBS2, SYK, ICAM5, COL13A1, ADAM23, F8, NFASC, COL5A3, PCDH19, LAMA2, SNED1, PARVB, NTM	260	700	13528	2.0069	0.797264	0.147503	1.59635
SP_PIR_KEYWORDS	cell adhesion	18	4.82574	0.00299895	ITGAL, CADM3, ADAM23, ICAM5, COL13A1, NFASC, ITGA11, CUZD1, PCDH19, SCARF1, LAMA2, CDH8, LAMB3, PCDHA10, CNTNAP1, THBS2, NTM, PARVB	364	422	19235	2.25398	0.632176	0.0951762	3.99534
GOTERM_BP_FAT	GO:0016337~cell-cell adhesion	10	2.68097	0.0840695	CDH8, ITGAL, CDK5R1, CADM3, ICAM5, COL13A1, PCDHA10, CLDN11, PCDH19, SYK	260	276	13528	1.88517	1	0.68464	77.1887
Annotation Cluster 9	Enrichment Score: 2.2873073835330624
Category	Term	Count	%	PValue	Genes	List Total	Pop Hits	Pop Total	Fold Enrichment	Bonferroni	Benjamini	FDR
UP_SEQ_FEATURE	region of interest:MHC class I alpha-2 like	5	1.34048	1.86289e-06	RAET1G, ULBP3, ULBP1, ULBP2, RAET1L	364	6	19113	43.7569	0.00203221	0.000677863	0.00297628
UP_SEQ_FEATURE	region of interest:MHC class I alpha-1 like	5	1.34048	1.86289e-06	RAET1G, ULBP3, ULBP1, ULBP2, RAET1L	364	6	19113	43.7569	0.00203221	0.000677863	0.00297628
PIR_SUPERFAMILY	PIRSF037807:retinoic acid early inducible protein 1	4	1.07239	5.6637e-05	ULBP3, ULBP1, ULBP2, RAET1L	135	5	7396	43.8281	0.00834747	0.00834747	0.067456
INTERPRO	IPR001039:MHC class I, alpha chain, alpha1 and alpha2	5	1.34048	0.00143735	RAET1G, ULBP3, ULBP1, ULBP2, RAET1L	309	27	16659	9.98382	0.578725	0.250356	2.10245
INTERPRO	IPR011161:MHC class I-like antigen recognition	5	1.34048	0.00165276	RAET1G, ULBP3, ULBP1, ULBP2, RAET1L	309	28	16659	9.62725	0.629954	0.220055	2.41396
KEGG_PATHWAY	hsa04650:Natural killer cell mediated cytotoxicity	10	2.68097	0.00167699	LAT, ITGAL, RAC2, RAET1G, ULBP3, ULBP1, PLCG2, ULBP2, RAET1L, SYK	107	133	5085	3.57319	0.158757	0.158757	1.85584
GOTERM_CC_FAT	GO:0042612~MHC class I protein complex	5	1.34048	0.00249863	RAET1G, ULBP3, ULBP1, ULBP2, RAET1L	266	28	12782	8.58083	0.497411	0.0824038	3.2449
GOTERM_CC_FAT	GO:0042611~MHC protein complex	5	1.34048	0.0302688	RAET1G, ULBP3, ULBP1, ULBP2, RAET1L	266	57	12782	4.21514	0.999787	0.359091	33.3208
SP_PIR_KEYWORDS	gpi-anchor	7	1.87668	0.0324004	ART3, ULBP3, ULBP1, ULBP2, RAET1L, CD52, NTM	364	126	19235	2.93574	0.999983	0.333838	36.0543
GOTERM_MF_FAT	GO:0032393~MHC class I receptor activity	3	0.80429	0.0403339	ULBP3, ULBP1, ULBP2	247	17	12983	9.27578	1	0.651601	44.3501
GOTERM_BP_FAT	GO:0030101~natural killer cell activation	3	0.80429	0.0603966	ULBP3, ULBP1, ULBP2	260	21	13528	7.43297	1	0.63203	64.9522
UP_SEQ_FEATURE	lipid moiety-binding region:GPI-anchor amidated glycine	3	0.80429	0.0700422	ULBP3, ULBP1, RAET1L	364	23	19113	6.8489	1	0.935065	68.657
GOTERM_BP_FAT	GO:0019882~antigen processing and presentation	5	1.34048	0.0748503	RAET1G, ULBP3, ULBP1, ULBP2, RAET1L	260	83	13528	3.13438	1	0.667264	73.0007
GOTERM_CC_FAT	GO:0031225~anchored to membrane	8	2.14477	0.173314	ART3, ULBP3, ULBP1, HCK, ULBP2, RAET1L, CD52, NTM	266	220	12782	1.74737	1	0.712407	91.87
INTERPRO	IPR003006:Immunoglobulin/major histocompatibility complex, conserved site	4	1.07239	0.2176	RAET1G, ULBP1, ULBP2, RAET1L	309	87	16659	2.47874	1	0.967605	97.3352
UP_SEQ_FEATURE	lipid moiety-binding region:GPI-anchor amidated serine	3	0.80429	0.273735	ART3, ULBP2, CD52	364	54	19113	2.91712	1	0.999198	99.3964
Annotation Cluster 10	Enrichment Score: 2.2373382508576696
Category	Term	Count	%	PValue	Genes	List Total	Pop Hits	Pop Total	Fold Enrichment	Bonferroni	Benjamini	FDR
GOTERM_BP_FAT	GO:0006874~cellular calcium ion homeostasis	12	3.21716	0.00080107	CCL3, CXCR4, SAA1, OPRL1, PLCG2, CCR10, TAC1, CD52, GNG3, CCL5, CSRP3, ITPR1	260	183	13528	3.41185	0.737505	0.153961	1.33968
GOTERM_BP_FAT	GO:0055074~calcium ion homeostasis	12	3.21716	0.000998338	CCL3, CXCR4, SAA1, OPRL1, PLCG2, CCR10, TAC1, CD52, GNG3, CCL5, CSRP3, ITPR1	260	188	13528	3.32111	0.811198	0.140626	1.66698
GOTERM_BP_FAT	GO:0006875~cellular metal ion homeostasis	12	3.21716	0.00140103	CCL3, CXCR4, SAA1, OPRL1, PLCG2, CCR10, TAC1, CD52, GNG3, CCL5, CSRP3, ITPR1	260	196	13528	3.18556	0.903668	0.153919	2.33195
GOTERM_BP_FAT	GO:0055065~metal ion homeostasis	12	3.21716	0.00200077	CCL3, CXCR4, SAA1, OPRL1, PLCG2, CCR10, TAC1, CD52, GNG3, CCL5, CSRP3, ITPR1	260	205	13528	3.0457	0.964656	0.169479	3.31447
GOTERM_BP_FAT	GO:0006873~cellular ion homeostasis	17	4.55764	0.00231738	GJD2, CCL3, OPRL1, TAC1, CD52, CLDN11, CCL5, CSRP3, ITPR1, XIRP1, CXCR4, SAA1, CCR10, PLCG2, KCNE1, PLLP, GNG3	260	374	13528	2.36503	0.979187	0.184375	3.8294
GOTERM_BP_FAT	GO:0055082~cellular chemical homeostasis	17	4.55764	0.00271517	GJD2, CCL3, OPRL1, TAC1, CD52, CLDN11, CCL5, CSRP3, ITPR1, XIRP1, CXCR4, SAA1, CCR10, PLCG2, KCNE1, PLLP, GNG3	260	380	13528	2.32769	0.989303	0.186381	4.47271
GOTERM_BP_FAT	GO:0030005~cellular di-, tri-valent inorganic cation homeostasis	12	3.21716	0.00437325	CCL3, CXCR4, SAA1, OPRL1, PLCG2, CCR10, TAC1, CD52, GNG3, CCL5, CSRP3, ITPR1	260	227	13528	2.75053	0.999334	0.237326	7.11079
GOTERM_BP_FAT	GO:0048878~chemical homeostasis	20	5.36193	0.00458267	GJD2, CCL3, OPRL1, TAC1, CD52, CLDN11, CCL5, CSRP3, ITPR1, GHRHR, PTHLH, MALL, XIRP1, CXCR4, SAA1, CCR10, PLCG2, KCNE1, PLLP, GNG3	260	512	13528	2.03245	0.999532	0.239506	7.43906
GOTERM_BP_FAT	GO:0007204~elevation of cytosolic calcium ion concentration	8	2.14477	0.00519355	CXCR4, SAA1, OPRL1, PLCG2, CCR10, TAC1, CD52, GNG3	260	110	13528	3.78406	0.999832	0.251502	8.39043
GOTERM_BP_FAT	GO:0050801~ion homeostasis	17	4.55764	0.00554037	GJD2, CCL3, OPRL1, TAC1, CD52, CLDN11, CCL5, CSRP3, ITPR1, XIRP1, CXCR4, SAA1, CCR10, PLCG2, KCNE1, PLLP, GNG3	260	409	13528	2.16265	0.999906	0.251563	8.92647
GOTERM_BP_FAT	GO:0055066~di-, tri-valent inorganic cation homeostasis	12	3.21716	0.00639332	CCL3, CXCR4, SAA1, OPRL1, PLCG2, CCR10, TAC1, CD52, GNG3, CCL5, CSRP3, ITPR1	260	239	13528	2.61242	0.999978	0.257218	10.2322
GOTERM_BP_FAT	GO:0051480~cytosolic calcium ion homeostasis	8	2.14477	0.00757042	CXCR4, SAA1, OPRL1, PLCG2, CCR10, TAC1, CD52, GNG3	260	118	13528	3.52751	0.999997	0.271726	12.0053
GOTERM_BP_FAT	GO:0030003~cellular cation homeostasis	12	3.21716	0.00985944	CCL3, CXCR4, SAA1, OPRL1, PLCG2, CCR10, TAC1, CD52, GNG3, CCL5, CSRP3, ITPR1	260	254	13528	2.45815	1	0.301976	15.3594
GOTERM_BP_FAT	GO:0019725~cellular homeostasis	17	4.55764	0.0178355	GJD2, CCL3, OPRL1, TAC1, CD52, CLDN11, CCL5, CSRP3, ITPR1, XIRP1, CXCR4, SAA1, CCR10, PLCG2, KCNE1, PLLP, GNG3	260	466	13528	1.89812	1	0.42663	26.1311
GOTERM_BP_FAT	GO:0055080~cation homeostasis	12	3.21716	0.022053	CCL3, CXCR4, SAA1, OPRL1, PLCG2, CCR10, TAC1, CD52, GNG3, CCL5, CSRP3, ITPR1	260	286	13528	2.18311	1	0.451352	31.2919
GOTERM_BP_FAT	GO:0042592~homeostatic process	22	5.89812	0.0526652	GJD2, CCL3, OPRL1, TAC1, CD52, CLDN11, CCL5, CSRP3, ITPR1, GHRHR, PTHLH, ADRB2, MALL, XIRP1, RAC2, CXCR4, SAA1, CCR10, PLCG2, KCNE1, PLLP, GNG3	260	751	13528	1.5242	1	0.609605	59.7694
GOTERM_BP_FAT	GO:0042391~regulation of membrane potential	6	1.60858	0.114805	GJD2, XIRP1, KCNE1, TAC1, PLLP, CLDN11	260	134	13528	2.32974	1	0.749566	87.1568
Annotation Cluster 11	Enrichment Score: 2.1931012924370665
Category	Term	Count	%	PValue	Genes	List Total	Pop Hits	Pop Total	Fold Enrichment	Bonferroni	Benjamini	FDR
GOTERM_BP_FAT	GO:0048514~blood vessel morphogenesis	12	3.21716	0.00250534	VEGFC, SH2D2A, CXCR4, ECSCR, ROBO4, FOXC2, TGFA, NOS2, FGF1, CSRP3, NKX2-5, ANGPT2	260	211	13528	2.9591	0.984803	0.188875	4.13387
GOTERM_BP_FAT	GO:0001525~angiogenesis	9	2.41287	0.00765106	VEGFC, SH2D2A, CXCR4, ECSCR, ROBO4, FOXC2, TGFA, FGF1, ANGPT2	260	148	13528	3.16403	0.999997	0.268495	12.1256
GOTERM_BP_FAT	GO:0001568~blood vessel development	12	3.21716	0.00765491	VEGFC, SH2D2A, CXCR4, ECSCR, ROBO4, FOXC2, TGFA, NOS2, FGF1, CSRP3, NKX2-5, ANGPT2	260	245	13528	2.54845	0.999997	0.263143	12.1313
SP_PIR_KEYWORDS	angiogenesis	6	1.60858	0.00812318	VEGFC, SH2D2A, ECSCR, ROBO4, FGF1, ANGPT2	364	66	19235	4.80395	0.933865	0.165624	10.4817
GOTERM_BP_FAT	GO:0001944~vasculature development	12	3.21716	0.00908322	VEGFC, SH2D2A, CXCR4, ECSCR, ROBO4, FOXC2, TGFA, NOS2, FGF1, CSRP3, NKX2-5, ANGPT2	260	251	13528	2.48753	1	0.287108	14.2358
Annotation Cluster 12	Enrichment Score: 2.1475318896071003
Category	Term	Count	%	PValue	Genes	List Total	Pop Hits	Pop Total	Fold Enrichment	Bonferroni	Benjamini	FDR
INTERPRO	IPR003598:Immunoglobulin subtype 2	14	3.75335	0.000117569	CADM3, ADAMTSL3, ICAM5, NFASC, PSG2, PAPLN, LRRC4C, IL6R, PSG9, PSG7, PSG6, KIRREL, ROBO4, NTM	309	205	16659	3.68184	0.068224	0.068224	0.173539
SMART	SM00408:IGc2	14	3.75335	0.000249562	CADM3, ADAMTSL3, ICAM5, NFASC, PSG2, PAPLN, LRRC4C, IL6R, PSG9, PSG7, PSG6, KIRREL, ROBO4, NTM	184	205	9079	3.36972	0.0350624	0.0350624	0.295154
INTERPRO	IPR013151:Immunoglobulin	13	3.48525	0.000388785	CD83, PSG9, CADM3, PSG7, ICAM5, KIRREL, PSG6, ADAMTSL3, PSG2, NFASC, PAPLN, IL6R, NTM	309	202	16659	3.46962	0.208405	0.110284	0.572802
UP_SEQ_FEATURE	domain:Ig-like C2-type 1	12	3.21716	0.00105369	PSG9, CADM3, PSG7, ICAM5, KIRREL, ADAMTSL3, PSG6, ROBO4, NFASC, PSG2, PAPLN, NTM	364	190	19113	3.31631	0.683755	0.120072	1.67025
UP_SEQ_FEATURE	domain:Ig-like C2-type 2	12	3.21716	0.00109756	PSG9, CADM3, PSG7, ICAM5, KIRREL, ADAMTSL3, PSG6, ROBO4, NFASC, PSG2, PAPLN, NTM	364	191	19113	3.29895	0.698562	0.113008	1.73922
UP_SEQ_FEATURE	domain:Ig-like C2-type 3	9	2.41287	0.00230861	PSG9, PSG7, ICAM5, KIRREL, ADAMTSL3, PSG6, NFASC, PAPLN, NTM	364	122	19113	3.87356	0.919855	0.205027	3.62536
UP_SEQ_FEATURE	domain:Ig-like V-type	9	2.41287	0.00255501	CD83, PSG9, CADM3, CD80, PSG7, PSG6, PSG2, CD300LF, PDCD1LG2	364	124	19113	3.81108	0.938802	0.207691	4.00493
INTERPRO	IPR003599:Immunoglobulin subtype	14	3.75335	0.00867421	CADM3, ADAMTSL3, ICAM5, NFASC, PSG2, PDCD1LG2, CD83, PSG9, CD80, PSG7, PSG6, KIRREL, CD300LF, NTM	309	330	16659	2.2872	0.994678	0.526684	12.0762
INTERPRO	IPR007110:Immunoglobulin-like	18	4.82574	0.0119796	CADM3, ICAM5, ADAMTSL3, NFASC, PSG2, PAPLN, IL6R, LRRC4C, PDCD1LG2, CD83, PSG9, CD80, PSG7, PSG6, KIRREL, ROBO4, CD300LF, NTM	309	501	16659	1.93698	0.999285	0.59562	16.309
INTERPRO	IPR013098:Immunoglobulin I-set	8	2.14477	0.0143135	ICAM5, KIRREL, ADAMTSL3, ROBO4, NFASC, PAPLN, LRRC4C, NTM	309	138	16659	3.12537	0.999827	0.579563	19.1825
INTERPRO	IPR013783:Immunoglobulin-like fold	19	5.09383	0.014821	CADM3, CD3D, ICAM5, ADAMTSL3, NFASC, PSG2, PAPLN, IL6R, LRRC4C, PDCD1LG2, CD83, PSG9, CD80, PSG7, PSG6, KIRREL, ROBO4, CD300LF, NTM	309	553	16659	1.85233	0.999873	0.557727	19.795
SMART	SM00409:IG	14	3.75335	0.0159519	CADM3, ADAMTSL3, ICAM5, NFASC, PSG2, PDCD1LG2, CD83, PSG9, CD80, PSG7, PSG6, KIRREL, CD300LF, NTM	184	330	9079	2.09331	0.899693	0.535366	17.3404
SP_PIR_KEYWORDS	Immunoglobulin domain	17	4.55764	0.0172699	CADM3, ICAM5, NFASC, PSG2, PAPLN, IL6R, LRRC4C, PDCD1LG2, CD83, PSG9, CD80, PSG7, PSG6, KIRREL, ROBO4, CD300LF, NTM	364	470	19235	1.91136	0.996976	0.263114	21.0611
UP_SEQ_FEATURE	short sequence motif:Cell attachment site	6	1.60858	0.0261508	PSG9, PSG7, KIRREL, PSG6, THBS2, NTN1	364	88	19113	3.58011	1	0.79963	34.5163
GOTERM_BP_FAT	GO:0007565~female pregnancy	6	1.60858	0.0601276	PTHLH, PSG9, THBD, PSG7, PSG6, PSG2	260	110	13528	2.83804	1	0.63389	64.783
SP_PIR_KEYWORDS	plasma	5	1.34048	0.0992671	PSG9, PSG7, PSG6, PSG2, F8	364	93	19235	2.84104	1	0.663089	75.811
SP_PIR_KEYWORDS	tandem repeat	4	1.07239	0.168574	PSG7, ZSCAN22, PSG6, PSG2	364	75	19235	2.81832	1	0.760614	91.8424
INTERPRO	IPR013106:Immunoglobulin V-set	8	2.14477	0.177749	PSG9, CADM3, CD80, PSG7, KIRREL, PSG6, PSG2, CD300LF	309	249	16659	1.73213	1	0.954739	94.4487
Annotation Cluster 13	Enrichment Score: 1.871969126798441
Category	Term	Count	%	PValue	Genes	List Total	Pop Hits	Pop Total	Fold Enrichment	Bonferroni	Benjamini	FDR
KEGG_PATHWAY	hsa04060:Cytokine-cytokine receptor interaction	13	3.48525	0.00787388	CCL3, TNFSF4, GDF5, IL6R, EDAR, CCL5, CCL4, TNFRSF4, IL11, VEGFC, TNFRSF11B, CXCR4, CCR10	107	262	5085	2.35803	0.557015	0.334429	8.44487
GOTERM_MF_FAT	GO:0005125~cytokine activity	10	2.68097	0.0120713	BMP10, TNFRSF11B, CCL3, TNFSF4, IL27, GDF5, IL34, CCL5, CCL4, IL11	247	195	12983	2.69553	0.996297	0.503335	15.8771
GOTERM_CC_FAT	GO:0005615~extracellular space	24	6.43432	0.0156414	BMP10, CCL3, TNFSF4, IL27, GDF5, F8, TAC1, TIMP4, IL6R, FGF12, IL34, CCL5, CCL4, IL11, PTHLH, VEGFC, THBD, SAA1, SERPINB5, ULBP2, TGFA, LOXL4, FGF1, ANGPT2	266	685	12782	1.6836	0.986903	0.303218	18.7688
SP_PIR_KEYWORDS	cytokine	9	2.41287	0.0218729	BMP10, CCL3, TNFSF4, IL27, GDF5, IL34, CCL5, CCL4, IL11	364	181	19235	2.62757	0.999367	0.273993	25.9353
Annotation Cluster 14	Enrichment Score: 1.76695256007496
Category	Term	Count	%	PValue	Genes	List Total	Pop Hits	Pop Total	Fold Enrichment	Bonferroni	Benjamini	FDR
GOTERM_BP_FAT	GO:0006935~chemotaxis	11	2.94906	0.00102397	CCL3, RAC2, CXCR4, SAA1, CCR10, ECSCR, IL6R, CCL5, CCL4, PTAFR, SYK	260	160	13528	3.57712	0.819111	0.132803	1.70942
GOTERM_BP_FAT	GO:0042330~taxis	11	2.94906	0.00102397	CCL3, RAC2, CXCR4, SAA1, CCR10, ECSCR, IL6R, CCL5, CCL4, PTAFR, SYK	260	160	13528	3.57712	0.819111	0.132803	1.70942
GOTERM_BP_FAT	GO:0030595~leukocyte chemotaxis	4	1.07239	0.0334069	SAA1, IL6R, CCL5, SYK	260	37	13528	5.62495	1	0.51666	43.5514
GOTERM_BP_FAT	GO:0007610~behavior	16	4.28954	0.0367194	FZD9, CCL3, TAC1, IL6R, CCL5, CCL4, SLC1A2, RAC2, CXCR4, SAA1, ECSCR, CCR10, TMOD2, NHLH2, PTAFR, SYK	260	469	13528	1.77504	1	0.533008	46.7203
GOTERM_BP_FAT	GO:0060326~cell chemotaxis	4	1.07239	0.0382215	SAA1, IL6R, CCL5, SYK	260	39	13528	5.33649	1	0.543263	48.1014
GOTERM_BP_FAT	GO:0007626~locomotory behavior	11	2.94906	0.038516	CCL3, RAC2, CXCR4, SAA1, CCR10, ECSCR, IL6R, CCL5, CCL4, PTAFR, SYK	260	274	13528	2.08883	1	0.537553	48.3683
KEGG_PATHWAY	hsa04062:Chemokine signaling pathway	9	2.41287	0.0403955	CCL3, RAC2, FGR, CXCR4, HCK, CCR10, GNG3, CCL5, CCL4	107	187	5085	2.28722	0.985694	0.757245	36.8853
GOTERM_BP_FAT	GO:0050900~leukocyte migration	4	1.07239	0.0956743	SAA1, IL6R, CCL5, SYK	260	57	13528	3.65128	1	0.719602	81.5943
Annotation Cluster 15	Enrichment Score: 1.7511524097147282
Category	Term	Count	%	PValue	Genes	List Total	Pop Hits	Pop Total	Fold Enrichment	Bonferroni	Benjamini	FDR
SP_PIR_KEYWORDS	potassium channel	7	1.87668	0.00355613	KCNJ4, KCNS1, KCNE1, KCNA3, KCNF1, HCN4, KCNJ12	364	78	19235	4.74236	0.694652	0.102234	4.72115
GOTERM_MF_FAT	GO:0015459~potassium channel regulator activity	4	1.07239	0.0155231	KCNS1, ADRB2, KCNE1, KCNJ12	247	28	12983	7.50896	0.999263	0.513844	19.966
GOTERM_MF_FAT	GO:0016247~channel regulator activity	4	1.07239	0.101062	KCNS1, ADRB2, KCNE1, KCNJ12	247	59	12983	3.56358	1	0.870811	78.0568
Annotation Cluster 16	Enrichment Score: 1.4477628750209153
Category	Term	Count	%	PValue	Genes	List Total	Pop Hits	Pop Total	Fold Enrichment	Bonferroni	Benjamini	FDR
GOTERM_BP_FAT	GO:0002237~response to molecule of bacterial origin	8	2.14477	0.00129008	THBD, PLCG2, TLR2, TAC1, TIMP4, IL6R, CCL5, PTAFR	260	86	13528	4.84007	0.884044	0.152728	2.14917
GOTERM_BP_FAT	GO:0032496~response to lipopolysaccharide	7	1.87668	0.00354216	THBD, PLCG2, TAC1, TIMP4, IL6R, CCL5, PTAFR	260	77	13528	4.73007	0.997321	0.218676	5.79717
GOTERM_BP_FAT	GO:0009617~response to bacterium	11	2.94906	0.00405749	THBD, FGR, HCK, PLCG2, TLR2, TAC1, TIMP4, IL6R, NOS2, CCL5, PTAFR	260	193	13528	2.96548	0.99887	0.229711	6.61374
GOTERM_BP_FAT	GO:0010033~response to organic substance	19	5.09383	0.15127	TLR2, TAC1, TIMP4, CUZD1, IL6R, AQP1, CCL5, GHRHR, CD83, TNFRSF11B, SLC1A2, THBD, PLCG2, FOXC2, GNG3, HDAC9, NEFL, NKX2-5, PTAFR	260	721	13528	1.37113	1	0.796382	93.673
GOTERM_BP_FAT	GO:0048584~positive regulation of response to stimulus	8	2.14477	0.167925	POLR3G, PLCG2, MAPK8IP2, TLR2, TAC1, IL6R, CCL5, SYK	260	236	13528	1.76375	1	0.818144	95.4675
GOTERM_BP_FAT	GO:0032103~positive regulation of response to external stimulus	3	0.80429	0.347456	TAC1, IL6R, CCL5	260	64	13528	2.43894	1	0.941485	99.9242
GOTERM_BP_FAT	GO:0034097~response to cytokine stimulus	3	0.80429	0.448484	TIMP4, IL6R, CCL5	260	79	13528	1.97585	1	0.971557	99.9955
Annotation Cluster 17	Enrichment Score: 1.4409504779587012
Category	Term	Count	%	PValue	Genes	List Total	Pop Hits	Pop Total	Fold Enrichment	Bonferroni	Benjamini	FDR
GOTERM_CC_FAT	GO:0005578~proteinaceous extracellular matrix	14	3.75335	0.0161514	ADAMTSL3, SPOCK2, COL13A1, PAPLN, TIMP4, COL5A3, NTN1, LAMA2, CHADL, TNFRSF11B, LAMB3, FGF1, PRSS36, ADAMTS5	266	320	12782	2.1023	0.988643	0.291392	19.322
GOTERM_CC_FAT	GO:0031012~extracellular matrix	14	3.75335	0.0277718	ADAMTSL3, SPOCK2, COL13A1, PAPLN, TIMP4, COL5A3, NTN1, LAMA2, CHADL, TNFRSF11B, LAMB3, FGF1, PRSS36, ADAMTS5	266	345	12782	1.94996	0.999567	0.365937	31.0211
SP_PIR_KEYWORDS	extracellular matrix	10	2.68097	0.0399746	CHADL, LAMA2, LAMB3, COL13A1, SPOCK2, ADAMTSL3, COL5A3, PRSS36, NTN1, ADAMTS5	364	241	19235	2.19267	0.999999	0.374025	42.525
GOTERM_CC_FAT	GO:0044420~extracellular matrix part	6	1.60858	0.0960728	LAMA2, LAMB3, COL13A1, PAPLN, COL5A3, NTN1	266	117	12782	2.46424	1	0.58022	73.6006
Annotation Cluster 18	Enrichment Score: 1.371229724601367
Category	Term	Count	%	PValue	Genes	List Total	Pop Hits	Pop Total	Fold Enrichment	Bonferroni	Benjamini	FDR
GOTERM_CC_FAT	GO:0030018~Z disc	5	1.34048	0.0149004	BMP10, SORBS2, LDB3, MYOZ2, CSRP3	266	46	12782	5.22311	0.983892	0.312926	17.9588
GOTERM_CC_FAT	GO:0031674~I band	5	1.34048	0.0269776	BMP10, SORBS2, LDB3, MYOZ2, CSRP3	266	55	12782	4.36842	0.999458	0.375027	30.2744
GOTERM_CC_FAT	GO:0043292~contractile fiber	7	1.87668	0.0400634	BMP10, CDK5R1, SORBS2, LDB3, TIMP4, MYOZ2, CSRP3	266	121	12782	2.7799	0.999987	0.400165	41.6747
GOTERM_CC_FAT	GO:0030017~sarcomere	6	1.60858	0.0529463	BMP10, SORBS2, LDB3, TIMP4, MYOZ2, CSRP3	266	98	12782	2.942	1	0.463842	51.1927
GOTERM_CC_FAT	GO:0030016~myofibril	6	1.60858	0.0809423	BMP10, SORBS2, LDB3, TIMP4, MYOZ2, CSRP3	266	111	12782	2.59744	1	0.550853	67.1411
GOTERM_CC_FAT	GO:0044449~contractile fiber part	6	1.60858	0.0858344	BMP10, SORBS2, LDB3, TIMP4, MYOZ2, CSRP3	266	113	12782	2.55147	1	0.560734	69.374
Annotation Cluster 19	Enrichment Score: 1.312003877083542
Category	Term	Count	%	PValue	Genes	List Total	Pop Hits	Pop Total	Fold Enrichment	Bonferroni	Benjamini	FDR
INTERPRO	IPR002049:EGF-like, laminin	5	1.34048	0.00677517	LAMA2, LAMB3, PEAR1, NTN1, SCARF1	309	41	16659	6.57471	0.983189	0.55831	9.55493
SMART	SM00180:EGF_Lam	5	1.34048	0.00904321	LAMA2, LAMB3, PEAR1, NTN1, SCARF1	184	41	9079	6.01736	0.727212	0.477709	10.2
INTERPRO	IPR008211:Laminin, N-terminal	3	0.80429	0.0344683	LAMA2, LAMB3, NTN1	309	16	16659	10.1086	1	0.75473	40.439
UP_SEQ_FEATURE	domain:Laminin N-terminal	3	0.80429	0.036216	LAMA2, LAMB3, NTN1	364	16	19113	9.8453	1	0.853126	44.5316
SMART	SM00136:LamNT	3	0.80429	0.0402875	LAMA2, LAMB3, NTN1	184	16	9079	9.2517	0.997206	0.691513	38.5531
UP_SEQ_FEATURE	domain:Laminin EGF-like 3	3	0.80429	0.0647409	LAMA2, LAMB3, NTN1	364	22	19113	7.16021	1	0.92649	65.6772
UP_SEQ_FEATURE	domain:Laminin EGF-like 1	3	0.80429	0.0867352	LAMA2, LAMB3, NTN1	364	26	19113	6.05864	1	0.950328	76.533
UP_SEQ_FEATURE	domain:Laminin EGF-like 2	3	0.80429	0.0925398	LAMA2, LAMB3, NTN1	364	27	19113	5.83425	1	0.95579	78.8059
GOTERM_CC_FAT	GO:0044420~extracellular matrix part	6	1.60858	0.0960728	LAMA2, LAMB3, COL13A1, PAPLN, COL5A3, NTN1	266	117	12782	2.46424	1	0.58022	73.6006
SP_PIR_KEYWORDS	laminin egf-like domain	3	0.80429	0.109423	LAMA2, LAMB3, NTN1	364	30	19235	5.28434	1	0.657656	79.262
GOTERM_CC_FAT	GO:0005604~basement membrane	4	1.07239	0.219692	LAMA2, LAMB3, PAPLN, NTN1	266	78	12782	2.46424	1	0.75858	96.2028
Annotation Cluster 20	Enrichment Score: 1.3065098167333618
Category	Term	Count	%	PValue	Genes	List Total	Pop Hits	Pop Total	Fold Enrichment	Bonferroni	Benjamini	FDR
GOTERM_MF_FAT	GO:0015267~channel activity	18	4.82574	0.00221972	GJD2, KCNJ15, AQP8, GJB3, KCNA3, AQP1, KCNJ12, ITPR1, KCNJ4, KCNS1, CHRNA9, TOMM40L, KCNE1, KCNF1, PLLP, ANO7, HCN4, CHRNA2	247	412	12983	2.29643	0.640998	0.640998	3.11397
GOTERM_MF_FAT	GO:0022803~passive transmembrane transporter activity	18	4.82574	0.00227834	GJD2, KCNJ15, AQP8, GJB3, KCNA3, AQP1, KCNJ12, ITPR1, KCNJ4, KCNS1, CHRNA9, TOMM40L, KCNE1, KCNF1, PLLP, ANO7, HCN4, CHRNA2	247	413	12983	2.29087	0.650592	0.408893	3.19498
GOTERM_MF_FAT	GO:0005249~voltage-gated potassium channel activity	8	2.14477	0.00289039	KCNJ15, KCNJ4, KCNS1, KCNE1, KCNA3, KCNF1, HCN4, KCNJ12	247	100	12983	4.20502	0.736684	0.359047	4.03695
SP_PIR_KEYWORDS	potassium channel	7	1.87668	0.00355613	KCNJ4, KCNS1, KCNE1, KCNA3, KCNF1, HCN4, KCNJ12	364	78	19235	4.74236	0.694652	0.102234	4.72115
UP_SEQ_FEATURE	short sequence motif:Selectivity filter	6	1.60858	0.00448346	KCNJ15, KCNJ4, KCNS1, KCNA3, KCNF1, KCNJ12	364	57	19113	5.52718	0.992605	0.314398	6.92763
SP_PIR_KEYWORDS	potassium transport	8	2.14477	0.00618856	KCNJ15, KCNJ4, KCNS1, KCNE1, KCNA3, KCNF1, HCN4, KCNJ12	364	115	19235	3.67606	0.873459	0.158245	8.08205
GOTERM_MF_FAT	GO:0022838~substrate specific channel activity	16	4.28954	0.00894764	KCNJ15, AQP8, KCNA3, AQP1, KCNJ12, ITPR1, KCNJ4, KCNS1, CHRNA9, TOMM40L, KCNE1, KCNF1, PLLP, ANO7, HCN4, CHRNA2	247	398	12983	2.11308	0.984132	0.563377	12.0104
SP_PIR_KEYWORDS	potassium	8	2.14477	0.0100188	KCNJ15, KCNJ4, KCNS1, KCNE1, KCNA3, KCNF1, HCN4, KCNJ12	364	126	19235	3.35514	0.965023	0.189065	12.7765
GOTERM_MF_FAT	GO:0030955~potassium ion binding	8	2.14477	0.0109573	KCNJ15, KCNJ4, KCNS1, KCNE1, KCNA3, KCNF1, HCN4, KCNJ12	247	128	12983	3.28517	0.993775	0.571099	14.5166
GOTERM_MF_FAT	GO:0005267~potassium channel activity	8	2.14477	0.0133281	KCNJ15, KCNJ4, KCNS1, KCNE1, KCNA3, KCNF1, HCN4, KCNJ12	247	133	12983	3.16167	0.997941	0.497062	17.3879
SP_PIR_KEYWORDS	ionic channel	13	3.48525	0.0181377	KCNJ15, KCNJ4, KCNS1, CHRNA9, KCNE1, KCNA3, KCNF1, PLLP, HCN4, KCNJ12, ANO7, ITPR1, CHRNA2	364	318	19235	2.16027	0.997747	0.262704	22.0022
GOTERM_MF_FAT	GO:0005251~delayed rectifier potassium channel activity	3	0.80429	0.0208231	KCNS1, KCNE1, KCNA3	247	12	12983	13.1407	0.999939	0.586	25.886
GOTERM_MF_FAT	GO:0022843~voltage-gated cation channel activity	8	2.14477	0.0218941	KCNJ15, KCNJ4, KCNS1, KCNE1, KCNA3, KCNF1, HCN4, KCNJ12	247	147	12983	2.86056	0.999963	0.572774	27.0317
SP_PIR_KEYWORDS	voltage-gated channel	8	2.14477	0.0239182	KCNJ15, KCNJ4, KCNS1, KCNE1, KCNA3, KCNF1, HCN4, KCNJ12	364	150	19235	2.81832	0.999685	0.285304	28.0104
UP_SEQ_FEATURE	site:Role in the control of polyamine-mediated channel gating and in the blocking by intracellular magnesium	3	0.80429	0.0320847	KCNJ15, KCNJ4, KCNJ12	364	15	19113	10.5016	1	0.831454	40.6084
GOTERM_MF_FAT	GO:0005244~voltage-gated ion channel activity	9	2.41287	0.032429	KCNJ15, KCNJ4, KCNS1, TOMM40L, KCNE1, KCNA3, KCNF1, HCN4, KCNJ12	247	195	12983	2.42597	1	0.689335	37.4565
GOTERM_MF_FAT	GO:0022832~voltage-gated channel activity	9	2.41287	0.032429	KCNJ15, KCNJ4, KCNS1, TOMM40L, KCNE1, KCNA3, KCNF1, HCN4, KCNJ12	247	195	12983	2.42597	1	0.689335	37.4565
GOTERM_MF_FAT	GO:0005216~ion channel activity	14	3.75335	0.0326294	KCNJ15, KCNA3, KCNJ12, ITPR1, KCNJ4, KCNS1, CHRNA9, TOMM40L, KCNE1, KCNF1, PLLP, HCN4, ANO7, CHRNA2	247	386	12983	1.90642	1	0.664576	37.6407
PIR_SUPERFAMILY	PIRSF005465:GIRK_kir	3	0.80429	0.0331194	KCNJ15, KCNJ4, KCNJ12	135	16	7396	10.2722	0.993158	0.917284	33.0527
PIR_SUPERFAMILY	PIRSF005465:G protein-activated inward rectifier potassium channel	3	0.80429	0.0331194	KCNJ15, KCNJ4, KCNJ12	135	16	7396	10.2722	0.993158	0.917284	33.0527
GOTERM_MF_FAT	GO:0015276~ligand-gated ion channel activity	7	1.87668	0.033806	KCNJ15, KCNJ4, CHRNA9, HCN4, KCNJ12, ITPR1, CHRNA2	247	127	12983	2.89716	1	0.652482	38.7118
GOTERM_MF_FAT	GO:0022834~ligand-gated channel activity	7	1.87668	0.033806	KCNJ15, KCNJ4, CHRNA9, HCN4, KCNJ12, ITPR1, CHRNA2	247	127	12983	2.89716	1	0.652482	38.7118
GOTERM_MF_FAT	GO:0022836~gated channel activity	12	3.21716	0.0342008	KCNJ15, KCNJ4, KCNS1, CHRNA9, TOMM40L, KCNE1, KCNA3, KCNF1, HCN4, KCNJ12, ITPR1, CHRNA2	247	310	12983	2.03469	1	0.633096	39.0673
GOTERM_BP_FAT	GO:0006813~potassium ion transport	8	2.14477	0.0343712	KCNJ15, KCNJ4, KCNS1, KCNE1, KCNA3, KCNF1, HCN4, KCNJ12	260	160	13528	2.60154	1	0.517937	44.4917
INTERPRO	IPR001838:Potassium channel, inwardly rectifying, Kir-like	3	0.80429	0.0344683	KCNJ15, KCNJ4, KCNJ12	309	16	16659	10.1086	1	0.75473	40.439
INTERPRO	IPR013521:Potassium channel, inwardly rectifying, Kir, conserved region 2	3	0.80429	0.0344683	KCNJ15, KCNJ4, KCNJ12	309	16	16659	10.1086	1	0.75473	40.439
INTERPRO	IPR013518:Potassium channel, inwardly rectifying, Kir, cytoplasmic	3	0.80429	0.0344683	KCNJ15, KCNJ4, KCNJ12	309	16	16659	10.1086	1	0.75473	40.439
INTERPRO	IPR016449:Potassium channel, inwardly rectifying, Kir	3	0.80429	0.0344683	KCNJ15, KCNJ4, KCNJ12	309	16	16659	10.1086	1	0.75473	40.439
UP_SEQ_FEATURE	region of interest:H5 (pore-forming helix)	3	0.80429	0.036216	KCNJ15, KCNJ4, KCNJ12	364	16	19113	9.8453	1	0.853126	44.5316
GOTERM_MF_FAT	GO:0005261~cation channel activity	11	2.94906	0.0368816	KCNJ15, KCNJ4, KCNS1, CHRNA9, KCNE1, KCNA3, KCNF1, HCN4, KCNJ12, ITPR1, CHRNA2	247	275	12983	2.10251	1	0.639063	41.4313
GOTERM_MF_FAT	GO:0046873~metal ion transmembrane transporter activity	12	3.21716	0.0477955	KCNJ15, KCNJ4, KCNS1, CHRNA9, ATP2A3, KCNE1, KCNA3, KCNF1, HCN4, KCNJ12, ITPR1, CHRNA2	247	328	12983	1.92303	1	0.69526	50.2027
GOTERM_MF_FAT	GO:0005242~inward rectifier potassium channel activity	3	0.80429	0.0644307	KCNJ15, KCNJ4, KCNJ12	247	22	12983	7.16765	1	0.768234	61.2528
INTERPRO	IPR003968:Potassium channel, voltage dependent, Kv	3	0.80429	0.088392	KCNS1, KCNA3, KCNF1	309	27	16659	5.99029	1	0.920195	74.5164
GOTERM_CC_FAT	GO:0008076~voltage-gated potassium channel complex	5	1.34048	0.103289	KCNJ4, KCNS1, KCNE1, KCNA3, KCNF1	266	86	12782	2.79376	1	0.585959	76.2482
GOTERM_CC_FAT	GO:0034705~potassium channel complex	5	1.34048	0.103289	KCNJ4, KCNS1, KCNE1, KCNA3, KCNF1	266	86	12782	2.79376	1	0.585959	76.2482
INTERPRO	IPR003091:Voltage-dependent potassium channel	3	0.80429	0.123883	KCNS1, KCNA3, KCNF1	309	33	16659	4.90115	1	0.923009	85.8261
SP_PIR_KEYWORDS	ion transport	16	4.28954	0.133866	KCNJ15, KCNA3, SLC22A11, KCNJ12, ITPR1, KCNJ4, KCNS1, CHRNA9, ATP2A3, TOMM40L, KCNE1, KCNF1, PLLP, ANO7, HCN4, CHRNA2	364	578	19235	1.46279	1	0.725676	85.7871
GOTERM_CC_FAT	GO:0034702~ion channel complex	8	2.14477	0.135657	KCNJ4, KCNS1, CHRNA9, KCNE1, KCNA3, KCNF1, ANO7, CHRNA2	266	205	12782	1.87522	1	0.651818	85.3726
GOTERM_MF_FAT	GO:0031420~alkali metal ion binding	8	2.14477	0.142871	KCNJ15, KCNJ4, KCNS1, KCNE1, KCNA3, KCNF1, HCN4, KCNJ12	247	228	12983	1.84431	1	0.935009	88.8609
INTERPRO	IPR005821:Ion transport	5	1.34048	0.146747	KCNS1, KCNA3, KCNF1, HCN4, ITPR1	309	110	16659	2.45057	1	0.944438	90.4096
GOTERM_BP_FAT	GO:0006811~ion transport	20	5.36193	0.150395	KCNJ15, KCNA3, SLC22A11, AQP1, KCNJ12, ITPR1, KCNJ4, KCNS1, SLC1A2, CHRNA9, ATP2A3, WNK4, TOMM40L, KCNE1, KCNF1, PLLP, ANO7, HCN4, OCA2, CHRNA2	260	768	13528	1.35497	1	0.796228	93.5622
INTERPRO	IPR003131:Potassium channel, voltage dependent, Kv, tetramerisation	3	0.80429	0.249868	KCNS1, KCNA3, KCNF1	309	52	16659	3.11034	1	0.976631	98.5696
GOTERM_CC_FAT	GO:0034703~cation channel complex	5	1.34048	0.293051	KCNJ4, KCNS1, KCNE1, KCNA3, KCNF1	266	132	12782	1.82018	1	0.812344	98.967
GOTERM_BP_FAT	GO:0030001~metal ion transport	11	2.94906	0.399175	KCNJ15, KCNJ4, KCNS1, CHRNA9, ATP2A3, KCNE1, KCNA3, KCNF1, HCN4, KCNJ12, ITPR1	260	465	13528	1.23084	1	0.958603	99.9811
GOTERM_BP_FAT	GO:0015672~monovalent inorganic cation transport	8	2.14477	0.408189	KCNJ15, KCNJ4, KCNS1, KCNE1, KCNA3, KCNF1, HCN4, KCNJ12	260	318	13528	1.30895	1	0.961406	99.9853
UP_SEQ_FEATURE	short sequence motif:PDZ-binding	3	0.80429	0.418238	KCNJ4, KCNA3, KCNJ12	364	75	19113	2.10033	1	0.999948	99.9826
GOTERM_BP_FAT	GO:0006812~cation transport	12	3.21716	0.487165	KCNJ15, KCNJ4, KCNS1, CHRNA9, ATP2A3, KCNE1, KCNA3, KCNF1, AQP1, HCN4, KCNJ12, ITPR1	260	553	13528	1.12906	1	0.978006	99.9987
GOTERM_BP_FAT	GO:0055085~transmembrane transport	11	2.94906	0.654385	KCNS1, TOMM40L, ABCC3, KCNA3, KCNF1, MFSD2A, SLC22A11, AQP1, HCN4, ITPR1, OCA2	260	569	13528	1.00587	1	0.994732	100
GOTERM_BP_FAT	GO:0006936~muscle contraction	3	0.80429	0.794647	KCNE1, HCN4, KCNJ12	260	153	13528	1.02021	1	0.998991	100
GOTERM_BP_FAT	GO:0003012~muscle system process	3	0.80429	0.835451	KCNE1, HCN4, KCNJ12	260	168	13528	0.929121	1	0.999566	100
SP_PIR_KEYWORDS	transport	25	6.70241	0.938944	KCNJ15, AQP8, KCNA3, MFSD2A, SLC22A11, KCNJ12, AQP1, KCNS1, SLC1A2, LAPTM5, CHRNA9, KCNE1, HCN4, ANO7, OCA2, CHRNA2, SLC6A15, ITPR1, KCNJ4, ATP2A3, TOMM40L, ABCC3, KCNF1, PLLP, SLC14A2	364	1670	19235	0.791069	1	0.999859	100
Annotation Cluster 21	Enrichment Score: 1.2987385383313688
Category	Term	Count	%	PValue	Genes	List Total	Pop Hits	Pop Total	Fold Enrichment	Bonferroni	Benjamini	FDR
GOTERM_BP_FAT	GO:0001817~regulation of cytokine production	10	2.68097	0.00813934	POLR3G, CD83, TNFSF4, CD80, SAA1, IL27, TLR2, IL6R, TNFRSF4, SYK	260	181	13528	2.87463	0.999999	0.271824	12.8504
GOTERM_BP_FAT	GO:0046637~regulation of alpha-beta T cell differentiation	4	1.07239	0.011687	CD83, CD80, IL27, SYK	260	25	13528	8.32492	1	0.335526	17.9506
GOTERM_BP_FAT	GO:0002684~positive regulation of immune system process	11	2.94906	0.016462	POLR3G, CD83, CD80, PLCG2, TLR2, TAC1, IL6R, NOS2, TNFRSF4, PDCD1LG2, SYK	260	238	13528	2.40478	1	0.40709	24.3732
GOTERM_BP_FAT	GO:0050671~positive regulation of lymphocyte proliferation	5	1.34048	0.0208805	CD80, TAC1, TNFRSF4, PDCD1LG2, SYK	260	55	13528	4.73007	1	0.443994	29.8923
GOTERM_BP_FAT	GO:0050670~regulation of lymphocyte proliferation	6	1.60858	0.0214422	CD80, IL27, TAC1, TNFRSF4, PDCD1LG2, SYK	260	83	13528	3.76126	1	0.447363	30.5661
GOTERM_BP_FAT	GO:0032946~positive regulation of mononuclear cell proliferation	5	1.34048	0.0221585	CD80, TAC1, TNFRSF4, PDCD1LG2, SYK	260	56	13528	4.6456	1	0.442533	31.4166
GOTERM_BP_FAT	GO:0070665~positive regulation of leukocyte proliferation	5	1.34048	0.0221585	CD80, TAC1, TNFRSF4, PDCD1LG2, SYK	260	56	13528	4.6456	1	0.442533	31.4166
GOTERM_BP_FAT	GO:0032944~regulation of mononuclear cell proliferation	6	1.60858	0.0224551	CD80, IL27, TAC1, TNFRSF4, PDCD1LG2, SYK	260	84	13528	3.71648	1	0.441863	31.7659
GOTERM_BP_FAT	GO:0070663~regulation of leukocyte proliferation	6	1.60858	0.0224551	CD80, IL27, TAC1, TNFRSF4, PDCD1LG2, SYK	260	84	13528	3.71648	1	0.441863	31.7659
GOTERM_BP_FAT	GO:0051249~regulation of lymphocyte activation	8	2.14477	0.0238081	CD83, LAT, CD80, IL27, TAC1, TNFRSF4, PDCD1LG2, SYK	260	148	13528	2.81247	1	0.446458	33.3379
GOTERM_BP_FAT	GO:0046634~regulation of alpha-beta T cell activation	4	1.07239	0.0311261	CD83, CD80, IL27, SYK	260	36	13528	5.7812	1	0.519529	41.2674
GOTERM_BP_FAT	GO:0043370~regulation of CD4-positive, alpha beta T cell differentiation	3	0.80429	0.0325373	CD83, CD80, IL27	260	15	13528	10.4062	1	0.511778	42.6906
GOTERM_BP_FAT	GO:0051251~positive regulation of lymphocyte activation	6	1.60858	0.0384955	CD83, CD80, TAC1, TNFRSF4, PDCD1LG2, SYK	260	97	13528	3.2184	1	0.541585	48.3497
GOTERM_BP_FAT	GO:0002694~regulation of leukocyte activation	8	2.14477	0.0406648	CD83, LAT, CD80, IL27, TAC1, TNFRSF4, PDCD1LG2, SYK	260	166	13528	2.50751	1	0.549057	50.2762
GOTERM_BP_FAT	GO:0050865~regulation of cell activation	8	2.14477	0.0513533	CD83, LAT, CD80, IL27, TAC1, TNFRSF4, PDCD1LG2, SYK	260	175	13528	2.37855	1	0.603939	58.8214
GOTERM_BP_FAT	GO:0002696~positive regulation of leukocyte activation	6	1.60858	0.0528637	CD83, CD80, TAC1, TNFRSF4, PDCD1LG2, SYK	260	106	13528	2.94514	1	0.60722	59.911
GOTERM_BP_FAT	GO:0046638~positive regulation of alpha-beta T cell differentiation	3	0.80429	0.0553253	CD83, CD80, SYK	260	20	13528	7.80462	1	0.613223	61.6289
GOTERM_BP_FAT	GO:0050867~positive regulation of cell activation	6	1.60858	0.0620281	CD83, CD80, TAC1, TNFRSF4, PDCD1LG2, SYK	260	111	13528	2.81247	1	0.63169	65.9625
GOTERM_BP_FAT	GO:0045580~regulation of T cell differentiation	4	1.07239	0.0738752	CD83, CD80, IL27, SYK	260	51	13528	4.08084	1	0.671698	72.5178
GOTERM_BP_FAT	GO:0050863~regulation of T cell activation	6	1.60858	0.0741367	CD83, LAT, CD80, IL27, PDCD1LG2, SYK	260	117	13528	2.66824	1	0.669875	72.6481
GOTERM_BP_FAT	GO:0046635~positive regulation of alpha-beta T cell activation	3	0.80429	0.0878873	CD83, CD80, SYK	260	26	13528	6.00355	1	0.698651	78.7372
GOTERM_BP_FAT	GO:0042129~regulation of T cell proliferation	4	1.07239	0.115594	CD80, IL27, PDCD1LG2, SYK	260	62	13528	3.35682	1	0.74974	87.348
GOTERM_BP_FAT	GO:0045619~regulation of lymphocyte differentiation	4	1.07239	0.119752	CD83, CD80, IL27, SYK	260	63	13528	3.30354	1	0.751271	88.3127
GOTERM_BP_FAT	GO:0045582~positive regulation of T cell differentiation	3	0.80429	0.12466	CD83, CD80, SYK	260	32	13528	4.87788	1	0.761562	89.3624
GOTERM_BP_FAT	GO:0045621~positive regulation of lymphocyte differentiation	3	0.80429	0.144208	CD83, CD80, SYK	260	35	13528	4.45978	1	0.787131	92.7261
GOTERM_BP_FAT	GO:0042102~positive regulation of T cell proliferation	3	0.80429	0.171155	CD80, PDCD1LG2, SYK	260	39	13528	4.00237	1	0.821197	95.7546
GOTERM_BP_FAT	GO:0050870~positive regulation of T cell activation	4	1.07239	0.178246	CD83, CD80, PDCD1LG2, SYK	260	76	13528	2.73846	1	0.828221	96.3262
GOTERM_BP_FAT	GO:0042108~positive regulation of cytokine biosynthetic process	3	0.80429	0.234103	CD80, IL27, SYK	260	48	13528	3.25192	1	0.881143	98.8764
GOTERM_BP_FAT	GO:0042035~regulation of cytokine biosynthetic process	3	0.80429	0.415702	CD80, IL27, SYK	260	74	13528	2.10936	1	0.963459	99.9882
Annotation Cluster 22	Enrichment Score: 1.291706543043614
Category	Term	Count	%	PValue	Genes	List Total	Pop Hits	Pop Total	Fold Enrichment	Bonferroni	Benjamini	FDR
UP_SEQ_FEATURE	domain:C2 1	5	1.34048	0.0216669	CPNE5, SYT12, SYT14, SYTL4, MCTP1	364	56	19113	4.68824	1	0.775756	29.5294
UP_SEQ_FEATURE	domain:C2 2	5	1.34048	0.0216669	CPNE5, SYT12, SYT14, SYTL4, MCTP1	364	56	19113	4.68824	1	0.775756	29.5294
INTERPRO	IPR018029:C2 membrane targeting protein	6	1.60858	0.0468927	CPNE5, PLCG2, SYT12, SYT14, SYTL4, MCTP1	309	106	16659	3.05166	1	0.835368	50.8108
INTERPRO	IPR000008:C2 calcium-dependent membrane targeting	6	1.60858	0.110556	CPNE5, PLCG2, SYT12, SYT14, SYTL4, MCTP1	309	137	16659	2.36114	1	0.933342	82.2848
SMART	SM00239:C2	6	1.60858	0.14295	CPNE5, PLCG2, SYT12, SYT14, SYTL4, MCTP1	184	137	9079	2.16098	1	0.86539	83.9084
Annotation Cluster 23	Enrichment Score: 1.257930659250987
Category	Term	Count	%	PValue	Genes	List Total	Pop Hits	Pop Total	Fold Enrichment	Bonferroni	Benjamini	FDR
INTERPRO	IPR013032:EGF-like region, conserved site	13	3.48525	0.00852904	LAMA2, LAMB3, PEAR1, THBD, SNED1, ADAM23, TGFA, CNTNAP1, ELTD1, CSPG5, THBS2, NTN1, SCARF1	309	293	16659	2.39203	0.994189	0.575986	11.8858
INTERPRO	IPR006210:EGF-like	10	2.68097	0.0125948	PEAR1, THBD, SNED1, ADAM23, TGFA, CNTNAP1, ELTD1, CSPG5, THBS2, SCARF1	309	201	16659	2.68222	0.999508	0.57104	17.0755
SMART	SM00181:EGF	10	2.68097	0.0203159	PEAR1, THBD, SNED1, ADAM23, TGFA, CNTNAP1, ELTD1, CSPG5, THBS2, SCARF1	184	201	9079	2.45485	0.946874	0.519905	21.5788
UP_SEQ_FEATURE	domain:EGF-like 1	7	1.87668	0.0270681	PEAR1, THBD, SNED1, CNTNAP1, ELTD1, THBS2, SCARF1	364	120	19113	3.06298	1	0.793436	35.4948
INTERPRO	IPR000742:EGF-like, type 3	9	2.41287	0.0279188	PEAR1, THBD, SNED1, ADAM23, TGFA, CNTNAP1, ELTD1, THBS2, SCARF1	309	194	16659	2.5011	1	0.703458	34.1836
SP_PIR_KEYWORDS	egf-like domain	10	2.68097	0.0310715	PEAR1, THBD, SNED1, ADAM23, TGFA, CNTNAP1, ELTD1, CSPG5, THBS2, SCARF1	364	230	19235	2.29754	0.999973	0.332535	34.8517
UP_SEQ_FEATURE	domain:EGF-like 5	4	1.07239	0.0425888	PEAR1, THBD, SNED1, SCARF1	364	41	19113	5.12276	1	0.873355	50.1101
UP_SEQ_FEATURE	domain:EGF-like 2	5	1.34048	0.0866222	PEAR1, THBD, SNED1, CNTNAP1, SCARF1	364	88	19113	2.98342	1	0.954585	76.4866
INTERPRO	IPR013111:EGF, extracellular	4	1.07239	0.110959	PEAR1, SNED1, ADAM23, SCARF1	309	63	16659	3.42302	1	0.927047	82.4028
UP_SEQ_FEATURE	domain:EGF-like 3	4	1.07239	0.170784	PEAR1, SNED1, THBS2, SCARF1	364	75	19113	2.80044	1	0.99398	94.9817
UP_SEQ_FEATURE	domain:EGF-like 6	3	0.80429	0.196478	PEAR1, SNED1, SCARF1	364	43	19113	3.66337	1	0.996612	96.965
INTERPRO	IPR006209:EGF	5	1.34048	0.208689	THBD, SNED1, TGFA, CNTNAP1, THBS2	309	127	16659	2.12254	1	0.964893	96.8499
UP_SEQ_FEATURE	domain:EGF-like 4	3	0.80429	0.301934	PEAR1, THBD, SCARF1	364	58	19113	2.71594	1	0.999473	99.6794
Annotation Cluster 24	Enrichment Score: 1.2450811526643084
Category	Term	Count	%	PValue	Genes	List Total	Pop Hits	Pop Total	Fold Enrichment	Bonferroni	Benjamini	FDR
GOTERM_CC_FAT	GO:0043005~neuron projection	15	4.02145	0.0121187	CDK5R1, CPNE5, NFASC, TAC1, AQP1, KCNJ12, DDN, KCNJ4, SLC1A2, ADRB2, CXCR4, TMOD2, CNTNAP1, HCN4, NEFL	266	342	12782	2.10757	0.965021	0.284877	14.8511
GOTERM_CC_FAT	GO:0043025~cell soma	8	2.14477	0.0607239	KCNJ4, CDK5R1, CPNE5, MAPK8IP2, TAC1, AQP1, DDN, KCNJ12	266	168	12782	2.28822	1	0.484491	56.2213
GOTERM_CC_FAT	GO:0030425~dendrite	6	1.60858	0.25	KCNJ4, ADRB2, SLC1A2, CDK5R1, DDN, KCNJ12	266	163	12782	1.76881	1	0.781593	97.7478
Annotation Cluster 25	Enrichment Score: 1.242401874880383
Category	Term	Count	%	PValue	Genes	List Total	Pop Hits	Pop Total	Fold Enrichment	Bonferroni	Benjamini	FDR
GOTERM_BP_FAT	GO:0008284~positive regulation of cell proliferation	21	5.63003	0.000141008	BMP10, NACC2, TNFSF4, TAC1, IL6R, IL34, VASH2, TNFRSF4, NTN1, PDCD1LG2, GHRHR, IL11, PTHLH, VEGFC, ADRB2, CD80, RAC2, TGFA, FGF1, NKX2-5, SYK	260	414	13528	2.63924	0.209713	0.0754544	0.23705
GOTERM_BP_FAT	GO:0043408~regulation of MAPKKK cascade	8	2.14477	0.00494163	ADRB2, MAP3K5, MAPK8IP2, MAP4K1, ZEB2, IL6R, IL11, SYK	260	109	13528	3.81877	0.999743	0.248064	7.99922
GOTERM_BP_FAT	GO:0001932~regulation of protein amino acid phosphorylation	10	2.68097	0.00611533	VEGFC, BMP10, MAP3K5, CD80, MAP4K1, ZEB2, IL6R, IL34, IL11, SYK	260	173	13528	3.00756	0.999964	0.260005	9.80861
GOTERM_BP_FAT	GO:0001934~positive regulation of protein amino acid phosphorylation	7	1.87668	0.00718513	VEGFC, BMP10, CD80, IL6R, IL34, IL11, SYK	260	89	13528	4.09231	0.999994	0.271464	11.4286
GOTERM_BP_FAT	GO:0042327~positive regulation of phosphorylation	7	1.87668	0.0107757	VEGFC, BMP10, CD80, IL6R, IL34, IL11, SYK	260	97	13528	3.7548	1	0.319365	16.668
SP_PIR_KEYWORDS	growth factor	8	2.14477	0.0122371	VEGFC, BMP10, GDF5, TGFA, FGF12, IL34, FGF1, IL11	364	131	19235	3.22708	0.983429	0.214301	15.3927
GOTERM_BP_FAT	GO:0045937~positive regulation of phosphate metabolic process	7	1.87668	0.012402	VEGFC, BMP10, CD80, IL6R, IL34, IL11, SYK	260	100	13528	3.64215	1	0.346275	18.944
GOTERM_BP_FAT	GO:0010562~positive regulation of phosphorus metabolic process	7	1.87668	0.012402	VEGFC, BMP10, CD80, IL6R, IL34, IL11, SYK	260	100	13528	3.64215	1	0.346275	18.944
GOTERM_BP_FAT	GO:0043406~positive regulation of MAP kinase activity	7	1.87668	0.0135776	MAP3K5, CXCR4, TGFA, MAP4K1, ZEB2, GNG3, SYK	260	102	13528	3.57074	1	0.360697	20.5525
GOTERM_BP_FAT	GO:0042325~regulation of phosphorylation	17	4.55764	0.0178355	BMP10, CDK5R1, MAP4K1, ZEB2, IL6R, IL34, TNFRSF4, IL11, VEGFC, ADRB2, MAP3K5, CD80, CXCR4, TGFA, GNG3, PPP1R14C, SYK	260	466	13528	1.89812	1	0.42663	26.1311
GOTERM_BP_FAT	GO:0000187~activation of MAPK activity	6	1.60858	0.0204595	MAP3K5, CXCR4, TGFA, MAP4K1, GNG3, SYK	260	82	13528	3.80713	1	0.448352	29.3832
GOTERM_BP_FAT	GO:0043507~positive regulation of JUN kinase activity	4	1.07239	0.0228571	MAP3K5, MAP4K1, ZEB2, SYK	260	32	13528	6.50385	1	0.442736	32.2365
GOTERM_BP_FAT	GO:0019220~regulation of phosphate metabolic process	17	4.55764	0.0245684	BMP10, CDK5R1, MAP4K1, ZEB2, IL6R, IL34, TNFRSF4, IL11, VEGFC, ADRB2, MAP3K5, CD80, CXCR4, TGFA, GNG3, PPP1R14C, SYK	260	485	13528	1.82376	1	0.452117	34.2064
GOTERM_BP_FAT	GO:0051174~regulation of phosphorus metabolic process	17	4.55764	0.0245684	BMP10, CDK5R1, MAP4K1, ZEB2, IL6R, IL34, TNFRSF4, IL11, VEGFC, ADRB2, MAP3K5, CD80, CXCR4, TGFA, GNG3, PPP1R14C, SYK	260	485	13528	1.82376	1	0.452117	34.2064
GOTERM_BP_FAT	GO:0010647~positive regulation of cell communication	13	3.48525	0.0248363	LAMA2, BMP10, ADRB2, CD80, MAPK8IP2, TMOD2, TGFA, TAC1, ZEB2, IL6R, GHRHR, IL11, SYK	260	329	13528	2.05593	1	0.450995	34.5099
GOTERM_BP_FAT	GO:0007254~JNK cascade	5	1.34048	0.0262745	MAP3K5, ARHGEF6, MAPK8IP2, MAP4K1, SYK	260	59	13528	4.40939	1	0.465218	36.1166
GOTERM_BP_FAT	GO:0031098~stress-activated protein kinase signaling pathway	5	1.34048	0.0324315	MAP3K5, ARHGEF6, MAPK8IP2, MAP4K1, SYK	260	63	13528	4.12943	1	0.5152	42.5851
GOTERM_BP_FAT	GO:0043506~regulation of JUN kinase activity	4	1.07239	0.0334069	MAP3K5, MAP4K1, ZEB2, SYK	260	37	13528	5.62495	1	0.51666	43.5514
GOTERM_BP_FAT	GO:0046328~regulation of JNK cascade	5	1.34048	0.0358005	MAP3K5, MAPK8IP2, MAP4K1, ZEB2, SYK	260	65	13528	4.00237	1	0.528198	45.8584
GOTERM_BP_FAT	GO:0070302~regulation of stress-activated protein kinase signaling pathway	5	1.34048	0.0431237	MAP3K5, MAPK8IP2, MAP4K1, ZEB2, SYK	260	69	13528	3.77035	1	0.562486	52.3783
GOTERM_BP_FAT	GO:0007243~protein kinase cascade	13	3.48525	0.0529025	ARHGEF6, TLR2, MAP4K1, DAPK2, MAP3K5, CXCR4, WNK4, MAPK8IP2, TGFA, GNG3, NOS2, FGF1, SYK	260	370	13528	1.82811	1	0.603733	59.9386
GOTERM_BP_FAT	GO:0043405~regulation of MAP kinase activity	7	1.87668	0.0539496	MAP3K5, CXCR4, TGFA, MAP4K1, ZEB2, GNG3, SYK	260	141	13528	2.58309	1	0.607402	60.6776
GOTERM_BP_FAT	GO:0009967~positive regulation of signal transduction	11	2.94906	0.0579766	BMP10, ADRB2, CD80, MAPK8IP2, TMOD2, TGFA, ZEB2, IL6R, GHRHR, IL11, SYK	260	295	13528	1.94013	1	0.623662	63.4016
GOTERM_BP_FAT	GO:0050731~positive regulation of peptidyl-tyrosine phosphorylation	4	1.07239	0.0607517	CD80, IL6R, IL11, SYK	260	47	13528	4.42815	1	0.630735	65.1745
GOTERM_BP_FAT	GO:0000165~MAPKKK cascade	8	2.14477	0.0637499	MAP3K5, CXCR4, ARHGEF6, MAPK8IP2, TGFA, MAP4K1, GNG3, SYK	260	184	13528	2.26221	1	0.638675	66.9989
GOTERM_BP_FAT	GO:0043410~positive regulation of MAPKKK cascade	4	1.07239	0.0639213	ADRB2, MAPK8IP2, IL6R, IL11	260	48	13528	4.3359	1	0.636305	67.1004
GOTERM_BP_FAT	GO:0007257~activation of JUN kinase activity	3	0.80429	0.0878873	MAP3K5, MAP4K1, SYK	260	26	13528	6.00355	1	0.698651	78.7372
GOTERM_BP_FAT	GO:0031399~regulation of protein modification process	10	2.68097	0.114343	VEGFC, BMP10, MAP3K5, CD80, MAP4K1, ZEB2, IL6R, IL34, IL11, SYK	260	295	13528	1.76375	1	0.750445	87.0435
GOTERM_BP_FAT	GO:0080135~regulation of cellular response to stress	5	1.34048	0.135362	MAP3K5, MAPK8IP2, MAP4K1, ZEB2, SYK	260	103	13528	2.52577	1	0.776521	91.3517
GOTERM_BP_FAT	GO:0045860~positive regulation of protein kinase activity	8	2.14477	0.136626	ADRB2, MAP3K5, CXCR4, TGFA, MAP4K1, ZEB2, GNG3, SYK	260	223	13528	1.86657	1	0.77781	91.5621
GOTERM_BP_FAT	GO:0050730~regulation of peptidyl-tyrosine phosphorylation	4	1.07239	0.141333	CD80, IL6R, IL11, SYK	260	68	13528	3.06063	1	0.787897	92.3037
GOTERM_BP_FAT	GO:0031401~positive regulation of protein modification process	7	1.87668	0.149611	VEGFC, BMP10, CD80, IL6R, IL34, IL11, SYK	260	187	13528	1.94768	1	0.79629	93.4615
GOTERM_BP_FAT	GO:0033674~positive regulation of kinase activity	8	2.14477	0.155182	ADRB2, MAP3K5, CXCR4, TGFA, MAP4K1, ZEB2, GNG3, SYK	260	231	13528	1.80193	1	0.803457	94.1462
GOTERM_BP_FAT	GO:0044093~positive regulation of molecular function	16	4.28954	0.15569	FOXL2, TLR2, MAP4K1, ZEB2, GHRHR, PTHLH, MAP3K5, ADRB2, CXCR4, NPM2, PLCG2, TGFA, GNG3, NKX2-5, RHEBL1, SYK	260	586	13528	1.42064	1	0.802753	94.2052
GOTERM_BP_FAT	GO:0051347~positive regulation of transferase activity	8	2.14477	0.179685	ADRB2, MAP3K5, CXCR4, TGFA, MAP4K1, ZEB2, GNG3, SYK	260	240	13528	1.73436	1	0.829288	96.433
GOTERM_BP_FAT	GO:0010627~regulation of protein kinase cascade	8	2.14477	0.199465	ADRB2, MAP3K5, MAPK8IP2, MAP4K1, ZEB2, IL6R, IL11, SYK	260	249	13528	1.67167	1	0.852507	97.6346
GOTERM_BP_FAT	GO:0045859~regulation of protein kinase activity	10	2.68097	0.219443	ADRB2, CDK5R1, MAP3K5, CXCR4, TGFA, MAP4K1, ZEB2, GNG3, TNFRSF4, SYK	260	345	13528	1.50814	1	0.870876	98.4541
GOTERM_BP_FAT	GO:0043549~regulation of kinase activity	10	2.68097	0.246431	ADRB2, CDK5R1, MAP3K5, CXCR4, TGFA, MAP4K1, ZEB2, GNG3, TNFRSF4, SYK	260	357	13528	1.45744	1	0.891063	99.1449
GOTERM_BP_FAT	GO:0032270~positive regulation of cellular protein metabolic process	7	1.87668	0.287284	VEGFC, BMP10, CD80, IL6R, IL34, IL11, SYK	260	233	13528	1.56316	1	0.918003	99.6653
GOTERM_BP_FAT	GO:0051338~regulation of transferase activity	10	2.68097	0.288176	ADRB2, CDK5R1, MAP3K5, CXCR4, TGFA, MAP4K1, ZEB2, GNG3, TNFRSF4, SYK	260	372	13528	1.39868	1	0.917855	99.6723
GOTERM_BP_FAT	GO:0051247~positive regulation of protein metabolic process	7	1.87668	0.321249	VEGFC, BMP10, CD80, IL6R, IL34, IL11, SYK	260	243	13528	1.49883	1	0.930919	99.8529
GOTERM_BP_FAT	GO:0043085~positive regulation of catalytic activity	12	3.21716	0.410436	PTHLH, ADRB2, FOXL2, MAP3K5, CXCR4, NPM2, TGFA, MAP4K1, ZEB2, GNG3, GHRHR, SYK	260	520	13528	1.20071	1	0.961846	99.9863
GOTERM_BP_FAT	GO:0032268~regulation of cellular protein metabolic process	10	2.68097	0.55803	VEGFC, BMP10, MAP3K5, CD80, MAP4K1, ZEB2, IL6R, IL34, IL11, SYK	260	474	13528	1.0977	1	0.988531	99.9999
GOTERM_BP_FAT	GO:0010604~positive regulation of macromolecule metabolic process	17	4.55764	0.578887	BMP10, FOXL2, IL27, EHF, IL6R, IL34, ZIC3, IL11, VEGFC, ADRB2, CD80, NRL, NPM2, FOXC2, NKX2-5, NFIB, SYK	260	857	13528	1.03212	1	0.99021	100
GOTERM_BP_FAT	GO:0010740~positive regulation of protein kinase cascade	4	1.07239	0.623493	ADRB2, MAPK8IP2, IL6R, IL11	260	167	13528	1.24625	1	0.993268	100
GOTERM_BP_FAT	GO:0033554~cellular response to stress	8	2.14477	0.920913	CLSPN, DHRS2, MAP3K5, ARHGEF6, MAPK8IP2, MAP4K1, NEFL, SYK	260	566	13528	0.735417	1	0.999968	100
Annotation Cluster 26	Enrichment Score: 1.2058807695418272
Category	Term	Count	%	PValue	Genes	List Total	Pop Hits	Pop Total	Fold Enrichment	Bonferroni	Benjamini	FDR
GOTERM_BP_FAT	GO:0051050~positive regulation of transport	12	3.21716	0.00382678	VEGFC, ADRB2, SLC1A2, TNFSF4, SAA1, PLCG2, TAC1, EDAR, TNFRSF4, NKX2-5, GHRHR, SYK	260	223	13528	2.79986	0.998337	0.225832	6.24899
GOTERM_BP_FAT	GO:0051047~positive regulation of secretion	7	1.87668	0.0183033	VEGFC, TNFSF4, SAA1, TAC1, TNFRSF4, GHRHR, SYK	260	109	13528	3.34143	1	0.423372	26.721
GOTERM_BP_FAT	GO:0051222~positive regulation of protein transport	5	1.34048	0.0393644	VEGFC, TNFSF4, SAA1, EDAR, TNFRSF4	260	67	13528	3.88289	1	0.541313	49.1297
GOTERM_BP_FAT	GO:0051046~regulation of secretion	9	2.41287	0.0406981	VEGFC, TNFSF4, SAA1, TAC1, NOS2, TNFRSF4, GHRHR, IL11, SYK	260	202	13528	2.3182	1	0.545257	50.3053
GOTERM_BP_FAT	GO:0050714~positive regulation of protein secretion	4	1.07239	0.0433696	VEGFC, TNFSF4, SAA1, TNFRSF4	260	41	13528	5.07617	1	0.560548	52.5838
GOTERM_BP_FAT	GO:0050708~regulation of protein secretion	4	1.07239	0.0995372	VEGFC, TNFSF4, SAA1, TNFRSF4	260	58	13528	3.58833	1	0.729068	82.8737
GOTERM_BP_FAT	GO:0060341~regulation of cellular localization	9	2.41287	0.104202	VEGFC, TNFSF4, SAA1, NOS2, EDAR, TNFRSF4, GHRHR, IL11, SYK	260	248	13528	1.88821	1	0.735747	84.3071
GOTERM_BP_FAT	GO:0050707~regulation of cytokine secretion	3	0.80429	0.11202	TNFSF4, SAA1, TNFRSF4	260	30	13528	5.20308	1	0.750083	86.4596
GOTERM_BP_FAT	GO:0051223~regulation of protein transport	5	1.34048	0.174979	VEGFC, TNFSF4, SAA1, EDAR, TNFRSF4	260	114	13528	2.28205	1	0.825305	96.0725
GOTERM_BP_FAT	GO:0070201~regulation of establishment of protein localization	5	1.34048	0.202022	VEGFC, TNFSF4, SAA1, EDAR, TNFRSF4	260	121	13528	2.15003	1	0.855075	97.7586
GOTERM_BP_FAT	GO:0032880~regulation of protein localization	5	1.34048	0.271983	VEGFC, TNFSF4, SAA1, EDAR, TNFRSF4	260	138	13528	1.88517	1	0.910018	99.5215
Annotation Cluster 27	Enrichment Score: 1.1950339845653268
Category	Term	Count	%	PValue	Genes	List Total	Pop Hits	Pop Total	Fold Enrichment	Bonferroni	Benjamini	FDR
GOTERM_CC_FAT	GO:0043005~neuron projection	15	4.02145	0.0121187	CDK5R1, CPNE5, NFASC, TAC1, AQP1, KCNJ12, DDN, KCNJ4, SLC1A2, ADRB2, CXCR4, TMOD2, CNTNAP1, HCN4, NEFL	266	342	12782	2.10757	0.965021	0.284877	14.8511
GOTERM_CC_FAT	GO:0030424~axon	9	2.41287	0.0177903	ADRB2, SLC1A2, CDK5R1, NFASC, TAC1, CNTNAP1, AQP1, HCN4, NEFL	266	159	12782	2.71996	0.992819	0.280423	21.0762
GOTERM_CC_FAT	GO:0033267~axon part	4	1.07239	0.101256	SLC1A2, CNTNAP1, AQP1, HCN4	266	54	12782	3.55945	1	0.589197	75.5284
GOTERM_CC_FAT	GO:0042995~cell projection	20	5.36193	0.135509	FZD9, CDK5R1, CPNE5, TTLL9, LDB3, NFASC, TAC1, AQP1, KCNJ12, DDN, KCNJ4, ARHGAP31, SLC1A2, ADRB2, ENKUR, CXCR4, TMOD2, CNTNAP1, HCN4, NEFL	266	697	12782	1.37884	1	0.661174	85.3395
GOTERM_CC_FAT	GO:0044463~cell projection part	7	1.87668	0.357932	FZD9, SLC1A2, CDK5R1, TTLL9, CNTNAP1, AQP1, HCN4	266	234	12782	1.43747	1	0.855431	99.7097
Annotation Cluster 28	Enrichment Score: 1.1071327509283782
Category	Term	Count	%	PValue	Genes	List Total	Pop Hits	Pop Total	Fold Enrichment	Bonferroni	Benjamini	FDR
SP_PIR_KEYWORDS	cell junction	15	4.02145	0.0200477	GJD2, CADM3, SYT12, GJB3, CLDN11, FMN1, ARHGAP31, CHRNA9, XIRP1, WNK4, SYN2, LGI3, ANO7, PARVB, CHRNA2	364	399	19235	1.98659	0.998822	0.27467	24.0369
GOTERM_CC_FAT	GO:0030054~cell junction	16	4.28954	0.117475	GJD2, KCNJ15, CADM3, COL13A1, SYT12, GJB3, CLDN11, FMN1, ARHGAP31, CHRNA9, XIRP1, WNK4, SYN2, ANO7, PARVB, CHRNA2	266	518	12782	1.48425	1	0.625398	80.7522
GOTERM_CC_FAT	GO:0005911~cell-cell junction	7	1.87668	0.202578	GJD2, CADM3, XIRP1, COL13A1, WNK4, GJB3, CLDN11	266	190	12782	1.77036	1	0.757032	94.9453
Annotation Cluster 29	Enrichment Score: 1.0870964903108504
Category	Term	Count	%	PValue	Genes	List Total	Pop Hits	Pop Total	Fold Enrichment	Bonferroni	Benjamini	FDR
GOTERM_BP_FAT	GO:0051240~positive regulation of multicellular organismal process	12	3.21716	0.00731968	POLR3G, LAMA2, CD83, BMP10, ADRB2, SAA1, TLR2, TAC1, IL6R, CCL5, NKX2-5, GHRHR	260	244	13528	2.55889	0.999995	0.269771	11.6304
GOTERM_BP_FAT	GO:0051241~negative regulation of multicellular organismal process	6	1.60858	0.206339	CD83, BMP10, ADRB2, TNFRSF11B, TAC1, IL6R	260	164	13528	1.90356	1	0.856039	97.9542
GOTERM_BP_FAT	GO:0032101~regulation of response to external stimulus	5	1.34048	0.362774	ADRB2, SAA1, TAC1, IL6R, CCL5	260	159	13528	1.63619	1	0.946414	99.9492
Annotation Cluster 30	Enrichment Score: 1.0862602628580247
Category	Term	Count	%	PValue	Genes	List Total	Pop Hits	Pop Total	Fold Enrichment	Bonferroni	Benjamini	FDR
GOTERM_BP_FAT	GO:0016202~regulation of striated muscle tissue development	4	1.07239	0.0704842	BMP10, ADRB2, HDAC9, NKX2-5	260	50	13528	4.16246	1	0.666798	70.7743
GOTERM_BP_FAT	GO:0048634~regulation of muscle development	4	1.07239	0.0738752	BMP10, ADRB2, HDAC9, NKX2-5	260	51	13528	4.08084	1	0.671698	72.5178
GOTERM_BP_FAT	GO:0048641~regulation of skeletal muscle tissue development	3	0.80429	0.105835	ADRB2, HDAC9, NKX2-5	260	29	13528	5.38249	1	0.738986	84.7817
Annotation Cluster 31	Enrichment Score: 1.0790593607735768
Category	Term	Count	%	PValue	Genes	List Total	Pop Hits	Pop Total	Fold Enrichment	Bonferroni	Benjamini	FDR
GOTERM_BP_FAT	GO:0030334~regulation of cell migration	9	2.41287	0.0161227	LAMA2, VEGFC, BMP10, CXCR4, ROBO4, TAC1, IL6R, HDAC9, NTN1	260	169	13528	2.77087	1	0.406485	23.9329
GOTERM_BP_FAT	GO:0040012~regulation of locomotion	9	2.41287	0.0315685	LAMA2, VEGFC, BMP10, CXCR4, ROBO4, TAC1, IL6R, HDAC9, NTN1	260	192	13528	2.43894	1	0.519721	41.7171
GOTERM_BP_FAT	GO:0051270~regulation of cell motion	9	2.41287	0.0324163	LAMA2, VEGFC, BMP10, CXCR4, ROBO4, TAC1, IL6R, HDAC9, NTN1	260	193	13528	2.42631	1	0.519689	42.5699
GOTERM_BP_FAT	GO:0030335~positive regulation of cell migration	4	1.07239	0.242772	VEGFC, TAC1, IL6R, HDAC9	260	89	13528	2.33846	1	0.889161	99.0723
GOTERM_BP_FAT	GO:0051272~positive regulation of cell motion	4	1.07239	0.289398	VEGFC, TAC1, IL6R, HDAC9	260	98	13528	2.1237	1	0.917988	99.6817
GOTERM_BP_FAT	GO:0040017~positive regulation of locomotion	4	1.07239	0.289398	VEGFC, TAC1, IL6R, HDAC9	260	98	13528	2.1237	1	0.917988	99.6817
Annotation Cluster 32	Enrichment Score: 1.0385469811626844
Category	Term	Count	%	PValue	Genes	List Total	Pop Hits	Pop Total	Fold Enrichment	Bonferroni	Benjamini	FDR
KEGG_PATHWAY	hsa04666:Fc gamma R-mediated phagocytosis	6	1.60858	0.0473531	LAT, RAC2, HCK, PLCG2, DNM1, SYK	107	95	5085	3.00148	0.993239	0.713254	41.8088
KEGG_PATHWAY	hsa04664:Fc epsilon RI signaling pathway	5	1.34048	0.0788733	LAT, RAC2, PLCG2, PLA2G2F, SYK	107	78	5085	3.04637	0.999789	0.701472	60.0272
KEGG_PATHWAY	hsa04662:B cell receptor signaling pathway	4	1.07239	0.205154	RAC2, PLCG2, PIK3AP1, SYK	107	75	5085	2.53458	1	0.771929	92.2901
Annotation Cluster 33	Enrichment Score: 1.0165755286496938
Category	Term	Count	%	PValue	Genes	List Total	Pop Hits	Pop Total	Fold Enrichment	Bonferroni	Benjamini	FDR
INTERPRO	IPR003309:Transcriptional regulator SCAN	4	1.07239	0.0884261	ZNF215, ZSCAN22, SCAND3, ZSCAN4	309	57	16659	3.78334	1	0.911009	74.5305
UP_SEQ_FEATURE	domain:SCAN box	4	1.07239	0.0940596	ZNF215, ZSCAN22, SCAND3, ZSCAN4	364	57	19113	3.68479	1	0.954132	79.3659
SMART	SM00431:SCAN	4	1.07239	0.107223	ZNF215, ZSCAN22, SCAND3, ZSCAN4	184	57	9079	3.46262	1	0.868318	73.8993
Annotation Cluster 34	Enrichment Score: 1.0131834100897357
Category	Term	Count	%	PValue	Genes	List Total	Pop Hits	Pop Total	Fold Enrichment	Bonferroni	Benjamini	FDR
GOTERM_BP_FAT	GO:0055013~cardiac muscle cell development	3	0.80429	0.0179198	BMP10, XIRP1, NKX2-5	260	11	13528	14.1902	1	0.422308	26.2377
GOTERM_BP_FAT	GO:0055006~cardiac cell development	3	0.80429	0.0179198	BMP10, XIRP1, NKX2-5	260	11	13528	14.1902	1	0.422308	26.2377
GOTERM_BP_FAT	GO:0007517~muscle organ development	10	2.68097	0.0204299	LAMA2, BMP10, FOXL2, BVES, XIRP1, ITGA11, FOXC2, CSRP3, NKX2-5, TAGLN3	260	211	13528	2.46591	1	0.453596	29.3472
GOTERM_BP_FAT	GO:0048738~cardiac muscle tissue development	5	1.34048	0.0234833	BMP10, XIRP1, FOXC2, CSRP3, NKX2-5	260	57	13528	4.5641	1	0.446757	32.9637
GOTERM_BP_FAT	GO:0055007~cardiac muscle cell differentiation	3	0.80429	0.0709882	BMP10, XIRP1, NKX2-5	260	23	13528	6.78662	1	0.662964	71.0398
GOTERM_BP_FAT	GO:0014706~striated muscle tissue development	6	1.60858	0.0784395	BMP10, FOXL2, XIRP1, FOXC2, CSRP3, NKX2-5	260	119	13528	2.6234	1	0.669919	74.7105
GOTERM_BP_FAT	GO:0060537~muscle tissue development	6	1.60858	0.0921325	BMP10, FOXL2, XIRP1, FOXC2, CSRP3, NKX2-5	260	125	13528	2.49748	1	0.713651	80.3427
GOTERM_BP_FAT	GO:0060415~muscle tissue morphogenesis	3	0.80429	0.0937621	BMP10, FOXC2, NKX2-5	260	27	13528	5.7812	1	0.717475	80.9282
GOTERM_BP_FAT	GO:0055008~cardiac muscle tissue morphogenesis	3	0.80429	0.0937621	BMP10, FOXC2, NKX2-5	260	27	13528	5.7812	1	0.717475	80.9282
GOTERM_BP_FAT	GO:0035051~cardiac cell differentiation	3	0.80429	0.0997467	BMP10, XIRP1, NKX2-5	260	28	13528	5.57473	1	0.724602	82.9406
GOTERM_BP_FAT	GO:0007507~heart development	8	2.14477	0.119219	BMP10, XIRP1, FOXC2, FGF12, HDAC9, CSRP3, NKX2-5, ZIC3	260	215	13528	1.93603	1	0.751895	88.1931
GOTERM_BP_FAT	GO:0003007~heart morphogenesis	4	1.07239	0.164097	BMP10, FOXC2, NKX2-5, ZIC3	260	73	13528	2.851	1	0.815507	95.1034
GOTERM_BP_FAT	GO:0055001~muscle cell development	3	0.80429	0.291047	BMP10, XIRP1, NKX2-5	260	56	13528	2.78736	1	0.918479	99.6939
GOTERM_BP_FAT	GO:0048729~tissue morphogenesis	5	1.34048	0.456105	VEGFC, BMP10, FOXC2, ZEB2, NKX2-5	260	180	13528	1.4453	1	0.973141	99.9965
GOTERM_BP_FAT	GO:0051146~striated muscle cell differentiation	3	0.80429	0.504775	BMP10, XIRP1, NKX2-5	260	88	13528	1.77378	1	0.980983	99.9993
GOTERM_BP_FAT	GO:0042692~muscle cell differentiation	3	0.80429	0.677203	BMP10, XIRP1, NKX2-5	260	121	13528	1.29002	1	0.996115	100
Annotation Cluster 35	Enrichment Score: 1.0108702586577063
Category	Term	Count	%	PValue	Genes	List Total	Pop Hits	Pop Total	Fold Enrichment	Bonferroni	Benjamini	FDR
GOTERM_BP_FAT	GO:0008016~regulation of heart contraction	8	2.14477	0.000667772	ADRB2, KCNE1, TAC1, NOS2, HCN4, KCNJ12, CSRP3, NKX2-5	260	77	13528	5.40579	0.672047	0.147233	1.11793
GOTERM_BP_FAT	GO:0008015~blood circulation	8	2.14477	0.0666847	ADRB2, FLI1, KCNE1, FOXC2, TAC1, NOS2, HCN4, KCNJ12	260	186	13528	2.23788	1	0.649047	68.6973
GOTERM_BP_FAT	GO:0003013~circulatory system process	8	2.14477	0.0666847	ADRB2, FLI1, KCNE1, FOXC2, TAC1, NOS2, HCN4, KCNJ12	260	186	13528	2.23788	1	0.649047	68.6973
GOTERM_BP_FAT	GO:0044057~regulation of system process	11	2.94906	0.0741927	LAMA2, BMP10, ADRB2, KCNE1, TAC1, NOS2, CSPG5, HCN4, KCNJ12, CSRP3, NKX2-5	260	309	13528	1.85223	1	0.667021	72.6759
GOTERM_BP_FAT	GO:0008217~regulation of blood pressure	3	0.80429	0.573813	ADRB2, TAC1, NOS2	260	100	13528	1.56092	1	0.989714	99.9999
GOTERM_BP_FAT	GO:0006936~muscle contraction	3	0.80429	0.794647	KCNE1, HCN4, KCNJ12	260	153	13528	1.02021	1	0.998991	100
GOTERM_BP_FAT	GO:0003012~muscle system process	3	0.80429	0.835451	KCNE1, HCN4, KCNJ12	260	168	13528	0.929121	1	0.999566	100
Annotation Cluster 36	Enrichment Score: 1.0019376320774893
Category	Term	Count	%	PValue	Genes	List Total	Pop Hits	Pop Total	Fold Enrichment	Bonferroni	Benjamini	FDR
INTERPRO	IPR000863:Sulfotransferase	4	1.07239	0.0191947	SULT4A1, HS3ST4, SULT1C4, CHST2	309	31	16659	6.95647	0.999991	0.621175	24.8972
GOTERM_MF_FAT	GO:0008146~sulfotransferase activity	4	1.07239	0.0655167	SULT4A1, HS3ST4, SULT1C4, CHST2	247	49	12983	4.29084	1	0.758265	61.8882
GOTERM_MF_FAT	GO:0016782~transferase activity, transferring sulfur-containing groups	4	1.07239	0.0972149	SULT4A1, HS3ST4, SULT1C4, CHST2	247	58	12983	3.62502	1	0.871247	76.6814
UP_SEQ_FEATURE	nucleotide phosphate-binding region:PAPS	3	0.80429	0.12308	SULT4A1, SULT1C4, CHST2	364	32	19113	4.92265	1	0.977046	87.7347
GOTERM_BP_FAT	GO:0006790~sulfur metabolic process	3	0.80429	0.649919	SULT4A1, HS3ST4, CHST2	260	115	13528	1.35732	1	0.994473	100
Annotation Cluster 37	Enrichment Score: 0.9840196766791519
Category	Term	Count	%	PValue	Genes	List Total	Pop Hits	Pop Total	Fold Enrichment	Bonferroni	Benjamini	FDR
UP_SEQ_FEATURE	repeat:TNFR-Cys 1	3	0.80429	0.0810463	TNFRSF11B, EDAR, TNFRSF4	364	25	19113	6.30099	1	0.949068	74.0853
UP_SEQ_FEATURE	repeat:TNFR-Cys 2	3	0.80429	0.0810463	TNFRSF11B, EDAR, TNFRSF4	364	25	19113	6.30099	1	0.949068	74.0853
INTERPRO	IPR001368:TNFR/CD27/30/40/95 cysteine-rich region	3	0.80429	0.123883	TNFRSF11B, EDAR, TNFRSF4	309	33	16659	4.90115	1	0.923009	85.8261
SMART	SM00208:TNFR	3	0.80429	0.142378	TNFRSF11B, EDAR, TNFRSF4	184	33	9079	4.48567	1	0.888792	83.7806
Annotation Cluster 38	Enrichment Score: 0.974786208332205
Category	Term	Count	%	PValue	Genes	List Total	Pop Hits	Pop Total	Fold Enrichment	Bonferroni	Benjamini	FDR
SP_PIR_KEYWORDS	inflammatory response	6	1.60858	0.0152005	CCL3, IL27, TLR2, CHST2, CCL5, CCL4	364	77	19235	4.11767	0.993907	0.246758	18.7743
SP_PIR_KEYWORDS	chemotaxis	5	1.34048	0.047176	CCL3, ECSCR, CCL5, CCL4, PTAFR	364	72	19235	3.66968	1	0.415155	48.1097
PIR_SUPERFAMILY	PIRSF001950:small inducible chemokine, C/CC types	3	0.80429	0.0643456	CCL3, CCL5, CCL4	135	23	7396	7.14589	0.999947	0.962414	54.7236
INTERPRO	IPR000827:Small chemokine, C-C group, conserved site	3	0.80429	0.0773639	CCL3, CCL5, CCL4	309	25	16659	6.46951	1	0.921683	69.5625
KEGG_PATHWAY	hsa04620:Toll-like receptor signaling pathway	5	1.34048	0.15882	CCL3, CD80, TLR2, CCL5, CCL4	107	101	5085	2.35264	1	0.745968	85.4897
BBID	109.Chemokine_families	3	0.80429	0.174801	CCL3, CCL5, CCL4	12	25	358	3.58	0.98231	0.98231	77.3159
INTERPRO	IPR001811:Small chemokine, interleukin-8-like	3	0.80429	0.175272	CCL3, CCL5, CCL4	309	41	16659	3.94483	1	0.956287	94.1965
SMART	SM00199:SCY	3	0.80429	0.199914	CCL3, CCL5, CCL4	184	41	9079	3.61042	1	0.846817	92.8737
GOTERM_MF_FAT	GO:0008009~chemokine activity	3	0.80429	0.216585	CCL3, CCL5, CCL4	247	46	12983	3.42801	1	0.966956	96.9035
GOTERM_MF_FAT	GO:0042379~chemokine receptor binding	3	0.80429	0.237613	CCL3, CCL5, CCL4	247	49	12983	3.21813	1	0.97194	97.8978
Annotation Cluster 39	Enrichment Score: 0.9706979068302793
Category	Term	Count	%	PValue	Genes	List Total	Pop Hits	Pop Total	Fold Enrichment	Bonferroni	Benjamini	FDR
SP_PIR_KEYWORDS	G protein-coupled receptor	9	2.41287	0.00161422	ADRB2, PTGER4, CXCR4, LPAR6, OPRL1, HRH2, CCR10, HTR1D, GHRHR	364	116	19235	4.09992	0.416066	0.0739736	2.16928
GOTERM_BP_FAT	GO:0019932~second-messenger-mediated signaling	12	3.21716	0.00565212	PTHLH, LAT, ADRB2, PTGER4, OPRL1, CA8, HRH2, NOS2, HTR1D, GHRHR, PTAFR, MCTP1	260	235	13528	2.65689	0.999922	0.249241	9.09855
GOTERM_BP_FAT	GO:0007187~G-protein signaling, coupled to cyclic nucleotide second messenger	8	2.14477	0.00660048	PTHLH, ADRB2, PTGER4, OPRL1, HRH2, NOS2, HTR1D, GHRHR	260	115	13528	3.61953	0.999984	0.258234	10.5467
GOTERM_BP_FAT	GO:0019935~cyclic-nucleotide-mediated signaling	8	2.14477	0.0125254	PTHLH, ADRB2, PTGER4, OPRL1, HRH2, NOS2, HTR1D, GHRHR	260	130	13528	3.20189	1	0.343437	19.1142
GOTERM_BP_FAT	GO:0006140~regulation of nucleotide metabolic process	6	1.60858	0.0720351	PTHLH, ADRB2, OXER1, OPRL1, CDA, GHRHR	260	116	13528	2.69125	1	0.665304	71.5842
GOTERM_BP_FAT	GO:0007188~G-protein signaling, coupled to cAMP nucleotide second messenger	5	1.34048	0.0801353	PTHLH, ADRB2, PTGER4, OPRL1, GHRHR	260	85	13528	3.06063	1	0.67511	75.4824
KEGG_PATHWAY	hsa04080:Neuroactive ligand-receptor interaction	10	2.68097	0.0846778	F2RL2, ADRB2, PTGER4, LPAR6, OPRL1, HRH2, NPFFR2, HTR1D, GHRHR, PTAFR	107	256	5085	1.85638	0.99989	0.679915	62.7502
GOTERM_BP_FAT	GO:0019933~cAMP-mediated signaling	5	1.34048	0.109195	PTHLH, ADRB2, PTGER4, OPRL1, GHRHR	260	95	13528	2.73846	1	0.743097	85.716
GOTERM_BP_FAT	GO:0030817~regulation of cAMP biosynthetic process	5	1.34048	0.128595	PTHLH, ADRB2, OXER1, OPRL1, GHRHR	260	101	13528	2.57578	1	0.770686	90.1392
GOTERM_BP_FAT	GO:0030814~regulation of cAMP metabolic process	5	1.34048	0.135362	PTHLH, ADRB2, OXER1, OPRL1, GHRHR	260	103	13528	2.52577	1	0.776521	91.3517
GOTERM_BP_FAT	GO:0030802~regulation of cyclic nucleotide biosynthetic process	5	1.34048	0.160131	PTHLH, ADRB2, OXER1, OPRL1, GHRHR	260	110	13528	2.36503	1	0.810681	94.6974
GOTERM_BP_FAT	GO:0030808~regulation of nucleotide biosynthetic process	5	1.34048	0.160131	PTHLH, ADRB2, OXER1, OPRL1, GHRHR	260	110	13528	2.36503	1	0.810681	94.6974
GOTERM_BP_FAT	GO:0030799~regulation of cyclic nucleotide metabolic process	5	1.34048	0.171223	PTHLH, ADRB2, OXER1, OPRL1, GHRHR	260	113	13528	2.30225	1	0.819643	95.7605
GOTERM_BP_FAT	GO:0007189~activation of adenylate cyclase activity by G-protein signaling pathway	3	0.80429	0.178018	PTHLH, ADRB2, GHRHR	260	40	13528	3.90231	1	0.829423	96.309
GOTERM_BP_FAT	GO:0010579~positive regulation of adenylate cyclase activity by G-protein signaling pathway	3	0.80429	0.178018	PTHLH, ADRB2, GHRHR	260	40	13528	3.90231	1	0.829423	96.309
GOTERM_BP_FAT	GO:0010578~regulation of adenylate cyclase activity involved in G-protein signaling	3	0.80429	0.178018	PTHLH, ADRB2, GHRHR	260	40	13528	3.90231	1	0.829423	96.309
GOTERM_MF_FAT	GO:0008227~amine receptor activity	3	0.80429	0.181997	ADRB2, HRH2, HTR1D	247	41	12983	3.84606	1	0.954362	94.2723
GOTERM_BP_FAT	GO:0045761~regulation of adenylate cyclase activity	4	1.07239	0.278957	PTHLH, ADRB2, OPRL1, GHRHR	260	96	13528	2.16795	1	0.912565	99.5931
GOTERM_BP_FAT	GO:0007190~activation of adenylate cyclase activity	3	0.80429	0.283934	PTHLH, ADRB2, GHRHR	260	55	13528	2.83804	1	0.916039	99.6379
GOTERM_BP_FAT	GO:0045762~positive regulation of adenylate cyclase activity	3	0.80429	0.291047	PTHLH, ADRB2, GHRHR	260	56	13528	2.78736	1	0.918479	99.6939
GOTERM_BP_FAT	GO:0031279~regulation of cyclase activity	4	1.07239	0.29463	PTHLH, ADRB2, OPRL1, GHRHR	260	99	13528	2.10225	1	0.919685	99.7189
GOTERM_BP_FAT	GO:0031281~positive regulation of cyclase activity	3	0.80429	0.298151	PTHLH, ADRB2, GHRHR	260	57	13528	2.73846	1	0.921679	99.7416
GOTERM_BP_FAT	GO:0051339~regulation of lyase activity	4	1.07239	0.305111	PTHLH, ADRB2, OPRL1, GHRHR	260	101	13528	2.06062	1	0.924619	99.7815
GOTERM_BP_FAT	GO:0051349~positive regulation of lyase activity	3	0.80429	0.312325	PTHLH, ADRB2, GHRHR	260	59	13528	2.64563	1	0.928415	99.8167
GOTERM_BP_FAT	GO:0044092~negative regulation of molecular function	5	1.34048	0.886107	PTHLH, ADRB2, TNFSF4, OPRL1, TNFRSF4	260	334	13528	0.778904	1	0.999892	100
Annotation Cluster 40	Enrichment Score: 0.9606698279412217
Category	Term	Count	%	PValue	Genes	List Total	Pop Hits	Pop Total	Fold Enrichment	Bonferroni	Benjamini	FDR
GOTERM_BP_FAT	GO:0009719~response to endogenous stimulus	14	3.75335	0.0482319	TAC1, TIMP4, CUZD1, IL6R, AQP1, CCL5, GHRHR, SLC1A2, TNFRSF11B, FOXC2, GNG3, HDAC9, NKX2-5, NEFL	260	405	13528	1.79859	1	0.588173	56.4807
GOTERM_BP_FAT	GO:0009725~response to hormone stimulus	13	3.48525	0.0501035	TAC1, TIMP4, CUZD1, IL6R, CCL5, AQP1, GHRHR, TNFRSF11B, FOXC2, GNG3, HDAC9, NKX2-5, NEFL	260	367	13528	1.84305	1	0.598547	57.8988
GOTERM_BP_FAT	GO:0043434~response to peptide hormone stimulus	7	1.87668	0.0757305	FOXC2, TIMP4, IL6R, HDAC9, CCL5, NEFL, GHRHR	260	154	13528	2.36503	1	0.668626	73.4298
GOTERM_BP_FAT	GO:0010033~response to organic substance	19	5.09383	0.15127	TLR2, TAC1, TIMP4, CUZD1, IL6R, AQP1, CCL5, GHRHR, CD83, TNFRSF11B, SLC1A2, THBD, PLCG2, FOXC2, GNG3, HDAC9, NEFL, NKX2-5, PTAFR	260	721	13528	1.37113	1	0.796382	93.673
GOTERM_BP_FAT	GO:0048545~response to steroid hormone stimulus	7	1.87668	0.162929	TNFRSF11B, IL6R, AQP1, CCL5, NEFL, NKX2-5, GHRHR	260	192	13528	1.89696	1	0.814836	94.987
GOTERM_BP_FAT	GO:0051384~response to glucocorticoid stimulus	4	1.07239	0.187859	IL6R, CCL5, NEFL, GHRHR	260	78	13528	2.66824	1	0.837691	96.9862
GOTERM_BP_FAT	GO:0031960~response to corticosteroid stimulus	4	1.07239	0.222461	IL6R, CCL5, NEFL, GHRHR	260	85	13528	2.44851	1	0.87108	98.5517
Annotation Cluster 41	Enrichment Score: 0.9592908758844892
Category	Term	Count	%	PValue	Genes	List Total	Pop Hits	Pop Total	Fold Enrichment	Bonferroni	Benjamini	FDR
UP_SEQ_FEATURE	propeptide:Removed in mature form	14	3.75335	0.000458846	RHOJ, ART3, ULBP3, RAC2, ULBP1, ULBP2, RAET1L, TGFA, ERAS, CD52, GNG3, RASD1, NTM, RHEBL1	364	229	19113	3.21011	0.394181	0.0607248	0.730579
GOTERM_MF_FAT	GO:0003924~GTPase activity	9	2.41287	0.0481555	RHOJ, GNA14, RAC2, REM2, ERAS, GNG3, RASD1, DNM1, RHEBL1	247	211	12983	2.24201	1	0.679413	50.4701
INTERPRO	IPR003577:Ras small GTPase, Ras type	3	0.80429	0.0668164	ERAS, RASD1, RHEBL1	309	23	16659	7.03208	1	0.913254	63.9972
UP_SEQ_FEATURE	lipid moiety-binding region:S-farnesyl cysteine	4	1.07239	0.0725972	RHOJ, ERAS, RASD1, RHEBL1	364	51	19113	4.11829	1	0.935647	70.0049
SMART	SM00173:RAS	3	0.80429	0.0775476	ERAS, RASD1, RHEBL1	184	23	9079	6.43596	0.99999	0.853951	61.5553
INTERPRO	IPR013753:Ras	6	1.60858	0.0824344	RHOJ, RAC2, REM2, ERAS, RASD1, RHEBL1	309	125	16659	2.58781	1	0.914747	71.9423
INTERPRO	IPR001806:Ras GTPase	6	1.60858	0.105579	RHOJ, RAC2, REM2, ERAS, RASD1, RHEBL1	309	135	16659	2.39612	1	0.931598	80.7626
UP_SEQ_FEATURE	short sequence motif:Effector region	5	1.34048	0.10705	RHOJ, RAC2, ERAS, RASD1, RHEBL1	364	95	19113	2.76359	1	0.967758	83.6179
SP_PIR_KEYWORDS	gtp-binding	10	2.68097	0.171175	RHOJ, GNA14, RAC2, REM2, ERAS, IRGC, RASD1, DNM1, RHEBL1, GUCY2D	364	329	19235	1.60618	1	0.758502	92.1821
SP_PIR_KEYWORDS	prenylation	6	1.60858	0.173022	RHOJ, RAC2, ERAS, GNG3, RASD1, RHEBL1	364	156	19235	2.03244	1	0.754837	92.4153
INTERPRO	IPR005225:Small GTP-binding protein	6	1.60858	0.197362	RHOJ, RAC2, REM2, ERAS, RASD1, RHEBL1	309	167	16659	1.93698	1	0.963237	96.114
UP_SEQ_FEATURE	nucleotide phosphate-binding region:GTP	9	2.41287	0.199298	RHOJ, GNA14, RAC2, REM2, ERAS, IRGC, RASD1, DNM1, RHEBL1	364	295	19113	1.60195	1	0.996463	97.1308
GOTERM_CC_FAT	GO:0009898~internal side of plasma membrane	10	2.68097	0.21055	RHOJ, FMN1, CDK5R1, ERAS, GNG3, DDN, RASD1, CLTCL1, PARVB, RHEBL1	266	316	12782	1.52065	1	0.749251	95.5724
GOTERM_MF_FAT	GO:0005525~GTP binding	10	2.68097	0.278097	RHOJ, GNA14, RAC2, REM2, ERAS, IRGC, RASD1, DNM1, RHEBL1, GUCY2D	247	372	12983	1.41298	1	0.97437	99.0333
GOTERM_MF_FAT	GO:0032561~guanyl ribonucleotide binding	10	2.68097	0.299869	RHOJ, GNA14, RAC2, REM2, ERAS, IRGC, RASD1, DNM1, RHEBL1, GUCY2D	247	382	12983	1.37599	1	0.974061	99.3748
GOTERM_MF_FAT	GO:0019001~guanyl nucleotide binding	10	2.68097	0.299869	RHOJ, GNA14, RAC2, REM2, ERAS, IRGC, RASD1, DNM1, RHEBL1, GUCY2D	247	382	12983	1.37599	1	0.974061	99.3748
SP_PIR_KEYWORDS	methylation	7	1.87668	0.309178	RHOJ, RAC2, SAA1, ERAS, GNG3, RASD1, RHEBL1	364	242	19235	1.52853	1	0.897806	99.3403
GOTERM_BP_FAT	GO:0007264~small GTPase mediated signal transduction	8	2.14477	0.368025	RHOJ, LAT, ARHGAP31, RAC2, REM2, ERAS, RASD1, RHEBL1	260	305	13528	1.36474	1	0.948628	99.9558
Annotation Cluster 42	Enrichment Score: 0.9425677231148916
Category	Term	Count	%	PValue	Genes	List Total	Pop Hits	Pop Total	Fold Enrichment	Bonferroni	Benjamini	FDR
SP_PIR_KEYWORDS	G protein-coupled receptor	9	2.41287	0.00161422	ADRB2, PTGER4, CXCR4, LPAR6, OPRL1, HRH2, CCR10, HTR1D, GHRHR	364	116	19235	4.09992	0.416066	0.0739736	2.16928
GOTERM_BP_FAT	GO:0007166~cell surface receptor linked signal transduction	45	12.0643	0.0760569	F2RL2, ITGAL, GNA14, BMP10, CDK5R1, CCL3, OR51D1, OR6F1, GDF5, ITGA11, TLR2, TAC1, CCL5, GHRHR, CXCR4, HRH2, OXER1, CCR10, NPFFR2, FRAT1, CDA, ELTD1, NOS2, GNG3, FGF1, HTR1D, SYK, FZD9, CD3D, PTGER4, OPRL1, ADAM23, GUCY2D, PTHLH, LAT, VEGFC, OR2F2, ADRB2, LPAR6, PLCG2, MAPK8IP2, FOXC2, OR7D4, RASD1, PTAFR	260	1856	13528	1.26152	1	0.667201	73.5873
KEGG_PATHWAY	hsa04080:Neuroactive ligand-receptor interaction	10	2.68097	0.0846778	F2RL2, ADRB2, PTGER4, LPAR6, OPRL1, HRH2, NPFFR2, HTR1D, GHRHR, PTAFR	107	256	5085	1.85638	0.99989	0.679915	62.7502
SP_PIR_KEYWORDS	receptor	38	10.1877	0.103156	F2RL2, ITGAL, PLXNC1, OR51D1, OR6F1, ITGA11, TLR2, TNFRSF4, SCARF1, GHRHR, TNFRSF11B, CHRNA9, CXCR4, HRH2, OXER1, CCR10, NPFFR2, ROBO4, ELTD1, HTR1D, FZD9, LY75, CD3D, PTGER4, OPRL1, EDAR, IL6R, PDCD1LG2, ITPR1, OR2F2, ADRB2, THBD, CD80, LPAR6, TOMM40L, CD300LF, OR7D4, PTAFR	364	1583	19235	1.26851	1	0.666674	77.191
GOTERM_BP_FAT	GO:0007186~G-protein coupled receptor protein signaling pathway	28	7.5067	0.129172	F2RL2, GNA14, CCL3, CDK5R1, OR51D1, OR6F1, TAC1, CCL5, GHRHR, CXCR4, OXER1, HRH2, CCR10, NPFFR2, ELTD1, GNG3, NOS2, HTR1D, FZD9, PTGER4, OPRL1, PTHLH, OR2F2, ADRB2, LPAR6, OR7D4, RASD1, PTAFR	260	1123	13528	1.29729	1	0.770147	90.2485
SP_PIR_KEYWORDS	transducer	22	5.89812	0.153718	F2RL2, FZD9, GNA14, OR51D1, PTGER4, OR6F1, OPRL1, GHRHR, OR2F2, ADRB2, CXCR4, LPAR6, HRH2, OXER1, CCR10, PLCG2, NPFFR2, ELTD1, GNG3, HTR1D, OR7D4, PTAFR	364	874	19235	1.33015	1	0.750791	89.6252
SP_PIR_KEYWORDS	g-protein coupled receptor	19	5.09383	0.281238	F2RL2, FZD9, OR51D1, PTGER4, OR6F1, OPRL1, GHRHR, ADRB2, OR2F2, CXCR4, LPAR6, HRH2, OXER1, CCR10, NPFFR2, ELTD1, OR7D4, HTR1D, PTAFR	364	816	19235	1.23042	1	0.879331	98.87
INTERPRO	IPR000276:7TM GPCR, rhodopsin-like	16	4.28954	0.362447	F2RL2, OR51D1, PTGER4, OR6F1, OPRL1, ADRB2, OR2F2, CXCR4, LPAR6, OXER1, HRH2, CCR10, NPFFR2, OR7D4, HTR1D, PTAFR	309	727	16659	1.18652	1	0.99553	99.8705
INTERPRO	IPR017452:GPCR, rhodopsin-like superfamily	16	4.28954	0.36345	F2RL2, OR51D1, PTGER4, OR6F1, OPRL1, ADRB2, OR2F2, CXCR4, LPAR6, OXER1, HRH2, CCR10, NPFFR2, OR7D4, HTR1D, PTAFR	309	726	16659	1.18816	1	0.995121	99.8735
PIR_SUPERFAMILY	PIRSF800006:rhodopsin-like G protein-coupled receptors	14	3.75335	0.475668	OR51D1, PTGER4, OR6F1, OPRL1, ADRB2, OR2F2, CXCR4, OXER1, HRH2, LPAR6, CCR10, NPFFR2, OR7D4, HTR1D	135	686	7396	1.11807	1	1	99.9544
Annotation Cluster 43	Enrichment Score: 0.9225597337373849
Category	Term	Count	%	PValue	Genes	List Total	Pop Hits	Pop Total	Fold Enrichment	Bonferroni	Benjamini	FDR
INTERPRO	IPR013098:Immunoglobulin I-set	8	2.14477	0.0143135	ICAM5, KIRREL, ADAMTSL3, ROBO4, NFASC, PAPLN, LRRC4C, NTM	309	138	16659	3.12537	0.999827	0.579563	19.1825
UP_SEQ_FEATURE	domain:Ig-like C2-type 5	3	0.80429	0.280795	ICAM5, KIRREL, NFASC	364	55	19113	2.86409	1	0.999252	99.4836
UP_SEQ_FEATURE	domain:Ig-like C2-type 4	3	0.80429	0.424799	ICAM5, KIRREL, NFASC	364	76	19113	2.07269	1	0.99995	99.9855
Annotation Cluster 44	Enrichment Score: 0.9168234747834796
Category	Term	Count	%	PValue	Genes	List Total	Pop Hits	Pop Total	Fold Enrichment	Bonferroni	Benjamini	FDR
GOTERM_BP_FAT	GO:0042110~T cell activation	7	1.87668	0.0341791	ITGAL, TNFSF4, CD3D, CD80, CXCR4, TNFRSF4, SYK	260	126	13528	2.8906	1	0.520358	44.3056
GOTERM_BP_FAT	GO:0042098~T cell proliferation	3	0.80429	0.0937621	TNFSF4, CXCR4, TNFRSF4	260	27	13528	5.7812	1	0.717475	80.9282
GOTERM_BP_FAT	GO:0046651~lymphocyte proliferation	3	0.80429	0.191866	TNFSF4, CXCR4, TNFRSF4	260	42	13528	3.71648	1	0.84153	97.2269
GOTERM_BP_FAT	GO:0070661~leukocyte proliferation	3	0.80429	0.205849	TNFSF4, CXCR4, TNFRSF4	260	44	13528	3.54755	1	0.856697	97.9328
GOTERM_BP_FAT	GO:0032943~mononuclear cell proliferation	3	0.80429	0.205849	TNFSF4, CXCR4, TNFRSF4	260	44	13528	3.54755	1	0.856697	97.9328
Annotation Cluster 45	Enrichment Score: 0.8724836620710587
Category	Term	Count	%	PValue	Genes	List Total	Pop Hits	Pop Total	Fold Enrichment	Bonferroni	Benjamini	FDR
SP_PIR_KEYWORDS	growth factor	8	2.14477	0.0122371	VEGFC, BMP10, GDF5, TGFA, FGF12, IL34, FGF1, IL11	364	131	19235	3.22708	0.983429	0.214301	15.3927
SP_PIR_KEYWORDS	mitogen	3	0.80429	0.167404	VEGFC, TGFA, FGF1	364	39	19235	4.06488	1	0.766031	91.6851
GOTERM_BP_FAT	GO:0051781~positive regulation of cell division	3	0.80429	0.171155	VEGFC, TGFA, FGF1	260	39	13528	4.00237	1	0.821197	95.7546
GOTERM_BP_FAT	GO:0050679~positive regulation of epithelial cell proliferation	3	0.80429	0.184923	VEGFC, TGFA, FGF1	260	41	13528	3.80713	1	0.83406	96.7975
GOTERM_BP_FAT	GO:0051302~regulation of cell division	3	0.80429	0.227012	VEGFC, TGFA, FGF1	260	47	13528	3.32111	1	0.874583	98.6879
GOTERM_BP_FAT	GO:0050678~regulation of epithelial cell proliferation	3	0.80429	0.395571	VEGFC, TGFA, FGF1	260	71	13528	2.19848	1	0.957532	99.9791
Annotation Cluster 46	Enrichment Score: 0.860502795337723
Category	Term	Count	%	PValue	Genes	List Total	Pop Hits	Pop Total	Fold Enrichment	Bonferroni	Benjamini	FDR
INTERPRO	IPR001452:Src homology-3 domain	8	2.14477	0.100268	FGR, SORBS2, ARHGEF6, HCK, PLCG2, MAPK8IP2, SH3RF3, SH3GL2	309	213	16659	2.02489	1	0.929056	79.0042
SP_PIR_KEYWORDS	sh3 domain	8	2.14477	0.103828	FGR, SORBS2, ARHGEF6, HCK, PLCG2, MAPK8IP2, SH3RF3, SH3GL2	364	210	19235	2.01308	1	0.6476	77.422
SMART	SM00326:SH3	8	2.14477	0.140555	FGR, SORBS2, ARHGEF6, HCK, PLCG2, MAPK8IP2, SH3RF3, SH3GL2	184	213	9079	1.85324	1	0.909884	83.3676
UP_SEQ_FEATURE	domain:SH3	6	1.60858	0.246982	FGR, ARHGEF6, HCK, PLCG2, MAPK8IP2, SH3GL2	364	177	19113	1.77994	1	0.998627	98.9242
Annotation Cluster 47	Enrichment Score: 0.8220121234299774
Category	Term	Count	%	PValue	Genes	List Total	Pop Hits	Pop Total	Fold Enrichment	Bonferroni	Benjamini	FDR
GOTERM_BP_FAT	GO:0007409~axonogenesis	8	2.14477	0.0778234	CDK5R1, SLITRK4, CXCR4, NFASC, LMX1A, NEFL, NTN1, DCLK1	260	193	13528	2.15672	1	0.6699	74.4244
GOTERM_BP_FAT	GO:0050767~regulation of neurogenesis	7	1.87668	0.0996697	VEGFC, CDK5R1, LMX1A, LRRC4C, NEFL, NTN1, NKX2-5	260	166	13528	2.19407	1	0.726931	82.916
GOTERM_BP_FAT	GO:0048667~cell morphogenesis involved in neuron differentiation	8	2.14477	0.106957	CDK5R1, SLITRK4, CXCR4, NFASC, LMX1A, NEFL, NTN1, DCLK1	260	209	13528	1.99161	1	0.740385	85.0998
GOTERM_BP_FAT	GO:0045664~regulation of neuron differentiation	6	1.60858	0.112164	CDK5R1, LMX1A, LRRC4C, NEFL, NTN1, NKX2-5	260	133	13528	2.34725	1	0.748137	86.4964
GOTERM_BP_FAT	GO:0048812~neuron projection morphogenesis	8	2.14477	0.112813	CDK5R1, SLITRK4, CXCR4, NFASC, LMX1A, NEFL, NTN1, DCLK1	260	213	13528	1.95421	1	0.747863	86.6616
GOTERM_BP_FAT	GO:0048666~neuron development	11	2.94906	0.117319	CDK5R1, SLITRK4, CXCR4, NRL, NFASC, LMX1A, NEFL, NTN1, DCLK1, NTM, SCARF1	260	339	13528	1.68831	1	0.752868	87.7571
GOTERM_BP_FAT	GO:0031175~neuron projection development	9	2.41287	0.118928	CDK5R1, SLITRK4, CXCR4, NFASC, LMX1A, NEFL, NTN1, DCLK1, SCARF1	260	256	13528	1.82921	1	0.753275	88.1273
GOTERM_BP_FAT	GO:0001764~neuron migration	4	1.07239	0.123964	CDK5R1, CXCR4, NTN1, DCLK1	260	64	13528	3.25192	1	0.76173	89.2193
GOTERM_BP_FAT	GO:0032989~cellular component morphogenesis	12	3.21716	0.141759	SHROOM1, BMP10, CDK5R1, SLITRK4, XIRP1, CXCR4, NFASC, LMX1A, NEFL, NTN1, CCL4, DCLK1	260	397	13528	1.57272	1	0.786966	92.3677
GOTERM_BP_FAT	GO:0007411~axon guidance	5	1.34048	0.149317	CDK5R1, CXCR4, NFASC, LMX1A, NTN1	260	107	13528	2.43134	1	0.79751	93.4234
GOTERM_BP_FAT	GO:0051960~regulation of nervous system development	7	1.87668	0.162929	VEGFC, CDK5R1, LMX1A, LRRC4C, NEFL, NTN1, NKX2-5	260	192	13528	1.89696	1	0.814836	94.987
GOTERM_BP_FAT	GO:0000904~cell morphogenesis involved in differentiation	8	2.14477	0.18376	CDK5R1, SLITRK4, CXCR4, NFASC, LMX1A, NEFL, NTN1, DCLK1	260	244	13528	1.70593	1	0.833548	96.7198
GOTERM_BP_FAT	GO:0048858~cell projection morphogenesis	8	2.14477	0.190583	CDK5R1, SLITRK4, CXCR4, NFASC, LMX1A, NEFL, NTN1, DCLK1	260	245	13528	1.69896	1	0.840864	97.1519
GOTERM_BP_FAT	GO:0032990~cell part morphogenesis	8	2.14477	0.219897	CDK5R1, SLITRK4, CXCR4, NFASC, LMX1A, NEFL, NTN1, DCLK1	260	256	13528	1.62596	1	0.87019	98.4692
GOTERM_BP_FAT	GO:0000902~cell morphogenesis	10	2.68097	0.24403	SHROOM1, CDK5R1, SLITRK4, CXCR4, NFASC, LMX1A, NEFL, NTN1, CCL4, DCLK1	260	356	13528	1.46154	1	0.889463	99.0979
GOTERM_BP_FAT	GO:0030030~cell projection organization	10	2.68097	0.272991	CDK5R1, SLITRK4, RAC2, CXCR4, NFASC, LMX1A, NEFL, NTN1, DCLK1, SCARF1	260	368	13528	1.41388	1	0.909979	99.5325
GOTERM_BP_FAT	GO:0030182~neuron differentiation	11	2.94906	0.330329	CDK5R1, SLITRK4, CXCR4, NRL, NFASC, LMX1A, NEFL, NTN1, DCLK1, NTM, SCARF1	260	438	13528	1.30671	1	0.934151	99.8827
Annotation Cluster 48	Enrichment Score: 0.8127452644971039
Category	Term	Count	%	PValue	Genes	List Total	Pop Hits	Pop Total	Fold Enrichment	Bonferroni	Benjamini	FDR
GOTERM_BP_FAT	GO:0007599~hemostasis	6	1.60858	0.056428	F2RL2, FLI1, THBD, SAA1, F8, IL11	260	108	13528	2.8906	1	0.617031	62.3758
GOTERM_BP_FAT	GO:0050817~coagulation	5	1.34048	0.13196	F2RL2, THBD, SAA1, F8, IL11	260	102	13528	2.55053	1	0.771498	90.761
GOTERM_BP_FAT	GO:0007596~blood coagulation	5	1.34048	0.13196	F2RL2, THBD, SAA1, F8, IL11	260	102	13528	2.55053	1	0.771498	90.761
GOTERM_BP_FAT	GO:0050878~regulation of body fluid levels	6	1.60858	0.134107	F2RL2, FLI1, THBD, SAA1, F8, IL11	260	141	13528	2.21408	1	0.775237	91.138
SP_PIR_KEYWORDS	blood coagulation	3	0.80429	0.201481	F2RL2, THBD, F8	364	44	19235	3.60296	1	0.796913	95.2851
GOTERM_BP_FAT	GO:0042060~wound healing	5	1.34048	0.500565	F2RL2, THBD, SAA1, F8, IL11	260	191	13528	1.36206	1	0.980578	99.9992
Annotation Cluster 49	Enrichment Score: 0.7847098693007662
Category	Term	Count	%	PValue	Genes	List Total	Pop Hits	Pop Total	Fold Enrichment	Bonferroni	Benjamini	FDR
INTERPRO	IPR001715:Calponin-like actin-binding	4	1.07239	0.139674	ARHGEF6, NAV3, TAGLN3, PARVB	309	70	16659	3.08072	1	0.940722	89.1657
SMART	SM00033:CH	4	1.07239	0.167103	ARHGEF6, NAV3, TAGLN3, PARVB	184	70	9079	2.81957	1	0.845511	88.5297
UP_SEQ_FEATURE	domain:CH	3	0.80429	0.189571	ARHGEF6, NAV3, TAGLN3	364	42	19113	3.75059	1	0.996296	96.5202
Annotation Cluster 50	Enrichment Score: 0.764965213995631
Category	Term	Count	%	PValue	Genes	List Total	Pop Hits	Pop Total	Fold Enrichment	Bonferroni	Benjamini	FDR
GOTERM_BP_FAT	GO:0032412~regulation of ion transmembrane transporter activity	3	0.80429	0.0764935	ADRB2, PLCG2, NKX2-5	260	24	13528	6.50385	1	0.666343	73.7965
GOTERM_BP_FAT	GO:0034765~regulation of ion transmembrane transport	3	0.80429	0.0821289	ADRB2, PLCG2, NKX2-5	260	25	13528	6.24369	1	0.67863	76.3614
GOTERM_BP_FAT	GO:0022898~regulation of transmembrane transporter activity	3	0.80429	0.0878873	ADRB2, PLCG2, NKX2-5	260	26	13528	6.00355	1	0.698651	78.7372
GOTERM_BP_FAT	GO:0034762~regulation of transmembrane transport	3	0.80429	0.0937621	ADRB2, PLCG2, NKX2-5	260	27	13528	5.7812	1	0.717475	80.9282
GOTERM_BP_FAT	GO:0032409~regulation of transporter activity	3	0.80429	0.131103	ADRB2, PLCG2, NKX2-5	260	33	13528	4.73007	1	0.77125	90.6061
GOTERM_BP_FAT	GO:0043270~positive regulation of ion transport	3	0.80429	0.191866	ADRB2, PLCG2, NKX2-5	260	42	13528	3.71648	1	0.84153	97.2269
GOTERM_BP_FAT	GO:0051924~regulation of calcium ion transport	3	0.80429	0.381977	ADRB2, PLCG2, NKX2-5	260	69	13528	2.26221	1	0.952825	99.9696
GOTERM_BP_FAT	GO:0010959~regulation of metal ion transport	3	0.80429	0.461306	ADRB2, PLCG2, NKX2-5	260	81	13528	1.92707	1	0.973627	99.997
GOTERM_BP_FAT	GO:0043269~regulation of ion transport	3	0.80429	0.568334	ADRB2, PLCG2, NKX2-5	260	99	13528	1.57669	1	0.989301	99.9999
Annotation Cluster 51	Enrichment Score: 0.7465568918413376
Category	Term	Count	%	PValue	Genes	List Total	Pop Hits	Pop Total	Fold Enrichment	Bonferroni	Benjamini	FDR
GOTERM_BP_FAT	GO:0042391~regulation of membrane potential	6	1.60858	0.114805	GJD2, XIRP1, KCNE1, TAC1, PLLP, CLDN11	260	134	13528	2.32974	1	0.749566	87.1568
GOTERM_BP_FAT	GO:0001508~regulation of action potential	4	1.07239	0.141333	GJD2, TAC1, PLLP, CLDN11	260	68	13528	3.06063	1	0.787897	92.3037
GOTERM_BP_FAT	GO:0019226~transmission of nerve impulse	9	2.41287	0.354916	GJD2, SLC1A2, NPTX1, SYN2, TMOD2, TAC1, PLLP, CLDN11, HTR1D	260	350	13528	1.33793	1	0.943256	99.9375
Annotation Cluster 52	Enrichment Score: 0.7272265917785536
Category	Term	Count	%	PValue	Genes	List Total	Pop Hits	Pop Total	Fold Enrichment	Bonferroni	Benjamini	FDR
GOTERM_CC_FAT	GO:0000139~Golgi membrane	8	2.14477	0.0925915	MALL, CHSY3, NCALD, ST8SIA5, CHST2, CSPG5, ST8SIA2, CLTCL1	266	186	12782	2.06678	1	0.577652	72.2281
GOTERM_CC_FAT	GO:0030660~Golgi-associated vesicle membrane	3	0.80429	0.120748	NCALD, CSPG5, CLTCL1	266	29	12782	4.97096	1	0.625812	81.6724
GOTERM_CC_FAT	GO:0030659~cytoplasmic vesicle membrane	6	1.60858	0.16237	NCALD, SYN2, CUZD1, CSPG5, CLTCL1, ITPR1	266	139	12782	2.07421	1	0.70421	90.3307
GOTERM_CC_FAT	GO:0012506~vesicle membrane	6	1.60858	0.204592	NCALD, SYN2, CUZD1, CSPG5, CLTCL1, ITPR1	266	151	12782	1.90938	1	0.753115	95.111
GOTERM_CC_FAT	GO:0005798~Golgi-associated vesicle	3	0.80429	0.285562	NCALD, CSPG5, CLTCL1	266	51	12782	2.82663	1	0.813868	98.813
GOTERM_CC_FAT	GO:0044431~Golgi apparatus part	8	2.14477	0.408409	MALL, CHSY3, NCALD, ST8SIA5, CHST2, CSPG5, ST8SIA2, CLTCL1	266	294	12782	1.30755	1	0.880318	99.9014
Annotation Cluster 53	Enrichment Score: 0.7197310774704103
Category	Term	Count	%	PValue	Genes	List Total	Pop Hits	Pop Total	Fold Enrichment	Bonferroni	Benjamini	FDR
SP_PIR_KEYWORDS	LIM domain	4	1.07239	0.150382	LDB3, LMX1A, CSRP3, SCEL	364	71	19235	2.97709	1	0.751298	89.056
INTERPRO	IPR001781:Zinc finger, LIM-type	4	1.07239	0.152675	LDB3, LMX1A, CSRP3, SCEL	309	73	16659	2.95412	1	0.941855	91.3481
SMART	SM00132:LIM	4	1.07239	0.182102	LDB3, LMX1A, CSRP3, SCEL	184	73	9079	2.70369	1	0.852859	90.7507
UP_SEQ_FEATURE	domain:LIM zinc-binding 2	3	0.80429	0.24549	LDB3, LMX1A, CSRP3	364	50	19113	3.15049	1	0.998753	98.8896
UP_SEQ_FEATURE	domain:LIM zinc-binding 1	3	0.80429	0.24549	LDB3, LMX1A, CSRP3	364	50	19113	3.15049	1	0.998753	98.8896
Annotation Cluster 54	Enrichment Score: 0.718101630457699
Category	Term	Count	%	PValue	Genes	List Total	Pop Hits	Pop Total	Fold Enrichment	Bonferroni	Benjamini	FDR
INTERPRO	IPR003968:Potassium channel, voltage dependent, Kv	3	0.80429	0.088392	KCNS1, KCNA3, KCNF1	309	27	16659	5.99029	1	0.920195	74.5164
INTERPRO	IPR000210:BTB/POZ-like	7	1.87668	0.114403	RCBTB2, KCNS1, NACC2, KLHL25, KCNA3, KCNF1, BTBD11	309	179	16659	2.10831	1	0.9263	83.3834
INTERPRO	IPR011333:BTB/POZ fold	7	1.87668	0.11887	RCBTB2, KCNS1, NACC2, KLHL25, KCNA3, KCNF1, BTBD11	309	181	16659	2.08502	1	0.927389	84.5795
INTERPRO	IPR003091:Voltage-dependent potassium channel	3	0.80429	0.123883	KCNS1, KCNA3, KCNF1	309	33	16659	4.90115	1	0.923009	85.8261
SMART	SM00225:BTB	7	1.87668	0.153339	RCBTB2, KCNS1, NACC2, KLHL25, KCNA3, KCNF1, BTBD11	184	179	9079	1.92959	1	0.839748	86.0725
INTERPRO	IPR003131:Potassium channel, voltage dependent, Kv, tetramerisation	3	0.80429	0.249868	KCNS1, KCNA3, KCNF1	309	52	16659	3.11034	1	0.976631	98.5696
INTERPRO	IPR013069:BTB/POZ	4	1.07239	0.417847	RCBTB2, NACC2, KLHL25, BTBD11	309	127	16659	1.69804	1	0.997293	99.9662
UP_SEQ_FEATURE	domain:BTB	3	0.80429	0.754872	NACC2, KLHL25, BTBD11	364	142	19113	1.10933	1	1	100
Annotation Cluster 55	Enrichment Score: 0.6911961636910341
Category	Term	Count	%	PValue	Genes	List Total	Pop Hits	Pop Total	Fold Enrichment	Bonferroni	Benjamini	FDR
INTERPRO	IPR012680:Laminin G, subdomain 2	3	0.80429	0.181921	LAMA2, CNTNAP1, COL5A3	309	42	16659	3.8509	1	0.954694	94.8506
INTERPRO	IPR001791:Laminin G	3	0.80429	0.202072	LAMA2, CNTNAP1, COL5A3	309	45	16659	3.59417	1	0.963446	96.4376
SMART	SM00282:LamG	3	0.80429	0.229627	LAMA2, CNTNAP1, COL5A3	184	45	9079	3.28949	1	0.874135	95.4479
Annotation Cluster 56	Enrichment Score: 0.6837718590049234
Category	Term	Count	%	PValue	Genes	List Total	Pop Hits	Pop Total	Fold Enrichment	Bonferroni	Benjamini	FDR
GOTERM_MF_FAT	GO:0008509~anion transmembrane transporter activity	6	1.60858	0.147146	SLC1A2, TOMM40L, ABCC3, SLC22A11, ANO7, OCA2	247	147	12983	2.14542	1	0.933969	89.6262
GOTERM_BP_FAT	GO:0015711~organic anion transport	3	0.80429	0.205849	SLC1A2, SLC22A11, OCA2	260	44	13528	3.54755	1	0.856697	97.9328
GOTERM_BP_FAT	GO:0006820~anion transport	5	1.34048	0.293351	SLC1A2, WNK4, TOMM40L, SLC22A11, OCA2	260	143	13528	1.81926	1	0.91951	99.7102
Annotation Cluster 57	Enrichment Score: 0.6789139003212108
Category	Term	Count	%	PValue	Genes	List Total	Pop Hits	Pop Total	Fold Enrichment	Bonferroni	Benjamini	FDR
GOTERM_CC_FAT	GO:0030141~secretory granule	9	2.41287	0.0339281	VEGFC, NPTX1, SYT8, SYTL4, F8, CUZD1, THBS2, ITPR1, GHRHR	266	180	12782	2.40263	0.999925	0.363651	36.5633
GOTERM_CC_FAT	GO:0044433~cytoplasmic vesicle part	9	2.41287	0.0411825	VEGFC, NCALD, SYN2, F8, CUZD1, CSPG5, THBS2, CLTCL1, ITPR1	266	187	12782	2.31269	0.999991	0.395181	42.5649
GOTERM_CC_FAT	GO:0030136~clathrin-coated vesicle	6	1.60858	0.139566	MALL, NCALD, SYN2, SYTL4, LGI3, CLTCL1	266	132	12782	2.18421	1	0.653523	86.2212
GOTERM_CC_FAT	GO:0030659~cytoplasmic vesicle membrane	6	1.60858	0.16237	NCALD, SYN2, CUZD1, CSPG5, CLTCL1, ITPR1	266	139	12782	2.07421	1	0.70421	90.3307
GOTERM_CC_FAT	GO:0012506~vesicle membrane	6	1.60858	0.204592	NCALD, SYN2, CUZD1, CSPG5, CLTCL1, ITPR1	266	151	12782	1.90938	1	0.753115	95.111
GOTERM_CC_FAT	GO:0030135~coated vesicle	6	1.60858	0.234567	MALL, NCALD, SYN2, SYTL4, LGI3, CLTCL1	266	159	12782	1.81331	1	0.770126	97.0539
GOTERM_CC_FAT	GO:0016023~cytoplasmic membrane-bounded vesicle	15	4.02145	0.257077	NCALD, F8, SYT8, CUZD1, CSPG5, ITPR1, GHRHR, VEGFC, NPTX1, MALL, SYN2, SYTL4, LGI3, THBS2, CLTCL1	266	550	12782	1.31053	1	0.786022	98.0125
GOTERM_CC_FAT	GO:0031988~membrane-bounded vesicle	15	4.02145	0.290933	NCALD, F8, SYT8, CUZD1, CSPG5, ITPR1, GHRHR, VEGFC, NPTX1, MALL, SYN2, SYTL4, LGI3, THBS2, CLTCL1	266	568	12782	1.269	1	0.815172	98.9255
SP_PIR_KEYWORDS	cytoplasmic vesicle	7	1.87668	0.297853	NPTX1, SYT12, SYT8, SYTL4, CUZD1, LGI3, CLTCL1	364	238	19235	1.55422	1	0.891582	99.1774
GOTERM_CC_FAT	GO:0030665~clathrin coated vesicle membrane	3	0.80429	0.300964	NCALD, SYN2, CLTCL1	266	53	12782	2.71996	1	0.816889	99.1095
GOTERM_CC_FAT	GO:0031410~cytoplasmic vesicle	16	4.28954	0.352085	NCALD, SYT12, F8, SYT8, CUZD1, CSPG5, ITPR1, GHRHR, VEGFC, NPTX1, MALL, SYN2, SYTL4, LGI3, THBS2, CLTCL1	266	642	12782	1.19757	1	0.854122	99.6728
GOTERM_CC_FAT	GO:0031982~vesicle	16	4.28954	0.413511	NCALD, SYT12, F8, SYT8, CUZD1, CSPG5, ITPR1, GHRHR, VEGFC, NPTX1, MALL, SYN2, SYTL4, LGI3, THBS2, CLTCL1	266	670	12782	1.14753	1	0.880766	99.912
GOTERM_CC_FAT	GO:0030662~coated vesicle membrane	3	0.80429	0.448935	NCALD, SYN2, CLTCL1	266	73	12782	1.97477	1	0.903773	99.9613
GOTERM_CC_FAT	GO:0008021~synaptic vesicle	3	0.80429	0.469679	SYN2, SYTL4, LGI3	266	76	12782	1.89681	1	0.908314	99.9767
Annotation Cluster 58	Enrichment Score: 0.6680189647499778
Category	Term	Count	%	PValue	Genes	List Total	Pop Hits	Pop Total	Fold Enrichment	Bonferroni	Benjamini	FDR
GOTERM_MF_FAT	GO:0001653~peptide receptor activity	5	1.34048	0.170542	F2RL2, CXCR4, OPRL1, CCR10, NPFFR2	247	114	12983	2.30538	1	0.948819	93.0183
GOTERM_MF_FAT	GO:0008528~peptide receptor activity, G-protein coupled	5	1.34048	0.170542	F2RL2, CXCR4, OPRL1, CCR10, NPFFR2	247	114	12983	2.30538	1	0.948819	93.0183
GOTERM_MF_FAT	GO:0042277~peptide binding	6	1.60858	0.340628	F2RL2, CXCR4, OPRL1, CCR10, NPFFR2, GHRHR	247	203	12983	1.55358	1	0.976822	99.7338
Annotation Cluster 59	Enrichment Score: 0.6675254833554061
Category	Term	Count	%	PValue	Genes	List Total	Pop Hits	Pop Total	Fold Enrichment	Bonferroni	Benjamini	FDR
GOTERM_BP_FAT	GO:0043434~response to peptide hormone stimulus	7	1.87668	0.0757305	FOXC2, TIMP4, IL6R, HDAC9, CCL5, NEFL, GHRHR	260	154	13528	2.36503	1	0.668626	73.4298
GOTERM_BP_FAT	GO:0032870~cellular response to hormone stimulus	5	1.34048	0.250907	FOXC2, CUZD1, GNG3, HDAC9, GHRHR	260	133	13528	1.95604	1	0.894926	99.2265
GOTERM_BP_FAT	GO:0032868~response to insulin stimulus	4	1.07239	0.299868	FOXC2, HDAC9, CCL5, GHRHR	260	100	13528	2.08123	1	0.921341	99.752
GOTERM_BP_FAT	GO:0032869~cellular response to insulin stimulus	3	0.80429	0.375131	FOXC2, HDAC9, GHRHR	260	68	13528	2.29548	1	0.951121	99.9634
Annotation Cluster 60	Enrichment Score: 0.6646427865290886
Category	Term	Count	%	PValue	Genes	List Total	Pop Hits	Pop Total	Fold Enrichment	Bonferroni	Benjamini	FDR
GOTERM_BP_FAT	GO:0006898~receptor-mediated endocytosis	4	1.07239	0.0808701	ADRB2, CLTCL1, DNM1, SCARF1	260	53	13528	3.92685	1	0.675654	75.8099
GOTERM_BP_FAT	GO:0010324~membrane invagination	8	2.14477	0.129941	LY75, ADRB2, ICAM5, HCK, CLTCL1, DNM1, SCARF1, SH3GL2	260	220	13528	1.89203	1	0.770154	90.3924
GOTERM_BP_FAT	GO:0006897~endocytosis	8	2.14477	0.129941	LY75, ADRB2, ICAM5, HCK, CLTCL1, DNM1, SCARF1, SH3GL2	260	220	13528	1.89203	1	0.770154	90.3924
GOTERM_BP_FAT	GO:0016192~vesicle-mediated transport	14	3.75335	0.312418	LY75, CCL3, ICAM5, NCALD, HCK, CCL5, SCARF1, LAT, ADRB2, SYTL4, CLTCL1, SH3GL2, DNM1, DCLK1	260	576	13528	1.26464	1	0.927687	99.8171
GOTERM_BP_FAT	GO:0016044~membrane organization	9	2.41287	0.447534	LY75, ADRB2, ICAM5, HCK, RTP1, CLTCL1, DNM1, SCARF1, SH3GL2	260	381	13528	1.22907	1	0.971627	99.9954
KEGG_PATHWAY	hsa04144:Endocytosis	5	1.34048	0.538644	ADRB2, CXCR4, CLTCL1, DNM1, SH3GL2	107	184	5085	1.2914	1	0.963846	99.9822
Annotation Cluster 61	Enrichment Score: 0.661601205406154
Category	Term	Count	%	PValue	Genes	List Total	Pop Hits	Pop Total	Fold Enrichment	Bonferroni	Benjamini	FDR
SP_PIR_KEYWORDS	acute phase	3	0.80429	0.103365	SAA1, F8, IL6R	364	29	19235	5.46656	1	0.656513	77.2631
GOTERM_BP_FAT	GO:0006953~acute-phase response	3	0.80429	0.178018	SAA1, F8, IL6R	260	40	13528	3.90231	1	0.829423	96.309
GOTERM_BP_FAT	GO:0002526~acute inflammatory response	3	0.80429	0.562805	SAA1, F8, IL6R	260	98	13528	1.59278	1	0.988869	99.9999
Annotation Cluster 62	Enrichment Score: 0.6504169508563734
Category	Term	Count	%	PValue	Genes	List Total	Pop Hits	Pop Total	Fold Enrichment	Bonferroni	Benjamini	FDR
GOTERM_BP_FAT	GO:0002521~leukocyte differentiation	6	1.60858	0.106971	DHRS2, CD3D, PLCG2, HDAC9, IL11, SYK	260	131	13528	2.38309	1	0.73794	85.1039
GOTERM_BP_FAT	GO:0030098~lymphocyte differentiation	5	1.34048	0.135362	CD3D, PLCG2, HDAC9, IL11, SYK	260	103	13528	2.52577	1	0.776521	91.3517
GOTERM_BP_FAT	GO:0048534~hemopoietic or lymphoid organ development	8	2.14477	0.231528	DHRS2, BARX1, CD3D, PLCG2, HDAC9, NKX2-5, IL11, SYK	260	260	13528	1.60095	1	0.879143	98.8111
GOTERM_BP_FAT	GO:0030183~B cell differentiation	3	0.80429	0.234103	PLCG2, HDAC9, IL11	260	48	13528	3.25192	1	0.881143	98.8764
GOTERM_BP_FAT	GO:0002520~immune system development	8	2.14477	0.278119	DHRS2, BARX1, CD3D, PLCG2, HDAC9, NKX2-5, IL11, SYK	260	276	13528	1.50814	1	0.91276	99.5851
GOTERM_BP_FAT	GO:0030097~hemopoiesis	7	1.87668	0.299009	DHRS2, CD3D, PLCG2, HDAC9, NKX2-5, IL11, SYK	260	236	13528	1.54329	1	0.921508	99.7469
GOTERM_BP_FAT	GO:0042113~B cell activation	3	0.80429	0.428935	PLCG2, HDAC9, IL11	260	76	13528	2.05385	1	0.966634	99.992
Annotation Cluster 63	Enrichment Score: 0.6443142624982762
Category	Term	Count	%	PValue	Genes	List Total	Pop Hits	Pop Total	Fold Enrichment	Bonferroni	Benjamini	FDR
GOTERM_CC_FAT	GO:0005640~nuclear outer membrane	3	0.80429	0.0330682	NAV3, GHRHR, GUCY2D	266	14	12782	10.297	0.999904	0.370214	35.8147
GOTERM_CC_FAT	GO:0031965~nuclear membrane	5	1.34048	0.0648134	ALOX5AP, NAV3, ITPR1, GHRHR, GUCY2D	266	73	12782	3.29128	1	0.494648	58.6689
GOTERM_CC_FAT	GO:0005635~nuclear envelope	8	2.14477	0.135657	DHRS2, RAC2, ALOX5AP, NAV3, SP140, ITPR1, GHRHR, GUCY2D	266	205	12782	1.87522	1	0.651818	85.3726
GOTERM_CC_FAT	GO:0031968~organelle outer membrane	5	1.34048	0.169682	TOMM40L, NAV3, GHRHR, ACSL5, GUCY2D	266	104	12782	2.31022	1	0.712693	91.3863
GOTERM_CC_FAT	GO:0019867~outer membrane	5	1.34048	0.186115	TOMM40L, NAV3, GHRHR, ACSL5, GUCY2D	266	108	12782	2.22466	1	0.73207	93.3821
GOTERM_CC_FAT	GO:0031967~organelle envelope	10	2.68097	0.901525	DHRS2, RAC2, ALOX5AP, TOMM40L, NAV3, SP140, ITPR1, GHRHR, ACSL5, GUCY2D	266	620	12782	0.775042	1	0.998503	100
GOTERM_CC_FAT	GO:0031975~envelope	10	2.68097	0.90347	DHRS2, RAC2, ALOX5AP, TOMM40L, NAV3, SP140, ITPR1, GHRHR, ACSL5, GUCY2D	266	622	12782	0.77255	1	0.998488	100
GOTERM_CC_FAT	GO:0042175~nuclear envelope-endoplasmic reticulum network	4	1.07239	0.936827	NAV3, ITPR1, GHRHR, GUCY2D	266	284	12782	0.676798	1	0.999416	100
Annotation Cluster 64	Enrichment Score: 0.6191481965662662
Category	Term	Count	%	PValue	Genes	List Total	Pop Hits	Pop Total	Fold Enrichment	Bonferroni	Benjamini	FDR
GOTERM_BP_FAT	GO:0051100~negative regulation of binding	4	1.07239	0.103462	PTHLH, ADRB2, TNFSF4, TNFRSF4	260	59	13528	3.52751	1	0.735656	84.0875
GOTERM_BP_FAT	GO:0051090~regulation of transcription factor activity	5	1.34048	0.135362	PTHLH, TNFSF4, TLR2, TNFRSF4, RHEBL1	260	103	13528	2.52577	1	0.776521	91.3517
GOTERM_BP_FAT	GO:0051098~regulation of binding	6	1.60858	0.170261	PTHLH, ADRB2, TNFSF4, TLR2, TNFRSF4, RHEBL1	260	153	13528	2.04042	1	0.821121	95.6769
GOTERM_BP_FAT	GO:0051101~regulation of DNA binding	5	1.34048	0.202022	PTHLH, TNFSF4, TLR2, TNFRSF4, RHEBL1	260	121	13528	2.15003	1	0.855075	97.7586
GOTERM_BP_FAT	GO:0043433~negative regulation of transcription factor activity	3	0.80429	0.212882	PTHLH, TNFSF4, TNFRSF4	260	45	13528	3.46872	1	0.86434	98.2202
GOTERM_BP_FAT	GO:0043392~negative regulation of DNA binding	3	0.80429	0.255441	PTHLH, TNFSF4, TNFRSF4	260	51	13528	3.06063	1	0.898707	99.3016
GOTERM_BP_FAT	GO:0051051~negative regulation of transport	4	1.07239	0.479852	ADRB2, TNFSF4, TNFRSF4, IL11	260	135	13528	1.54165	1	0.976759	99.9983
GOTERM_BP_FAT	GO:0044092~negative regulation of molecular function	5	1.34048	0.886107	PTHLH, ADRB2, TNFSF4, OPRL1, TNFRSF4	260	334	13528	0.778904	1	0.999892	100
Annotation Cluster 65	Enrichment Score: 0.6032189995429615
Category	Term	Count	%	PValue	Genes	List Total	Pop Hits	Pop Total	Fold Enrichment	Bonferroni	Benjamini	FDR
GOTERM_CC_FAT	GO:0031093~platelet alpha granule lumen	3	0.80429	0.2086	VEGFC, F8, THBS2	266	41	12782	3.51605	1	0.753065	95.4261
GOTERM_CC_FAT	GO:0060205~cytoplasmic membrane-bounded vesicle lumen	3	0.80429	0.231569	VEGFC, F8, THBS2	266	44	12782	3.27632	1	0.771973	96.8981
GOTERM_CC_FAT	GO:0031983~vesicle lumen	3	0.80429	0.24697	VEGFC, F8, THBS2	266	46	12782	3.13387	1	0.783354	97.6248
GOTERM_CC_FAT	GO:0031091~platelet alpha granule	3	0.80429	0.323954	VEGFC, F8, THBS2	266	56	12782	2.57425	1	0.828802	99.427
Annotation Cluster 66	Enrichment Score: 0.5900373127936782
Category	Term	Count	%	PValue	Genes	List Total	Pop Hits	Pop Total	Fold Enrichment	Bonferroni	Benjamini	FDR
GOTERM_BP_FAT	GO:0032940~secretion by cell	7	1.87668	0.205365	LAT, CCL3, SYN2, SYTL4, CCL5, GHRHR, SYK	260	207	13528	1.75949	1	0.858779	97.9115
GOTERM_BP_FAT	GO:0046903~secretion	9	2.41287	0.218435	LAT, CCL3, KIRREL, SYN2, SYTL4, AQP1, CCL5, GHRHR, SYK	260	300	13528	1.56092	1	0.870807	98.4202
GOTERM_BP_FAT	GO:0006887~exocytosis	4	1.07239	0.378478	LAT, CCL3, SYTL4, CCL5	260	115	13528	1.80977	1	0.952222	99.9666
Annotation Cluster 67	Enrichment Score: 0.5897907430397511
Category	Term	Count	%	PValue	Genes	List Total	Pop Hits	Pop Total	Fold Enrichment	Bonferroni	Benjamini	FDR
GOTERM_MF_FAT	GO:0060090~molecular adaptor activity	4	1.07239	0.133885	LAT, SH2D2A, SORBS2, CNTNAP1	247	67	12983	3.13807	1	0.929386	87.078
GOTERM_MF_FAT	GO:0005070~SH3/SH2 adaptor activity	3	0.80429	0.237613	LAT, SH2D2A, CNTNAP1	247	49	12983	3.21813	1	0.97194	97.8978
GOTERM_MF_FAT	GO:0030674~protein binding, bridging	3	0.80429	0.534597	LAT, SH2D2A, CNTNAP1	247	94	12983	1.67753	1	0.995951	99.9981
Annotation Cluster 68	Enrichment Score: 0.5812322724130004
Category	Term	Count	%	PValue	Genes	List Total	Pop Hits	Pop Total	Fold Enrichment	Bonferroni	Benjamini	FDR
GOTERM_BP_FAT	GO:0060284~regulation of cell development	8	2.14477	0.0991683	VEGFC, CDK5R1, LMX1A, LRRC4C, HDAC9, NEFL, NTN1, NKX2-5	260	205	13528	2.03047	1	0.730332	82.7552
GOTERM_BP_FAT	GO:0050767~regulation of neurogenesis	7	1.87668	0.0996697	VEGFC, CDK5R1, LMX1A, LRRC4C, NEFL, NTN1, NKX2-5	260	166	13528	2.19407	1	0.726931	82.916
GOTERM_BP_FAT	GO:0045664~regulation of neuron differentiation	6	1.60858	0.112164	CDK5R1, LMX1A, LRRC4C, NEFL, NTN1, NKX2-5	260	133	13528	2.34725	1	0.748137	86.4964
GOTERM_BP_FAT	GO:0051960~regulation of nervous system development	7	1.87668	0.162929	VEGFC, CDK5R1, LMX1A, LRRC4C, NEFL, NTN1, NKX2-5	260	192	13528	1.89696	1	0.814836	94.987
GOTERM_BP_FAT	GO:0022604~regulation of cell morphogenesis	5	1.34048	0.242578	RHOJ, ATP10A, LRRC4C, NEFL, NTN1	260	131	13528	1.98591	1	0.890093	99.0683
GOTERM_BP_FAT	GO:0050770~regulation of axonogenesis	3	0.80429	0.298151	LRRC4C, NEFL, NTN1	260	57	13528	2.73846	1	0.921679	99.7416
GOTERM_BP_FAT	GO:0050769~positive regulation of neurogenesis	3	0.80429	0.312325	VEGFC, NEFL, NTN1	260	59	13528	2.64563	1	0.928415	99.8167
GOTERM_BP_FAT	GO:0010720~positive regulation of cell development	3	0.80429	0.381977	VEGFC, NEFL, NTN1	260	69	13528	2.26221	1	0.952825	99.9696
GOTERM_BP_FAT	GO:0010975~regulation of neuron projection development	3	0.80429	0.388791	LRRC4C, NEFL, NTN1	260	70	13528	2.22989	1	0.955506	99.9748
GOTERM_BP_FAT	GO:0010769~regulation of cell morphogenesis involved in differentiation	3	0.80429	0.435492	LRRC4C, NEFL, NTN1	260	77	13528	2.02717	1	0.968499	99.9934
GOTERM_BP_FAT	GO:0031344~regulation of cell projection organization	3	0.80429	0.510798	LRRC4C, NEFL, NTN1	260	89	13528	1.75385	1	0.982008	99.9994
GOTERM_BP_FAT	GO:0045596~negative regulation of cell differentiation	4	1.07239	0.786228	PTHLH, LMX1A, NTN1, NKX2-5	260	216	13528	0.963533	1	0.998839	100
Annotation Cluster 69	Enrichment Score: 0.5600621831143466
Category	Term	Count	%	PValue	Genes	List Total	Pop Hits	Pop Total	Fold Enrichment	Bonferroni	Benjamini	FDR
GOTERM_BP_FAT	GO:0048584~positive regulation of response to stimulus	8	2.14477	0.167925	POLR3G, PLCG2, MAPK8IP2, TLR2, TAC1, IL6R, CCL5, SYK	260	236	13528	1.76375	1	0.818144	95.4675
GOTERM_BP_FAT	GO:0002429~immune response-activating cell surface receptor signaling pathway	3	0.80429	0.171155	PLCG2, TLR2, SYK	260	39	13528	4.00237	1	0.821197	95.7546
GOTERM_BP_FAT	GO:0002768~immune response-regulating cell surface receptor signaling pathway	3	0.80429	0.191866	PLCG2, TLR2, SYK	260	42	13528	3.71648	1	0.84153	97.2269
GOTERM_BP_FAT	GO:0002757~immune response-activating signal transduction	3	0.80429	0.262565	PLCG2, TLR2, SYK	260	52	13528	3.00178	1	0.90392	99.406
GOTERM_BP_FAT	GO:0002764~immune response-regulating signal transduction	3	0.80429	0.291047	PLCG2, TLR2, SYK	260	56	13528	2.78736	1	0.918479	99.6939
GOTERM_BP_FAT	GO:0050778~positive regulation of immune response	4	1.07239	0.527618	POLR3G, PLCG2, TLR2, SYK	260	145	13528	1.43533	1	0.984797	99.9997
GOTERM_BP_FAT	GO:0002253~activation of immune response	3	0.80429	0.540185	PLCG2, TLR2, SYK	260	94	13528	1.66056	1	0.986346	99.9998
Annotation Cluster 70	Enrichment Score: 0.5261335906332593
Category	Term	Count	%	PValue	Genes	List Total	Pop Hits	Pop Total	Fold Enrichment	Bonferroni	Benjamini	FDR
UP_SEQ_FEATURE	domain:TSP type-1 1	4	1.07239	0.0507842	ADAMTSL3, PAPLN, THBS2, ADAMTS5	364	44	19113	4.77348	1	0.887971	56.5127
UP_SEQ_FEATURE	domain:TSP type-1 2	4	1.07239	0.0507842	ADAMTSL3, PAPLN, THBS2, ADAMTS5	364	44	19113	4.77348	1	0.887971	56.5127
INTERPRO	IPR013273:Peptidase M12B, ADAM-TS	3	0.80429	0.0720269	ADAMTSL3, PAPLN, ADAMTS5	309	24	16659	6.73908	1	0.917578	66.8554
INTERPRO	IPR000884:Thrombospondin, type 1 repeat	4	1.07239	0.118914	ADAMTSL3, PAPLN, THBS2, ADAMTS5	309	65	16659	3.3177	1	0.920835	84.5909
SMART	SM00209:TSP1	4	1.07239	0.142997	ADAMTSL3, PAPLN, THBS2, ADAMTS5	184	65	9079	3.03645	1	0.841008	83.9187
UP_SEQ_FEATURE	domain:TSP type-1 3	3	0.80429	0.14899	ADAMTSL3, PAPLN, THBS2	364	36	19113	4.37569	1	0.989081	92.4043
GOTERM_MF_FAT	GO:0004222~metalloendopeptidase activity	3	0.80429	0.589583	ADAM23, PAPLN, ADAMTS5	247	104	12983	1.51623	1	0.996919	99.9997
GOTERM_MF_FAT	GO:0008237~metallopeptidase activity	4	1.07239	0.677667	ADAM23, ADAMTSL3, PAPLN, ADAMTS5	247	183	12983	1.14891	1	0.998532	100
GOTERM_MF_FAT	GO:0004175~endopeptidase activity	6	1.60858	0.84292	NRIP3, ADAM23, CAPN14, PAPLN, PRSS36, ADAMTS5	247	375	12983	0.841004	1	0.999931	100
GOTERM_MF_FAT	GO:0070011~peptidase activity, acting on L-amino acid peptides	7	1.87668	0.951724	NRIP3, ADAM23, ADAMTSL3, CAPN14, PAPLN, PRSS36, ADAMTS5	247	549	12983	0.670199	1	0.999999	100
GOTERM_MF_FAT	GO:0008233~peptidase activity	7	1.87668	0.963978	NRIP3, ADAM23, ADAMTSL3, CAPN14, PAPLN, PRSS36, ADAMTS5	247	574	12983	0.641009	1	1	100
SP_PIR_KEYWORDS	Protease	4	1.07239	0.995084	ADAM23, CAPN14, PRSS36, ADAMTS5	364	484	19235	0.436722	1	1	100
GOTERM_BP_FAT	GO:0006508~proteolysis	9	2.41287	0.999565	RNF125, NRIP3, ADAM23, CAPN14, CUZD1, NEURL1B, PRSS36, ADAMTS5, MARCH4	260	1054	13528	0.444286	1	1	100
Annotation Cluster 71	Enrichment Score: 0.5241047877319357
Category	Term	Count	%	PValue	Genes	List Total	Pop Hits	Pop Total	Fold Enrichment	Bonferroni	Benjamini	FDR
UP_SEQ_FEATURE	domain:EGF-like 1	7	1.87668	0.0270681	PEAR1, THBD, SNED1, CNTNAP1, ELTD1, THBS2, SCARF1	364	120	19113	3.06298	1	0.793436	35.4948
INTERPRO	IPR001881:EGF-like calcium-binding	3	0.80429	0.532492	THBD, SNED1, ELTD1	309	96	16659	1.68477	1	0.999207	99.9987
INTERPRO	IPR018097:EGF-like calcium-binding, conserved site	3	0.80429	0.532492	THBD, SNED1, ELTD1	309	96	16659	1.68477	1	0.999207	99.9987
INTERPRO	IPR000152:EGF-type aspartate/asparagine hydroxylation conserved site	3	0.80429	0.538084	THBD, SNED1, ELTD1	309	97	16659	1.6674	1	0.999208	99.9989
SMART	SM00179:EGF_CA	3	0.80429	0.580153	THBD, SNED1, ELTD1	184	96	9079	1.54195	1	0.995465	99.9966
Annotation Cluster 72	Enrichment Score: 0.5201610424544034
Category	Term	Count	%	PValue	Genes	List Total	Pop Hits	Pop Total	Fold Enrichment	Bonferroni	Benjamini	FDR
SP_PIR_KEYWORDS	lipid degradation	4	1.07239	0.221416	DAGLA, PLCG2, LIPH, PLA2G2F	364	86	19235	2.45783	1	0.823831	96.6549
GOTERM_MF_FAT	GO:0016298~lipase activity	4	1.07239	0.294458	F2RL2, DAGLA, PLCG2, PLA2G2F	247	100	12983	2.10251	1	0.974122	99.3024
GOTERM_BP_FAT	GO:0016042~lipid catabolic process	5	1.34048	0.421972	DAGLA, PLCG2, LIPH, SCARF1, PLA2G2F	260	173	13528	1.50378	1	0.964952	99.9901
Annotation Cluster 73	Enrichment Score: 0.520082315733326
Category	Term	Count	%	PValue	Genes	List Total	Pop Hits	Pop Total	Fold Enrichment	Bonferroni	Benjamini	FDR
KEGG_PATHWAY	hsa04666:Fc gamma R-mediated phagocytosis	6	1.60858	0.0473531	LAT, RAC2, HCK, PLCG2, DNM1, SYK	107	95	5085	3.00148	0.993239	0.713254	41.8088
INTERPRO	IPR000980:SH2 motif	5	1.34048	0.150172	SH2D2A, FGR, HCK, PLCG2, SYK	309	111	16659	2.4285	1	0.943659	90.9627
SP_PIR_KEYWORDS	SH2 domain	5	1.34048	0.158224	SH2D2A, FGR, HCK, PLCG2, SYK	364	111	19235	2.38033	1	0.753141	90.3505
GOTERM_MF_FAT	GO:0004715~non-membrane spanning protein tyrosine kinase activity	3	0.80429	0.181997	FGR, HCK, SYK	247	41	12983	3.84606	1	0.954362	94.2723
SMART	SM00252:SH2	5	1.34048	0.185511	SH2D2A, FGR, HCK, PLCG2, SYK	184	111	9079	2.22263	1	0.840216	91.1972
INTERPRO	IPR008266:Tyrosine protein kinase, active site	3	0.80429	0.538084	FGR, HCK, SYK	309	97	16659	1.6674	1	0.999208	99.9989
UP_SEQ_FEATURE	domain:SH2	3	0.80429	0.546975	SH2D2A, FGR, HCK	364	96	19113	1.64088	1	0.999992	99.9997
GOTERM_MF_FAT	GO:0004713~protein tyrosine kinase activity	4	1.07239	0.612465	FGR, HCK, CCL4, SYK	247	166	12983	1.26657	1	0.997487	99.9999
SP_PIR_KEYWORDS	tyrosine-protein kinase	3	0.80429	0.622538	FGR, HCK, SYK	364	111	19235	1.4282	1	0.988255	99.9998
INTERPRO	IPR001245:Tyrosine protein kinase	3	0.80429	0.644673	FGR, HCK, SYK	309	118	16659	1.37066	1	0.999843	100
SMART	SM00219:TyrKc	3	0.80429	0.691903	FGR, HCK, SYK	184	118	9079	1.25447	1	0.998041	99.9999
Annotation Cluster 74	Enrichment Score: 0.47689443347543503
Category	Term	Count	%	PValue	Genes	List Total	Pop Hits	Pop Total	Fold Enrichment	Bonferroni	Benjamini	FDR
GOTERM_MF_FAT	GO:0015171~amino acid transmembrane transporter activity	3	0.80429	0.308015	SLC1A2, SLC6A15, OCA2	247	59	12983	2.67268	1	0.975026	99.4708
GOTERM_BP_FAT	GO:0046942~carboxylic acid transport	5	1.34048	0.310601	SLC1A2, AQP8, ABCC3, SLC6A15, OCA2	260	147	13528	1.76975	1	0.927946	99.8088
GOTERM_BP_FAT	GO:0015849~organic acid transport	5	1.34048	0.31493	SLC1A2, AQP8, ABCC3, SLC6A15, OCA2	260	148	13528	1.7578	1	0.928732	99.828
GOTERM_MF_FAT	GO:0005275~amine transmembrane transporter activity	3	0.80429	0.410613	SLC1A2, SLC6A15, OCA2	247	74	12983	2.13092	1	0.9881	99.9461
Annotation Cluster 75	Enrichment Score: 0.4717874715894515
Category	Term	Count	%	PValue	Genes	List Total	Pop Hits	Pop Total	Fold Enrichment	Bonferroni	Benjamini	FDR
INTERPRO	IPR018957:Zinc finger, C3HC4 RING-type	7	1.87668	0.245896	RNF125, TRIM47, RNF151, TRIM7, SH3RF3, RNF175, MARCH4	309	228	16659	1.65521	1	0.976931	98.4535
INTERPRO	IPR001841:Zinc finger, RING-type	8	2.14477	0.302415	RNF125, TRIM47, RNF151, TRIM7, SH3RF3, SYTL4, NEURL1B, RNF175	309	296	16659	1.4571	1	0.988992	99.5108
UP_SEQ_FEATURE	zinc finger region:RING-type	6	1.60858	0.368798	RNF125, TRIM47, RNF151, TRIM7, SH3RF3, NEURL1B	364	210	19113	1.50024	1	0.9998	99.9358
SMART	SM00184:RING	8	2.14477	0.388062	RNF125, TRIM47, RNF151, TRIM7, SH3RF3, SYTL4, NEURL1B, RNF175	184	296	9079	1.33358	1	0.970149	99.7021
INTERPRO	IPR017907:Zinc finger, RING-type, conserved site	7	1.87668	0.411168	RNF125, TRIM47, RNF151, TRIM7, SH3RF3, NEURL1B, RNF175	309	280	16659	1.34782	1	0.997245	99.96
Annotation Cluster 76	Enrichment Score: 0.46100387702006523
Category	Term	Count	%	PValue	Genes	List Total	Pop Hits	Pop Total	Fold Enrichment	Bonferroni	Benjamini	FDR
GOTERM_MF_FAT	GO:0005539~glycosaminoglycan binding	5	1.34048	0.274327	COL13A1, TLR2, COL5A3, FGF1, THBS2	247	140	12983	1.87724	1	0.975166	98.9588
GOTERM_MF_FAT	GO:0008201~heparin binding	4	1.07239	0.310025	COL13A1, COL5A3, FGF1, THBS2	247	103	12983	2.04127	1	0.973746	99.4923
GOTERM_MF_FAT	GO:0001871~pattern binding	5	1.34048	0.334074	COL13A1, TLR2, COL5A3, FGF1, THBS2	247	154	12983	1.70658	1	0.97645	99.6936
GOTERM_MF_FAT	GO:0030247~polysaccharide binding	5	1.34048	0.334074	COL13A1, TLR2, COL5A3, FGF1, THBS2	247	154	12983	1.70658	1	0.97645	99.6936
SP_PIR_KEYWORDS	heparin-binding	3	0.80429	0.347889	COL13A1, FGF1, THBS2	364	65	19235	2.43893	1	0.917729	99.6985
GOTERM_MF_FAT	GO:0030246~carbohydrate binding	8	2.14477	0.519021	LY75, COL13A1, UPK1A, TLR2, COL5A3, GALNT8, FGF1, THBS2	247	354	12983	1.18786	1	0.99604	99.997
Annotation Cluster 77	Enrichment Score: 0.4574034897455123
Category	Term	Count	%	PValue	Genes	List Total	Pop Hits	Pop Total	Fold Enrichment	Bonferroni	Benjamini	FDR
GOTERM_MF_FAT	GO:0017124~SH3 domain binding	4	1.07239	0.273792	SH2D2A, ARHGAP31, ENKUR, CNTNAP1	247	96	12983	2.19011	1	0.977214	98.9479
UP_SEQ_FEATURE	short sequence motif:SH3-binding	3	0.80429	0.280795	SH2D2A, ENKUR, CNTNAP1	364	55	19113	2.86409	1	0.999252	99.4836
SP_PIR_KEYWORDS	sh3-binding	3	0.80429	0.320256	SH2D2A, ENKUR, CNTNAP1	364	61	19235	2.59886	1	0.899294	99.4703
GOTERM_MF_FAT	GO:0019904~protein domain specific binding	7	1.87668	0.601282	SH2D2A, ARHGAP31, ENKUR, CNTNAP1, KCNJ12, NEFL, SYK	247	331	12983	1.1116	1	0.997226	99.9998
Annotation Cluster 78	Enrichment Score: 0.4031616627601255
Category	Term	Count	%	PValue	Genes	List Total	Pop Hits	Pop Total	Fold Enrichment	Bonferroni	Benjamini	FDR
GOTERM_BP_FAT	GO:0030036~actin cytoskeleton organization	7	1.87668	0.265215	CORO2B, RHOJ, FMN1, SHROOM1, BMP10, RAC2, XIRP1	260	226	13528	1.61157	1	0.905523	99.4409
GOTERM_BP_FAT	GO:0030029~actin filament-based process	7	1.87668	0.315598	CORO2B, RHOJ, FMN1, SHROOM1, BMP10, RAC2, XIRP1	260	241	13528	1.51127	1	0.928431	99.8308
GOTERM_MF_FAT	GO:0008092~cytoskeletal protein binding	12	3.21716	0.358744	CORO2B, FRMD3, FMN1, SHROOM1, FRMD5, XIRP1, CXCR4, NCALD, SORBS2, MAPK8IP2, TMOD2, PARVB	247	504	12983	1.25149	1	0.979033	99.821
GOTERM_MF_FAT	GO:0003779~actin binding	8	2.14477	0.422703	CORO2B, FMN1, SHROOM1, XIRP1, CXCR4, NCALD, TMOD2, PARVB	247	326	12983	1.28988	1	0.989141	99.9599
SP_PIR_KEYWORDS	actin-binding	6	1.60858	0.501201	CORO2B, FMN1, SHROOM1, XIRP1, TMOD2, PARVB	364	247	19235	1.28365	1	0.968476	99.9921
GOTERM_BP_FAT	GO:0007010~cytoskeleton organization	9	2.41287	0.599052	CORO2B, RHOJ, FMN1, SHROOM1, BMP10, CCL3, RAC2, XIRP1, NEFL	260	436	13528	1.07403	1	0.991491	100
Annotation Cluster 79	Enrichment Score: 0.3901152469538487
Category	Term	Count	%	PValue	Genes	List Total	Pop Hits	Pop Total	Fold Enrichment	Bonferroni	Benjamini	FDR
UP_SEQ_FEATURE	domain:VWFA	3	0.80429	0.329939	ITGAL, CPNE5, ITGA11	364	62	19113	2.54072	1	0.999647	99.8333
INTERPRO	IPR002035:von Willebrand factor, type A	3	0.80429	0.430715	ITGAL, CPNE5, ITGA11	309	79	16659	2.04731	1	0.997368	99.9757
SMART	SM00327:VWA	3	0.80429	0.475369	ITGAL, CPNE5, ITGA11	184	79	9079	1.87376	1	0.987631	99.9519
Annotation Cluster 80	Enrichment Score: 0.3656756353017192
Category	Term	Count	%	PValue	Genes	List Total	Pop Hits	Pop Total	Fold Enrichment	Bonferroni	Benjamini	FDR
INTERPRO	IPR000483:Cysteine-rich flanking region, C-terminal	5	1.34048	0.0802459	CHADL, SLITRK4, TLR2, LGI3, LRRC4C	309	88	16659	3.06322	1	0.919028	70.9372
SMART	SM00082:LRRCT	5	1.34048	0.101591	CHADL, SLITRK4, TLR2, LGI3, LRRC4C	184	88	9079	2.80354	1	0.887917	71.8811
INTERPRO	IPR003591:Leucine-rich repeat, typical subtype	5	1.34048	0.224241	CHADL, SLITRK4, TLR2, LGI3, LRRC4C	309	131	16659	2.05773	1	0.968828	97.6505
SMART	SM00369:LRR_TYP	5	1.34048	0.271405	CHADL, SLITRK4, TLR2, LGI3, LRRC4C	184	131	9079	1.8833	1	0.907737	97.648
UP_SEQ_FEATURE	repeat:LRR 14	3	0.80429	0.315969	CHADL, SLITRK4, TLR2	364	60	19113	2.62541	1	0.999538	99.7682
INTERPRO	IPR001611:Leucine-rich repeat	6	1.60858	0.355407	CEP97, CHADL, SLITRK4, TLR2, LGI3, LRRC4C	309	213	16659	1.51867	1	0.99542	99.8477
UP_SEQ_FEATURE	repeat:LRR 13	3	0.80429	0.424799	CHADL, SLITRK4, TLR2	364	76	19113	2.07269	1	0.99995	99.9855
UP_SEQ_FEATURE	repeat:LRR 5	6	1.60858	0.446815	CEP97, CHADL, SLITRK4, TLR2, LGI3, LRRC4C	364	231	19113	1.36385	1	0.99997	99.9922
UP_SEQ_FEATURE	repeat:LRR 9	4	1.07239	0.474348	CHADL, SLITRK4, TLR2, LRRC4C	364	135	19113	1.5558	1	0.999967	99.9966
UP_SEQ_FEATURE	repeat:LRR 12	3	0.80429	0.51816	CHADL, SLITRK4, TLR2	364	91	19113	1.73104	1	0.999989	99.9991
UP_SEQ_FEATURE	repeat:LRR 4	6	1.60858	0.534027	CEP97, CHADL, SLITRK4, TLR2, LGI3, LRRC4C	364	252	19113	1.2502	1	0.999992	99.9995
UP_SEQ_FEATURE	repeat:LRR 8	4	1.07239	0.540271	CHADL, SLITRK4, TLR2, LRRC4C	364	149	19113	1.40962	1	0.999992	99.9996
INTERPRO	IPR000372:Leucine-rich repeat, cysteine-rich flanking region, N-terminal	3	0.80429	0.549128	CHADL, SLITRK4, LRRC4C	309	99	16659	1.63372	1	0.999292	99.9992
UP_SEQ_FEATURE	repeat:LRR 6	5	1.34048	0.567175	CEP97, CHADL, SLITRK4, TLR2, LRRC4C	364	210	19113	1.2502	1	0.999994	99.9998
UP_SEQ_FEATURE	repeat:LRR 11	3	0.80429	0.579935	CHADL, SLITRK4, TLR2	364	102	19113	1.54436	1	0.999995	99.9999
SMART	SM00013:LRRNT	3	0.80429	0.596985	CHADL, SLITRK4, LRRC4C	184	99	9079	1.49522	1	0.99555	99.9979
UP_SEQ_FEATURE	repeat:LRR 10	3	0.80429	0.654502	CHADL, SLITRK4, TLR2	364	117	19113	1.34637	1	0.999999	100
UP_SEQ_FEATURE	repeat:LRR 7	4	1.07239	0.656594	CHADL, SLITRK4, TLR2, LRRC4C	364	177	19113	1.18663	1	0.999999	100
UP_SEQ_FEATURE	repeat:LRR 3	6	1.60858	0.673979	CEP97, CHADL, SLITRK4, TLR2, LGI3, LRRC4C	364	299	19113	1.05368	1	0.999999	100
UP_SEQ_FEATURE	repeat:LRR 1	6	1.60858	0.725038	CEP97, CHADL, SLITRK4, TLR2, LGI3, LRRC4C	364	318	19113	0.990722	1	1	100
UP_SEQ_FEATURE	repeat:LRR 2	6	1.60858	0.72756	CEP97, CHADL, SLITRK4, TLR2, LGI3, LRRC4C	364	319	19113	0.987616	1	1	100
SP_PIR_KEYWORDS	leucine-rich repeat	6	1.60858	0.729942	CEP97, CHADL, SLITRK4, TLR2, LGI3, LRRC4C	364	322	19235	0.98466	1	0.995089	100
Annotation Cluster 81	Enrichment Score: 0.3605140568494165
Category	Term	Count	%	PValue	Genes	List Total	Pop Hits	Pop Total	Fold Enrichment	Bonferroni	Benjamini	FDR
GOTERM_MF_FAT	GO:0046983~protein dimerization activity	13	3.48525	0.330398	ITGAL, ADRB2, CADM3, MAP3K5, CD3D, NRL, UPK1A, CDA, ELTD1, IL6R, NOS2, SCAND3, NKX2-5	247	542	12983	1.26073	1	0.977025	99.6686
GOTERM_MF_FAT	GO:0042803~protein homodimerization activity	8	2.14477	0.450175	ADRB2, CADM3, MAP3K5, UPK1A, CDA, IL6R, NOS2, NKX2-5	247	334	12983	1.25899	1	0.991385	99.98
GOTERM_MF_FAT	GO:0042802~identical protein binding	13	3.48525	0.557237	ADRB2, CADM3, MAP3K5, UPK1A, CDA, IL6R, NOS2, CLDN11, DAPK2, NEFL, NKX2-5, SH3GL2, GUCY2D	247	640	12983	1.06768	1	0.996323	99.9991
Annotation Cluster 82	Enrichment Score: 0.33290136897405537
Category	Term	Count	%	PValue	Genes	List Total	Pop Hits	Pop Total	Fold Enrichment	Bonferroni	Benjamini	FDR
GOTERM_BP_FAT	GO:0001894~tissue homeostasis	3	0.80429	0.340472	PTHLH, ADRB2, RAC2	260	63	13528	2.47766	1	0.938574	99.9093
GOTERM_BP_FAT	GO:0048871~multicellular organismal homeostasis	3	0.80429	0.486421	PTHLH, ADRB2, RAC2	260	85	13528	1.83638	1	0.978111	99.9987
GOTERM_BP_FAT	GO:0060249~anatomical structure homeostasis	3	0.80429	0.605622	PTHLH, ADRB2, RAC2	260	106	13528	1.47257	1	0.991834	100
Annotation Cluster 83	Enrichment Score: 0.3306749466964361
Category	Term	Count	%	PValue	Genes	List Total	Pop Hits	Pop Total	Fold Enrichment	Bonferroni	Benjamini	FDR
GOTERM_BP_FAT	GO:0032504~multicellular organism reproduction	14	3.75335	0.143339	FOXL2, TAC1, TIMP4, CLDN11, GHRHR, PTHLH, SPEM1, MICALCL, SPANXB1, CXCR4, NPM2, NHLH2, TSSK2, OCA2	260	487	13528	1.49575	1	0.786945	92.6008
GOTERM_BP_FAT	GO:0048609~reproductive process in a multicellular organism	14	3.75335	0.143339	FOXL2, TAC1, TIMP4, CLDN11, GHRHR, PTHLH, SPEM1, MICALCL, SPANXB1, CXCR4, NPM2, NHLH2, TSSK2, OCA2	260	487	13528	1.49575	1	0.786945	92.6008
SP_PIR_KEYWORDS	spermatogenesis	4	1.07239	0.374989	SPEM1, MICALCL, RNF151, TSSK2	364	116	19235	1.82219	1	0.929534	99.8305
GOTERM_BP_FAT	GO:0007281~germ cell development	3	0.80429	0.579241	SPANXB1, CXCR4, OCA2	260	101	13528	1.54547	1	0.990109	100
GOTERM_BP_FAT	GO:0048610~reproductive cellular process	4	1.07239	0.602905	SPANXB1, CXCR4, NPM2, OCA2	260	162	13528	1.28471	1	0.991664	100
GOTERM_BP_FAT	GO:0007276~gamete generation	8	2.14477	0.635493	SPEM1, MICALCL, SPANXB1, CXCR4, NPM2, TSSK2, CLDN11, OCA2	260	395	13528	1.05379	1	0.993739	100
GOTERM_BP_FAT	GO:0007283~spermatogenesis	6	1.60858	0.706447	SPEM1, MICALCL, SPANXB1, TSSK2, CLDN11, OCA2	260	308	13528	1.01359	1	0.997248	100
GOTERM_BP_FAT	GO:0048232~male gamete generation	6	1.60858	0.706447	SPEM1, MICALCL, SPANXB1, TSSK2, CLDN11, OCA2	260	308	13528	1.01359	1	0.997248	100
GOTERM_BP_FAT	GO:0003006~reproductive developmental process	5	1.34048	0.742682	SPANXB1, FOXL2, CXCR4, NPM2, OCA2	260	262	13528	0.992954	1	0.997985	100
GOTERM_BP_FAT	GO:0019953~sexual reproduction	8	2.14477	0.778613	SPEM1, MICALCL, SPANXB1, CXCR4, NPM2, TSSK2, CLDN11, OCA2	260	458	13528	0.908834	1	0.998761	100
Annotation Cluster 84	Enrichment Score: 0.32582798488071046
Category	Term	Count	%	PValue	Genes	List Total	Pop Hits	Pop Total	Fold Enrichment	Bonferroni	Benjamini	FDR
GOTERM_CC_FAT	GO:0044456~synapse part	7	1.87668	0.402971	SLC1A2, CHRNA9, SYN2, SYTL4, LGI3, ITPR1, CHRNA2	266	246	12782	1.36735	1	0.883414	99.8887
GOTERM_CC_FAT	GO:0045202~synapse	9	2.41287	0.455848	SLC1A2, CDK5R1, CHRNA9, SYN2, SYT12, SYTL4, LGI3, ITPR1, CHRNA2	266	355	12782	1.21824	1	0.902141	99.9672
SP_PIR_KEYWORDS	synapse	5	1.34048	0.573354	CHRNA9, SYN2, SYT12, LGI3, CHRNA2	364	213	19235	1.24046	1	0.982615	99.999
Annotation Cluster 85	Enrichment Score: 0.32263246271251633
Category	Term	Count	%	PValue	Genes	List Total	Pop Hits	Pop Total	Fold Enrichment	Bonferroni	Benjamini	FDR
GOTERM_CC_FAT	GO:0000139~Golgi membrane	8	2.14477	0.0925915	MALL, CHSY3, NCALD, ST8SIA5, CHST2, CSPG5, ST8SIA2, CLTCL1	266	186	12782	2.06678	1	0.577652	72.2281
GOTERM_CC_FAT	GO:0031228~intrinsic to Golgi membrane	3	0.80429	0.24697	ST8SIA5, CHST2, ST8SIA2	266	46	12782	3.13387	1	0.783354	97.6248
GOTERM_CC_FAT	GO:0044431~Golgi apparatus part	8	2.14477	0.408409	MALL, CHSY3, NCALD, ST8SIA5, CHST2, CSPG5, ST8SIA2, CLTCL1	266	294	12782	1.30755	1	0.880318	99.9014
GOTERM_CC_FAT	GO:0012505~endomembrane system	18	4.82574	0.45415	NCALD, CHST2, CUZD1, CSPG5, NAV3, ST8SIA2, SP140, ITPR1, GHRHR, GUCY2D, DHRS2, MALL, CHSY3, RAC2, ALOX5AP, ST8SIA5, SYN2, CLTCL1	266	782	12782	1.10607	1	0.904143	99.9659
GOTERM_CC_FAT	GO:0031300~intrinsic to organelle membrane	3	0.80429	0.809632	ST8SIA5, CHST2, ST8SIA2	266	146	12782	0.987383	1	0.993708	100
SP_PIR_KEYWORDS	golgi apparatus	9	2.41287	0.869281	HS3ST4, CHSY3, ST8SIA5, CHST2, CSPG5, ST8SIA2, GALNT8, JAKMIP3, MARCH4	364	588	19235	0.808828	1	0.999074	100
GOTERM_CC_FAT	GO:0031090~organelle membrane	18	4.82574	0.920991	NCALD, CHST2, CUZD1, CSPG5, NAV3, ST8SIA2, ITPR1, GHRHR, GUCY2D, LAPTM5, MALL, CHSY3, ALOX5AP, TOMM40L, ST8SIA5, SYN2, CLTCL1, ACSL5	266	1096	12782	0.789186	1	0.99907	100
GOTERM_CC_FAT	GO:0005794~Golgi apparatus	13	3.48525	0.954392	FRMD5, MALL, HS3ST4, CHSY3, NCALD, ST8SIA5, CHST2, CSPG5, ST8SIA2, GALNT8, JAKMIP3, CLTCL1, MARCH4	266	872	12782	0.716381	1	0.999715	100
Annotation Cluster 86	Enrichment Score: 0.2932517328371092
Category	Term	Count	%	PValue	Genes	List Total	Pop Hits	Pop Total	Fold Enrichment	Bonferroni	Benjamini	FDR
GOTERM_BP_FAT	GO:0009582~detection of abiotic stimulus	3	0.80429	0.354416	CHRNA9, NPFFR2, TAC1	260	65	13528	2.40142	1	0.944244	99.9367
GOTERM_BP_FAT	GO:0009628~response to abiotic stimulus	8	2.14477	0.560668	ADRB2, SLC1A2, THBD, CHRNA9, NPFFR2, TAC1, IL6R, SLC14A2	260	368	13528	1.1311	1	0.988736	99.9999
GOTERM_BP_FAT	GO:0051606~detection of stimulus	3	0.80429	0.663782	CHRNA9, NPFFR2, TAC1	260	118	13528	1.32282	1	0.995329	100
Annotation Cluster 87	Enrichment Score: 0.275955164407967
Category	Term	Count	%	PValue	Genes	List Total	Pop Hits	Pop Total	Fold Enrichment	Bonferroni	Benjamini	FDR
GOTERM_BP_FAT	GO:0007389~pattern specification process	7	1.87668	0.403197	BARX1, CXCR4, FRAT1, FOXC2, ZEB2, ZIC3, MLLT3	260	267	13528	1.3641	1	0.959825	99.9831
GOTERM_BP_FAT	GO:0009952~anterior/posterior pattern formation	4	1.07239	0.504029	BARX1, ZEB2, ZIC3, MLLT3	260	140	13528	1.48659	1	0.981076	99.9993
GOTERM_BP_FAT	GO:0003002~regionalization	4	1.07239	0.731411	BARX1, ZEB2, ZIC3, MLLT3	260	197	13528	1.05646	1	0.997857	100
Annotation Cluster 88	Enrichment Score: 0.27342161792687175
Category	Term	Count	%	PValue	Genes	List Total	Pop Hits	Pop Total	Fold Enrichment	Bonferroni	Benjamini	FDR
GOTERM_BP_FAT	GO:0035239~tube morphogenesis	5	1.34048	0.22612	CXCR4, FOXC2, ZEB2, NKX2-5, ZIC3	260	127	13528	2.04846	1	0.874674	98.6622
GOTERM_BP_FAT	GO:0048729~tissue morphogenesis	5	1.34048	0.456105	VEGFC, BMP10, FOXC2, ZEB2, NKX2-5	260	180	13528	1.4453	1	0.973141	99.9965
GOTERM_BP_FAT	GO:0043009~chordate embryonic development	5	1.34048	0.881908	GJB3, FOXC2, ZEB2, HCN4, NKX2-5	260	331	13528	0.785963	1	0.999877	100
GOTERM_BP_FAT	GO:0009792~embryonic development ending in birth or egg hatching	5	1.34048	0.886107	GJB3, FOXC2, ZEB2, HCN4, NKX2-5	260	334	13528	0.778904	1	0.999892	100
Annotation Cluster 89	Enrichment Score: 0.26956209100141265
Category	Term	Count	%	PValue	Genes	List Total	Pop Hits	Pop Total	Fold Enrichment	Bonferroni	Benjamini	FDR
INTERPRO	IPR017970:Homeobox, conserved site	6	1.60858	0.423556	BARX1, ZEB2, LMX1A, ZFHX2, NKX2-5, PBX4	309	232	16659	1.39429	1	0.997293	99.9708
INTERPRO	IPR001356:Homeobox	6	1.60858	0.432519	BARX1, ZEB2, LMX1A, ZFHX2, NKX2-5, PBX4	309	235	16659	1.37649	1	0.997179	99.9768
INTERPRO	IPR012287:Homeodomain-related	6	1.60858	0.445402	BARX1, MYBL1, LMX1A, ZFHX2, NKX2-5, PBX4	309	238	16659	1.35914	1	0.997534	99.9835
SP_PIR_KEYWORDS	Homeobox	6	1.60858	0.485482	BARX1, ZEB2, LMX1A, ZFHX2, NKX2-5, PBX4	364	242	19235	1.31017	1	0.965015	99.9879
SMART	SM00389:HOX	6	1.60858	0.517893	BARX1, ZEB2, LMX1A, ZFHX2, NKX2-5, PBX4	184	235	9079	1.25981	1	0.991282	99.9823
GOTERM_MF_FAT	GO:0043565~sequence-specific DNA binding	11	2.94906	0.719573	BARX1, FOXL2, FLI1, NRL, FOXC2, EHF, ZEB2, LMX1A, ZFHX2, NKX2-5, PBX4	247	607	12983	0.952538	1	0.999214	100
UP_SEQ_FEATURE	DNA-binding region:Homeobox	3	0.80429	0.878838	BARX1, LMX1A, NKX2-5	364	190	19113	0.829078	1	1	100
Annotation Cluster 90	Enrichment Score: 0.2632691593591925
Category	Term	Count	%	PValue	Genes	List Total	Pop Hits	Pop Total	Fold Enrichment	Bonferroni	Benjamini	FDR
GOTERM_MF_FAT	GO:0004866~endopeptidase inhibitor activity	4	1.07239	0.520654	SERPINB5, SERPINB7, PAPLN, TIMP4	247	145	12983	1.45001	1	0.995778	99.9972
GOTERM_MF_FAT	GO:0004867~serine-type endopeptidase inhibitor activity	3	0.80429	0.523014	SERPINB5, SERPINB7, PAPLN	247	92	12983	1.714	1	0.995559	99.9974
GOTERM_MF_FAT	GO:0030414~peptidase inhibitor activity	4	1.07239	0.557021	SERPINB5, SERPINB7, PAPLN, TIMP4	247	153	12983	1.37419	1	0.996611	99.9991
GOTERM_MF_FAT	GO:0004857~enzyme inhibitor activity	6	1.60858	0.583431	SERPINB5, SERPINB7, PAPLN, TIMP4, PPP1R14C, CAMK2N2	247	270	12983	1.16806	1	0.997122	99.9996
Annotation Cluster 91	Enrichment Score: 0.2620626243240816
Category	Term	Count	%	PValue	Genes	List Total	Pop Hits	Pop Total	Fold Enrichment	Bonferroni	Benjamini	FDR
GOTERM_BP_FAT	GO:0040008~regulation of growth	9	2.41287	0.32973	BMP10, ADRB2, GDF5, CDA, FOXC2, CSPG5, LMX1A, NTN1, GHRHR	260	341	13528	1.37325	1	0.93448	99.8809
GOTERM_BP_FAT	GO:0045926~negative regulation of growth	4	1.07239	0.352355	BMP10, ADRB2, CDA, NTN1	260	110	13528	1.89203	1	0.943703	99.9332
GOTERM_BP_FAT	GO:0030308~negative regulation of cell growth	3	0.80429	0.528577	BMP10, CDA, NTN1	260	92	13528	1.69666	1	0.984757	99.9997
GOTERM_BP_FAT	GO:0045792~negative regulation of cell size	3	0.80429	0.568334	BMP10, CDA, NTN1	260	99	13528	1.57669	1	0.989301	99.9999
GOTERM_BP_FAT	GO:0001558~regulation of cell growth	4	1.07239	0.72182	BMP10, CDA, LMX1A, NTN1	260	194	13528	1.0728	1	0.997681	100
GOTERM_BP_FAT	GO:0008361~regulation of cell size	4	1.07239	0.758632	BMP10, CDA, NTN1, DCLK1	260	206	13528	1.01031	1	0.998386	100
GOTERM_BP_FAT	GO:0032535~regulation of cellular component size	5	1.34048	0.766041	BMP10, CDA, NEFL, NTN1, DCLK1	260	271	13528	0.959977	1	0.998522	100
Annotation Cluster 92	Enrichment Score: 0.25991916518367425
Category	Term	Count	%	PValue	Genes	List Total	Pop Hits	Pop Total	Fold Enrichment	Bonferroni	Benjamini	FDR
GOTERM_BP_FAT	GO:0031328~positive regulation of cellular biosynthetic process	16	4.28954	0.334611	BMP10, FOXL2, IL27, EHF, ZIC3, GHRHR, IL11, PTHLH, ADRB2, CD80, NRL, NPM2, FOXC2, NKX2-5, NFIB, SYK	260	685	13528	1.21532	1	0.935534	99.8947
GOTERM_BP_FAT	GO:0009891~positive regulation of biosynthetic process	16	4.28954	0.354816	BMP10, FOXL2, IL27, EHF, ZIC3, GHRHR, IL11, PTHLH, ADRB2, CD80, NRL, NPM2, FOXC2, NKX2-5, NFIB, SYK	260	695	13528	1.19783	1	0.943836	99.9373
GOTERM_BP_FAT	GO:0045935~positive regulation of nucleobase, nucleoside, nucleotide and nucleic acid metabolic process	14	3.75335	0.417909	BMP10, FOXL2, EHF, ZIC3, GHRHR, IL11, PTHLH, ADRB2, CD80, NRL, NPM2, FOXC2, NKX2-5, NFIB	260	624	13528	1.16736	1	0.963861	99.9889
GOTERM_BP_FAT	GO:0051173~positive regulation of nitrogen compound metabolic process	14	3.75335	0.465888	BMP10, FOXL2, EHF, ZIC3, GHRHR, IL11, PTHLH, ADRB2, CD80, NRL, NPM2, FOXC2, NKX2-5, NFIB	260	644	13528	1.1311	1	0.973933	99.9974
GOTERM_BP_FAT	GO:0010557~positive regulation of macromolecule biosynthetic process	14	3.75335	0.490704	BMP10, FOXL2, IL27, EHF, ZIC3, IL11, ADRB2, CD80, NRL, NPM2, FOXC2, NKX2-5, NFIB, SYK	260	654	13528	1.11381	1	0.978579	99.9988
GOTERM_BP_FAT	GO:0045944~positive regulation of transcription from RNA polymerase II promoter	8	2.14477	0.569319	ADRB2, FOXL2, NRL, FOXC2, NKX2-5, ZIC3, IL11, NFIB	260	371	13528	1.12196	1	0.989276	99.9999
GOTERM_BP_FAT	GO:0010604~positive regulation of macromolecule metabolic process	17	4.55764	0.578887	BMP10, FOXL2, IL27, EHF, IL6R, IL34, ZIC3, IL11, VEGFC, ADRB2, CD80, NRL, NPM2, FOXC2, NKX2-5, NFIB, SYK	260	857	13528	1.03212	1	0.99021	100
GOTERM_BP_FAT	GO:0045941~positive regulation of transcription	11	2.94906	0.643443	BMP10, ADRB2, FOXL2, CD80, NRL, FOXC2, EHF, NKX2-5, ZIC3, IL11, NFIB	260	564	13528	1.01478	1	0.99413	100
GOTERM_BP_FAT	GO:0010628~positive regulation of gene expression	11	2.94906	0.679873	BMP10, ADRB2, FOXL2, CD80, NRL, FOXC2, EHF, NKX2-5, ZIC3, IL11, NFIB	260	581	13528	0.985092	1	0.996208	100
GOTERM_BP_FAT	GO:0045893~positive regulation of transcription, DNA-dependent	9	2.41287	0.698071	ADRB2, FOXL2, NRL, FOXC2, EHF, NKX2-5, ZIC3, IL11, NFIB	260	477	13528	0.981713	1	0.996952	100
GOTERM_BP_FAT	GO:0051254~positive regulation of RNA metabolic process	9	2.41287	0.706848	ADRB2, FOXL2, NRL, FOXC2, EHF, NKX2-5, ZIC3, IL11, NFIB	260	481	13528	0.973549	1	0.997172	100
GOTERM_BP_FAT	GO:0006357~regulation of transcription from RNA polymerase II promoter	10	2.68097	0.942173	ADRB2, FOXL2, TCEA3, NRL, FOXC2, HDAC9, NKX2-5, ZIC3, IL11, NFIB	260	727	13528	0.715691	1	0.99999	100
Annotation Cluster 93	Enrichment Score: 0.25929360985616867
Category	Term	Count	%	PValue	Genes	List Total	Pop Hits	Pop Total	Fold Enrichment	Bonferroni	Benjamini	FDR
GOTERM_MF_FAT	GO:0046872~metal ion binding	86	23.0563	0.200783	MOCOS, ZNF582, KCNJ15, CADM3, ATP10A, ZEB2, KCNJ12, ZIC3, TRIM47, MAP3K5, TDO2, CHRNA9, TRIM7, LOXL4, ELTD1, NEURL1B, NOS2, ANO7, MBLAC1, S100A2, NCALD, ACSM2A, F8, LDB3, ZNF792, NUDT10, RNF175, SP140, SCEL, WDR92, MCTP1, PTHLH, THBD, CHSY3, PPM1K, CA8, CAPN14, AOC2, GALNT8, ADAMTS5, PLA2G2F, ITGAL, CDK5R1, ZNF516, SPOCK2, ADAMTSL3, ITGA11, KCNA3, CDH8, ZNF30, RNF125, KCNS1, NPTX1, DAGLA, TCEA3, …	247	4140	12983	1.09188	1	0.960394	95.8853
GOTERM_MF_FAT	GO:0043169~cation binding	86	23.0563	0.230827	MOCOS, ZNF582, KCNJ15, CADM3, ATP10A, ZEB2, KCNJ12, ZIC3, TRIM47, MAP3K5, TDO2, CHRNA9, TRIM7, LOXL4, ELTD1, NEURL1B, NOS2, ANO7, MBLAC1, S100A2, NCALD, ACSM2A, F8, LDB3, ZNF792, NUDT10, RNF175, SP140, SCEL, WDR92, MCTP1, PTHLH, THBD, CHSY3, PPM1K, CA8, CAPN14, AOC2, GALNT8, ADAMTS5, PLA2G2F, ITGAL, CDK5R1, ZNF516, SPOCK2, ADAMTSL3, ITGA11, KCNA3, CDH8, ZNF30, RNF125, KCNS1, NPTX1, DAGLA, TCEA3, …	247	4179	12983	1.08169	1	0.971515	97.6152
GOTERM_MF_FAT	GO:0043167~ion binding	86	23.0563	0.28313	MOCOS, ZNF582, KCNJ15, CADM3, ATP10A, ZEB2, KCNJ12, ZIC3, TRIM47, MAP3K5, TDO2, CHRNA9, TRIM7, LOXL4, ELTD1, NEURL1B, NOS2, ANO7, MBLAC1, S100A2, NCALD, ACSM2A, F8, LDB3, ZNF792, NUDT10, RNF175, SP140, SCEL, WDR92, MCTP1, PTHLH, THBD, CHSY3, PPM1K, CA8, CAPN14, AOC2, GALNT8, ADAMTS5, PLA2G2F, ITGAL, CDK5R1, ZNF516, SPOCK2, ADAMTSL3, ITGA11, KCNA3, CDH8, ZNF30, RNF125, KCNS1, NPTX1, DAGLA, TCEA3, …	247	4241	12983	1.06588	1	0.974101	99.1249
SP_PIR_KEYWORDS	metal-binding	50	13.4048	0.867975	ZNF582, ATP10A, ZEB2, ZIC3, TRIM47, TDO2, MAP3K5, TRIM7, NEURL1B, LOXL4, NOS2, MBLAC1, ACSM2A, F8, LDB3, NUDT10, ZNF792, RNF175, SCEL, SP140, CHSY3, CA8, PPM1K, AOC2, ADAMTS5, PLA2G2F, ZNF516, TIMP4, RNF125, ZNF30, DAGLA, NPTX1, ZSCAN22, TCEA3, ADAT2, CDA, ZNF599, ADAM23, ZSCAN4, LMX1A, CSRP3, MARCH4, ZNF215, RNF151, ATP2A3, SALL1, SH3RF3, SYTL4, TSSK2, ZFHX2	364	2972	19235	0.889021	1	0.999109	100
GOTERM_MF_FAT	GO:0008270~zinc ion binding	38	10.1877	0.891883	ZNF582, ZNF516, ADAMTSL3, ZEB2, ZIC3, RNF125, ZNF30, TRIM47, TCEA3, ZSCAN22, SORBS2, TRIM7, ADAT2, CDA, NEURL1B, NOS2, ZNF599, MBLAC1, SETDB2, ADAM23, LDB3, ZNF792, PAPLN, RNF175, ZSCAN4, LMX1A, CSRP3, SCEL, SP140, MARCH4, ZNF215, RNF151, CA8, SALL1, SH3RF3, SYTL4, ZFHX2, ADAMTS5	247	2311	12983	0.864295	1	0.999984	100
GOTERM_MF_FAT	GO:0046914~transition metal ion binding	46	12.3324	0.904539	MOCOS, ZNF582, ZNF516, ADAMTSL3, ZEB2, ZIC3, RNF125, ZNF30, TRIM47, TDO2, TCEA3, ZSCAN22, SORBS2, TRIM7, ADAT2, CDA, NEURL1B, LOXL4, NOS2, ZNF599, MBLAC1, SETDB2, ADAM23, LDB3, F8, NUDT10, ZNF792, PAPLN, RNF175, ZSCAN4, LMX1A, CSRP3, MARCH4, SCEL, SP140, ZNF215, RNF151, CA8, PPM1K, SALL1, SH3RF3, SYTL4, GALNT8, AOC2, ZFHX2, ADAMTS5	247	2785	12983	0.868182	1	0.999987	100
SP_PIR_KEYWORDS	zinc	34	9.11528	0.932888	ZNF582, ZNF516, TIMP4, ZEB2, ZIC3, RNF125, ZNF30, TRIM47, TCEA3, ZSCAN22, TRIM7, ADAT2, CDA, NEURL1B, NOS2, ZNF599, MBLAC1, LDB3, ZNF792, RNF175, ZSCAN4, LMX1A, CSRP3, SCEL, SP140, MARCH4, ZNF215, RNF151, CA8, SALL1, SH3RF3, SYTL4, ZFHX2, ADAMTS5	364	2189	19235	0.820775	1	0.999852	100
SP_PIR_KEYWORDS	zinc-finger	23	6.16622	0.98306	ZNF582, ZNF516, ZNF792, ZEB2, RNF175, ZSCAN4, SP140, MARCH4, ZIC3, RNF125, ZNF30, TRIM47, ZNF215, RNF151, TCEA3, ZSCAN22, SALL1, TRIM7, SYTL4, SH3RF3, NEURL1B, ZNF599, ZFHX2	364	1718	19235	0.70745	1	0.999995	100
Annotation Cluster 94	Enrichment Score: 0.24275028587369415
Category	Term	Count	%	PValue	Genes	List Total	Pop Hits	Pop Total	Fold Enrichment	Bonferroni	Benjamini	FDR
GOTERM_BP_FAT	GO:0007156~homophilic cell adhesion	4	1.07239	0.460124	CDH8, CADM3, PCDHA10, PCDH19	260	131	13528	1.58873	1	0.973625	99.9969
UP_SEQ_FEATURE	domain:Cadherin 5	3	0.80429	0.54131	CDH8, PCDHA10, PCDH19	364	95	19113	1.65816	1	0.999991	99.9996
UP_SEQ_FEATURE	domain:Cadherin 3	3	0.80429	0.579935	CDH8, PCDHA10, PCDH19	364	102	19113	1.54436	1	0.999995	99.9999
UP_SEQ_FEATURE	domain:Cadherin 4	3	0.80429	0.579935	CDH8, PCDHA10, PCDH19	364	102	19113	1.54436	1	0.999995	99.9999
UP_SEQ_FEATURE	domain:Cadherin 1	3	0.80429	0.595744	CDH8, PCDHA10, PCDH19	364	105	19113	1.50024	1	0.999997	99.9999
UP_SEQ_FEATURE	domain:Cadherin 2	3	0.80429	0.595744	CDH8, PCDHA10, PCDH19	364	105	19113	1.50024	1	0.999997	99.9999
INTERPRO	IPR002126:Cadherin	3	0.80429	0.596508	CDH8, PCDHA10, PCDH19	309	108	16659	1.49757	1	0.999672	99.9998
SMART	SM00112:CA	3	0.80429	0.644442	CDH8, PCDHA10, PCDH19	184	108	9079	1.37062	1	0.996611	99.9995
Annotation Cluster 95	Enrichment Score: 0.23442079833112808
Category	Term	Count	%	PValue	Genes	List Total	Pop Hits	Pop Total	Fold Enrichment	Bonferroni	Benjamini	FDR
GOTERM_BP_FAT	GO:0051260~protein homooligomerization	4	1.07239	0.27375	NACC2, ALOX5AP, NPM2, CDA	260	95	13528	2.19077	1	0.909709	99.5407
GOTERM_BP_FAT	GO:0051259~protein oligomerization	5	1.34048	0.426665	NACC2, UPK1A, ALOX5AP, NPM2, CDA	260	174	13528	1.49514	1	0.96624	99.9914
GOTERM_BP_FAT	GO:0070271~protein complex biogenesis	10	2.68097	0.63438	ADRB2, TAF13, NACC2, UPK1A, ALOX5AP, NPM2, MAPK8IP2, CDA, NEFL, SYK	260	505	13528	1.03031	1	0.993739	100
GOTERM_BP_FAT	GO:0006461~protein complex assembly	10	2.68097	0.63438	ADRB2, TAF13, NACC2, UPK1A, ALOX5AP, NPM2, MAPK8IP2, CDA, NEFL, SYK	260	505	13528	1.03031	1	0.993739	100
GOTERM_BP_FAT	GO:0065003~macromolecular complex assembly	10	2.68097	0.895544	ADRB2, TAF13, NACC2, UPK1A, ALOX5AP, NPM2, MAPK8IP2, CDA, NEFL, SYK	260	665	13528	0.782418	1	0.999919	100
GOTERM_BP_FAT	GO:0043933~macromolecular complex subunit organization	10	2.68097	0.931642	ADRB2, TAF13, NACC2, UPK1A, ALOX5AP, NPM2, MAPK8IP2, CDA, NEFL, SYK	260	710	13528	0.732828	1	0.999981	100
Annotation Cluster 96	Enrichment Score: 0.2296901042523967
Category	Term	Count	%	PValue	Genes	List Total	Pop Hits	Pop Total	Fold Enrichment	Bonferroni	Benjamini	FDR
GOTERM_BP_FAT	GO:0030324~lung development	3	0.80429	0.568334	PTHLH, FGF1, NFIB	260	99	13528	1.57669	1	0.989301	99.9999
GOTERM_BP_FAT	GO:0030323~respiratory tube development	3	0.80429	0.584619	PTHLH, FGF1, NFIB	260	102	13528	1.53032	1	0.990626	100
GOTERM_BP_FAT	GO:0060541~respiratory system development	3	0.80429	0.615819	PTHLH, FGF1, NFIB	260	108	13528	1.4453	1	0.992648	100
Annotation Cluster 97	Enrichment Score: 0.22870407269439158
Category	Term	Count	%	PValue	Genes	List Total	Pop Hits	Pop Total	Fold Enrichment	Bonferroni	Benjamini	FDR
GOTERM_CC_FAT	GO:0005912~adherens junction	5	1.34048	0.40124	FMN1, KCNJ15, ARHGAP31, XIRP1, PARVB	266	155	12782	1.55008	1	0.885815	99.8844
GOTERM_CC_FAT	GO:0070161~anchoring junction	5	1.34048	0.479965	FMN1, KCNJ15, ARHGAP31, XIRP1, PARVB	266	172	12782	1.39688	1	0.911953	99.982
GOTERM_CC_FAT	GO:0005925~focal adhesion	3	0.80429	0.628257	KCNJ15, ARHGAP31, PARVB	266	102	12782	1.41331	1	0.969463	99.9998
GOTERM_CC_FAT	GO:0005924~cell-substrate adherens junction	3	0.80429	0.649117	KCNJ15, ARHGAP31, PARVB	266	106	12782	1.35998	1	0.972679	99.9999
GOTERM_CC_FAT	GO:0030055~cell-substrate junction	3	0.80429	0.678657	KCNJ15, ARHGAP31, PARVB	266	112	12782	1.28712	1	0.97779	100
GOTERM_CC_FAT	GO:0016323~basolateral plasma membrane	4	1.07239	0.796252	KCNJ15, ARHGAP31, AQP1, PARVB	266	203	12782	0.94685	1	0.993067	100
Annotation Cluster 98	Enrichment Score: 0.2084669722056386
Category	Term	Count	%	PValue	Genes	List Total	Pop Hits	Pop Total	Fold Enrichment	Bonferroni	Benjamini	FDR
GOTERM_CC_FAT	GO:0000267~cell fraction	23	6.16622	0.572909	CCL3, MOBP, AQP8, CD52, CSPG5, CCL5, ITPR1, GHRHR, MCTP1, SH2D2A, PSG9, TDO2, SLC1A2, ADRB2, LRAT, RAC2, PLCG2, ABCC3, PCDHA10, LGI3, RASD1, ACSL5, SLC14A2	266	1083	12782	1.02051	1	0.953967	99.9987
GOTERM_CC_FAT	GO:0005624~membrane fraction	17	4.55764	0.614798	AQP8, CD52, CSPG5, ITPR1, GHRHR, MCTP1, PSG9, SLC1A2, ADRB2, LRAT, RAC2, PLCG2, ABCC3, PCDHA10, LGI3, SLC14A2, ACSL5	266	809	12782	1.00976	1	0.966863	99.9997
GOTERM_CC_FAT	GO:0005626~insoluble fraction	17	4.55764	0.672637	AQP8, CD52, CSPG5, ITPR1, GHRHR, MCTP1, PSG9, SLC1A2, ADRB2, LRAT, RAC2, PLCG2, ABCC3, PCDHA10, LGI3, SLC14A2, ACSL5	266	839	12782	0.973653	1	0.977432	100
Annotation Cluster 99	Enrichment Score: 0.19266486227287605
Category	Term	Count	%	PValue	Genes	List Total	Pop Hits	Pop Total	Fold Enrichment	Bonferroni	Benjamini	FDR
GOTERM_BP_FAT	GO:0045944~positive regulation of transcription from RNA polymerase II promoter	8	2.14477	0.569319	ADRB2, FOXL2, NRL, FOXC2, NKX2-5, ZIC3, IL11, NFIB	260	371	13528	1.12196	1	0.989276	99.9999
GOTERM_BP_FAT	GO:0007423~sensory organ development	5	1.34048	0.642217	FOXL2, CHRNA9, NRL, FOXC2, NKX2-5	260	229	13528	1.13604	1	0.994119	100
GOTERM_BP_FAT	GO:0001654~eye development	3	0.80429	0.722716	FOXL2, NRL, FOXC2	260	132	13528	1.18252	1	0.997677	100
Annotation Cluster 100	Enrichment Score: 0.1922994350747567
Category	Term	Count	%	PValue	Genes	List Total	Pop Hits	Pop Total	Fold Enrichment	Bonferroni	Benjamini	FDR
GOTERM_BP_FAT	GO:0006468~protein amino acid phosphorylation	17	4.55764	0.205738	BMP10, CDK5R1, FGR, HCK, MAP4K1, DAPK2, GUCY2D, MAP3K5, CXCR4, WNK4, DCLK2, TGFA, TSSK2, GNG3, DCLK1, SYK, NRBP2	260	667	13528	1.32612	1	0.857936	97.928
GOTERM_MF_FAT	GO:0004672~protein kinase activity	15	4.02145	0.258431	CDK5R1, FGR, HCK, MAP4K1, DAPK2, CCL4, GUCY2D, MAP3K5, WNK4, DCLK2, TGFA, TSSK2, DCLK1, SYK, NRBP2	247	606	12983	1.30106	1	0.975892	98.5826
UP_SEQ_FEATURE	domain:Protein kinase	12	3.21716	0.282082	MAP3K5, FGR, WNK4, HCK, DCLK2, MAP4K1, TSSK2, DAPK2, DCLK1, NRBP2, SYK, GUCY2D	364	469	19113	1.34349	1	0.999171	99.4982
INTERPRO	IPR000719:Protein kinase, core	11	2.94906	0.384735	MAP3K5, FGR, WNK4, HCK, DCLK2, MAP4K1, TSSK2, DAPK2, DCLK1, SYK, GUCY2D	309	476	16659	1.24588	1	0.996352	99.9235
UP_SEQ_FEATURE	binding site:ATP	12	3.21716	0.454129	MAP3K5, FGR, ATP2A3, WNK4, HCK, ACSM2A, DCLK2, MAP4K1, TSSK2, DAPK2, DCLK1, SYK	364	542	19113	1.16254	1	0.999972	99.9937
GOTERM_BP_FAT	GO:0016310~phosphorylation	17	4.55764	0.461472	BMP10, CDK5R1, FGR, HCK, MAP4K1, DAPK2, GUCY2D, MAP3K5, CXCR4, WNK4, DCLK2, TGFA, TSSK2, GNG3, DCLK1, SYK, NRBP2	260	800	13528	1.10565	1	0.973336	99.997
INTERPRO	IPR017441:Protein kinase, ATP binding site	10	2.68097	0.466176	MAP3K5, FGR, WNK4, HCK, DCLK2, MAP4K1, TSSK2, DAPK2, DCLK1, SYK	309	455	16659	1.18489	1	0.997938	99.9906
UP_SEQ_FEATURE	active site:Proton acceptor	14	3.75335	0.471636	FGR, HCK, EPHX4, MAP4K1, DAPK2, DHRS2, MAP3K5, SULT1C4, WNK4, DCLK2, TSSK2, AOC2, DCLK1, SYK	364	658	19113	1.1172	1	0.99997	99.9963
INTERPRO	IPR017442:Serine/threonine protein kinase-related	8	2.14477	0.494632	MAP3K5, WNK4, DCLK2, MAP4K1, TSSK2, DAPK2, DCLK1, GUCY2D	309	359	16659	1.2014	1	0.998661	99.9958
INTERPRO	IPR002290:Serine/threonine protein kinase	6	1.60858	0.51845	MAP3K5, DCLK2, MAP4K1, TSSK2, DAPK2, DCLK1	309	259	16659	1.24894	1	0.999061	99.9979
GOTERM_BP_FAT	GO:0006796~phosphate metabolic process	19	5.09383	0.595856	PTPN7, BMP10, CDK5R1, FGR, HCK, MAP4K1, DAPK2, GUCY2D, MAP3K5, CXCR4, PPM1K, WNK4, TGFA, DCLK2, TSSK2, GNG3, DCLK1, SYK, NRBP2	260	973	13528	1.01602	1	0.991391	100
GOTERM_BP_FAT	GO:0006793~phosphorus metabolic process	19	5.09383	0.595856	PTPN7, BMP10, CDK5R1, FGR, HCK, MAP4K1, DAPK2, GUCY2D, MAP3K5, CXCR4, PPM1K, WNK4, TGFA, DCLK2, TSSK2, GNG3, DCLK1, SYK, NRBP2	260	973	13528	1.01602	1	0.991391	100
SMART	SM00220:S_TKc	6	1.60858	0.60233	MAP3K5, DCLK2, MAP4K1, TSSK2, DAPK2, DCLK1	184	259	9079	1.14307	1	0.99488	99.9982
INTERPRO	IPR008271:Serine/threonine protein kinase, active site	7	1.87668	0.641913	MAP3K5, WNK4, DCLK2, MAP4K1, TSSK2, DAPK2, DCLK1	309	354	16659	1.06607	1	0.999852	100
SP_PIR_KEYWORDS	transferase	25	6.70241	0.710423	SETDB2, FGR, HS3ST4, HCK, CHST2, MAP4K1, ST8SIA2, DAPK2, SULT4A1, ART3, DGAT2L6, GLT8D2, MAP3K5, LRAT, SULT1C4, CHSY3, ISPD, WNK4, ST8SIA5, DCLK2, HRASLS5, TSSK2, GALNT8, DCLK1, SYK	364	1394	19235	0.947694	1	0.994251	100
GOTERM_MF_FAT	GO:0004674~protein serine/threonine kinase activity	8	2.14477	0.710981	CDK5R1, MAP3K5, WNK4, DCLK2, MAP4K1, TSSK2, DAPK2, DCLK1	247	430	12983	0.977912	1	0.999145	100
SP_PIR_KEYWORDS	serine/threonine-protein kinase	7	1.87668	0.728076	MAP3K5, WNK4, DCLK2, MAP4K1, TSSK2, DAPK2, DCLK1	364	381	19235	0.970876	1	0.995269	100
SP_PIR_KEYWORDS	kinase	12	3.21716	0.754058	CDK5R1, MAP3K5, FGR, WNK4, HCK, MAPK8IP2, DCLK2, MAP4K1, TSSK2, DAPK2, DCLK1, SYK	364	688	19235	0.921687	1	0.996153	100
SP_PIR_KEYWORDS	nucleotide-binding	27	7.23861	0.88413	RHOJ, GNA14, FGR, ATP10A, MAP4K1, MAP3K5, RAC2, WNK4, DCLK2, ERAS, HCN4, DCLK1, RHEBL1, SYK, ACSL5, HCK, ACSM2A, IRGC, DAPK2, GUCY2D, ATP2A3, REM2, ABCC3, KIF19, TSSK2, RASD1, DNM1	364	1686	19235	0.846247	1	0.99934	100
GOTERM_MF_FAT	GO:0032555~purine ribonucleotide binding	28	7.5067	0.941131	RHOJ, GNA14, FGR, ATP10A, MAP4K1, MAP3K5, RAC2, WNK4, SYN2, DCLK2, ERAS, HCN4, DCLK1, ACSL5, RHEBL1, SYK, HCK, ACSM2A, IRGC, DAPK2, GUCY2D, ATP2A3, REM2, ABCC3, KIF19, TSSK2, RASD1, DNM1	247	1836	12983	0.801611	1	0.999998	100
GOTERM_MF_FAT	GO:0032553~ribonucleotide binding	28	7.5067	0.941131	RHOJ, GNA14, FGR, ATP10A, MAP4K1, MAP3K5, RAC2, WNK4, SYN2, DCLK2, ERAS, HCN4, DCLK1, ACSL5, RHEBL1, SYK, HCK, ACSM2A, IRGC, DAPK2, GUCY2D, ATP2A3, REM2, ABCC3, KIF19, TSSK2, RASD1, DNM1	247	1836	12983	0.801611	1	0.999998	100
GOTERM_MF_FAT	GO:0017076~purine nucleotide binding	29	7.7748	0.949651	RHOJ, GNA14, FGR, ATP10A, MAP4K1, MAP3K5, RAC2, WNK4, SYN2, DCLK2, ERAS, NOS2, HCN4, DCLK1, ACSL5, RHEBL1, SYK, HCK, ACSM2A, IRGC, DAPK2, GUCY2D, ATP2A3, REM2, ABCC3, KIF19, TSSK2, RASD1, DNM1	247	1918	12983	0.794744	1	0.999999	100
UP_SEQ_FEATURE	nucleotide phosphate-binding region:ATP	12	3.21716	0.977151	MAP3K5, FGR, WNK4, HCK, ACSM2A, DCLK2, MAP4K1, KIF19, TSSK2, DAPK2, DCLK1, SYK	364	962	19113	0.654988	1	1	100
GOTERM_MF_FAT	GO:0001882~nucleoside binding	22	5.89812	0.979395	FGR, HCK, ACSM2A, ATP10A, MAP4K1, DAPK2, GUCY2D, MAP3K5, ATP2A3, WNK4, REM2, SYN2, ABCC3, CDA, DCLK2, KIF19, TSSK2, NOS2, HCN4, DCLK1, ACSL5, SYK	247	1612	12983	0.717358	1	1	100
GOTERM_MF_FAT	GO:0032559~adenyl ribonucleotide binding	20	5.36193	0.981139	FGR, HCK, ACSM2A, ATP10A, MAP4K1, DAPK2, GUCY2D, MAP3K5, ATP2A3, WNK4, REM2, SYN2, ABCC3, DCLK2, KIF19, TSSK2, HCN4, DCLK1, ACSL5, SYK	247	1497	12983	0.702241	1	1	100
GOTERM_MF_FAT	GO:0030554~adenyl nucleotide binding	21	5.63003	0.983759	FGR, HCK, ACSM2A, ATP10A, MAP4K1, DAPK2, GUCY2D, MAP3K5, ATP2A3, WNK4, REM2, SYN2, ABCC3, DCLK2, KIF19, TSSK2, NOS2, HCN4, DCLK1, ACSL5, SYK	247	1577	12983	0.699948	1	1	100
GOTERM_MF_FAT	GO:0001883~purine nucleoside binding	21	5.63003	0.986882	FGR, HCK, ACSM2A, ATP10A, MAP4K1, DAPK2, GUCY2D, MAP3K5, ATP2A3, WNK4, REM2, SYN2, ABCC3, DCLK2, KIF19, TSSK2, NOS2, HCN4, DCLK1, ACSL5, SYK	247	1601	12983	0.689455	1	1	100
GOTERM_MF_FAT	GO:0005524~ATP binding	19	5.09383	0.987296	FGR, HCK, ACSM2A, ATP10A, MAP4K1, DAPK2, GUCY2D, MAP3K5, ATP2A3, WNK4, REM2, SYN2, ABCC3, DCLK2, KIF19, TSSK2, DCLK1, ACSL5, SYK	247	1477	12983	0.676163	1	1	100
GOTERM_MF_FAT	GO:0000166~nucleotide binding	31	8.31099	0.98935	RHOJ, GNA14, FGR, ATP10A, MAP4K1, MAP3K5, RAC2, WNK4, SYN2, DCLK2, ERAS, NOS2, HCN4, DCLK1, ACSL5, RHEBL1, SYK, HCK, ACSM2A, NAV3, IRGC, DAPK2, GUCY2D, ATP2A3, REM2, ABCC3, TSSK2, KIF19, RASD1, DNM1, NRBP2	247	2245	12983	0.725811	1	1	100
SP_PIR_KEYWORDS	atp-binding	16	4.28954	0.990419	FGR, HCK, ACSM2A, ATP10A, MAP4K1, DAPK2, MAP3K5, ATP2A3, WNK4, ABCC3, DCLK2, KIF19, TSSK2, DCLK1, SYK, ACSL5	364	1326	19235	0.637628	1	0.999999	100
Annotation Cluster 101	Enrichment Score: 0.1713696859628947
Category	Term	Count	%	PValue	Genes	List Total	Pop Hits	Pop Total	Fold Enrichment	Bonferroni	Benjamini	FDR
GOTERM_BP_FAT	GO:0050953~sensory perception of light stimulus	5	1.34048	0.596311	GJD2, LRAT, NRL, AOC2, GUCY2D	260	216	13528	1.20442	1	0.991313	100
GOTERM_BP_FAT	GO:0007601~visual perception	5	1.34048	0.596311	GJD2, LRAT, NRL, AOC2, GUCY2D	260	216	13528	1.20442	1	0.991313	100
SP_PIR_KEYWORDS	vision	3	0.80429	0.741113	LRAT, NRL, GUCY2D	364	139	19235	1.14051	1	0.995581	100
GOTERM_BP_FAT	GO:0007600~sensory perception	14	3.75335	0.782872	GJD2, OR51D1, OR6F1, OPRL1, GJB3, TAC1, GUCY2D, OR2F2, LRAT, CHRNA9, NRL, KCNE1, OR7D4, AOC2	260	810	13528	0.899297	1	0.998779	100
Annotation Cluster 102	Enrichment Score: 0.16934895397866484
Category	Term	Count	%	PValue	Genes	List Total	Pop Hits	Pop Total	Fold Enrichment	Bonferroni	Benjamini	FDR
SP_PIR_KEYWORDS	calcium transport	3	0.80429	0.478673	CHRNA9, ATP2A3, ITPR1	364	85	19235	1.86506	1	0.964459	99.9856
GOTERM_BP_FAT	GO:0006816~calcium ion transport	3	0.80429	0.759293	CHRNA9, ATP2A3, ITPR1	260	142	13528	1.09924	1	0.998378	100
GOTERM_BP_FAT	GO:0015674~di-, tri-valent inorganic cation transport	3	0.80429	0.854093	CHRNA9, ATP2A3, ITPR1	260	176	13528	0.886888	1	0.999724	100
Annotation Cluster 103	Enrichment Score: 0.16362174471627386
Category	Term	Count	%	PValue	Genes	List Total	Pop Hits	Pop Total	Fold Enrichment	Bonferroni	Benjamini	FDR
GOTERM_BP_FAT	GO:0031644~regulation of neurological system process	4	1.07239	0.564034	LAMA2, ADRB2, TAC1, CSPG5	260	153	13528	1.36028	1	0.988876	99.9999
GOTERM_BP_FAT	GO:0050804~regulation of synaptic transmission	3	0.80429	0.737877	LAMA2, TAC1, CSPG5	260	136	13528	1.14774	1	0.997915	100
GOTERM_BP_FAT	GO:0051969~regulation of transmission of nerve impulse	3	0.80429	0.77597	LAMA2, TAC1, CSPG5	260	147	13528	1.06185	1	0.998739	100
Annotation Cluster 104	Enrichment Score: 0.15313680602429686
Category	Term	Count	%	PValue	Genes	List Total	Pop Hits	Pop Total	Fold Enrichment	Bonferroni	Benjamini	FDR
INTERPRO	IPR008957:Fibronectin, type III-like fold	4	1.07239	0.664637	SNED1, ROBO4, NFASC, IL6R	309	184	16659	1.17201	1	0.999876	100
INTERPRO	IPR003961:Fibronectin, type III	4	1.07239	0.6857	SNED1, ROBO4, NFASC, IL6R	309	190	16659	1.135	1	0.999906	100
UP_SEQ_FEATURE	domain:Fibronectin type-III 2	3	0.80429	0.710263	SNED1, ROBO4, NFASC	364	130	19113	1.21173	1	1	100
UP_SEQ_FEATURE	domain:Fibronectin type-III 1	3	0.80429	0.714225	SNED1, ROBO4, NFASC	364	131	19113	1.20248	1	1	100
SMART	SM00060:FN3	4	1.07239	0.741895	SNED1, ROBO4, NFASC, IL6R	184	190	9079	1.03879	1	0.999009	100
Annotation Cluster 105	Enrichment Score: 0.14291864525158918
Category	Term	Count	%	PValue	Genes	List Total	Pop Hits	Pop Total	Fold Enrichment	Bonferroni	Benjamini	FDR
GOTERM_BP_FAT	GO:0048705~skeletal system morphogenesis	3	0.80429	0.635606	PTHLH, COL13A1, FOXC2	260	112	13528	1.39368	1	0.993653	100
GOTERM_BP_FAT	GO:0001503~ossification	3	0.80429	0.649919	PTHLH, COL13A1, FOXC2	260	115	13528	1.35732	1	0.994473	100
GOTERM_BP_FAT	GO:0060348~bone development	3	0.80429	0.685906	PTHLH, COL13A1, FOXC2	260	123	13528	1.26904	1	0.996429	100
GOTERM_BP_FAT	GO:0001501~skeletal system development	4	1.07239	0.946267	PTHLH, TNFRSF11B, COL13A1, FOXC2	260	319	13528	0.652423	1	0.999992	100
Annotation Cluster 106	Enrichment Score: 0.14031726996734872
Category	Term	Count	%	PValue	Genes	List Total	Pop Hits	Pop Total	Fold Enrichment	Bonferroni	Benjamini	FDR
GOTERM_MF_FAT	GO:0042626~ATPase activity, coupled to transmembrane movement of substances	3	0.80429	0.615218	ATP2A3, ATP10A, ABCC3	247	109	12983	1.44668	1	0.997179	99.9999
GOTERM_MF_FAT	GO:0043492~ATPase activity, coupled to movement of substances	3	0.80429	0.620196	ATP2A3, ATP10A, ABCC3	247	110	12983	1.43353	1	0.997184	99.9999
GOTERM_MF_FAT	GO:0016820~hydrolase activity, acting on acid anhydrides, catalyzing transmembrane movement of substances	3	0.80429	0.625125	ATP2A3, ATP10A, ABCC3	247	111	12983	1.42061	1	0.997189	99.9999
GOTERM_MF_FAT	GO:0015405~P-P-bond-hydrolysis-driven transmembrane transporter activity	3	0.80429	0.676101	ATP2A3, ATP10A, ABCC3	247	122	12983	1.29253	1	0.99861	100
GOTERM_MF_FAT	GO:0015399~primary active transmembrane transporter activity	3	0.80429	0.676101	ATP2A3, ATP10A, ABCC3	247	122	12983	1.29253	1	0.99861	100
GOTERM_MF_FAT	GO:0042623~ATPase activity, coupled	3	0.80429	0.966882	ATP2A3, ATP10A, ABCC3	247	272	12983	0.579736	1	1	100
GOTERM_MF_FAT	GO:0016887~ATPase activity	3	0.80429	0.98823	ATP2A3, ATP10A, ABCC3	247	334	12983	0.472121	1	1	100
Annotation Cluster 107	Enrichment Score: 0.13970780753158124
Category	Term	Count	%	PValue	Genes	List Total	Pop Hits	Pop Total	Fold Enrichment	Bonferroni	Benjamini	FDR
GOTERM_BP_FAT	GO:0044271~nitrogen compound biosynthetic process	7	1.87668	0.593437	MOCOS, ATP2A3, ATP10A, CDA, NOS2, PRHOXNB, GUCY2D	260	325	13528	1.12066	1	0.991379	100
GOTERM_BP_FAT	GO:0006163~purine nucleotide metabolic process	4	1.07239	0.694952	PTHLH, ATP2A3, ATP10A, GUCY2D	260	186	13528	1.11894	1	0.99685	100
GOTERM_BP_FAT	GO:0034654~nucleobase, nucleoside, nucleotide and nucleic acid biosynthetic process	4	1.07239	0.718565	ATP2A3, ATP10A, CDA, GUCY2D	260	193	13528	1.07836	1	0.997632	100
GOTERM_BP_FAT	GO:0034404~nucleobase, nucleoside and nucleotide biosynthetic process	4	1.07239	0.718565	ATP2A3, ATP10A, CDA, GUCY2D	260	193	13528	1.07836	1	0.997632	100
GOTERM_BP_FAT	GO:0006164~purine nucleotide biosynthetic process	3	0.80429	0.779183	ATP2A3, ATP10A, GUCY2D	260	148	13528	1.05468	1	0.998753	100
GOTERM_BP_FAT	GO:0009165~nucleotide biosynthetic process	3	0.80429	0.874687	ATP2A3, ATP10A, GUCY2D	260	186	13528	0.839206	1	0.999846	100
Annotation Cluster 108	Enrichment Score: 0.13918659774806297
Category	Term	Count	%	PValue	Genes	List Total	Pop Hits	Pop Total	Fold Enrichment	Bonferroni	Benjamini	FDR
GOTERM_BP_FAT	GO:0007423~sensory organ development	5	1.34048	0.642217	FOXL2, CHRNA9, NRL, FOXC2, NKX2-5	260	229	13528	1.13604	1	0.994119	100
GOTERM_BP_FAT	GO:0048598~embryonic morphogenesis	6	1.60858	0.703756	VEGFC, FOXL2, CHRNA9, GDF5, FOXC2, ZEB2	260	307	13528	1.01689	1	0.997173	100
GOTERM_BP_FAT	GO:0048562~embryonic organ morphogenesis	3	0.80429	0.726574	FOXL2, CHRNA9, FOXC2	260	133	13528	1.17363	1	0.997788	100
GOTERM_BP_FAT	GO:0048568~embryonic organ development	3	0.80429	0.845025	FOXL2, CHRNA9, FOXC2	260	172	13528	0.907513	1	0.999657	100
Annotation Cluster 109	Enrichment Score: 0.13660249057712756
Category	Term	Count	%	PValue	Genes	List Total	Pop Hits	Pop Total	Fold Enrichment	Bonferroni	Benjamini	FDR
INTERPRO	IPR018247:EF-HAND 1	5	1.34048	0.571994	NCALD, CAPN14, ELTD1, S100A2, WDR92	309	217	16659	1.24223	1	0.999506	99.9996
INTERPRO	IPR011992:EF-Hand type	5	1.34048	0.638067	SPOCK2, NCALD, CAPN14, S100A2, WDR92	309	236	16659	1.14222	1	0.999857	100
INTERPRO	IPR018249:EF-HAND 2	4	1.07239	0.762837	NCALD, CAPN14, S100A2, WDR92	309	215	16659	1.00303	1	0.999987	100
UP_SEQ_FEATURE	domain:EF-hand 1	3	0.80429	0.863275	NCALD, CAPN14, S100A2	364	182	19113	0.86552	1	1	100
UP_SEQ_FEATURE	domain:EF-hand 2	3	0.80429	0.863275	NCALD, CAPN14, S100A2	364	182	19113	0.86552	1	1	100
Annotation Cluster 110	Enrichment Score: 0.13045295629778397
Category	Term	Count	%	PValue	Genes	List Total	Pop Hits	Pop Total	Fold Enrichment	Bonferroni	Benjamini	FDR
GOTERM_BP_FAT	GO:0043067~regulation of programmed cell death	16	4.28954	0.595284	FOXL2, CDK5R1, GSDMA, ARHGEF6, GDF5, TLR2, IL6R, DAPK2, TNFRSF4, DHRS2, ADRB2, MAP3K5, PLCG2, FOXC2, NKX2-5, NEFL	260	812	13528	1.02524	1	0.991456	100
GOTERM_BP_FAT	GO:0010941~regulation of cell death	16	4.28954	0.601103	FOXL2, CDK5R1, GSDMA, ARHGEF6, GDF5, TLR2, IL6R, DAPK2, TNFRSF4, DHRS2, ADRB2, MAP3K5, PLCG2, FOXC2, NKX2-5, NEFL	260	815	13528	1.02146	1	0.991591	100
GOTERM_BP_FAT	GO:0042981~regulation of apoptosis	15	4.02145	0.682078	FOXL2, CDK5R1, GSDMA, ARHGEF6, GDF5, TLR2, IL6R, DAPK2, TNFRSF4, DHRS2, MAP3K5, ADRB2, FOXC2, NEFL, NKX2-5	260	804	13528	0.970723	1	0.996274	100
GOTERM_BP_FAT	GO:0043065~positive regulation of apoptosis	8	2.14477	0.720817	ADRB2, CDK5R1, FOXL2, MAP3K5, GSDMA, ARHGEF6, TLR2, DAPK2	260	430	13528	0.968014	1	0.997681	100
GOTERM_BP_FAT	GO:0043068~positive regulation of programmed cell death	8	2.14477	0.727461	ADRB2, CDK5R1, FOXL2, MAP3K5, GSDMA, ARHGEF6, TLR2, DAPK2	260	433	13528	0.961308	1	0.997783	100
SP_PIR_KEYWORDS	Apoptosis	7	1.87668	0.728076	TNFRSF11B, MAP3K5, GSDMA, EDAR, DAPK2, NTN1, WDR92	364	381	19235	0.970876	1	0.995269	100
GOTERM_BP_FAT	GO:0010942~positive regulation of cell death	8	2.14477	0.731831	ADRB2, CDK5R1, FOXL2, MAP3K5, GSDMA, ARHGEF6, TLR2, DAPK2	260	435	13528	0.956888	1	0.997836	100
GOTERM_BP_FAT	GO:0006917~induction of apoptosis	6	1.60858	0.737412	FOXL2, MAP3K5, GSDMA, ARHGEF6, TLR2, DAPK2	260	320	13528	0.975577	1	0.997934	100
GOTERM_BP_FAT	GO:0012502~induction of programmed cell death	6	1.60858	0.739882	FOXL2, MAP3K5, GSDMA, ARHGEF6, TLR2, DAPK2	260	321	13528	0.972538	1	0.997953	100
GOTERM_BP_FAT	GO:0006915~apoptosis	10	2.68097	0.820039	FOXL2, TNFRSF11B, MAP3K5, GSDMA, CXCR4, ARHGEF6, EDAR, DAPK2, NTN1, WDR92	260	602	13528	0.864298	1	0.99941	100
GOTERM_BP_FAT	GO:0012501~programmed cell death	10	2.68097	0.832865	FOXL2, TNFRSF11B, MAP3K5, GSDMA, CXCR4, ARHGEF6, EDAR, DAPK2, NTN1, WDR92	260	611	13528	0.851567	1	0.999545	100
GOTERM_BP_FAT	GO:0008219~cell death	11	2.94906	0.887951	FOXL2, TNFRSF11B, MAP3K5, GSDMA, CXCR4, ARHGEF6, EDAR, DAPK2, NTN1, ITPR1, WDR92	260	719	13528	0.79602	1	0.999897	100
GOTERM_BP_FAT	GO:0016265~death	11	2.94906	0.89271	FOXL2, TNFRSF11B, MAP3K5, GSDMA, CXCR4, ARHGEF6, EDAR, DAPK2, NTN1, ITPR1, WDR92	260	724	13528	0.790523	1	0.999912	100
Annotation Cluster 111	Enrichment Score: 0.12684861488990914
Category	Term	Count	%	PValue	Genes	List Total	Pop Hits	Pop Total	Fold Enrichment	Bonferroni	Benjamini	FDR
GOTERM_BP_FAT	GO:0032582~negative regulation of gene-specific transcription	3	0.80429	0.234103	TNFSF4, HDAC9, TNFRSF4	260	48	13528	3.25192	1	0.881143	98.8764
GOTERM_BP_FAT	GO:0032583~regulation of gene-specific transcription	4	1.07239	0.474951	TNFSF4, HDAC9, TNFRSF4, NKX2-5	260	134	13528	1.55316	1	0.975782	99.998
GOTERM_BP_FAT	GO:0045934~negative regulation of nucleobase, nucleoside, nucleotide and nucleic acid metabolic process	9	2.41287	0.769188	FERD3L, NACC2, TNFSF4, CDA, ZEB2, HDAC9, RASD1, TNFRSF4, NKX2-5	260	512	13528	0.914603	1	0.998585	100
GOTERM_BP_FAT	GO:0016481~negative regulation of transcription	8	2.14477	0.780503	FERD3L, NACC2, TNFSF4, ZEB2, HDAC9, RASD1, TNFRSF4, NKX2-5	260	459	13528	0.906854	1	0.998764	100
GOTERM_BP_FAT	GO:0051172~negative regulation of nitrogen compound metabolic process	9	2.41287	0.781862	FERD3L, NACC2, TNFSF4, CDA, ZEB2, HDAC9, RASD1, TNFRSF4, NKX2-5	260	519	13528	0.902268	1	0.998775	100
GOTERM_BP_FAT	GO:0010558~negative regulation of macromolecule biosynthetic process	9	2.41287	0.827486	FERD3L, NACC2, TNFSF4, ZEB2, IL6R, HDAC9, RASD1, TNFRSF4, NKX2-5	260	547	13528	0.856082	1	0.999489	100
GOTERM_BP_FAT	GO:0010629~negative regulation of gene expression	8	2.14477	0.853643	FERD3L, NACC2, TNFSF4, ZEB2, HDAC9, RASD1, TNFRSF4, NKX2-5	260	504	13528	0.825885	1	0.999726	100
GOTERM_BP_FAT	GO:0009890~negative regulation of biosynthetic process	9	2.41287	0.862916	FERD3L, NACC2, TNFSF4, ZEB2, IL6R, HDAC9, RASD1, TNFRSF4, NKX2-5	260	573	13528	0.817237	1	0.999784	100
GOTERM_BP_FAT	GO:0045892~negative regulation of transcription, DNA-dependent	5	1.34048	0.913116	TNFSF4, HDAC9, RASD1, TNFRSF4, NKX2-5	260	356	13528	0.730769	1	0.99996	100
GOTERM_BP_FAT	GO:0031327~negative regulation of cellular biosynthetic process	8	2.14477	0.916701	FERD3L, NACC2, TNFSF4, ZEB2, HDAC9, RASD1, TNFRSF4, NKX2-5	260	561	13528	0.741972	1	0.999964	100
GOTERM_BP_FAT	GO:0051253~negative regulation of RNA metabolic process	5	1.34048	0.919422	TNFSF4, HDAC9, RASD1, TNFRSF4, NKX2-5	260	362	13528	0.718657	1	0.999966	100
GOTERM_MF_FAT	GO:0016564~transcription repressor activity	4	1.07239	0.941325	FERD3L, NACC2, HDAC9, NKX2-5	247	316	12983	0.665351	1	0.999998	100
GOTERM_BP_FAT	GO:0010605~negative regulation of macromolecule metabolic process	9	2.41287	0.973557	FERD3L, NACC2, TNFSF4, ZEB2, IL6R, HDAC9, RASD1, TNFRSF4, NKX2-5	260	734	13528	0.637979	1	0.999999	100
Annotation Cluster 112	Enrichment Score: 0.1090256670542211
Category	Term	Count	%	PValue	Genes	List Total	Pop Hits	Pop Total	Fold Enrichment	Bonferroni	Benjamini	FDR
GOTERM_BP_FAT	GO:0050877~neurological system process	23	6.16622	0.63334	GJD2, FZD9, OR51D1, OR6F1, OPRL1, GJB3, TAC1, CLDN11, GUCY2D, NPTX1, SLC1A2, OR2F2, LRAT, CHRNA9, NRL, SYN2, TMOD2, KCNE1, PLLP, HTR1D, OR7D4, AOC2, NEFL	260	1210	13528	0.989015	1	0.993745	100
GOTERM_BP_FAT	GO:0050890~cognition	16	4.28954	0.761481	FZD9, GJD2, OR51D1, OR6F1, OPRL1, GJB3, TAC1, GUCY2D, OR2F2, LRAT, CHRNA9, NRL, TMOD2, KCNE1, OR7D4, AOC2	260	909	13528	0.915833	1	0.998416	100
GOTERM_BP_FAT	GO:0007600~sensory perception	14	3.75335	0.782872	GJD2, OR51D1, OR6F1, OPRL1, GJB3, TAC1, GUCY2D, OR2F2, LRAT, CHRNA9, NRL, KCNE1, OR7D4, AOC2	260	810	13528	0.899297	1	0.998779	100
SP_PIR_KEYWORDS	sensory transduction	7	1.87668	0.97031	OR2F2, LRAT, OR51D1, OR6F1, NRL, OR7D4, GUCY2D	364	595	19235	0.621687	1	0.999976	100
Annotation Cluster 113	Enrichment Score: 0.08189566179161618
Category	Term	Count	%	PValue	Genes	List Total	Pop Hits	Pop Total	Fold Enrichment	Bonferroni	Benjamini	FDR
SP_PIR_KEYWORDS	microtubule	5	1.34048	0.637159	SHROOM1, TTLL9, KIF19, DNM1, DISC1	364	231	19235	1.1438	1	0.98956	99.9999
GOTERM_CC_FAT	GO:0005815~microtubule organizing center	5	1.34048	0.773538	CEP97, CTAG2, TTLL9, SP140, DISC1	266	253	12782	0.949657	1	0.991811	100
GOTERM_CC_FAT	GO:0005874~microtubule	5	1.34048	0.823863	SHROOM1, TTLL9, KIF19, DNM1, DISC1	266	274	12782	0.876873	1	0.994112	100
GOTERM_CC_FAT	GO:0005813~centrosome	4	1.07239	0.847245	CEP97, CTAG2, SP140, DISC1	266	224	12782	0.858083	1	0.9959	100
GOTERM_CC_FAT	GO:0015630~microtubule cytoskeleton	8	2.14477	0.941629	CEP97, SHROOM1, CTAG2, TTLL9, KIF19, SP140, DNM1, DISC1	266	549	12782	0.70022	1	0.999492	100
GOTERM_CC_FAT	GO:0044430~cytoskeletal part	11	2.94906	0.995754	CEP97, SHROOM1, CTAG2, TTLL9, BFSP1, KIF19, NEFL, SP140, ITPR1, DNM1, DISC1	266	952	12782	0.55523	1	0.999999	100
Annotation Cluster 114	Enrichment Score: 0.07989499083401455
Category	Term	Count	%	PValue	Genes	List Total	Pop Hits	Pop Total	Fold Enrichment	Bonferroni	Benjamini	FDR
UP_SEQ_FEATURE	zinc finger region:C2H2-type 4	11	2.94906	0.656069	ZNF30, ZNF582, ZNF215, ZNF516, ZSCAN22, SALL1, ZNF792, ZNF599, ZSCAN4, ZFHX2, ZIC3	364	575	19113	1.00451	1	0.999999	100
UP_SEQ_FEATURE	zinc finger region:C2H2-type 5	10	2.68097	0.696867	ZNF30, ZNF582, ZNF516, ZSCAN22, SALL1, ZNF792, ZEB2, ZNF599, ZFHX2, ZIC3	364	538	19113	0.97599	1	1	100
UP_SEQ_FEATURE	zinc finger region:C2H2-type 6	9	2.41287	0.712188	ZNF30, ZNF582, ZNF516, ZSCAN22, SALL1, ZNF792, ZEB2, ZNF599, ZFHX2	364	488	19113	0.96839	1	1	100
PIR_SUPERFAMILY	PIRSF005559:zinc finger protein ZFP-36	3	0.80429	0.714681	ZNF30, ZNF582, ZNF599	135	137	7396	1.19968	1	1	100
INTERPRO	IPR013087:Zinc finger, C2H2-type/integrase, DNA-binding	11	2.94906	0.716306	ZNF30, ZNF582, ZNF215, ZSCAN22, SALL1, ZNF792, ZEB2, ZNF599, ZSCAN4, ZFHX2, ZIC3	309	621	16659	0.954974	1	0.999953	100
UP_SEQ_FEATURE	zinc finger region:C2H2-type 3	11	2.94906	0.747628	ZNF582, ZNF215, ZNF516, ZSCAN22, SALL1, ZNF792, ZEB2, ZNF599, ZSCAN4, ZFHX2, ZIC3	364	622	19113	0.928602	1	1	100
INTERPRO	IPR007087:Zinc finger, C2H2-type	13	3.48525	0.78828	ZNF582, ZNF516, ZEB2, ZNF792, ZSCAN4, ZIC3, ZNF30, ZNF215, ZSCAN22, SORBS2, SALL1, ZNF599, ZFHX2	309	784	16659	0.893959	1	0.999994	100
INTERPRO	IPR015880:Zinc finger, C2H2-like	13	3.48525	0.806028	ZNF582, ZNF516, ZEB2, ZNF792, ZSCAN4, ZIC3, ZNF30, RNF125, ZNF215, ZSCAN22, SALL1, ZNF599, ZFHX2	309	797	16659	0.879378	1	0.999996	100
UP_SEQ_FEATURE	zinc finger region:C2H2-type 8	7	1.87668	0.806965	ZNF30, ZNF582, ZNF516, ZSCAN22, SALL1, ZNF792, ZNF599	364	417	19113	0.881433	1	1	100
UP_SEQ_FEATURE	zinc finger region:C2H2-type 1	9	2.41287	0.811558	ZNF215, ZNF516, ZSCAN22, SALL1, ZNF792, ZEB2, ZNF599, ZSCAN4, ZFHX2	364	542	19113	0.871908	1	1	100
UP_SEQ_FEATURE	zinc finger region:C2H2-type 2	10	2.68097	0.81991	ZNF30, ZNF582, ZNF215, ZNF516, ZSCAN22, SALL1, ZEB2, ZNF599, ZSCAN4, ZFHX2	364	608	19113	0.863622	1	1	100
UP_SEQ_FEATURE	zinc finger region:C2H2-type 7	7	1.87668	0.860845	ZNF30, ZNF582, ZNF516, ZSCAN22, SALL1, ZNF792, ZNF599	364	451	19113	0.814984	1	1	100
UP_SEQ_FEATURE	zinc finger region:C2H2-type 10	5	1.34048	0.881475	ZNF30, ZNF582, ZNF516, ZNF792, ZNF599	364	334	19113	0.786052	1	1	100
SMART	SM00355:ZnF_C2H2	13	3.48525	0.889691	ZNF582, ZNF516, ZEB2, ZNF792, ZSCAN4, ZIC3, ZNF30, RNF125, ZNF215, ZSCAN22, SALL1, ZNF599, ZFHX2	184	797	9079	0.804832	1	0.999981	100
INTERPRO	IPR001909:Krueppel-associated box	5	1.34048	0.897152	ZNF30, ZNF582, ZNF215, ZNF792, ZNF599	309	355	16659	0.759333	1	1	100
UP_SEQ_FEATURE	zinc finger region:C2H2-type 13	3	0.80429	0.897579	ZNF30, ZNF792, ZNF599	364	201	19113	0.783705	1	1	100
UP_SEQ_FEATURE	zinc finger region:C2H2-type 9	5	1.34048	0.929129	ZNF30, ZNF582, SALL1, ZNF792, ZNF599	364	376	19113	0.698248	1	1	100
SMART	SM00349:KRAB	5	1.34048	0.931821	ZNF30, ZNF582, ZNF215, ZNF792, ZNF599	184	355	9079	0.694963	1	0.999994	100
UP_SEQ_FEATURE	domain:KRAB	4	1.07239	0.953168	ZNF582, ZNF215, ZNF792, ZNF599	364	332	19113	0.632629	1	1	100
UP_SEQ_FEATURE	zinc finger region:C2H2-type 12	3	0.80429	0.954127	ZNF30, ZNF792, ZNF599	364	252	19113	0.625098	1	1	100
UP_SEQ_FEATURE	zinc finger region:C2H2-type 11	3	0.80429	0.976499	ZNF30, ZNF792, ZNF599	364	293	19113	0.537627	1	1	100
SP_PIR_KEYWORDS	zinc-finger	23	6.16622	0.98306	ZNF582, ZNF516, ZNF792, ZEB2, RNF175, ZSCAN4, SP140, MARCH4, ZIC3, RNF125, ZNF30, TRIM47, ZNF215, RNF151, TCEA3, ZSCAN22, SALL1, TRIM7, SYTL4, SH3RF3, NEURL1B, ZNF599, ZFHX2	364	1718	19235	0.70745	1	0.999995	100
Annotation Cluster 115	Enrichment Score: 0.07979326976895178
Category	Term	Count	%	PValue	Genes	List Total	Pop Hits	Pop Total	Fold Enrichment	Bonferroni	Benjamini	FDR
UP_SEQ_FEATURE	repeat:3	4	1.07239	0.775616	VEGFC, ART3, MOBP, SCEL	364	214	19113	0.981462	1	1	100
UP_SEQ_FEATURE	repeat:1	4	1.07239	0.843346	VEGFC, ART3, MOBP, SCEL	364	243	19113	0.864333	1	1	100
UP_SEQ_FEATURE	repeat:2	4	1.07239	0.84923	VEGFC, ART3, MOBP, SCEL	364	246	19113	0.853793	1	1	100
UP_SEQ_FEATURE	repeat:4	3	0.80429	0.863275	VEGFC, MOBP, SCEL	364	182	19113	0.86552	1	1	100
Annotation Cluster 116	Enrichment Score: 0.07752130668635997
Category	Term	Count	%	PValue	Genes	List Total	Pop Hits	Pop Total	Fold Enrichment	Bonferroni	Benjamini	FDR
GOTERM_MF_FAT	GO:0003700~transcription factor activity	19	5.09383	0.581592	FOXL2, ZEB2, EHF, ZSCAN4, LMX1A, SP140, ZNF215, TAF13, BARX1, FLI1, ZSCAN22, NRL, SALL1, FOXC2, SCAND3, ZFHX2, NKX2-5, NFIB, PBX4	247	975	12983	1.0243	1	0.997279	99.9996
GOTERM_BP_FAT	GO:0006355~regulation of transcription, DNA-dependent	32	8.57909	0.734761	ZNF582, EHF, ZEB2, MYBL1, TNFRSF4, ZIC3, IL11, ZNF30, BARX1, FLI1, TCEA3, ZSCAN22, ZNF599, NKX2-5, MLLT3, POLR3G, FOXL2, TNFSF4, ZNF792, ZSCAN4, LMX1A, ZNF215, ADRB2, NRL, REM2, FOXC2, SCAND3, HDAC9, ZFHX2, RASD1, NFIB, PBX4	260	1773	13528	0.939078	1	0.997872	100
GOTERM_BP_FAT	GO:0051252~regulation of RNA metabolic process	32	8.57909	0.778418	ZNF582, EHF, ZEB2, MYBL1, TNFRSF4, ZIC3, IL11, ZNF30, BARX1, FLI1, TCEA3, ZSCAN22, ZNF599, NKX2-5, MLLT3, POLR3G, FOXL2, TNFSF4, ZNF792, ZSCAN4, LMX1A, ZNF215, ADRB2, NRL, REM2, FOXC2, SCAND3, HDAC9, ZFHX2, RASD1, NFIB, PBX4	260	1813	13528	0.918359	1	0.998778	100
INTERPRO	IPR007087:Zinc finger, C2H2-type	13	3.48525	0.78828	ZNF582, ZNF516, ZEB2, ZNF792, ZSCAN4, ZIC3, ZNF30, ZNF215, ZSCAN22, SORBS2, SALL1, ZNF599, ZFHX2	309	784	16659	0.893959	1	0.999994	100
GOTERM_MF_FAT	GO:0030528~transcription regulator activity	26	6.97051	0.795379	EHF, ZEB2, MYBL1, FERD3L, BARX1, FLI1, ZSCAN22, TCEA3, NKX2-5, FOXL2, NACC2, LMX1A, ZSCAN4, SP140, ZNF215, TAF13, CD80, NRL, SALL1, NHLH2, FOXC2, SCAND3, HDAC9, ZFHX2, NFIB, PBX4	247	1512	12983	0.903857	1	0.999754	100
GOTERM_BP_FAT	GO:0045449~regulation of transcription	46	12.3324	0.799234	ZNF582, BMP10, ZNF516, TLR2, ZEB2, EHF, MYBL1, TCEAL7, TNFRSF4, ZIC3, IL11, FERD3L, ZNF30, BARX1, FLI1, TCEA3, ZSCAN22, ZNF599, NKX2-5, RHEBL1, MLLT3, POLR3G, FOXL2, NACC2, TNFSF4, ZNF792, ZSCAN4, LMX1A, TOX2, PTHLH, ZNF215, ADRB2, TAF13, CD80, NRL, SALL1, REM2, NHLH2, FOXC2, MAMLD1, SCAND3, HDAC9, ZFHX2, RASD1, NFIB, PBX4	260	2601	13528	0.92019	1	0.999068	100
INTERPRO	IPR015880:Zinc finger, C2H2-like	13	3.48525	0.806028	ZNF582, ZNF516, ZEB2, ZNF792, ZSCAN4, ZIC3, ZNF30, RNF125, ZNF215, ZSCAN22, SALL1, ZNF599, ZFHX2	309	797	16659	0.879378	1	0.999996	100
SP_PIR_KEYWORDS	dna-binding	31	8.31099	0.848899	ZNF582, CLSPN, ZNF516, STOX1, EHF, ZEB2, MYBL1, ZIC3, FERD3L, ZNF30, BARX1, FLI1, TCEA3, ZSCAN22, ZNF599, WDHD1, NKX2-5, FOXL2, ZNF792, ZSCAN4, LMX1A, TOX2, SP140, ZNF215, NRL, SALL1, NHLH2, FOXC2, ZFHX2, NFIB, PBX4	364	1868	19235	0.876952	1	0.998672	100
SMART	SM00355:ZnF_C2H2	13	3.48525	0.889691	ZNF582, ZNF516, ZEB2, ZNF792, ZSCAN4, ZIC3, ZNF30, RNF125, ZNF215, ZSCAN22, SALL1, ZNF599, ZFHX2	184	797	9079	0.804832	1	0.999981	100
SP_PIR_KEYWORDS	Transcription	32	8.57909	0.932676	ZNF582, ZNF516, EHF, ZEB2, MYBL1, TCEAL7, ZIC3, FERD3L, ZNF30, BARX1, FLI1, TCEA3, ZSCAN22, ZNF599, MLLT3, POLR3G, FOXL2, ZNF792, ZSCAN4, LMX1A, TOX2, ZNF215, TAF13, NRL, SALL1, NHLH2, FOXC2, MAMLD1, HDAC9, ZFHX2, NFIB, PBX4	364	2071	19235	0.816508	1	0.999863	100
SP_PIR_KEYWORDS	transcription regulation	31	8.31099	0.938203	ZNF582, ZNF516, EHF, ZEB2, TCEAL7, MYBL1, ZIC3, FERD3L, ZNF30, BARX1, FLI1, TCEA3, ZSCAN22, ZNF599, MLLT3, FOXL2, ZNF792, ZSCAN4, LMX1A, TOX2, ZNF215, TAF13, NRL, SALL1, NHLH2, FOXC2, MAMLD1, HDAC9, ZFHX2, NFIB, PBX4	364	2026	19235	0.808562	1	0.999865	100
GOTERM_BP_FAT	GO:0006350~transcription	32	8.57909	0.957754	ZNF582, ZNF516, EHF, ZEB2, MYBL1, TCEAL7, ZIC3, FERD3L, ZNF30, BARX1, FLI1, TCEA3, ZSCAN22, ZNF599, MLLT3, POLR3G, FOXL2, ZNF792, ZSCAN4, LMX1A, TOX2, ZNF215, TAF13, NRL, SALL1, NHLH2, FOXC2, MAMLD1, HDAC9, ZFHX2, NFIB, PBX4	260	2101	13528	0.792472	1	0.999997	100
GOTERM_MF_FAT	GO:0003677~DNA binding	35	9.38338	0.96659	ZNF582, CLSPN, ZNF516, STOX1, ZEB2, EHF, MYBL1, ZIC3, FERD3L, ZNF30, BARX1, FLI1, TCEA3, ZSCAN22, ZNF599, WDHD1, NKX2-5, FOXL2, SETDB2, ZNF792, ZSCAN4, LMX1A, TOX2, SP140, ZNF215, TAF13, NRL, SALL1, NHLH2, FOXC2, SCAND3, ZFHX2, BTBD11, NFIB, PBX4	247	2331	12983	0.789231	1	1	100
SP_PIR_KEYWORDS	nucleus	57	15.2815	0.999601	ZNF582, NAF1, CLSPN, STOX1, PNMA2, ZEB2, FGF12, TCEAL7, ZIC3, FERD3L, TRIM47, BARX1, FLI1, ZNF792, NAV3, DDN, TOX2, SP140, FMN1, PTHLH, DHRS2, TAF13, NRL, FOXC2, RASD1, CDK5R1, ZNF516, EHF, MYBL1, ZNF30, TCEA3, ZSCAN22, NPM2, ALOX5AP, ZNF599, WDHD1, NKX2-5, MLLT3, POLR3G, FOXL2, SETDB2, ABHD14B, LMX1A, ZSCAN4, CAMK2N2, CSRP3, ZNF215, RNF151, SPANXB1, ATP2A3, SALL1, MAMLD1, NHLH2, ZFHX2, HDAC9, NF…	364	4283	19235	0.703263	1	1	100
Annotation Cluster 117	Enrichment Score: 0.0775089053188491
Category	Term	Count	%	PValue	Genes	List Total	Pop Hits	Pop Total	Fold Enrichment	Bonferroni	Benjamini	FDR
SP_PIR_KEYWORDS	cytoskeleton	12	3.21716	0.658567	CORO2B, CEP97, SHROOM1, ITGAL, TTLL9, BFSP1, TMOD2, LDB3, CSRP3, DNM1, DISC1, PARVB	364	636	19235	0.997045	1	0.990981	100
GOTERM_CC_FAT	GO:0005856~cytoskeleton	24	6.43432	0.892732	CEP97, SHROOM1, TTLL9, BFSP1, LDB3, MYOZ2, CSRP3, SP140, ITPR1, SCEL, CORO2B, FRMD3, FMN1, FRMD5, CTAG2, SORBS2, CNFN, TMOD2, KIF19, NOS2, NEFL, DISC1, DNM1, PARVB	266	1381	12782	0.835093	1	0.99833	100
GOTERM_CC_FAT	GO:0044430~cytoskeletal part	11	2.94906	0.995754	CEP97, SHROOM1, CTAG2, TTLL9, BFSP1, KIF19, NEFL, SP140, ITPR1, DNM1, DISC1	266	952	12782	0.55523	1	0.999999	100
Annotation Cluster 118	Enrichment Score: 0.07406798805526522
Category	Term	Count	%	PValue	Genes	List Total	Pop Hits	Pop Total	Fold Enrichment	Bonferroni	Benjamini	FDR
GOTERM_CC_FAT	GO:0000323~lytic vacuole	4	1.07239	0.817156	ADRB2, LAPTM5, KCNE1, PSAPL1	266	211	12782	0.91095	1	0.993773	100
GOTERM_CC_FAT	GO:0005764~lysosome	4	1.07239	0.817156	ADRB2, LAPTM5, KCNE1, PSAPL1	266	211	12782	0.91095	1	0.993773	100
GOTERM_CC_FAT	GO:0005773~vacuole	4	1.07239	0.897813	ADRB2, LAPTM5, KCNE1, PSAPL1	266	252	12782	0.76274	1	0.998446	100
Annotation Cluster 119	Enrichment Score: 0.07274386281189617
Category	Term	Count	%	PValue	Genes	List Total	Pop Hits	Pop Total	Fold Enrichment	Bonferroni	Benjamini	FDR
INTERPRO	IPR011993:Pleckstrin homology-type	6	1.60858	0.66264	FRMD3, FRMD5, ARHGEF6, PLCG2, MAPK8IP2, DNM1	309	303	16659	1.06758	1	0.999885	100
INTERPRO	IPR001849:Pleckstrin homology	4	1.07239	0.889488	ARHGEF6, PLCG2, FAM129C, DNM1	309	277	16659	0.778522	1	1	100
SMART	SM00233:PH	4	1.07239	0.921934	ARHGEF6, PLCG2, FAM129C, DNM1	184	277	9079	0.712526	1	0.999992	100
UP_SEQ_FEATURE	domain:PH	3	0.80429	0.941688	ARHGEF6, PLCG2, DNM1	364	237	19113	0.664661	1	1	100
Annotation Cluster 120	Enrichment Score: 0.06266232378553185
Category	Term	Count	%	PValue	Genes	List Total	Pop Hits	Pop Total	Fold Enrichment	Bonferroni	Benjamini	FDR
GOTERM_MF_FAT	GO:0005083~small GTPase regulator activity	5	1.34048	0.766594	RCBTB2, WDR67, ARHGEF6, SYTL4, MAP4K1	247	274	12983	0.959174	1	0.999626	100
GOTERM_MF_FAT	GO:0030695~GTPase regulator activity	6	1.60858	0.885045	RCBTB2, ARHGAP31, WDR67, ARHGEF6, SYTL4, MAP4K1	247	404	12983	0.780635	1	0.999983	100
GOTERM_MF_FAT	GO:0060589~nucleoside-triphosphatase regulator activity	6	1.60858	0.895991	RCBTB2, ARHGAP31, WDR67, ARHGEF6, SYTL4, MAP4K1	247	413	12983	0.763624	1	0.999983	100
GOTERM_MF_FAT	GO:0005096~GTPase activator activity	3	0.80429	0.923668	ARHGAP31, WDR67, ARHGEF6	247	220	12983	0.716765	1	0.999994	100
Annotation Cluster 121	Enrichment Score: 0.056979074972768655
Category	Term	Count	%	PValue	Genes	List Total	Pop Hits	Pop Total	Fold Enrichment	Bonferroni	Benjamini	FDR
INTERPRO	IPR017986:WD40 repeat, region	4	1.07239	0.819579	CORO2B, WDR67, WDHD1, WDR92	309	238	16659	0.906094	1	0.999997	100
UP_SEQ_FEATURE	repeat:WD 5	4	1.07239	0.82228	CORO2B, WDR67, WDHD1, WDR92	364	233	19113	0.901429	1	1	100
INTERPRO	IPR019781:WD40 repeat, subgroup	4	1.07239	0.828175	CORO2B, WDR67, WDHD1, WDR92	309	242	16659	0.891118	1	0.999998	100
UP_SEQ_FEATURE	repeat:WD 4	4	1.07239	0.858611	CORO2B, WDR67, WDHD1, WDR92	364	251	19113	0.836785	1	1	100
INTERPRO	IPR001680:WD40 repeat	4	1.07239	0.872714	CORO2B, WDR67, WDHD1, WDR92	309	266	16659	0.810716	1	1	100
UP_SEQ_FEATURE	repeat:WD 3	4	1.07239	0.882212	CORO2B, WDR67, WDHD1, WDR92	364	265	19113	0.792577	1	1	100
INTERPRO	IPR019775:WD40 repeat, conserved site	4	1.07239	0.889488	CORO2B, WDR67, WDHD1, WDR92	309	277	16659	0.778522	1	1	100
UP_SEQ_FEATURE	repeat:WD 1	4	1.07239	0.895472	CORO2B, WDR67, WDHD1, WDR92	364	274	19113	0.766544	1	1	100
UP_SEQ_FEATURE	repeat:WD 2	4	1.07239	0.895472	CORO2B, WDR67, WDHD1, WDR92	364	274	19113	0.766544	1	1	100
SP_PIR_KEYWORDS	wd repeat	4	1.07239	0.895805	CORO2B, WDR67, WDHD1, WDR92	364	276	19235	0.765846	1	0.999464	100
SMART	SM00320:WD40	4	1.07239	0.908275	CORO2B, WDR67, WDHD1, WDR92	184	266	9079	0.741991	1	0.999989	100
INTERPRO	IPR015943:WD40/YVTN repeat-like	4	1.07239	0.918329	CORO2B, WDR67, WDHD1, WDR92	309	300	16659	0.718835	1	1	100
INTERPRO	IPR019782:WD40 repeat 2	3	0.80429	0.9239	CORO2B, WDHD1, WDR92	309	226	16659	0.715654	1	1	100
Annotation Cluster 122	Enrichment Score: 0.042170392938354805
Category	Term	Count	%	PValue	Genes	List Total	Pop Hits	Pop Total	Fold Enrichment	Bonferroni	Benjamini	FDR
GOTERM_MF_FAT	GO:0003702~RNA polymerase II transcription factor activity	4	1.07239	0.845029	TAF13, TCEA3, NRL, FOXC2	247	244	12983	0.861684	1	0.999929	100
GOTERM_BP_FAT	GO:0006351~transcription, DNA-dependent	4	1.07239	0.921306	TAF13, TCEA3, NRL, PBX4	260	292	13528	0.71275	1	0.999968	100
GOTERM_BP_FAT	GO:0032774~RNA biosynthetic process	4	1.07239	0.925574	TAF13, TCEA3, NRL, PBX4	260	296	13528	0.703119	1	0.999974	100
GOTERM_BP_FAT	GO:0006366~transcription from RNA polymerase II promoter	3	0.80429	0.941092	TAF13, NRL, PBX4	260	234	13528	0.667061	1	0.999989	100
Annotation Cluster 123	Enrichment Score: 0.03193223177572306
Category	Term	Count	%	PValue	Genes	List Total	Pop Hits	Pop Total	Fold Enrichment	Bonferroni	Benjamini	FDR
GOTERM_BP_FAT	GO:0043623~cellular protein complex assembly	3	0.80429	0.820091	ADRB2, MAPK8IP2, NEFL	260	162	13528	0.963533	1	0.999399	100
GOTERM_BP_FAT	GO:0034622~cellular macromolecular complex assembly	3	0.80429	0.985379	ADRB2, MAPK8IP2, NEFL	260	318	13528	0.490856	1	1	100
GOTERM_BP_FAT	GO:0034621~cellular macromolecular complex subunit organization	3	0.80429	0.992518	ADRB2, MAPK8IP2, NEFL	260	357	13528	0.437233	1	1	100
Annotation Cluster 124	Enrichment Score: 0.02987959712991034
Category	Term	Count	%	PValue	Genes	List Total	Pop Hits	Pop Total	Fold Enrichment	Bonferroni	Benjamini	FDR
GOTERM_BP_FAT	GO:0043069~negative regulation of programmed cell death	5	1.34048	0.916322	DHRS2, PLCG2, FOXC2, NEFL, NKX2-5	260	359	13528	0.724663	1	0.999965	100
GOTERM_BP_FAT	GO:0060548~negative regulation of cell death	5	1.34048	0.917367	DHRS2, PLCG2, FOXC2, NEFL, NKX2-5	260	360	13528	0.72265	1	0.999965	100
GOTERM_BP_FAT	GO:0043066~negative regulation of apoptosis	4	1.07239	0.967766	DHRS2, FOXC2, NEFL, NKX2-5	260	354	13528	0.587918	1	0.999999	100
Annotation Cluster 125	Enrichment Score: 0.01828877831641643
Category	Term	Count	%	PValue	Genes	List Total	Pop Hits	Pop Total	Fold Enrichment	Bonferroni	Benjamini	FDR
SP_PIR_KEYWORDS	ligase	6	1.60858	0.685391	RNF125, TTLL9, ACSM2A, NEURL1B, MARCH4, ACSL5	364	305	19235	1.03954	1	0.992361	100
SP_PIR_KEYWORDS	ubl conjugation pathway	3	0.80429	0.999404	RNF125, NEURL1B, MARCH4	364	509	19235	0.311454	1	1	100
GOTERM_BP_FAT	GO:0043632~modification-dependent macromolecule catabolic process	3	0.80429	0.999849	RNF125, NEURL1B, MARCH4	260	574	13528	0.271938	1	1	100
GOTERM_BP_FAT	GO:0019941~modification-dependent protein catabolic process	3	0.80429	0.999849	RNF125, NEURL1B, MARCH4	260	574	13528	0.271938	1	1	100
GOTERM_BP_FAT	GO:0051603~proteolysis involved in cellular protein catabolic process	3	0.80429	0.999907	RNF125, NEURL1B, MARCH4	260	600	13528	0.260154	1	1	100
GOTERM_BP_FAT	GO:0044257~cellular protein catabolic process	3	0.80429	0.999912	RNF125, NEURL1B, MARCH4	260	603	13528	0.25886	1	1	100
GOTERM_BP_FAT	GO:0044265~cellular macromolecule catabolic process	4	1.07239	0.99993	RNF125, FOXL2, NEURL1B, MARCH4	260	725	13528	0.287066	1	1	100
GOTERM_BP_FAT	GO:0030163~protein catabolic process	3	0.80429	0.999938	RNF125, NEURL1B, MARCH4	260	622	13528	0.250952	1	1	100
GOTERM_BP_FAT	GO:0009057~macromolecule catabolic process	4	1.07239	0.999974	RNF125, FOXL2, NEURL1B, MARCH4	260	781	13528	0.266483	1	1	100
Annotation Cluster 126	Enrichment Score: 0.01688475818857991
Category	Term	Count	%	PValue	Genes	List Total	Pop Hits	Pop Total	Fold Enrichment	Bonferroni	Benjamini	FDR
GOTERM_CC_FAT	GO:0005856~cytoskeleton	24	6.43432	0.892732	CEP97, SHROOM1, TTLL9, BFSP1, LDB3, MYOZ2, CSRP3, SP140, ITPR1, SCEL, CORO2B, FRMD3, FMN1, FRMD5, CTAG2, SORBS2, CNFN, TMOD2, KIF19, NOS2, NEFL, DISC1, DNM1, PARVB	266	1381	12782	0.835093	1	0.99833	100
GOTERM_CC_FAT	GO:0043232~intracellular non-membrane-bounded organelle	37	9.91957	0.998418	CEP97, CLSPN, SHROOM1, STOX1, PNMA2, TTLL9, MYBL1, FRMD3, CORO2B, FRMD5, BARX1, CTAG2, SORBS2, NPM2, RPL3, NOS2, WDHD1, FGF1, NEFL, DISC1, BFSP1, LDB3, MYOZ2, CSRP3, SCEL, ITPR1, SP140, FMN1, ADRB2, CNFN, TMOD2, KIF19, ZFHX2, DNM1, PARVB, NFIB, PBX4	266	2596	12782	0.68488	1	1	100
GOTERM_CC_FAT	GO:0043228~non-membrane-bounded organelle	37	9.91957	0.998418	CEP97, CLSPN, SHROOM1, STOX1, PNMA2, TTLL9, MYBL1, FRMD3, CORO2B, FRMD5, BARX1, CTAG2, SORBS2, NPM2, RPL3, NOS2, WDHD1, FGF1, NEFL, DISC1, BFSP1, LDB3, MYOZ2, CSRP3, SCEL, ITPR1, SP140, FMN1, ADRB2, CNFN, TMOD2, KIF19, ZFHX2, DNM1, PARVB, NFIB, PBX4	266	2596	12782	0.68488	1	1	100
Annotation Cluster 127	Enrichment Score: 0.01026046678030547
Category	Term	Count	%	PValue	Genes	List Total	Pop Hits	Pop Total	Fold Enrichment	Bonferroni	Benjamini	FDR
GOTERM_CC_FAT	GO:0005667~transcription factor complex	3	0.80429	0.934628	TAF13, HDAC9, NKX2-5	266	210	12782	0.686466	1	0.999405	100
GOTERM_CC_FAT	GO:0044451~nucleoplasm part	5	1.34048	0.997304	POLR3G, TAF13, NACC2, HDAC9, NKX2-5	266	555	12782	0.432907	1	1	100
GOTERM_CC_FAT	GO:0005654~nucleoplasm	8	2.14477	0.99943	POLR3G, CLSPN, TAF13, NACC2, HDAC9, WDHD1, NKX2-5, SP140	266	882	12782	0.435852	1	1	100
Annotation Cluster 128	Enrichment Score: 0.00728847174003644
Category	Term	Count	%	PValue	Genes	List Total	Pop Hits	Pop Total	Fold Enrichment	Bonferroni	Benjamini	FDR
KEGG_PATHWAY	hsa04740:Olfactory transduction	5	1.34048	0.96165	OR2F2, OR51D1, OR6F1, OR7D4, GUCY2D	107	379	5085	0.626957	1	0.999991	100
SP_PIR_KEYWORDS	sensory transduction	7	1.87668	0.97031	OR2F2, LRAT, OR51D1, OR6F1, NRL, OR7D4, GUCY2D	364	595	19235	0.621687	1	0.999976	100
SP_PIR_KEYWORDS	olfaction	4	1.07239	0.98437	OR2F2, OR51D1, OR6F1, OR7D4	364	409	19235	0.516806	1	0.999995	100
INTERPRO	IPR000725:Olfactory receptor	4	1.07239	0.98674	OR2F2, OR51D1, OR6F1, OR7D4	309	428	16659	0.503856	1	1	100
GOTERM_MF_FAT	GO:0004984~olfactory receptor activity	4	1.07239	0.989398	OR2F2, OR51D1, OR6F1, OR7D4	247	431	12983	0.487821	1	1	100
PIR_SUPERFAMILY	PIRSF003152:G protein-coupled olfactory receptor, class II	3	0.80429	0.98948	OR2F2, OR6F1, OR7D4	135	353	7396	0.465596	1	1	100
GOTERM_BP_FAT	GO:0007608~sensory perception of smell	4	1.07239	0.990076	OR2F2, OR51D1, OR6F1, OR7D4	260	431	13528	0.482884	1	1	100
GOTERM_BP_FAT	GO:0007606~sensory perception of chemical stimulus	4	1.07239	0.995307	OR2F2, OR51D1, OR6F1, OR7D4	260	478	13528	0.435404	1	1	100
Annotation Cluster 129	Enrichment Score: 0.005368857003516398
Category	Term	Count	%	PValue	Genes	List Total	Pop Hits	Pop Total	Fold Enrichment	Bonferroni	Benjamini	FDR
GOTERM_BP_FAT	GO:0016568~chromatin modification	3	0.80429	0.969368	SETDB2, NPM2, HDAC9	260	274	13528	0.56968	1	0.999999	100
GOTERM_BP_FAT	GO:0006325~chromatin organization	3	0.80429	0.994809	SETDB2, NPM2, HDAC9	260	378	13528	0.412943	1	1	100
GOTERM_BP_FAT	GO:0051276~chromosome organization	3	0.80429	0.999229	SETDB2, NPM2, HDAC9	260	485	13528	0.32184	1	1	100
Annotation Cluster 130	Enrichment Score: 0.003535846451609886
Category	Term	Count	%	PValue	Genes	List Total	Pop Hits	Pop Total	Fold Enrichment	Bonferroni	Benjamini	FDR
GOTERM_CC_FAT	GO:0005730~nucleolus	10	2.68097	0.956855	ADRB2, STOX1, PNMA2, RPL3, MYBL1, WDHD1, ZFHX2, FGF1, ITPR1, NFIB	266	698	12782	0.688433	1	0.999734	100
GOTERM_CC_FAT	GO:0031981~nuclear lumen	18	4.82574	0.997767	POLR3G, CLSPN, STOX1, NACC2, PNMA2, MYBL1, SP140, ITPR1, GHRHR, TAF13, ADRB2, RPL3, FGF1, ZFHX2, WDHD1, HDAC9, NKX2-5, NFIB	266	1450	12782	0.596515	1	1	100
GOTERM_CC_FAT	GO:0043233~organelle lumen	23	6.16622	0.998939	POLR3G, CLSPN, STOX1, NACC2, PNMA2, ACSM2A, F8, MYBL1, SP140, ITPR1, GHRHR, VEGFC, TAF13, ADRB2, PPM1K, RPL3, FGF1, ZFHX2, WDHD1, HDAC9, THBS2, NKX2-5, NFIB	266	1820	12782	0.607259	1	1	100
GOTERM_CC_FAT	GO:0031974~membrane-enclosed lumen	23	6.16622	0.999302	POLR3G, CLSPN, STOX1, NACC2, PNMA2, ACSM2A, F8, MYBL1, SP140, ITPR1, GHRHR, VEGFC, TAF13, ADRB2, PPM1K, RPL3, FGF1, ZFHX2, WDHD1, HDAC9, THBS2, NKX2-5, NFIB	266	1856	12782	0.59548	1	1	100
GOTERM_CC_FAT	GO:0005654~nucleoplasm	8	2.14477	0.99943	POLR3G, CLSPN, TAF13, NACC2, HDAC9, WDHD1, NKX2-5, SP140	266	882	12782	0.435852	1	1	100
GOTERM_CC_FAT	GO:0070013~intracellular organelle lumen	20	5.36193	0.99982	POLR3G, CLSPN, STOX1, NACC2, PNMA2, ACSM2A, MYBL1, SP140, ITPR1, GHRHR, TAF13, ADRB2, PPM1K, RPL3, FGF1, ZFHX2, WDHD1, HDAC9, NKX2-5, NFIB	266	1779	12782	0.540221	1	1	100
Annotation Cluster 131	Enrichment Score: 8.241683709779131E-4
Category	Term	Count	%	PValue	Genes	List Total	Pop Hits	Pop Total	Fold Enrichment	Bonferroni	Benjamini	FDR
GOTERM_BP_FAT	GO:0034613~cellular protein localization	3	0.80429	0.997096	RTP1, SYTL4, CLTCL1	260	411	13528	0.379787	1	1	100
GOTERM_BP_FAT	GO:0070727~cellular macromolecule localization	3	0.80429	0.997246	RTP1, SYTL4, CLTCL1	260	414	13528	0.377035	1	1	100
GOTERM_BP_FAT	GO:0008104~protein localization	5	1.34048	0.999973	WNK4, RTP1, TOMM40L, SYTL4, CLTCL1	260	882	13528	0.294959	1	1	100
Annotation Cluster 132	Enrichment Score: 4.398770449406664E-5
Category	Term	Count	%	PValue	Genes	List Total	Pop Hits	Pop Total	Fold Enrichment	Bonferroni	Benjamini	FDR
GOTERM_CC_FAT	GO:0044429~mitochondrial part	4	1.07239	0.999711	PPM1K, ACSM2A, TOMM40L, ACSL5	266	595	12782	0.323043	1	1	100
SP_PIR_KEYWORDS	mitochondrion	4	1.07239	0.999986	PPM1K, ACSM2A, TOMM40L, ACSL5	364	832	19235	0.254055	1	1	100
GOTERM_CC_FAT	GO:0005739~mitochondrion	6	1.60858	0.999999	DHRS2, MOBP, PPM1K, ACSM2A, TOMM40L, ACSL5	266	1087	12782	0.26524	1	1	100
Annotation Cluster 133	Enrichment Score: 5.042616567342599E-6
Category	Term	Count	%	PValue	Genes	List Total	Pop Hits	Pop Total	Fold Enrichment	Bonferroni	Benjamini	FDR
GOTERM_BP_FAT	GO:0008104~protein localization	5	1.34048	0.999973	WNK4, RTP1, TOMM40L, SYTL4, CLTCL1	260	882	13528	0.294959	1	1	100
GOTERM_BP_FAT	GO:0015031~protein transport	3	0.80429	0.999996	TOMM40L, SYTL4, CLTCL1	260	762	13528	0.204846	1	1	100
GOTERM_BP_FAT	GO:0045184~establishment of protein localization	3	0.80429	0.999996	TOMM40L, SYTL4, CLTCL1	260	769	13528	0.202981	1	1	100
