# Supplementary material for: Cell fate decisions of human iPSC-derived bipotential hepatoblasts depend on cell density
Source: PLoS One. 2018 Jul 10;13(7):e0200416. doi: 10.1371/journal.pone.0200416 (PMC6039024; doi:10.1371/journal.pone.0200416)
Supplement: S7 Table — (XLSX) [file pone.0200416.s011.xlsx]

## Sheet: Sheet1
Name	meanbgt	meanbgc	cvt	cvc	meant	stderrt	meanc	stderrc	ratio	ratiose	logratio	tp	t2p	wilcoxonp	tq	t2q	wilcoxonq	limmap	limmapa	SYMBOL_x000D_
11717066_at	6.20649e-13	4.87312e-05	NA	NA	3574.5	NA	115.679	NA	30.9003	NA	4.94955	2	2	2	2	2	2	2	2	GREM1_x000D_
11717067_a_at	3.54236e-13	1.16445e-05	NA	NA	4125.26	NA	141.911	NA	29.0693	NA	4.86142	2	2	2	2	2	2	2	2	GREM1_x000D_
11758229_s_at	1.16379e-12	2.18117e-05	NA	NA	3055.78	NA	129.696	NA	23.5611	NA	4.55834	2	2	2	2	2	2	2	2	GREM1_x000D_
11734418_s_at	2.43954e-11	0.00106162	NA	NA	1509.28	NA	74.7085	NA	20.2022	NA	4.33644	2	2	2	2	2	2	2	2	MAMDC2_x000D_
11738785_at	6.13996e-09	0.344368	NA	NA	507.429	NA	25.8531	NA	19.6274	NA	4.2948	2	2	2	2	2	2	2	2	SPANXB1_x000D_
11728302_at	4.83172e-08	0.644322	NA	NA	355.409	NA	19.7454	NA	17.9996	NA	4.16989	2	2	2	2	2	2	2	2	TGFA_x000D_
11726193_at	2.55197e-09	0.128756	NA	NA	594.886	NA	33.5682	NA	17.7217	NA	4.14745	2	2	2	2	2	2	2	2	MARCH4_x000D_
11725928_s_at	1.84155e-06	0.952268	NA	NA	199.265	NA	12.317	NA	16.178	NA	4.01596	2	2	2	2	2	2	2	2	NEFL_x000D_
11739390_at	1.26095e-11	4.96526e-05	NA	NA	1746.31	NA	115.372	NA	15.1363	NA	3.91994	2	2	2	2	2	2	2	2	OXTR_x000D_
11718982_s_at	5.80222e-06	0.969502	NA	NA	167.728	NA	11.3669	NA	14.7559	NA	3.88322	2	2	2	2	2	2	2	2	CCL4_x000D_
11728944_a_at	3.42885e-07	0.682305	NA	NA	258.514	NA	19.0362	NA	13.5801	NA	3.76342	2	2	2	2	2	2	2	2	LST1_x000D_
11724159_x_at	7.76352e-06	0.9584	NA	NA	160.646	NA	12.0112	NA	13.3747	NA	3.74144	2	2	2	2	2	2	2	2	ECSCR_x000D_
11725793_s_at	1.22894e-08	0.10689	NA	NA	448.963	NA	34.9619	NA	12.8415	NA	3.68274	2	2	2	2	2	2	2	2	PTGER4_x000D_
11747328_a_at	2.73184e-08	0.177136	NA	NA	391.264	NA	31.1549	NA	12.5587	NA	3.65061	2	2	2	2	2	2	2	2	FHL1_x000D_
11727844_a_at	6.74519e-12	4.98613e-06	NA	NA	2012.37	NA	160.481	NA	12.5396	NA	3.64842	2	2	2	2	2	2	2	2	KRT81_x000D_
11757312_x_at	1.16153e-13	8.21114e-09	NA	NA	5540.48	NA	441.879	NA	12.5385	NA	3.64829	2	2	2	2	2	2	2	2	SERPINE1_x000D_
11755981_a_at	8.78301e-09	0.068993	NA	NA	476.207	NA	38.2321	NA	12.4557	NA	3.63873	2	2	2	2	2	2	2	2	HBEGF_x000D_
11747047_a_at	6.7751e-07	0.676243	NA	NA	232.343	NA	19.15	NA	12.1328	NA	3.60084	2	2	2	2	2	2	2	2	MAP3K7CL_x000D_
11756778_x_at	2.52888e-05	0.972742	NA	NA	135.12	NA	11.1479	NA	12.1207	NA	3.5994	2	2	2	2	2	2	2	2	NEFL_x000D_
11757941_s_at	3.28447e-07	0.550442	NA	NA	260.279	NA	21.4999	NA	12.1061	NA	3.59766	2	2	2	2	2	2	2	2	THBS2_x000D_
11721577_at	4.64099e-10	0.00187202	NA	NA	821.658	NA	68.81	NA	11.941	NA	3.57785	2	2	2	2	2	2	2	2	TNF_x000D_
11738786_x_at	5.20602e-06	0.897143	NA	NA	170.453	NA	14.3277	NA	11.8968	NA	3.5725	2	2	2	2	2	2	2	2	SPANXB1_x000D_
11723225_a_at	2.68816e-06	0.83833	NA	NA	188.184	NA	15.8565	NA	11.8679	NA	3.569	2	2	2	2	2	2	2	2	CLDN11_x000D_
11726024_at	8.09358e-12	4.43019e-06	NA	NA	1930.24	NA	163.279	NA	11.8217	NA	3.56337	2	2	2	2	2	2	2	2	EDN1_x000D_
11736813_at	7.48706e-08	0.25941	NA	NA	330.487	NA	28.1812	NA	11.7272	NA	3.55179	2	2	2	2	2	2	2	2	PDCD1LG2_x000D_
11745722_x_at	6.05727e-08	0.219945	NA	NA	342.279	NA	29.4842	NA	11.6089	NA	3.53716	2	2	2	2	2	2	2	2	FHL1_x000D_
11739389_at	5.76748e-09	0.0285588	NA	NA	513.134	NA	44.9404	NA	11.4181	NA	3.51325	2	2	2	2	2	2	2	2	OXTR_x000D_
11752562_x_at	5.42545e-09	0.026304	NA	NA	518.78	NA	45.5814	NA	11.3814	NA	3.5086	2	2	2	2	2	2	2	2	CDH13_x000D_
11719898_s_at	8.56347e-12	3.66536e-06	NA	NA	1905.61	NA	167.879	NA	11.3511	NA	3.50476	2	2	2	2	2	2	2	2	HBEGF_x000D_
11743191_a_at	1.23093e-06	0.696387	NA	NA	211.894	NA	18.7708	NA	11.2885	NA	3.49678	2	2	2	2	2	2	2	2	LOC100653217_x000D_
11732921_at	5.58783e-08	0.183576	NA	NA	346.898	NA	30.8816	NA	11.2331	NA	3.48969	2	2	2	2	2	2	2	2	C3orf72_x000D_
11728076_at	2.27699e-08	0.0920536	NA	NA	403.605	NA	36.0777	NA	11.1871	NA	3.48377	2	2	2	2	2	2	2	2	HDAC9_x000D_
11734417_a_at	2.64197e-07	0.419814	NA	NA	269.429	NA	24.1191	NA	11.1708	NA	3.48166	2	2	2	2	2	2	2	2	MAMDC2_x000D_
11752561_a_at	1.12317e-09	0.00367486	NA	NA	693.278	NA	62.2837	NA	11.131	NA	3.47651	2	2	2	2	2	2	2	2	CDH13_x000D_
11746124_x_at	7.83922e-06	0.892458	NA	NA	160.416	NA	14.4642	NA	11.0905	NA	3.47126	2	2	2	2	2	2	2	2	MAP3K7CL_x000D_
11729529_at	7.49607e-09	0.0306002	NA	NA	489.735	NA	44.4047	NA	11.0289	NA	3.46322	2	2	2	2	2	2	2	2	LOC100509764_x000D_
11746591_a_at	3.04459e-09	0.0106296	NA	NA	575.949	NA	52.9053	NA	10.8864	NA	3.44446	2	2	2	2	2	2	2	2	CDH13_x000D_
11726023_a_at	4.89296e-12	1.13145e-06	NA	NA	2167.25	NA	199.929	NA	10.8401	NA	3.4383	2	2	2	2	2	2	2	2	EDN1_x000D_
11722824_x_at	2.80542e-09	0.00840263	NA	NA	584.636	NA	54.8983	NA	10.6495	NA	3.41271	2	2	2	2	2	2	2	2	PSG5_x000D_
11742711_at	1.02671e-06	0.600806	NA	NA	217.879	NA	20.5543	NA	10.6002	NA	3.40601	2	2	2	2	2	2	2	2	THBS2_x000D_
11744776_a_at	3.63e-13	1.77864e-08	NA	NA	4099.3	NA	387.127	NA	10.589	NA	3.4045	2	2	2	2	2	2	2	2	NNMT_x000D_
11753338_x_at	1.04483e-08	0.0335896	NA	NA	461.889	NA	43.6851	NA	10.5732	NA	3.40233	2	2	2	2	2	2	2	2	FHL1_x000D_
11744219_at	6.07938e-08	0.12824	NA	NA	342.072	NA	33.5983	NA	10.1812	NA	3.34784	2	2	2	2	2	2	2	2	G0S2_x000D_
11733818_x_at	2.16145e-08	0.053707	NA	NA	407.219	NA	40.1126	NA	10.1519	NA	3.34368	2	2	2	2	2	2	2	2	FHL1_x000D_
11746856_a_at	1.75342e-12	1.45316e-07	NA	NA	2764.72	NA	274.496	NA	10.072	NA	3.33228	2	2	2	2	2	2	2	2	SERPINE1_x000D_
11720527_at	2.9599e-10	0.000304369	NA	NA	897.751	NA	89.2788	NA	10.0556	NA	3.32993	2	2	2	2	2	2	2	2	LTBP2_x000D_
11715636_a_at	1.65755e-12	1.16618e-07	NA	NA	2802.67	NA	284.279	NA	9.85888	NA	3.30142	2	2	2	2	2	2	2	2	SERPINE1_x000D_
11744128_x_at	3.18341e-09	0.00516567	NA	NA	571.279	NA	59.1674	NA	9.65529	NA	3.27132	2	2	2	2	2	2	2	2	CXCL2_x000D_
11757849_s_at	9.09614e-05	0.961879	NA	NA	112.279	NA	11.8238	NA	9.49603	NA	3.24732	2	2	2	2	2	2	2	2	PNMA2_x000D_
11717065_a_at	1.38542e-08	0.0232144	NA	NA	439.694	NA	46.562	NA	9.44319	NA	3.23927	2	2	2	2	2	2	2	2	GREM1_x000D_
11743108_a_at	3.89113e-10	0.000281343	NA	NA	850.525	NA	90.2788	NA	9.42109	NA	3.23589	2	2	2	2	2	2	2	2	ACTA1_x000D_
11743109_x_at	1.61004e-09	0.00172264	NA	NA	647.896	NA	69.6499	NA	9.30218	NA	3.21757	2	2	2	2	2	2	2	2	ACTA1_x000D_
11724460_a_at	4.95817e-08	0.0696246	NA	NA	353.879	NA	38.1638	NA	9.27262	NA	3.21298	2	2	2	2	2	2	2	2	MCAM_x000D_
11738259_s_at	3.58819e-11	7.77792e-06	NA	NA	1388.28	NA	150.43	NA	9.22872	NA	3.20613	2	2	2	2	2	2	2	2	CXorf49_x000D_
11729579_at	2.12387e-13	3.53325e-09	NA	NA	4715.04	NA	512.479	NA	9.20046	NA	3.20171	2	2	2	2	2	2	2	2	CDH13_x000D_
11720528_at	1.33628e-11	1.34147e-06	NA	NA	1723.79	NA	194.879	NA	8.84546	NA	3.14494	2	2	2	2	2	2	2	2	LTBP2_x000D_
11729580_s_at	5.04391e-10	0.000244705	NA	NA	808.426	NA	92.0788	NA	8.77972	NA	3.13417	2	2	2	2	2	2	2	2	CDH13_x000D_
11727317_at	8.26826e-07	0.347657	NA	NA	225.279	NA	25.7723	NA	8.74113	NA	3.12782	2	2	2	2	2	2	2	2	KCNE1L_x000D_
11740957_x_at	8.55659e-10	0.000442581	NA	NA	730.079	NA	84.6615	NA	8.6235	NA	3.10827	2	2	2	2	2	2	2	2	SLC2A6_x000D_
11746022_s_at	4.29271e-09	0.00337427	NA	NA	541.102	NA	63.0826	NA	8.57767	NA	3.10059	2	2	2	2	2	2	2	2	TDGF1_x000D_
11756954_s_at	0.000153048	0.953984	NA	NA	104.17	NA	12.2343	NA	8.51461	NA	3.08994	2	2	2	2	2	2	2	2	ZEB2_x000D_
11761888_x_at	2.32148e-06	0.484797	NA	NA	192.394	NA	22.7741	NA	8.44793	NA	3.0786	2	2	2	2	2	2	2	2	PSG9_x000D_
11726177_s_at	0.000222477	0.964229	NA	NA	98.7035	NA	11.6903	NA	8.44316	NA	3.07778	2	2	2	2	2	2	2	2	SPANXB1_x000D_
11736061_a_at	0.000627635	0.985049	NA	NA	84.9468	NA	10.0834	NA	8.42439	NA	3.07457	2	2	2	2	2	2	2	2	SERPINB5_x000D_
11753010_x_at	1.15466e-08	0.00944262	NA	NA	453.877	NA	53.9037	NA	8.42015	NA	3.07385	2	2	2	2	2	2	2	2	FHL1_x000D_
11744837_a_at	2.91296e-07	0.165656	NA	NA	265.279	NA	31.6656	NA	8.37751	NA	3.06652	2	2	2	2	2	2	2	2	CDH13_x000D_
11715620_a_at	3.16974e-10	8.0228e-05	NA	NA	885.64	NA	107.795	NA	8.21595	NA	3.03843	2	2	2	2	2	2	2	2	CRYAB_x000D_
11723147_a_at	1.15127e-06	0.326267	NA	NA	214.079	NA	26.3082	NA	8.13733	NA	3.02455	2	2	2	2	2	2	2	2	NAV3_x000D_
11722981_a_at	1.62536e-07	0.0876897	NA	NA	291.24	NA	36.4402	NA	7.99226	NA	2.9986	2	2	2	2	2	2	2	2	CSPG5_x000D_
11748655_x_at	1.58316e-07	0.0837916	NA	NA	292.479	NA	36.7797	NA	7.95218	NA	2.99135	2	2	2	2	2	2	2	2	FHL1_x000D_
11731445_at	1.68717e-12	3.18829e-08	NA	NA	2790.65	NA	351.079	NA	7.9488	NA	2.99074	2	2	2	2	2	2	2	2	ANKRD1_x000D_
11724038_a_at	4.39566e-08	0.0253845	NA	NA	361.079	NA	45.8598	NA	7.87353	NA	2.97701	2	2	2	2	2	2	2	2	PTGS2_x000D_
11724037_at	2.72134e-10	4.31652e-05	NA	NA	912.879	NA	117.686	NA	7.75689	NA	2.95548	2	2	2	2	2	2	2	2	PTGS2_x000D_
11727592_x_at	7.56772e-09	0.00337427	NA	NA	488.91	NA	63.0826	NA	7.75032	NA	2.95426	2	2	2	2	2	2	2	2	PSG5_x000D_
11716504_x_at	3.48001e-09	0.00129672	NA	NA	562.083	NA	72.5822	NA	7.74409	NA	2.9531	2	2	2	2	2	2	2	2	CRMP1_x000D_
11749774_x_at	3.86004e-05	0.81027	NA	NA	127.077	NA	16.4892	NA	7.70667	NA	2.94611	2	2	2	2	2	2	2	2	MAP3K7CL_x000D_
11743350_a_at	4.47082e-10	8.03659e-05	NA	NA	827.679	NA	107.769	NA	7.68011	NA	2.94113	2	2	2	2	2	2	2	2	C15orf48_x000D_
11723697_s_at	7.75211e-07	0.210924	NA	NA	227.537	NA	29.8103	NA	7.63284	NA	2.93222	2	2	2	2	2	2	2	2	FLI1_x000D_
11728809_a_at	4.78889e-08	0.0217229	NA	NA	355.938	NA	47.0865	NA	7.55924	NA	2.91824	2	2	2	2	2	2	2	2	COL8A1_x000D_
11725929_a_at	3.21214e-05	0.769334	NA	NA	130.507	NA	17.3484	NA	7.52268	NA	2.91125	2	2	2	2	2	2	2	2	NEFL_x000D_
11759549_a_at	4.75298e-10	7.47501e-05	NA	NA	817.842	NA	108.879	NA	7.51149	NA	2.9091	2	2	2	2	2	2	2	2	MICAL2_x000D_
11753308_s_at	0.000182617	0.920374	NA	NA	101.553	NA	13.5908	NA	7.47218	NA	2.90153	2	2	2	2	2	2	2	2	RAET1G_x000D_
11729846_a_at	1.07368e-07	0.0423653	NA	NA	311.507	NA	41.9086	NA	7.43301	NA	2.89395	2	2	2	2	2	2	2	2	BST1_x000D_
11726551_s_at	3.81791e-05	0.77843	NA	NA	127.279	NA	17.1626	NA	7.41605	NA	2.89065	2	2	2	2	2	2	2	2	RAET1L_x000D_
11752387_a_at	5.10893e-06	0.446786	NA	NA	170.932	NA	23.5479	NA	7.2589	NA	2.85975	2	2	2	2	2	2	2	2	ETS1_x000D_
11728885_x_at	2.44029e-08	0.00739418	NA	NA	398.858	NA	56.0006	NA	7.1224	NA	2.83236	2	2	2	2	2	2	2	2	TM6SF1_x000D_
11759184_at	2.6488e-07	0.07273	NA	NA	269.318	NA	37.8374	NA	7.11778	NA	2.83143	2	2	2	2	2	2	2	2	PLXNC1_x000D_
11756861_s_at	0.000246076	0.917927	NA	NA	97.2788	NA	13.6739	NA	7.11418	NA	2.8307	2	2	2	2	2	2	2	2	RAET1G_x000D_
11753599_x_at	4.14444e-07	0.102103	NA	NA	250.901	NA	35.3042	NA	7.10683	NA	2.82921	2	2	2	2	2	2	2	2	FHL1_x000D_
11756072_s_at	4.0003e-06	0.370659	NA	NA	177.284	NA	25.222	NA	7.02897	NA	2.81331	2	2	2	2	2	2	2	2	SAA1_x000D_
11755642_a_at	1.9745e-10	1.33017e-05	NA	NA	973.479	NA	139.22	NA	6.99237	NA	2.80578	2	2	2	2	2	2	2	2	KIF1A_x000D_
11747329_x_at	1.14579e-08	0.00269657	NA	NA	454.489	NA	65.2174	NA	6.96884	NA	2.80092	2	2	2	2	2	2	2	2	FHL1_x000D_
11728884_a_at	2.57338e-08	0.0062298	NA	NA	395.263	NA	57.4994	NA	6.87421	NA	2.78119	2	2	2	2	2	2	2	2	TM6SF1_x000D_
11724993_at	6.71242e-07	0.119808	NA	NA	232.679	NA	34.1083	NA	6.82176	NA	2.77014	2	2	2	2	2	2	2	2	FAM101B_x000D_
11740732_a_at	1.94538e-06	0.232891	NA	NA	197.613	NA	29.036	NA	6.80578	NA	2.76676	2	2	2	2	2	2	2	2	SYT14_x000D_
11750812_a_at	9.96754e-06	0.484797	NA	NA	154.833	NA	22.7741	NA	6.79863	NA	2.76524	2	2	2	2	2	2	2	2	FLI1_x000D_
11728563_at	1.63443e-08	0.00337236	NA	NA	427.279	NA	63.0879	NA	6.77275	NA	2.75974	2	2	2	2	2	2	2	2	FOXD1_x000D_
11728469_a_at	0.000105676	0.81688	NA	NA	109.879	NA	16.3439	NA	6.7229	NA	2.74908	2	2	2	2	2	2	2	2	BTBD11_x000D_
11728593_at	3.24812e-06	0.289358	NA	NA	182.904	NA	27.2996	NA	6.69988	NA	2.74413	2	2	2	2	2	2	2	2	FOXL2_x000D_
11728395_s_at	3.07982e-06	0.280684	NA	NA	184.371	NA	27.5469	NA	6.69298	NA	2.74265	2	2	2	2	2	2	2	2	TAC1_x000D_
11755207_a_at	1.09466e-09	8.67772e-05	NA	NA	696.661	NA	106.606	NA	6.53492	NA	2.70817	2	2	2	2	2	2	2	2	NT5E_x000D_
11719041_at	1.30253e-10	4.28471e-06	NA	NA	1059.31	NA	164.079	NA	6.4561	NA	2.69066	2	2	2	2	2	2	2	2	CYGB_x000D_
11761440_a_at	4.95817e-08	0.00843975	NA	NA	353.879	NA	54.8605	NA	6.45052	NA	2.68942	2	2	2	2	2	2	2	2	MICAL2_x000D_
11719366_s_at	1.2117e-05	0.456681	NA	NA	150.452	NA	23.3432	NA	6.44519	NA	2.68822	2	2	2	2	2	2	2	2	CXCL1_x000D_
11725274_s_at	1.02499e-09	6.89165e-05	NA	NA	705.402	NA	110.138	NA	6.40473	NA	2.67914	2	2	2	2	2	2	2	2	RGS20_x000D_
11749708_a_at	3.11679e-05	0.604836	NA	NA	131.079	NA	20.4793	NA	6.40056	NA	2.6782	2	2	2	2	2	2	2	2	FLI1_x000D_
11742954_a_at	1.10618e-05	0.431541	NA	NA	152.479	NA	23.8682	NA	6.38837	NA	2.67545	2	2	2	2	2	2	2	2	KRT6A_x000D_
11726445_at	0.000131643	0.801741	NA	NA	106.455	NA	16.6735	NA	6.3847	NA	2.67462	2	2	2	2	2	2	2	2	KCNK3_x000D_
11716503_a_at	7.58796e-09	0.000840075	NA	NA	488.679	NA	77.2639	NA	6.3248	NA	2.66102	2	2	2	2	2	2	2	2	CRMP1_x000D_
11751859_a_at	0.000112499	0.773502	NA	NA	108.893	NA	17.2636	NA	6.30765	NA	2.6571	2	2	2	2	2	2	2	2	PDCD1LG2_x000D_
11734808_s_at	2.45766e-09	0.000158086	NA	NA	599.021	NA	97.9442	NA	6.11594	NA	2.61257	2	2	2	2	2	2	2	2	DTNA_x000D_
11722559_x_at	0.0062838	0.986693	NA	NA	60.1518	NA	9.89508	NA	6.07896	NA	2.60382	2	2	2	2	2	2	2	2	PSG1_x000D_
11742955_x_at	0.000180157	0.796987	NA	NA	101.751	NA	16.7749	NA	6.06567	NA	2.60067	2	2	2	2	2	2	2	2	KRT6A_x000D_
11740743_a_at	6.58175e-13	1.74734e-09	NA	NA	3521.95	NA	581.917	NA	6.05233	NA	2.59749	2	2	2	2	2	2	2	2	TPM2_x000D_
11755219_a_at	5.86064e-06	0.275134	NA	NA	167.479	NA	27.7085	NA	6.04431	NA	2.59558	2	2	2	2	2	2	2	2	THBD_x000D_
11755778_a_at	2.11534e-05	0.467602	NA	NA	138.679	NA	23.1201	NA	5.99818	NA	2.58453	2	2	2	2	2	2	2	2	ROBO4_x000D_
11738879_s_at	2.2177e-09	0.000117089	NA	NA	610.479	NA	102.187	NA	5.97413	NA	2.57873	2	2	2	2	2	2	2	2	PSG1_x000D_
11727503_at	3.30209e-09	0.000195465	NA	NA	567.479	NA	95.0506	NA	5.97028	NA	2.5778	2	2	2	2	2	2	2	2	SOX7_x000D_
11754074_s_at	9.28524e-07	0.0798211	NA	NA	221.279	NA	37.1422	NA	5.95761	NA	2.57473	2	2	2	2	2	2	2	2	G0S2_x000D_
11743948_at	1.01424e-07	0.0100361	NA	NA	314.419	NA	53.3884	NA	5.88927	NA	2.55809	2	2	2	2	2	2	2	2	BMP6_x000D_
11758995_at	1.05753e-07	0.0104535	NA	NA	312.279	NA	53.0455	NA	5.887	NA	2.55753	2	2	2	2	2	2	2	2	LOX_x000D_
11744127_at	9.63959e-10	3.46769e-05	NA	NA	713.679	NA	121.404	NA	5.87855	NA	2.55546	2	2	2	2	2	2	2	2	CXCL2_x000D_
11730319_at	5.80838e-05	0.593814	NA	NA	119.784	NA	20.6846	NA	5.79099	NA	2.53381	2	2	2	2	2	2	2	2	TNFRSF11B_x000D_
11744031_at	5.38446e-07	0.0436103	NA	NA	240.812	NA	41.6883	NA	5.77648	NA	2.53019	2	2	2	2	2	2	2	2	MMP7_x000D_
11719479_at	2.42384e-06	0.133972	NA	NA	191.145	NA	33.2699	NA	5.74528	NA	2.52238	2	2	2	2	2	2	2	2	ALOX5AP_x000D_
11727690_at	1.24362e-05	0.332987	NA	NA	149.879	NA	26.1371	NA	5.73432	NA	2.51962	2	2	2	2	2	2	2	2	IL11_x000D_
11716847_a_at	7.55987e-06	0.260755	NA	NA	161.279	NA	28.1399	NA	5.73133	NA	2.51887	2	2	2	2	2	2	2	2	SLC43A3_x000D_
11717131_a_at	0.00024012	0.780964	NA	NA	97.6232	NA	17.1104	NA	5.70549	NA	2.51235	2	2	2	2	2	2	2	2	AHNAK2_x000D_
11733817_s_at	2.38326e-10	4.17559e-06	NA	NA	937.379	NA	164.7	NA	5.69143	NA	2.50879	2	2	2	2	2	2	2	2	FHL1_x000D_
11724459_x_at	2.35702e-08	0.00157817	NA	NA	401.23	NA	70.5437	NA	5.68767	NA	2.50784	2	2	2	2	2	2	2	2	MCAM_x000D_
11738046_a_at	0.00223044	0.949124	NA	NA	70.4691	NA	12.4636	NA	5.65399	NA	2.49927	2	2	2	2	2	2	2	2	LRAT_x000D_
11748439_a_at	1.15361e-06	0.0706315	NA	NA	214.012	NA	38.0564	NA	5.62355	NA	2.49148	2	2	2	2	2	2	2	2	LOC100653217_x000D_
11755648_a_at	1.49297e-12	3.56053e-09	NA	NA	2874.88	NA	511.777	NA	5.61745	NA	2.48991	2	2	2	2	2	2	2	2	MICAL2_x000D_
11721874_at	7.14926e-07	0.0472523	NA	NA	230.411	NA	41.0799	NA	5.60886	NA	2.48771	2	2	2	2	2	2	2	2	IFIT2_x000D_
11738844_a_at	7.82205e-05	0.603465	NA	NA	114.748	NA	20.5048	NA	5.59617	NA	2.48444	2	2	2	2	2	2	2	2	LOC100653217_x000D_
11752539_a_at	0.00513133	0.973062	NA	NA	62.0795	NA	11.1253	NA	5.58002	NA	2.48027	2	2	2	2	2	2	2	2	PSG1_x000D_
11732233_a_at	1.38981e-10	1.73784e-06	NA	NA	1045.36	NA	187.479	NA	5.57586	NA	2.47919	2	2	2	2	2	2	2	2	RND1_x000D_
11720989_a_at	3.01998e-12	8.93183e-09	NA	NA	2427.11	NA	435.492	NA	5.57326	NA	2.47852	2	2	2	2	2	2	2	2	SLC7A7_x000D_
11740744_x_at	2.1093e-13	2.33338e-10	NA	NA	4723.62	NA	852.061	NA	5.54376	NA	2.47086	2	2	2	2	2	2	2	2	TPM2_x000D_
11725861_a_at	1.73039e-06	0.0853659	NA	NA	201.159	NA	36.6407	NA	5.49005	NA	2.45682	2	2	2	2	2	2	2	2	MYBL1_x000D_
11730614_a_at	1.52425e-06	0.0768582	NA	NA	205.083	NA	37.4248	NA	5.47986	NA	2.45414	2	2	2	2	2	2	2	2	SLC1A4_x000D_
11755027_a_at	4.32905e-09	0.000145142	NA	NA	540.279	NA	99.1333	NA	5.45003	NA	2.44626	2	2	2	2	2	2	2	2	TGFB1I1_x000D_
11723612_a_at	0.00101146	0.888043	NA	NA	79.2268	NA	14.5899	NA	5.43024	NA	2.44102	2	2	2	2	2	2	2	2	TOX2_x000D_
11736040_a_at	1.1594e-07	0.00684719	NA	NA	307.631	NA	56.6697	NA	5.42848	NA	2.44055	2	2	2	2	2	2	2	2	KIF1A_x000D_
11722300_a_at	4.00494e-13	4.87541e-10	NA	NA	3996.76	NA	738.679	NA	5.41069	NA	2.43581	2	2	2	2	2	2	2	2	ETS1_x000D_
11732728_at	0.000158153	0.673519	NA	NA	103.679	NA	19.201	NA	5.39966	NA	2.43287	2	2	2	2	2	2	2	2	SLITRK4_x000D_
11738542_a_at	0.000125888	0.633555	NA	NA	107.143	NA	19.9455	NA	5.37179	NA	2.4254	2	2	2	2	2	2	2	2	SERPINB7_x000D_
11741413_a_at	1.46724e-06	0.0649932	NA	NA	206.279	NA	38.6794	NA	5.33305	NA	2.41496	2	2	2	2	2	2	2	2	FAM101A_x000D_
11756157_x_at	0.0196462	0.990147	NA	NA	49.9807	NA	9.43221	NA	5.29894	NA	2.4057	2	2	2	2	2	2	2	2	PSG2_x000D_
11756074_a_at	8.97917e-08	0.00441582	NA	NA	320.754	NA	60.5889	NA	5.29394	NA	2.40434	2	2	2	2	2	2	2	2	MMP7_x000D_
11753915_a_at	3.41406e-11	1.806e-07	NA	NA	1403.22	NA	265.217	NA	5.29084	NA	2.4035	2	2	2	2	2	2	2	2	SEL1L3_x000D_
11734311_s_at	5.29792e-11	3.02141e-07	NA	NA	1277.52	NA	244.679	NA	5.2212	NA	2.38438	2	2	2	2	2	2	2	2	CNN1_x000D_
11742923_a_at	0.00126699	0.88033	NA	NA	76.6451	NA	14.8032	NA	5.17761	NA	2.37229	2	2	2	2	2	2	2	2	LAPTM5_x000D_
11729205_a_at	7.38027e-06	0.166415	NA	NA	161.853	NA	31.6308	NA	5.11694	NA	2.35528	2	2	2	2	2	2	2	2	DTNA_x000D_
11737323_at	7.13551e-05	0.484797	NA	NA	116.279	NA	22.7741	NA	5.10574	NA	2.35212	2	2	2	2	2	2	2	2	LAMC2_x000D_
11753088_a_at	0.000292581	0.703948	NA	NA	94.8788	NA	18.6274	NA	5.09351	NA	2.34866	2	2	2	2	2	2	2	2	MCTP1_x000D_
11727445_a_at	0.107806	0.99849	NA	NA	36.1986	NA	7.11344	NA	5.08877	NA	2.34732	2	2	2	2	2	2	2	2	TMEM255A_x000D_
11743062_a_at	2.34396e-11	8.37199e-08	NA	NA	1522.51	NA	299.803	NA	5.07837	NA	2.34436	2	2	2	2	2	2	2	2	PLAUR_x000D_
11754803_s_at	1.26148e-10	8.17743e-07	NA	NA	1066.28	NA	209.984	NA	5.0779	NA	2.34423	2	2	2	2	2	2	2	2	UCHL1_x000D_
11757915_s_at	1.26148e-10	8.17743e-07	NA	NA	1066.28	NA	209.984	NA	5.0779	NA	2.34423	2	2	2	2	2	2	2	2	UCHL1_x000D_
11757766_s_at	4.69283e-13	4.17154e-10	NA	NA	3837.62	NA	761.094	NA	5.04224	NA	2.33406	2	2	2	2	2	2	2	2	MAP1B_x000D_
11720064_a_at	1.16823e-09	1.51221e-05	NA	NA	688.142	NA	136.679	NA	5.03474	NA	2.33192	2	2	2	2	2	2	2	2	GLIPR2_x000D_
11721547_s_at	0.00386566	0.939313	NA	NA	64.8447	NA	12.8858	NA	5.03227	NA	2.33121	2	2	2	2	2	2	2	2	LOC100996668_x000D_
11747736_s_at	4.18328e-08	0.0013095	NA	NA	364.09	NA	72.4792	NA	5.02337	NA	2.32866	2	2	2	2	2	2	2	2	CNN1_x000D_
11762287_x_at	1.45926e-11	4.06345e-08	NA	NA	1690.28	NA	337.279	NA	5.01152	NA	2.32525	2	2	2	2	2	2	2	2	TRBC2_x000D_
11729887_at	4.8573e-11	2.06571e-07	NA	NA	1301.27	NA	259.666	NA	5.01132	NA	2.32519	2	2	2	2	2	2	2	2	PTPLA_x000D_
11730566_a_at	1.74264e-06	0.053707	NA	NA	200.944	NA	40.1126	NA	5.00949	NA	2.32466	2	2	2	2	2	2	2	2	C4orf26_x000D_
11721257_at	2.08859e-11	6.42719e-08	NA	NA	1561.47	NA	312.907	NA	4.9902	NA	2.3191	2	2	2	2	2	2	2	2	CCND1_x000D_
11720063_a_at	8.21113e-10	8.6463e-06	NA	NA	735.854	NA	148.142	NA	4.96721	NA	2.31244	2	2	2	2	2	2	2	2	GLIPR2_x000D_
11758699_x_at	4.58236e-06	0.104779	NA	NA	173.724	NA	35.1109	NA	4.94788	NA	2.30681	2	2	2	2	2	2	2	2	FAM25A_x000D_
11723000_at	4.75341e-12	8.11703e-09	NA	NA	2181.88	NA	442.763	NA	4.92787	NA	2.30097	2	2	2	2	2	2	2	2	MYL7_x000D_
11724541_s_at	3.15259e-05	0.315854	NA	NA	130.862	NA	26.5787	NA	4.92355	NA	2.2997	2	2	2	2	2	2	2	2	VWF_x000D_
11727117_at	3.40521e-13	2.29177e-10	NA	NA	4167.62	NA	855.079	NA	4.87396	NA	2.28509	2	2	2	2	2	2	2	2	NPPB_x000D_
11724779_at	1.50804e-08	0.000304369	NA	NA	433.271	NA	89.2788	NA	4.85302	NA	2.27888	2	2	2	2	2	2	2	2	PGM2L1_x000D_
11743063_x_at	7.97363e-12	1.4435e-08	NA	NA	1936.82	NA	401.079	NA	4.82902	NA	2.27173	2	2	2	2	2	2	2	2	PLAUR_x000D_
11716450_s_at	1.09392e-10	4.75913e-07	NA	NA	1097.97	NA	228.079	NA	4.81399	NA	2.26723	2	2	2	2	2	2	2	2	RFTN1_x000D_
11744048_at	2.00441e-10	1.0648e-06	NA	NA	970.535	NA	201.766	NA	4.8102	NA	2.2661	2	2	2	2	2	2	2	2	MAP1B_x000D_
11730261_a_at	1.28107e-07	0.00319739	NA	NA	302.679	NA	63.5905	NA	4.75981	NA	2.2509	2	2	2	2	2	2	2	2	PRKAR2B_x000D_
11727504_at	2.43408e-09	2.65914e-05	NA	NA	600.085	NA	126.08	NA	4.75956	NA	2.25083	2	2	2	2	2	2	2	2	SOX7_x000D_
11758680_s_at	5.5809e-13	3.84961e-10	NA	NA	3671.95	NA	772.956	NA	4.75053	NA	2.24809	2	2	2	2	2	2	2	2	UCHL1_x000D_
11746463_a_at	4.36332e-07	0.0112322	NA	NA	248.879	NA	52.4439	NA	4.74562	NA	2.2466	2	2	2	2	2	2	2	2	IL6_x000D_
11739654_at	7.51566e-08	0.00171762	NA	NA	330.279	NA	69.6796	NA	4.73996	NA	2.24488	2	2	2	2	2	2	2	2	TNFRSF10A_x000D_
11718909_x_at	4.88076e-05	0.341673	NA	NA	122.834	NA	25.9197	NA	4.73903	NA	2.24459	2	2	2	2	2	2	2	2	CHST2_x000D_
11732234_a_at	6.19209e-08	0.00136831	NA	NA	341.031	NA	72.0197	NA	4.73525	NA	2.24344	2	2	2	2	2	2	2	2	RND1_x000D_
11715846_at	2.77447e-10	1.43783e-06	NA	NA	909.371	NA	192.864	NA	4.7151	NA	2.23729	2	2	2	2	2	2	2	2	EFEMP1_x000D_
11728520_a_at	1.41657e-05	0.175759	NA	NA	147.045	NA	31.2145	NA	4.71079	NA	2.23597	2	2	2	2	2	2	2	2	PPAPDC1A_x000D_
11743915_s_at	2.11088e-10	9.7646e-07	NA	NA	960.479	NA	204.42	NA	4.69855	NA	2.23221	2	2	2	2	2	2	2	2	SEL1L3_x000D_
11745836_x_at	1.03533e-09	7.87942e-06	NA	NA	704.059	NA	150.148	NA	4.6891	NA	2.22931	2	2	2	2	2	2	2	2	DYSF_x000D_
11728201_at	1.73018e-10	7.38405e-07	NA	NA	999.808	NA	213.264	NA	4.68812	NA	2.22901	2	2	2	2	2	2	2	2	LOX_x000D_
11744049_at	3.08482e-12	3.41943e-09	NA	NA	2414.93	NA	515.481	NA	4.6848	NA	2.22799	2	2	2	2	2	2	2	2	MAP1B_x000D_
11735140_at	0.00174227	0.841227	NA	NA	73.1147	NA	15.7885	NA	4.63089	NA	2.21129	2	2	2	2	2	2	2	2	TNFSF9_x000D_
11742712_a_at	0.000169159	0.515019	NA	NA	102.679	NA	22.1795	NA	4.62944	NA	2.21084	2	2	2	2	2	2	2	2	THBS2_x000D_
11715915_a_at	3.19042e-07	0.00698648	NA	NA	261.479	NA	56.4939	NA	4.62844	NA	2.21053	2	2	2	2	2	2	2	2	CD44_x000D_
11721256_a_at	8.84466e-13	6.14707e-10	NA	NA	3270.66	NA	706.793	NA	4.62746	NA	2.21022	2	2	2	2	2	2	2	2	CCND1_x000D_
11737324_x_at	2.67038e-05	0.232745	NA	NA	134.055	NA	29.0409	NA	4.61607	NA	2.20666	2	2	2	2	2	2	2	2	LAMC2_x000D_
11720633_a_at	1.862e-12	1.61027e-09	NA	NA	2724.83	NA	590.679	NA	4.61306	NA	2.20572	2	2	2	2	2	2	2	2	FLNC_x000D_
11762318_x_at	1.09342e-07	0.00209622	NA	NA	310.582	NA	67.6803	NA	4.58896	NA	2.19817	2	2	2	2	2	2	2	2	IL23A_x000D_
11717132_s_at	1.33807e-06	0.02568	NA	NA	209.204	NA	45.7692	NA	4.57084	NA	2.19246	2	2	2	2	2	2	2	2	AHNAK2_x000D_
11717566_at	2.96865e-08	0.000445637	NA	NA	385.779	NA	84.5788	NA	4.56118	NA	2.18941	2	2	2	2	2	2	2	2	EMP1_x000D_
11744050_s_at	7.32564e-13	4.404e-10	NA	NA	3428.38	NA	753.208	NA	4.55171	NA	2.18641	2	2	2	2	2	2	2	2	MAP1B_x000D_
11741143_x_at	5.24763e-06	0.0768582	NA	NA	170.252	NA	37.4248	NA	4.54917	NA	2.1856	2	2	2	2	2	2	2	2	NOX4_x000D_
11752993_a_at	5.72287e-10	2.91006e-06	NA	NA	788.833	NA	173.679	NA	4.54191	NA	2.1833	2	2	2	2	2	2	2	2	DUSP1_x000D_
11715916_a_at	1.59016e-11	2.44808e-08	NA	NA	1658.31	NA	366.879	NA	4.52006	NA	2.17634	2	2	2	2	2	2	2	2	CD44_x000D_
11735741_s_at	2.63619e-09	2.04922e-05	NA	NA	591.347	NA	130.858	NA	4.51902	NA	2.17601	2	2	2	2	2	2	2	2	RASA3_x000D_
11724509_a_at	8.37658e-13	5.05184e-10	NA	NA	3315.29	NA	733.679	NA	4.51872	NA	2.17591	2	2	2	2	2	2	2	2	PMAIP1_x000D_
11742027_a_at	0.00372084	0.892458	NA	NA	65.224	NA	14.4642	NA	4.50933	NA	2.17291	2	2	2	2	2	2	2	2	ANGPT2_x000D_
11743515_s_at	1.77401e-09	1.2101e-05	NA	NA	636.283	NA	141.128	NA	4.50856	NA	2.17267	2	2	2	2	2	2	2	2	LAMC2_x000D_
11730782_x_at	5.41256e-08	0.000828624	NA	NA	348.742	NA	77.416	NA	4.50478	NA	2.17146	2	2	2	2	2	2	2	2	SLC2A6_x000D_
11721366_at	4.29997e-06	0.0620863	NA	NA	175.381	NA	39.0225	NA	4.49436	NA	2.16812	2	2	2	2	2	2	2	2	TRIM47_x000D_
11729559_at	2.50243e-05	0.202709	NA	NA	135.327	NA	30.1183	NA	4.49318	NA	2.16774	2	2	2	2	2	2	2	2	FOXL1_x000D_
11727005_at	9.69823e-06	0.111901	NA	NA	155.459	NA	34.6194	NA	4.49051	NA	2.16688	2	2	2	2	2	2	2	2	ELTD1_x000D_
11759428_a_at	2.3e-10	8.07291e-07	NA	NA	944.079	NA	210.394	NA	4.48719	NA	2.16581	2	2	2	2	2	2	2	2	KLF7_x000D_
11730619_at	3.03933e-05	0.224388	NA	NA	131.558	NA	29.3278	NA	4.48579	NA	2.16536	2	2	2	2	2	2	2	2	ULBP1_x000D_
11753900_x_at	5.84343e-14	1.5451e-11	NA	NA	6690.68	NA	1493.96	NA	4.47848	NA	2.16301	2	2	2	2	2	2	2	2	MT2A_x000D_
11741382_a_at	2.12198e-09	1.44723e-05	NA	NA	615.479	NA	137.543	NA	4.4748	NA	2.16182	2	2	2	2	2	2	2	2	ZNF114_x000D_
11763557_x_at	1.07996e-10	2.87692e-07	NA	NA	1100.88	NA	246.552	NA	4.4651	NA	2.15869	2	2	2	2	2	2	2	2	TRBC1_x000D_
11732301_at	3.28572e-05	0.228636	NA	NA	130.079	NA	29.1809	NA	4.45768	NA	2.15629	2	2	2	2	2	2	2	2	IL23A_x000D_
11716502_x_at	1.20158e-06	0.0199924	NA	NA	212.679	NA	47.7458	NA	4.4544	NA	2.15523	2	2	2	2	2	2	2	2	CRMP1_x000D_
11721134_at	8.89011e-08	0.00134876	NA	NA	321.279	NA	72.1699	NA	4.4517	NA	2.15436	2	2	2	2	2	2	2	2	GFPT2_x000D_
11719174_a_at	4.27586e-06	0.0580969	NA	NA	175.529	NA	39.5213	NA	4.44137	NA	2.151	2	2	2	2	2	2	2	2	NT5E_x000D_
11725403_at	5.82624e-05	0.300658	NA	NA	119.731	NA	26.9861	NA	4.43678	NA	2.14951	2	2	2	2	2	2	2	2	TM4SF18_x000D_
11742818_a_at	2.9281e-10	1.02632e-06	NA	NA	899.679	NA	202.889	NA	4.43433	NA	2.14872	2	2	2	2	2	2	2	2	PLAUR_x000D_
11723928_at	0.000255787	0.527161	NA	NA	96.7371	NA	21.9447	NA	4.40821	NA	2.14019	2	2	2	2	2	2	2	2	PNMA2_x000D_
11732186_at	0.00136275	0.773502	NA	NA	75.8253	NA	17.2636	NA	4.39221	NA	2.13495	2	2	2	2	2	2	2	2	CSRP3_x000D_
11715766_a_at	2.32201e-10	6.92818e-07	NA	NA	942.278	NA	215.343	NA	4.37572	NA	2.12952	2	2	2	2	2	2	2	2	DUSP1_x000D_
11720150_a_at	0.000561767	0.644652	NA	NA	86.3274	NA	19.7393	NA	4.37338	NA	2.12875	2	2	2	2	2	2	2	2	C1orf116_x000D_
11739959_a_at	0.000679641	0.673519	NA	NA	83.9679	NA	19.201	NA	4.3731	NA	2.12866	2	2	2	2	2	2	2	2	FGF1_x000D_
11758933_at	1.62823e-05	0.139207	NA	NA	144.079	NA	32.9814	NA	4.36848	NA	2.12713	2	2	2	2	2	2	2	2	TM4SF18_x000D_
11718908_s_at	0.000194331	0.471416	NA	NA	100.647	NA	23.0429	NA	4.36781	NA	2.12691	2	2	2	2	2	2	2	2	CHST2_x000D_
11724510_at	5.49305e-12	4.83545e-09	NA	NA	2109.88	NA	484.743	NA	4.35257	NA	2.12187	2	2	2	2	2	2	2	2	PMAIP1_x000D_
11717565_s_at	7.84169e-11	1.5874e-07	NA	NA	1176.43	NA	270.679	NA	4.34623	NA	2.11976	2	2	2	2	2	2	2	2	EMP1_x000D_
11744047_a_at	3.9796e-13	1.57347e-10	NA	NA	4003.29	NA	921.15	NA	4.34597	NA	2.11968	2	2	2	2	2	2	2	2	MAP1B_x000D_
11720794_a_at	6.98352e-10	2.71578e-06	NA	NA	759.078	NA	175.459	NA	4.32623	NA	2.11311	2	2	2	2	2	2	2	2	SRPX_x000D_
11756395_s_at	6.34275e-10	2.37189e-06	NA	NA	773.293	NA	179.009	NA	4.31985	NA	2.11098	2	2	2	2	2	2	2	2	AP1S2_x000D_
11738053_x_at	3.67824e-12	2.68306e-09	NA	NA	2316.74	NA	538.381	NA	4.30316	NA	2.1054	2	2	2	2	2	2	2	2	PLAUR_x000D_
11753598_a_at	7.98779e-07	0.0109351	NA	NA	226.485	NA	52.6679	NA	4.30024	NA	2.10442	2	2	2	2	2	2	2	2	FHL1_x000D_
11734310_a_at	4.78693e-09	3.07826e-05	NA	NA	530.576	NA	123.479	NA	4.2969	NA	2.1033	2	2	2	2	2	2	2	2	CNN1_x000D_
11735174_a_at	3.3559e-10	9.93766e-07	NA	NA	875.697	NA	203.879	NA	4.29518	NA	2.10272	2	2	2	2	2	2	2	2	IL32_x000D_
11736394_x_at	2.46498e-10	6.63369e-07	NA	NA	931.079	NA	216.773	NA	4.29518	NA	2.10272	2	2	2	2	2	2	2	2	IL32_x000D_
11731880_at	0.0384896	0.982561	NA	NA	44.4047	NA	10.3408	NA	4.29413	NA	2.10237	2	2	2	2	2	2	2	2	NLRP1_x000D_
11744030_a_at	8.53615e-09	6.31048e-05	NA	NA	478.608	NA	111.519	NA	4.2917	NA	2.10155	2	2	2	2	2	2	2	2	MMP7_x000D_
11742287_a_at	3.42932e-07	0.00458877	NA	NA	258.508	NA	60.2386	NA	4.29141	NA	2.10145	2	2	2	2	2	2	2	2	CHAC1_x000D_
11725998_a_at	4.07745e-08	0.000420516	NA	NA	365.66	NA	85.2788	NA	4.28781	NA	2.10024	2	2	2	2	2	2	2	2	FAS_x000D_
11751330_a_at	9.75356e-11	1.88929e-07	NA	NA	1124.29	NA	263.339	NA	4.26936	NA	2.09402	2	2	2	2	2	2	2	2	CCND1_x000D_
11731648_a_at	2.40695e-05	0.157056	NA	NA	136.095	NA	32.0702	NA	4.24366	NA	2.08531	2	2	2	2	2	2	2	2	LOC100653217_x000D_
11717891_a_at	5.70171e-08	0.000576923	NA	NA	345.736	NA	81.5274	NA	4.24073	NA	2.08431	2	2	2	2	2	2	2	2	ECM1_x000D_
11749564_a_at	1.37663e-12	6.8177e-10	NA	NA	2932.39	NA	693.079	NA	4.23096	NA	2.08099	2	2	2	2	2	2	2	2	EFEMP1_x000D_
11739857_at	0.000339076	0.526695	NA	NA	92.8788	NA	21.9537	NA	4.23066	NA	2.08088	2	2	2	2	2	2	2	2	TENM2_x000D_
11721290_a_at	4.56313e-11	6.57932e-08	NA	NA	1318.68	NA	311.721	NA	4.23032	NA	2.08077	2	2	2	2	2	2	2	2	F3_x000D_
11721255_at	6.36466e-14	1.31119e-11	NA	NA	6533.61	NA	1548.53	NA	4.21924	NA	2.07698	2	2	2	2	2	2	2	2	CCND1_x000D_
11731795_at	0.00170407	0.765008	NA	NA	73.356	NA	17.436	NA	4.20716	NA	2.07285	2	2	2	2	2	2	2	2	EPHX4_x000D_
11755733_a_at	1.492e-09	5.9815e-06	NA	NA	657.191	NA	156.279	NA	4.20524	NA	2.07219	2	2	2	2	2	2	2	2	F3_x000D_
11735751_a_at	7.45899e-06	0.0671386	NA	NA	161.6	NA	38.436	NA	4.20437	NA	2.07189	2	2	2	2	2	2	2	2	SLC43A3_x000D_
11719673_a_at	7.99962e-05	0.289358	NA	NA	114.377	NA	27.2996	NA	4.18971	NA	2.06685	2	2	2	2	2	2	2	2	THBD_x000D_
11750107_a_at	2.1327e-06	0.0232892	NA	NA	194.879	NA	46.5366	NA	4.18764	NA	2.06614	2	2	2	2	2	2	2	2	SEL1L3_x000D_
11758672_s_at	8.42473e-13	3.38864e-10	NA	NA	3310.55	NA	792.248	NA	4.17868	NA	2.06305	2	2	2	2	2	2	2	2	UCHL1_x000D_
11755050_s_at	2.2895e-05	0.141143	NA	NA	137.09	NA	32.8774	NA	4.16973	NA	2.05995	2	2	2	2	2	2	2	2	PLCB4_x000D_
11758108_s_at	4.53937e-13	1.49076e-10	NA	NA	3870.38	NA	931.128	NA	4.15666	NA	2.05542	2	2	2	2	2	2	2	2	EFEMP1_x000D_
11761418_x_at	3.28963e-11	3.76449e-08	NA	NA	1414.49	NA	341.556	NA	4.14132	NA	2.05009	2	2	2	2	2	2	2	2	IL23A_x000D_
11726552_x_at	0.00822244	0.909991	NA	NA	57.6542	NA	13.9339	NA	4.1377	NA	2.04883	2	2	2	2	2	2	2	2	ULBP2_x000D_
11742863_a_at	4.0779e-08	0.000309977	NA	NA	365.653	NA	89.0482	NA	4.10623	NA	2.03782	2	2	2	2	2	2	2	2	CD200_x000D_
11731680_a_at	5.77679e-05	0.228004	NA	NA	119.879	NA	29.2026	NA	4.10508	NA	2.03741	2	2	2	2	2	2	2	2	NOX4_x000D_
11740475_x_at	9.69939e-07	0.00985466	NA	NA	219.795	NA	53.5423	NA	4.10508	NA	2.03741	2	2	2	2	2	2	2	2	NOX4_x000D_
11733442_x_at	0.00419016	0.848013	NA	NA	64.0491	NA	15.6269	NA	4.09865	NA	2.03515	2	2	2	2	2	2	2	2	SAA1_x000D_
11721840_at	3.82801e-09	1.65866e-05	NA	NA	552.437	NA	134.879	NA	4.09581	NA	2.03415	2	2	2	2	2	2	2	2	GLIPR1_x000D_
11748382_a_at	9.57212e-09	5.12146e-05	NA	NA	469.047	NA	114.867	NA	4.08341	NA	2.02977	2	2	2	2	2	2	2	2	SMURF2_x000D_
11758396_s_at	0.00883445	0.908418	NA	NA	56.9985	NA	13.9838	NA	4.07605	NA	2.02717	2	2	2	2	2	2	2	2	POLR3G_x000D_
11733240_at	0.00738744	0.894891	NA	NA	58.6408	NA	14.3937	NA	4.07405	NA	2.02646	2	2	2	2	2	2	2	2	IRAK2_x000D_
11723439_at	1.2614e-06	0.0119728	NA	NA	211.101	NA	51.9125	NA	4.06649	NA	2.02378	2	2	2	2	2	2	2	2	SRPX2_x000D_
11720489_a_at	1.54796e-14	1.86855e-12	NA	NA	9788.52	NA	2414.12	NA	4.05469	NA	2.01959	2	2	2	2	2	2	2	2	ACTC1_x000D_
11756653_x_at	0.00183434	0.741388	NA	NA	72.5567	NA	17.9055	NA	4.05221	NA	2.01871	2	2	2	2	2	2	2	2	FGF1_x000D_
11755736_a_at	9.09614e-05	0.273826	NA	NA	112.279	NA	27.747	NA	4.04653	NA	2.01668	2	2	2	2	2	2	2	2	NOX4_x000D_
11750935_a_at	1.60402e-06	0.0145257	NA	NA	203.495	NA	50.3214	NA	4.04389	NA	2.01575	2	2	2	2	2	2	2	2	BMP6_x000D_
11730260_a_at	5.03623e-05	0.199442	NA	NA	122.279	NA	30.2439	NA	4.04309	NA	2.01546	2	2	2	2	2	2	2	2	PRKAR2B_x000D_
11750723_x_at	1.10649e-08	5.51123e-05	NA	NA	457.272	NA	113.679	NA	4.02249	NA	2.00809	2	2	2	2	2	2	2	2	MICB_x000D_
11724158_s_at	6.20478e-05	0.21929	NA	NA	118.648	NA	29.5075	NA	4.02095	NA	2.00754	2	2	2	2	2	2	2	2	ECSCR_x000D_
11715393_a_at	5.07734e-08	0.000345344	NA	NA	352.479	NA	87.6953	NA	4.01936	NA	2.00696	2	2	2	2	2	2	2	2	C3_x000D_
11742922_at	5.50868e-05	0.202764	NA	NA	120.705	NA	30.1162	NA	4.00796	NA	2.00287	2	2	2	2	2	2	2	2	LAPTM5_x000D_
11748659_a_at	1.9174e-13	4.12232e-11	NA	NA	4844.35	NA	1211.31	NA	3.99926	NA	1.99973	2	2	2	2	2	2	2	2	EFEMP1_x000D_
11757680_a_at	4.83735e-07	0.00409364	NA	NA	244.884	NA	61.2839	NA	3.99589	NA	1.99852	2	2	2	2	2	2	2	2	SLC1A4_x000D_
11752361_s_at	8.97448e-06	0.0582188	NA	NA	157.246	NA	39.5055	NA	3.98035	NA	1.99289	2	2	2	2	2	2	2	2	NEXN_x000D_
11718688_a_at	2.28305e-10	3.63732e-07	NA	NA	945.479	NA	237.736	NA	3.97702	NA	1.99169	2	2	2	2	2	2	2	2	NES_x000D_
11715765_a_at	5.51993e-07	0.00454339	NA	NA	239.879	NA	60.3291	NA	3.97617	NA	1.99138	2	2	2	2	2	2	2	2	DUSP1_x000D_
11724776_at	1.82499e-07	0.00138117	NA	NA	285.857	NA	71.9222	NA	3.97453	NA	1.99078	2	2	2	2	2	2	2	2	PGM2L1_x000D_
11723399_at	1.97969e-08	0.000100078	NA	NA	413.401	NA	104.479	NA	3.95679	NA	1.98433	2	2	2	2	2	2	2	2	ALPK2_x000D_
11721133_at	2.80841e-06	0.0212655	NA	NA	186.947	NA	47.2551	NA	3.95613	NA	1.98409	2	2	2	2	2	2	2	2	GFPT2_x000D_
11716501_a_at	9.94752e-06	0.0609869	NA	NA	154.879	NA	39.1566	NA	3.95537	NA	1.98381	2	2	2	2	2	2	2	2	CRMP1_x000D_
11719833_at	2.88179e-10	4.59949e-07	NA	NA	902.533	NA	229.279	NA	3.9364	NA	1.97688	2	2	2	2	2	2	2	2	MPZL2_x000D_
11728524_a_at	3.54537e-07	0.00265537	NA	NA	257.152	NA	65.3659	NA	3.93404	NA	1.97601	2	2	2	2	2	2	2	2	SPOCD1_x000D_
11749172_x_at	1.42611e-05	0.0768582	NA	NA	146.9	NA	37.4248	NA	3.92522	NA	1.97277	2	2	2	2	2	2	2	2	NEXN_x000D_
11732999_a_at	6.44312e-07	0.00487958	NA	NA	234.165	NA	59.6811	NA	3.9236	NA	1.97218	2	2	2	2	2	2	2	2	ICAM1_x000D_
11747923_s_at	1.60717e-11	1.06692e-08	NA	NA	1654.4	NA	422.355	NA	3.91709	NA	1.96978	2	2	2	2	2	2	2	2	LAMC2_x000D_
11749922_x_at	1.88042e-14	2.05453e-12	NA	NA	9245.56	NA	2360.57	NA	3.91667	NA	1.96963	2	2	2	2	2	2	2	2	TAGLN_x000D_
11730719_x_at	1.89674e-07	0.00129882	NA	NA	284.09	NA	72.5652	NA	3.91497	NA	1.969	2	2	2	2	2	2	2	2	AP1S2_x000D_
11732736_at	2.58724e-05	0.113452	NA	NA	134.673	NA	34.5164	NA	3.9017	NA	1.9641	2	2	2	2	2	2	2	2	CHSY3_x000D_
11723215_s_at	1.71112e-07	0.00112581	NA	NA	288.836	NA	74.0791	NA	3.89902	NA	1.96311	2	2	2	2	2	2	2	2	MEF2C_x000D_
11722407_a_at	4.46565e-10	7.49916e-07	NA	NA	827.866	NA	212.763	NA	3.89102	NA	1.96015	2	2	2	2	2	2	2	2	CHAC1_x000D_
11759429_a_at	2.55756e-07	0.00171762	NA	NA	270.826	NA	69.6796	NA	3.88673	NA	1.95856	2	2	2	2	2	2	2	2	KLF7_x000D_
11728221_at	5.3919e-05	0.176387	NA	NA	121.079	NA	31.1873	NA	3.88231	NA	1.95692	2	2	2	2	2	2	2	2	NRIP3_x000D_
11734890_a_at	2.51226e-11	1.77452e-08	NA	NA	1499.64	NA	387.279	NA	3.87225	NA	1.95317	2	2	2	2	2	2	2	2	IL32_x000D_
11753515_a_at	2.51226e-11	1.77452e-08	NA	NA	1499.64	NA	387.279	NA	3.87225	NA	1.95317	2	2	2	2	2	2	2	2	IL32_x000D_
11728389_at	4.78065e-10	7.85285e-07	NA	NA	816.916	NA	211.279	NA	3.86653	NA	1.95104	2	2	2	2	2	2	2	2	TSPAN2_x000D_
11746008_x_at	1.32029e-06	0.00906395	NA	NA	209.632	NA	54.2513	NA	3.8641	NA	1.95013	2	2	2	2	2	2	2	2	NEXN_x000D_
11727589_a_at	3.79645e-06	0.0241507	NA	NA	178.677	NA	46.2508	NA	3.86322	NA	1.9498	2	2	2	2	2	2	2	2	IL20RB_x000D_
11719608_a_at	3.52802e-09	9.76374e-06	NA	NA	560.684	NA	145.563	NA	3.85184	NA	1.94555	2	2	2	2	2	2	2	2	BCAR3_x000D_
11719040_s_at	1.03865e-06	0.00698648	NA	NA	217.492	NA	56.4939	NA	3.84983	NA	1.94479	2	2	2	2	2	2	2	2	CYGB_x000D_
11730402_a_at	0.00654853	0.850399	NA	NA	59.7641	NA	15.5692	NA	3.8386	NA	1.94058	2	2	2	2	2	2	2	2	WNK4_x000D_
11717825_a_at	5.7083e-06	0.0330491	NA	NA	168.135	NA	43.81	NA	3.83782	NA	1.94029	2	2	2	2	2	2	2	2	STMN2_x000D_
11717826_x_at	8.34687e-05	0.215444	NA	NA	113.679	NA	29.6454	NA	3.83462	NA	1.93908	2	2	2	2	2	2	2	2	STMN2_x000D_
11757625_s_at	4.48644e-10	6.8269e-07	NA	NA	827.114	NA	215.826	NA	3.83232	NA	1.93822	2	2	2	2	2	2	2	2	CD200_x000D_
11717349_a_at	3.59223e-10	4.97439e-07	NA	NA	864.013	NA	226.534	NA	3.81406	NA	1.93133	2	2	2	2	2	2	2	2	RBP1_x000D_
11718515_a_at	1.59045e-08	5.88585e-05	NA	NA	429.299	NA	112.625	NA	3.81176	NA	1.93046	2	2	2	2	2	2	2	2	SQRDL_x000D_
11742819_at	5.05454e-09	1.41034e-05	NA	NA	525.412	NA	138.054	NA	3.80584	NA	1.92822	2	2	2	2	2	2	2	2	PLAUR_x000D_
11724036_a_at	0.00549681	0.825796	NA	NA	61.4203	NA	16.1445	NA	3.8044	NA	1.92767	2	2	2	2	2	2	2	2	PTGS2_x000D_
11756635_a_at	6.38494e-05	0.177515	NA	NA	118.159	NA	31.1386	NA	3.79461	NA	1.92395	2	2	2	2	2	2	2	2	PLCB4_x000D_
11724836_at	4.07599e-05	0.134542	NA	NA	126.079	NA	33.2379	NA	3.79322	NA	1.92342	2	2	2	2	2	2	2	2	NCEH1_x000D_
11742993_x_at	3.48421e-12	1.25166e-09	NA	NA	2346.48	NA	618.706	NA	3.79256	NA	1.92317	2	2	2	2	2	2	2	2	PSAT1_x000D_
11718983_x_at	0.00962341	0.877435	NA	NA	56.2231	NA	14.8813	NA	3.77811	NA	1.91766	2	2	2	2	2	2	2	2	CCL4_x000D_
11718241_a_at	1.20726e-06	0.00717255	NA	NA	212.525	NA	56.2649	NA	3.77722	NA	1.91732	2	2	2	2	2	2	2	2	PRUNE2_x000D_
11717775_s_at	4.90869e-09	1.26933e-05	NA	NA	528.184	NA	140.161	NA	3.76842	NA	1.91396	2	2	2	2	2	2	2	2	GYPC_x000D_
11754998_a_at	0.0722474	0.981255	NA	NA	39.363	NA	10.465	NA	3.76141	NA	1.91127	2	2	2	2	2	2	2	2	MCTP1_x000D_
11719487_a_at	1.68403e-05	0.069555	NA	NA	143.371	NA	38.1713	NA	3.75598	NA	1.90919	2	2	2	2	2	2	2	2	LAMB3_x000D_
11715746_a_at	9.11941e-08	0.000420516	NA	NA	319.939	NA	85.2788	NA	3.75169	NA	1.90754	2	2	2	2	2	2	2	2	MINOS1-NBL1_x000D_
11724122_a_at	1.02896e-07	0.00047784	NA	NA	313.679	NA	83.7441	NA	3.74568	NA	1.90523	2	2	2	2	2	2	2	2	SLC35G2_x000D_
11715703_s_at	2.55617e-09	5.36e-06	NA	NA	594.706	NA	158.797	NA	3.74507	NA	1.90499	2	2	2	2	2	2	2	2	ITGA5_x000D_
11743516_s_at	6.51972e-10	9.37606e-07	NA	NA	769.196	NA	205.679	NA	3.73979	NA	1.90296	2	2	2	2	2	2	2	2	LAMC2_x000D_
11760548_x_at	9.23605e-09	2.62992e-05	NA	NA	472.006	NA	126.279	NA	3.73781	NA	1.90219	2	2	2	2	2	2	2	2	LMCD1_x000D_
11715440_a_at	3.43043e-13	6.17418e-11	NA	NA	4159.66	NA	1113.65	NA	3.73515	NA	1.90117	2	2	2	2	2	2	2	2	CTGF_x000D_
11742991_a_at	3.48421e-12	1.14683e-09	NA	NA	2346.48	NA	628.806	NA	3.73164	NA	1.89981	2	2	2	2	2	2	2	2	PSAT1_x000D_
11716523_at	1.26448e-12	3.16514e-10	NA	NA	2994.08	NA	802.803	NA	3.72953	NA	1.89899	2	2	2	2	2	2	2	2	S100A9_x000D_
11754911_x_at	1.62142e-06	0.00881193	NA	NA	203.16	NA	54.4916	NA	3.72829	NA	1.89851	2	2	2	2	2	2	2	2	NEXN_x000D_
11750154_a_at	1.56301e-08	4.91611e-05	NA	NA	430.593	NA	115.535	NA	3.72696	NA	1.898	2	2	2	2	2	2	2	2	RGS3_x000D_
11736461_at	1.99778e-08	6.62118e-05	NA	NA	412.756	NA	110.763	NA	3.72646	NA	1.89781	2	2	2	2	2	2	2	2	RAB3B_x000D_
11747104_s_at	1.8281e-12	5.01526e-10	NA	NA	2736.96	NA	734.698	NA	3.72529	NA	1.89735	2	2	2	2	2	2	2	2	CYP1B1_x000D_
11720387_a_at	3.90522e-11	2.46769e-08	NA	NA	1363.28	NA	366.39	NA	3.72085	NA	1.89563	2	2	2	2	2	2	2	2	MRC2_x000D_
11728135_at	1.68904e-09	3.0026e-06	NA	NA	642.129	NA	172.879	NA	3.71433	NA	1.8931	2	2	2	2	2	2	2	2	NIPAL4_x000D_
11725999_s_at	4.95817e-08	0.000188871	NA	NA	353.879	NA	95.5127	NA	3.70505	NA	1.88949	2	2	2	2	2	2	2	2	FAS_x000D_
11758790_a_at	4.79788e-05	0.133972	NA	NA	123.139	NA	33.2699	NA	3.70122	NA	1.888	2	2	2	2	2	2	2	2	STMN2_x000D_
11744681_a_at	0.000222863	0.311926	NA	NA	98.6788	NA	26.6825	NA	3.69825	NA	1.88684	2	2	2	2	2	2	2	2	NT5E_x000D_
11718756_a_at	4.75671e-05	0.131943	NA	NA	123.292	NA	33.3846	NA	3.6931	NA	1.88483	2	2	2	2	2	2	2	2	APLP1_x000D_
11748186_a_at	0.000367796	0.385532	NA	NA	91.7933	NA	24.8786	NA	3.68965	NA	1.88348	2	2	2	2	2	2	2	2	SLC1A4_x000D_
11747737_x_at	1.06491e-09	1.5894e-06	NA	NA	700.307	NA	189.994	NA	3.68594	NA	1.88203	2	2	2	2	2	2	2	2	CNN1_x000D_
11745700_s_at	0.0693761	0.977751	NA	NA	39.6844	NA	10.7691	NA	3.68503	NA	1.88168	2	2	2	2	2	2	2	2	RAET1G_x000D_
11727620_a_at	0.00147373	0.612272	NA	NA	74.9527	NA	20.3409	NA	3.68482	NA	1.88159	2	2	2	2	2	2	2	2	LIPH_x000D_
11729561_a_at	2.6781e-06	0.0131794	NA	NA	188.29	NA	51.1188	NA	3.68338	NA	1.88103	2	2	2	2	2	2	2	2	AHRR_x000D_
11723151_s_at	7.15653e-07	0.00350655	NA	NA	230.375	NA	62.7217	NA	3.67297	NA	1.87695	2	2	2	2	2	2	2	2	C7orf10_x000D_
11715270_s_at	5.05774e-08	0.000181135	NA	NA	352.706	NA	96.0788	NA	3.67101	NA	1.87618	2	2	2	2	2	2	2	2	KLF7_x000D_
11758050_s_at	1.31373e-09	2.00872e-06	NA	NA	673.079	NA	183.479	NA	3.66843	NA	1.87516	2	2	2	2	2	2	2	2	RGS3_x000D_
11752378_x_at	1.69968e-10	1.48072e-07	NA	NA	1003.42	NA	273.679	NA	3.6664	NA	1.87437	2	2	2	2	2	2	2	2	ZNF114_x000D_
11742205_a_at	5.18283e-07	0.00243076	NA	NA	242.253	NA	66.2237	NA	3.6581	NA	1.8711	2	2	2	2	2	2	2	2	CCDC68_x000D_
11737521_at	0.000256797	0.31803	NA	NA	96.6822	NA	26.5217	NA	3.6454	NA	1.86608	2	2	2	2	2	2	2	2	CHRNA9_x000D_
11743514_a_at	3.28318e-09	6.09832e-06	NA	NA	568.073	NA	155.839	NA	3.64524	NA	1.86602	2	2	2	2	2	2	2	2	LAMC2_x000D_
11724317_a_at	0.00182887	0.633555	NA	NA	72.589	NA	19.9455	NA	3.63937	NA	1.86369	2	2	2	2	2	2	2	2	FGF1_x000D_
11757884_s_at	4.40619e-10	4.74955e-07	NA	NA	830.04	NA	228.149	NA	3.63814	NA	1.8632	2	2	2	2	2	2	2	2	MSRB3_x000D_
11761918_x_at	8.73997e-09	2.00683e-05	NA	NA	476.62	NA	131.249	NA	3.63141	NA	1.86053	2	2	2	2	2	2	2	2	TRBC1_x000D_
11746699_x_at	2.20082e-14	1.79726e-12	NA	NA	8831.6	NA	2436.49	NA	3.62472	NA	1.85787	2	2	2	2	2	2	2	2	TAGLN_x000D_
11758136_s_at	4.41845e-08	0.000140964	NA	NA	360.766	NA	99.5431	NA	3.62422	NA	1.85767	2	2	2	2	2	2	2	2	SLC35G2_x000D_
11732785_a_at	8.55892e-07	0.00384382	NA	NA	224.079	NA	61.8659	NA	3.62201	NA	1.85679	2	2	2	2	2	2	2	2	C16orf45_x000D_
11755103_a_at	0.0060654	0.800201	NA	NA	60.4855	NA	16.7065	NA	3.62047	NA	1.85618	2	2	2	2	2	2	2	2	CDA_x000D_
11721842_a_at	5.64626e-09	1.13263e-05	NA	NA	515.087	NA	142.479	NA	3.61518	NA	1.85407	2	2	2	2	2	2	2	2	GLIPR1_x000D_
11723214_a_at	0.00149127	0.59302	NA	NA	74.8216	NA	20.6995	NA	3.61466	NA	1.85386	2	2	2	2	2	2	2	2	MEF2C_x000D_
11740596_a_at	4.88515e-07	0.00209622	NA	NA	244.507	NA	67.6803	NA	3.61267	NA	1.85307	2	2	2	2	2	2	2	2	TGFB2_x000D_
11728834_x_at	0.0333156	0.945495	NA	NA	45.5814	NA	12.6255	NA	3.61027	NA	1.85211	2	2	2	2	2	2	2	2	C4orf32_x000D_
11721930_a_at	9.39704e-07	0.00409364	NA	NA	220.871	NA	61.2839	NA	3.60406	NA	1.84962	2	2	2	2	2	2	2	2	TMCC2_x000D_
11717658_at	8.79642e-09	1.89583e-05	NA	NA	476.079	NA	132.322	NA	3.59789	NA	1.84715	2	2	2	2	2	2	2	2	CD109_x000D_
11729081_at	0.00259635	0.675423	NA	NA	68.8799	NA	19.1653	NA	3.59399	NA	1.84558	2	2	2	2	2	2	2	2	FAM155B_x000D_
11739657_a_at	3.04335e-09	5.02943e-06	NA	NA	575.992	NA	160.279	NA	3.59369	NA	1.84546	2	2	2	2	2	2	2	2	LTB_x000D_
11734721_a_at	0.000268184	0.309469	NA	NA	96.0788	NA	26.748	NA	3.592	NA	1.84479	2	2	2	2	2	2	2	2	EDIL3_x000D_
11728776_s_at	0.00291704	0.691315	NA	NA	67.6803	NA	18.8666	NA	3.58731	NA	1.8429	2	2	2	2	2	2	2	2	VDR_x000D_
11719305_at	1.69624e-08	4.06853e-05	NA	NA	424.548	NA	118.679	NA	3.57729	NA	1.83887	2	2	2	2	2	2	2	2	SYNPO_x000D_
11721844_a_at	1.75449e-09	2.41364e-06	NA	NA	637.595	NA	178.547	NA	3.57102	NA	1.83634	2	2	2	2	2	2	2	2	MFAP5_x000D_
11724777_at	3.98228e-07	0.00154442	NA	NA	252.482	NA	70.7657	NA	3.56786	NA	1.83506	2	2	2	2	2	2	2	2	PGM2L1_x000D_
11741197_s_at	7.03792e-08	0.000217602	NA	NA	333.879	NA	93.62	NA	3.56632	NA	1.83444	2	2	2	2	2	2	2	2	KIF5C_x000D_
11755480_a_at	1.40422e-07	0.000480468	NA	NA	298.206	NA	83.6788	NA	3.5637	NA	1.83338	2	2	2	2	2	2	2	2	MYOCD_x000D_
11750524_a_at	0.00206633	0.63009	NA	NA	71.2794	NA	20.0099	NA	3.56221	NA	1.83277	2	2	2	2	2	2	2	2	FAM71F1_x000D_
11736369_at	3.22032e-09	4.95272e-06	NA	NA	570.079	NA	160.639	NA	3.54882	NA	1.82734	2	2	2	2	2	2	2	2	MBOAT1_x000D_
11753504_x_at	7.05398e-10	7.30363e-07	NA	NA	757.613	NA	213.62	NA	3.54655	NA	1.82642	2	2	2	2	2	2	2	2	ACTA1_x000D_
11755331_a_at	3.84587e-06	0.014453	NA	NA	178.331	NA	50.3624	NA	3.54096	NA	1.82414	2	2	2	2	2	2	2	2	ANK2_x000D_
11745569_s_at	1.75907e-06	0.00676337	NA	NA	200.657	NA	56.7774	NA	3.5341	NA	1.82134	2	2	2	2	2	2	2	2	LOC100996732_x000D_
11742961_s_at	9.39348e-08	0.000281343	NA	NA	318.39	NA	90.2788	NA	3.52675	NA	1.81834	2	2	2	2	2	2	2	2	FAM43A_x000D_
11753810_a_at	2.87876e-05	0.0750395	NA	NA	132.599	NA	37.6037	NA	3.52623	NA	1.81813	2	2	2	2	2	2	2	2	CCL5_x000D_
11728073_a_at	1.86435e-05	0.053707	NA	NA	141.257	NA	40.1126	NA	3.52151	NA	1.81619	2	2	2	2	2	2	2	2	ITPRIP_x000D_
11728413_at	1.42069e-07	0.000445637	NA	NA	297.644	NA	84.5788	NA	3.51913	NA	1.81522	2	2	2	2	2	2	2	2	SERPINB8_x000D_
11715808_a_at	5.45069e-10	4.98727e-07	NA	NA	796.325	NA	226.444	NA	3.51666	NA	1.8142	2	2	2	2	2	2	2	2	PYGB_x000D_
11715280_s_at	9.26895e-08	0.000271243	NA	NA	319.087	NA	90.7472	NA	3.51623	NA	1.81403	2	2	2	2	2	2	2	2	JUP_x000D_
11717551_a_at	6.89809e-10	6.58995e-07	NA	NA	760.879	NA	216.991	NA	3.50649	NA	1.81003	2	2	2	2	2	2	2	2	LOXL1_x000D_
11728873_s_at	2.59023e-07	0.000840455	NA	NA	270.279	NA	77.2588	NA	3.49835	NA	1.80668	2	2	2	2	2	2	2	2	RBM24_x000D_
11730254_at	6.76951e-08	0.000181135	NA	NA	336.032	NA	96.0788	NA	3.49746	NA	1.80631	2	2	2	2	2	2	2	2	ELK3_x000D_
11760574_x_at	1.79467e-06	0.00640648	NA	NA	200.047	NA	57.2531	NA	3.49408	NA	1.80491	2	2	2	2	2	2	2	2	FOSL1_x000D_
11740375_a_at	2.66636e-12	5.74704e-10	NA	NA	2499.98	NA	715.879	NA	3.49218	NA	1.80413	2	2	2	2	2	2	2	2	RGS10_x000D_
11715551_s_at	6.12626e-10	5.49873e-07	NA	NA	778.499	NA	223.079	NA	3.4898	NA	1.80314	2	2	2	2	2	2	2	2	GAS6_x000D_
11741020_a_at	0.000268184	0.280413	NA	NA	96.0788	NA	27.5548	NA	3.48683	NA	1.80191	2	2	2	2	2	2	2	2	PLA2G16_x000D_
11719230_at	9.6949e-08	0.000268154	NA	NA	316.748	NA	90.8944	NA	3.48479	NA	1.80107	2	2	2	2	2	2	2	2	PCDH1_x000D_
11759663_x_at	0.000512782	0.375405	NA	NA	87.4788	NA	25.1114	NA	3.48363	NA	1.80059	2	2	2	2	2	2	2	2	SP100_x000D_
11737325_a_at	1.33354e-08	2.50681e-05	NA	NA	442.621	NA	127.145	NA	3.48123	NA	1.7996	2	2	2	2	2	2	2	2	LAMC2_x000D_
11728390_at	5.42993e-11	2.51829e-08	NA	NA	1270.88	NA	365.148	NA	3.48045	NA	1.79927	2	2	2	2	2	2	2	2	TSPAN2_x000D_
11738845_x_at	0.000620975	0.404129	NA	NA	85.0788	NA	24.4615	NA	3.47807	NA	1.79829	2	2	2	2	2	2	2	2	NTM_x000D_
11746931_a_at	3.00766e-11	1.18733e-08	NA	NA	1442.15	NA	414.679	NA	3.47775	NA	1.79815	2	2	2	2	2	2	2	2	INHBA_x000D_
11741168_a_at	1.5745e-06	0.00543837	NA	NA	204.071	NA	58.7061	NA	3.47615	NA	1.79749	2	2	2	2	2	2	2	2	MSRB3_x000D_
11749920_a_at	1.07289e-08	1.89494e-05	NA	NA	459.748	NA	132.331	NA	3.47424	NA	1.7967	2	2	2	2	2	2	2	2	RAB3B_x000D_
11735788_a_at	2.26466e-07	0.000688017	NA	NA	276.134	NA	79.5039	NA	3.47321	NA	1.79627	2	2	2	2	2	2	2	2	KCNG1_x000D_
11752740_a_at	0.00154154	0.552013	NA	NA	74.4551	NA	21.4701	NA	3.46786	NA	1.79404	2	2	2	2	2	2	2	2	NIPAL4_x000D_
11748678_a_at	7.09931e-07	0.00234024	NA	NA	230.662	NA	66.5947	NA	3.46367	NA	1.7923	2	2	2	2	2	2	2	2	F2R_x000D_
11737798_a_at	6.93957e-07	0.00226078	NA	NA	231.479	NA	66.9338	NA	3.45832	NA	1.79007	2	2	2	2	2	2	2	2	PROCR_x000D_
11728191_x_at	0.00259635	0.633555	NA	NA	68.8799	NA	19.9455	NA	3.4534	NA	1.78802	2	2	2	2	2	2	2	2	CXCR4_x000D_
11746394_a_at	0.00488465	0.7297	NA	NA	62.5545	NA	18.1333	NA	3.44969	NA	1.78647	2	2	2	2	2	2	2	2	NRCAM_x000D_
11715704_x_at	1.19599e-07	0.000317724	NA	NA	306.079	NA	88.7374	NA	3.44926	NA	1.78629	2	2	2	2	2	2	2	2	ITGA5_x000D_
11722327_at	8.94461e-09	1.43587e-05	NA	NA	474.679	NA	137.699	NA	3.44722	NA	1.78543	2	2	2	2	2	2	2	2	PGBD5_x000D_
11747349_s_at	2.21763e-12	4.22369e-10	NA	NA	2612.55	NA	759.279	NA	3.44083	NA	1.78276	2	2	2	2	2	2	2	2	PSAT1_x000D_
11721838_a_at	7.94361e-08	0.000193251	NA	NA	327.279	NA	95.2038	NA	3.43767	NA	1.78143	2	2	2	2	2	2	2	2	GLIPR1_x000D_
11719834_a_at	1.12033e-08	1.84707e-05	NA	NA	456.279	NA	132.816	NA	3.43542	NA	1.78049	2	2	2	2	2	2	2	2	MPZL2_x000D_
11731916_at	0.0333156	0.92935	NA	NA	45.5814	NA	13.2715	NA	3.43454	NA	1.78012	2	2	2	2	2	2	2	2	KCNA3_x000D_
11750578_a_at	5.62483e-10	4.43766e-07	NA	NA	791.48	NA	230.546	NA	3.43306	NA	1.7795	2	2	2	2	2	2	2	2	PYGB_x000D_
11715441_a_at	2.18142e-13	2.35393e-11	NA	NA	4681.9	NA	1364.08	NA	3.43228	NA	1.77917	2	2	2	2	2	2	2	2	CTGF_x000D_
11731303_a_at	1.04474e-11	2.88273e-09	NA	NA	1821.7	NA	531.479	NA	3.42761	NA	1.7772	2	2	2	2	2	2	2	2	DUSP10_x000D_
11715491_s_at	9.34012e-12	2.50004e-09	NA	NA	1868.43	NA	545.279	NA	3.42656	NA	1.77676	2	2	2	2	2	2	2	2	FSCN1_x000D_
11749184_a_at	0.000768361	0.420347	NA	NA	82.4788	NA	24.1076	NA	3.42127	NA	1.77453	2	2	2	2	2	2	2	2	DTNA_x000D_
11755932_a_at	0.0400676	0.939313	NA	NA	44.0789	NA	12.8858	NA	3.42074	NA	1.77431	2	2	2	2	2	2	2	2	HCLS1_x000D_
11723213_a_at	3.8977e-07	0.00112581	NA	NA	253.337	NA	74.0791	NA	3.41982	NA	1.77392	2	2	2	2	2	2	2	2	MEF2C_x000D_
11716460_x_at	6.00844e-08	0.000131551	NA	NA	342.739	NA	100.52	NA	3.40967	NA	1.76963	2	2	2	2	2	2	2	2	TUBA4A_x000D_
11721545_x_at	0.135764	0.985049	NA	NA	34.3716	NA	10.0834	NA	3.40872	NA	1.76923	2	2	2	2	2	2	2	2	LOC100996668_x000D_
11754354_s_at	3.85402e-12	7.99015e-10	NA	NA	2291.48	NA	672.671	NA	3.40654	NA	1.76831	2	2	2	2	2	2	2	2	PROM1_x000D_
11720876_s_at	3.18309e-05	0.0677395	NA	NA	130.679	NA	38.3693	NA	3.40582	NA	1.768	2	2	2	2	2	2	2	2	CORO2B_x000D_
11728763_x_at	2.75595e-06	0.00822949	NA	NA	187.479	NA	55.0769	NA	3.40395	NA	1.76721	2	2	2	2	2	2	2	2	GAL3ST4_x000D_
11764077_s_at	1.96248e-12	3.4235e-10	NA	NA	2690.49	NA	790.679	NA	3.40276	NA	1.7667	2	2	2	2	2	2	2	2	EDIL3_x000D_
11736041_a_at	3.38074e-07	0.000918645	NA	NA	259.092	NA	76.2789	NA	3.39664	NA	1.76411	2	2	2	2	2	2	2	2	KIF1A_x000D_
11732580_a_at	1.64581e-07	0.00040635	NA	NA	290.653	NA	85.6948	NA	3.39172	NA	1.76202	2	2	2	2	2	2	2	2	ME3_x000D_
11746599_a_at	0.00143567	0.512809	NA	NA	75.2434	NA	22.2225	NA	3.38591	NA	1.75954	2	2	2	2	2	2	2	2	NRIP3_x000D_
11726413_a_at	2.39489e-07	0.00061016	NA	NA	273.679	NA	80.8788	NA	3.38381	NA	1.75865	2	2	2	2	2	2	2	2	USP54_x000D_
11753627_x_at	6.77864e-15	3.23125e-13	NA	NA	12537.3	NA	3714.36	NA	3.37535	NA	1.75504	2	2	2	2	2	2	2	2	TAGLN_x000D_
11726614_at	5.13398e-13	6.24016e-11	NA	NA	3750.68	NA	1111.21	NA	3.3753	NA	1.75502	2	2	2	2	2	2	2	2	CDH2_x000D_
11721291_a_at	4.77417e-12	9.81439e-10	NA	NA	2179.67	NA	647.279	NA	3.36743	NA	1.75165	2	2	2	2	2	2	2	2	F3_x000D_
11718281_x_at	0.069604	0.962656	NA	NA	39.6584	NA	11.7803	NA	3.36651	NA	1.75125	2	2	2	2	2	2	2	2	PSG9_x000D_
11751339_x_at	0.069604	0.962656	NA	NA	39.6584	NA	11.7803	NA	3.36651	NA	1.75125	2	2	2	2	2	2	2	2	PSG9_x000D_
11754344_s_at	4.59044e-06	0.0124403	NA	NA	173.679	NA	51.5951	NA	3.36619	NA	1.75112	2	2	2	2	2	2	2	2	SPRY4_x000D_
11731496_at	1.91578e-09	1.79571e-06	NA	NA	627.252	NA	186.566	NA	3.3621	NA	1.74936	2	2	2	2	2	2	2	2	INHBA_x000D_
11730765_at	2.58275e-05	0.053707	NA	NA	134.707	NA	40.1126	NA	3.35822	NA	1.74769	2	2	2	2	2	2	2	2	CD177_x000D_
11743732_a_at	3.07331e-10	1.79472e-07	NA	NA	891.079	NA	265.479	NA	3.3565	NA	1.74696	2	2	2	2	2	2	2	2	RCAN1_x000D_
11751308_a_at	1.9745e-05	0.0431757	NA	NA	140.079	NA	41.7645	NA	3.35402	NA	1.74589	2	2	2	2	2	2	2	2	RBM24_x000D_
11725610_s_at	4.54266e-05	0.0808378	NA	NA	124.116	NA	37.0477	NA	3.35018	NA	1.74424	2	2	2	2	2	2	2	2	DTNA_x000D_
11724579_a_at	1.63462e-11	4.38133e-09	NA	NA	1648.2	NA	493.264	NA	3.34142	NA	1.74046	2	2	2	2	2	2	2	2	L1CAM_x000D_
11726797_x_at	0.000193032	0.199535	NA	NA	100.744	NA	30.2403	NA	3.33145	NA	1.73615	2	2	2	2	2	2	2	2	NEXN_x000D_
11720353_s_at	3.73849e-08	6.33584e-05	NA	NA	371.036	NA	111.456	NA	3.32899	NA	1.73508	2	2	2	2	2	2	2	2	ETV5_x000D_
11721841_at	1.12667e-07	0.000230186	NA	NA	309.069	NA	92.8788	NA	3.32766	NA	1.73451	2	2	2	2	2	2	2	2	GLIPR1_x000D_
11722022_s_at	0.000339076	0.266808	NA	NA	92.8788	NA	27.956	NA	3.32233	NA	1.73219	2	2	2	2	2	2	2	2	CDK5R1_x000D_
11751905_a_at	4.41357e-10	2.62372e-07	NA	NA	829.768	NA	250.12	NA	3.31748	NA	1.73009	2	2	2	2	2	2	2	2	NID1_x000D_
11727269_at	9.40069e-08	0.000181135	NA	NA	318.35	NA	96.0788	NA	3.31343	NA	1.72833	2	2	2	2	2	2	2	2	S100A3_x000D_
11754461_s_at	3.02133e-10	1.59602e-07	NA	NA	894.098	NA	270.447	NA	3.306	NA	1.72509	2	2	2	2	2	2	2	2	UCP2_x000D_
11754096_x_at	1.87263e-14	1.00413e-12	NA	NA	9256.79	NA	2801.94	NA	3.3037	NA	1.72408	2	2	2	2	2	2	2	2	TAGLN_x000D_
11747518_a_at	0.00389387	0.651526	NA	NA	64.7726	NA	19.6114	NA	3.3028	NA	1.72369	2	2	2	2	2	2	2	2	TLR4_x000D_
11750957_s_at	0.000176263	0.182991	NA	NA	102.072	NA	30.9061	NA	3.30265	NA	1.72362	2	2	2	2	2	2	2	2	NOX4_x000D_
11748351_a_at	2.17834e-07	0.000458128	NA	NA	277.856	NA	84.2472	NA	3.2981	NA	1.72163	2	2	2	2	2	2	2	2	THBS3_x000D_
11719728_s_at	3.16702e-07	0.000692044	NA	NA	261.784	NA	79.4376	NA	3.29546	NA	1.72048	2	2	2	2	2	2	2	2	SIRPA_x000D_
11753060_a_at	0.0652607	0.954495	NA	NA	40.1698	NA	12.2092	NA	3.29012	NA	1.71814	2	2	2	2	2	2	2	2	BANK1_x000D_
11719179_a_at	2.10102e-08	2.90861e-05	NA	NA	409.203	NA	124.479	NA	3.28731	NA	1.71691	2	2	2	2	2	2	2	2	PVR_x000D_
11758781_at	0.00319223	0.612654	NA	NA	66.7626	NA	20.3338	NA	3.28333	NA	1.71516	2	2	2	2	2	2	2	2	EMP1_x000D_
11718685_a_at	0.000242597	0.211771	NA	NA	97.4788	NA	29.7792	NA	3.27339	NA	1.71078	2	2	2	2	2	2	2	2	TXNRD2_x000D_
11721839_at	1.05273e-08	1.21983e-05	NA	NA	461.279	NA	140.965	NA	3.27229	NA	1.7103	2	2	2	2	2	2	2	2	GLIPR1_x000D_
11723821_a_at	2.44516e-12	3.67085e-10	NA	NA	2552.16	NA	780.082	NA	3.27166	NA	1.71002	2	2	2	2	2	2	2	2	SMURF2_x000D_
11743721_at	2.64168e-06	0.00589932	NA	NA	188.679	NA	57.9816	NA	3.25412	NA	1.70227	2	2	2	2	2	2	2	2	LGALS1_x000D_
11754095_a_at	1.59879e-14	7.78782e-13	NA	NA	9695.88	NA	2981.33	NA	3.2522	NA	1.70142	2	2	2	2	2	2	2	2	TAGLN_x000D_
11741377_a_at	4.64751e-07	0.000957088	NA	NA	246.426	NA	75.831	NA	3.24967	NA	1.70029	2	2	2	2	2	2	2	2	MMP2_x000D_
11754993_s_at	1.0179e-11	2.07584e-09	NA	NA	1832.43	NA	563.942	NA	3.24933	NA	1.70014	2	2	2	2	2	2	2	2	PXDN_x000D_
11736774_at	0.00781344	0.741388	NA	NA	58.123	NA	17.9055	NA	3.2461	NA	1.69871	2	2	2	2	2	2	2	2	ZIC3_x000D_
11747634_a_at	1.77208e-09	1.28844e-06	NA	NA	636.412	NA	196.062	NA	3.24597	NA	1.69865	2	2	2	2	2	2	2	2	PYGB_x000D_
11734807_a_at	0.0947264	0.967476	NA	NA	37.2207	NA	11.4955	NA	3.23785	NA	1.69504	2	2	2	2	2	2	2	2	DTNA_x000D_
11741507_a_at	1.3715e-06	0.00290717	NA	NA	208.416	NA	64.4954	NA	3.23148	NA	1.6922	2	2	2	2	2	2	2	2	SMOX_x000D_
11716451_s_at	5.91091e-07	0.00119107	NA	NA	237.331	NA	73.4792	NA	3.2299	NA	1.69149	2	2	2	2	2	2	2	2	RFTN1_x000D_
11723188_s_at	2.00803e-11	4.60153e-09	NA	NA	1575.02	NA	489.005	NA	3.22087	NA	1.68745	2	2	2	2	2	2	2	2	ADAM19_x000D_
11720410_s_at	1.91977e-13	1.48709e-11	NA	NA	4842.76	NA	1506.48	NA	3.21462	NA	1.68465	2	2	2	2	2	2	2	2	CYP1B1_x000D_
11746954_s_at	0.00655144	0.703415	NA	NA	59.7599	NA	18.6375	NA	3.20643	NA	1.68097	2	2	2	2	2	2	2	2	CCL4_x000D_
11756532_a_at	1.38271e-08	1.46143e-05	NA	NA	439.843	NA	137.351	NA	3.20234	NA	1.67913	2	2	2	2	2	2	2	2	PIK3CD_x000D_
11716459_at	5.88949e-08	8.2301e-05	NA	NA	343.879	NA	107.407	NA	3.20164	NA	1.67881	2	2	2	2	2	2	2	2	TUBA4A_x000D_
11723133_at	6.72488e-05	0.0853659	NA	NA	117.277	NA	36.6407	NA	3.20074	NA	1.67841	2	2	2	2	2	2	2	2	RGS9_x000D_
11715934_s_at	7.39796e-15	2.87914e-13	NA	NA	12208	NA	3825.28	NA	3.19139	NA	1.67419	2	2	2	2	2	2	2	2	TAGLN_x000D_
11743137_a_at	3.27059e-06	0.00640635	NA	NA	182.715	NA	57.2533	NA	3.19134	NA	1.67416	2	2	2	2	2	2	2	2	NID1_x000D_
11735213_a_at	0.000816216	0.35385	NA	NA	81.7542	NA	25.6216	NA	3.19083	NA	1.67393	2	2	2	2	2	2	2	2	CCDC68_x000D_
11759033_a_at	0.0527557	0.933236	NA	NA	41.865	NA	13.1254	NA	3.18961	NA	1.67338	2	2	2	2	2	2	2	2	C4orf26_x000D_
11740301_a_at	0.000246076	0.192701	NA	NA	97.2788	NA	30.509	NA	3.18853	NA	1.67289	2	2	2	2	2	2	2	2	USP44_x000D_
11717568_s_at	3.62304e-10	1.5874e-07	NA	NA	862.559	NA	270.679	NA	3.18665	NA	1.67204	2	2	2	2	2	2	2	2	NQO1_x000D_
11746283_s_at	2.69587e-05	0.0416145	NA	NA	133.87	NA	42.0447	NA	3.18399	NA	1.67084	2	2	2	2	2	2	2	2	KRTAP2-3_x000D_
11729170_x_at	1.37053e-11	2.68035e-09	NA	NA	1714.08	NA	538.479	NA	3.18319	NA	1.67047	2	2	2	2	2	2	2	2	DUSP10_x000D_
11728388_at	2.39644e-11	5.34987e-09	NA	NA	1515.16	NA	476.189	NA	3.18185	NA	1.66987	2	2	2	2	2	2	2	2	TSPAN2_x000D_
11754440_s_at	9.46589e-11	2.93809e-08	NA	NA	1131.28	NA	355.879	NA	3.17883	NA	1.6685	2	2	2	2	2	2	2	2	GAS6_x000D_
11736068_x_at	9.37242e-09	8.57638e-06	NA	NA	470.79	NA	148.317	NA	3.17422	NA	1.6664	2	2	2	2	2	2	2	2	NDRG4_x000D_
11741479_a_at	2.40664e-12	3.05635e-10	NA	NA	2561.87	NA	808.279	NA	3.16954	NA	1.66427	2	2	2	2	2	2	2	2	PSAT1_x000D_
11731649_x_at	3.47013e-06	0.00647817	NA	NA	181.099	NA	57.1552	NA	3.16854	NA	1.66382	2	2	2	2	2	2	2	2	LOC100653217_x000D_
11745000_x_at	4.00115e-06	0.00743749	NA	NA	177.279	NA	55.9499	NA	3.16853	NA	1.66381	2	2	2	2	2	2	2	2	TXNRD2_x000D_
11729169_a_at	3.28979e-11	7.69552e-09	NA	NA	1414.48	NA	446.879	NA	3.16524	NA	1.66232	2	2	2	2	2	2	2	2	DUSP10_x000D_
11746588_a_at	5.23457e-10	2.39818e-07	NA	NA	802.61	NA	253.659	NA	3.16413	NA	1.66181	2	2	2	2	2	2	2	2	ALDH1B1_x000D_
11731167_x_at	7.00232e-05	0.0821008	NA	NA	116.595	NA	36.9319	NA	3.15704	NA	1.65857	2	2	2	2	2	2	2	2	FAM71F1_x000D_
11721169_a_at	9.13908e-07	0.0016194	NA	NA	221.821	NA	70.2796	NA	3.15627	NA	1.65822	2	2	2	2	2	2	2	2	PYCARD_x000D_
11721931_s_at	4.59044e-06	0.0082227	NA	NA	173.679	NA	55.0839	NA	3.15298	NA	1.65672	2	2	2	2	2	2	2	2	TMCC2_x000D_
11733796_s_at	1.52997e-10	5.06678e-08	NA	NA	1025.08	NA	325.279	NA	3.15139	NA	1.65599	2	2	2	2	2	2	2	2	RCAN1_x000D_
11743733_s_at	5.42545e-10	2.44344e-07	NA	NA	797.043	NA	252.918	NA	3.15139	NA	1.65599	2	2	2	2	2	2	2	2	RCAN1_x000D_
11728872_a_at	0.000289136	0.20131	NA	NA	95.0412	NA	30.1719	NA	3.14999	NA	1.65535	2	2	2	2	2	2	2	2	RBM24_x000D_
11755757_a_at	1.30205e-06	0.0023065	NA	NA	210.079	NA	66.7371	NA	3.14786	NA	1.65437	2	2	2	2	2	2	2	2	SYNM_x000D_
11720409_s_at	7.95808e-14	4.60889e-12	NA	NA	6142.54	NA	1956.78	NA	3.13911	NA	1.65036	2	2	2	2	2	2	2	2	CYP1B1_x000D_
11715716_at	2.34277e-11	4.80228e-09	NA	NA	1522.68	NA	485.332	NA	3.1374	NA	1.64957	2	2	2	2	2	2	2	2	MSN_x000D_
11750599_a_at	6.78609e-07	0.00112581	NA	NA	232.284	NA	74.0791	NA	3.13563	NA	1.64875	2	2	2	2	2	2	2	2	OSBPL6_x000D_
11716614_a_at	1.45399e-08	1.33612e-05	NA	NA	436.022	NA	139.131	NA	3.1339	NA	1.64796	2	2	2	2	2	2	2	2	TSPO_x000D_
11736810_at	0.000201418	0.158731	NA	NA	100.129	NA	31.9898	NA	3.13001	NA	1.64617	2	2	2	2	2	2	2	2	RPL27A_x000D_
11723310_at	8.41151e-11	2.28724e-08	NA	NA	1159.36	NA	371.079	NA	3.1243	NA	1.64353	2	2	2	2	2	2	2	2	TNFRSF10D_x000D_
11743415_s_at	1.13374e-07	0.000146287	NA	NA	308.754	NA	99.0233	NA	3.11799	NA	1.64062	2	2	2	2	2	2	2	2	NDRG4_x000D_
11724479_x_at	0.000165604	0.137901	NA	NA	102.994	NA	33.0524	NA	3.11607	NA	1.63973	2	2	2	2	2	2	2	2	FOSL1_x000D_
11724182_x_at	0.131262	0.973106	NA	NA	34.6395	NA	11.1222	NA	3.11445	NA	1.63898	2	2	2	2	2	2	2	2	ATCAY_x000D_
11718243_a_at	2.07065e-07	0.000283373	NA	NA	280.12	NA	90.187	NA	3.106	NA	1.63506	2	2	2	2	2	2	2	2	ITGA7_x000D_
11716149_a_at	8.22685e-09	6.29051e-06	NA	NA	481.738	NA	155.138	NA	3.10523	NA	1.6347	2	2	2	2	2	2	2	2	PMEPA1_x000D_
11721622_a_at	7.14138e-07	0.00110477	NA	NA	230.451	NA	74.2809	NA	3.10243	NA	1.6334	2	2	2	2	2	2	2	2	KATNAL1_x000D_
11728717_at	0.0335084	0.883972	NA	NA	45.5342	NA	14.7034	NA	3.09684	NA	1.6308	2	2	2	2	2	2	2	2	CXCL5_x000D_
11736592_x_at	0.234627	0.988151	NA	NA	29.9474	NA	9.71249	NA	3.08339	NA	1.62452	2	2	2	2	2	2	2	2	LDB3_x000D_
11733797_a_at	5.88496e-08	6.2164e-05	NA	NA	343.923	NA	111.757	NA	3.07742	NA	1.62172	2	2	2	2	2	2	2	2	RCAN1_x000D_
11755622_x_at	0.00188097	0.446786	NA	NA	72.2859	NA	23.5479	NA	3.06974	NA	1.61812	2	2	2	2	2	2	2	2	ROBO4_x000D_
11731679_x_at	1.77432e-09	8.86365e-07	NA	NA	636.262	NA	207.435	NA	3.06728	NA	1.61696	2	2	2	2	2	2	2	2	FAM20C_x000D_
11746395_x_at	1.69198e-05	0.0226631	NA	NA	143.272	NA	46.7516	NA	3.06455	NA	1.61567	2	2	2	2	2	2	2	2	NRCAM_x000D_
11727629_at	0.00935848	0.713023	NA	NA	56.4755	NA	18.4544	NA	3.06027	NA	1.61366	2	2	2	2	2	2	2	2	APBA2_x000D_
11722119_at	0.000114046	0.0990095	NA	NA	108.679	NA	35.5339	NA	3.05845	NA	1.6128	2	2	2	2	2	2	2	2	LZTS1_x000D_
11744843_s_at	1.55503e-06	0.0022731	NA	NA	204.458	NA	66.8803	NA	3.05708	NA	1.61215	2	2	2	2	2	2	2	2	PAPPA_x000D_
11732276_x_at	6.80672e-05	0.068169	NA	NA	117.073	NA	38.322	NA	3.05498	NA	1.61116	2	2	2	2	2	2	2	2	CCL5_x000D_
11747348_a_at	2.46326e-12	2.59053e-10	NA	NA	2547.67	NA	834.775	NA	3.05192	NA	1.60972	2	2	2	2	2	2	2	2	PSAT1_x000D_
11730183_s_at	0.0191858	0.81027	NA	NA	50.1822	NA	16.4892	NA	3.04334	NA	1.60566	2	2	2	2	2	2	2	2	SH3GL2_x000D_
11724848_a_at	4.65493e-05	0.0500042	NA	NA	123.679	NA	40.6517	NA	3.0424	NA	1.60521	2	2	2	2	2	2	2	2	DIXDC1_x000D_
11759539_x_at	8.73801e-07	0.00119107	NA	NA	223.363	NA	73.4792	NA	3.03981	NA	1.60398	2	2	2	2	2	2	2	2	PSG1_x000D_
11747996_a_at	0.000142202	0.111691	NA	NA	105.279	NA	34.6334	NA	3.03981	NA	1.60398	2	2	2	2	2	2	2	2	ETV4_x000D_
11754493_a_at	2.20686e-11	3.68226e-09	NA	NA	1542.72	NA	508.721	NA	3.03255	NA	1.60053	2	2	2	2	2	2	2	2	CSRP1_x000D_
11715312_at	5.4258e-05	0.055185	NA	NA	120.969	NA	39.9081	NA	3.03119	NA	1.59989	2	2	2	2	2	2	2	2	FOXC2_x000D_
11716587_at	8.03676e-12	1.05631e-09	NA	NA	1933.34	NA	638.479	NA	3.02804	NA	1.59838	2	2	2	2	2	2	2	2	AXL_x000D_
11721845_a_at	1.44106e-08	1.03818e-05	NA	NA	436.698	NA	144.279	NA	3.02676	NA	1.59778	2	2	2	2	2	2	2	2	MFAP5_x000D_
11748016_a_at	0.000169159	0.122595	NA	NA	102.679	NA	33.936	NA	3.02566	NA	1.59725	2	2	2	2	2	2	2	2	ACTG2_x000D_
11719223_a_at	1.42557e-07	0.000153818	NA	NA	297.479	NA	98.3236	NA	3.02551	NA	1.59718	2	2	2	2	2	2	2	2	DYSF_x000D_
11721418_at	0.000144092	0.109548	NA	NA	105.079	NA	34.7783	NA	3.02139	NA	1.59521	2	2	2	2	2	2	2	2	SH3RF3_x000D_
11754324_s_at	0.0456122	0.899942	NA	NA	43.0324	NA	14.2444	NA	3.021	NA	1.59503	2	2	2	2	2	2	2	2	KIF5C_x000D_
11730215_a_at	2.56269e-11	4.27485e-09	NA	NA	1493.16	NA	495.417	NA	3.01395	NA	1.59165	2	2	2	2	2	2	2	2	CSRP1_x000D_
11725825_a_at	0.000121244	0.0961915	NA	NA	107.725	NA	35.7495	NA	3.01332	NA	1.59135	2	2	2	2	2	2	2	2	GJB3_x000D_
11721208_at	2.84393e-10	8.19912e-08	NA	NA	904.909	NA	300.814	NA	3.0082	NA	1.5889	2	2	2	2	2	2	2	2	IFFO2_x000D_
11747591_a_at	1.11691e-08	7.31295e-06	NA	NA	456.523	NA	151.781	NA	3.00778	NA	1.5887	2	2	2	2	2	2	2	2	GLIPR1_x000D_
11759502_at	3.41202e-10	1.02343e-07	NA	NA	872.832	NA	290.279	NA	3.00688	NA	1.58827	2	2	2	2	2	2	2	2	TRAF3_x000D_
11755006_x_at	2.40617e-07	0.000260274	NA	NA	273.474	NA	91.2788	NA	2.99603	NA	1.58305	2	2	2	2	2	2	2	2	BCAR3_x000D_
11726796_a_at	0.0311815	0.85723	NA	NA	46.1244	NA	15.4017	NA	2.99475	NA	1.58244	2	2	2	2	2	2	2	2	NEXN_x000D_
11718766_at	1.05652e-13	5.26555e-12	NA	NA	5684.7	NA	1898.28	NA	2.99466	NA	1.58239	2	2	2	2	2	2	2	2	PRSS23_x000D_
11724478_s_at	2.85356e-05	0.0307183	NA	NA	132.769	NA	44.3749	NA	2.99198	NA	1.5811	2	2	2	2	2	2	2	2	FOSL1_x000D_
11726798_a_at	3.66516e-05	0.0375353	NA	NA	128.034	NA	42.8324	NA	2.98919	NA	1.57975	2	2	2	2	2	2	2	2	NEXN_x000D_
11740840_a_at	7.67857e-10	2.61261e-07	NA	NA	745.367	NA	250.286	NA	2.97807	NA	1.57438	2	2	2	2	2	2	2	2	ABL2_x000D_
11725761_at	0.000156209	0.10689	NA	NA	103.864	NA	34.9619	NA	2.97077	NA	1.57084	2	2	2	2	2	2	2	2	CNTNAP1_x000D_
11748484_x_at	0.00933944	0.682518	NA	NA	56.4939	NA	19.0322	NA	2.96833	NA	1.56965	2	2	2	2	2	2	2	2	KRT6A_x000D_
11739155_s_at	3.09532e-08	2.25787e-05	NA	NA	383.057	NA	129.057	NA	2.96812	NA	1.56955	2	2	2	2	2	2	2	2	FAM129A_x000D_
11753292_x_at	1.61555e-08	1.03818e-05	NA	NA	428.138	NA	144.279	NA	2.96744	NA	1.56922	2	2	2	2	2	2	2	2	CD44_x000D_
11757504_a_at	2.15884e-12	1.90878e-10	NA	NA	2629.46	NA	886.479	NA	2.96618	NA	1.56861	2	2	2	2	2	2	2	2	DDAH1_x000D_
11748223_a_at	0.034844	0.863517	NA	NA	45.2148	NA	15.2441	NA	2.96605	NA	1.56855	2	2	2	2	2	2	2	2	LIPH_x000D_
11754920_s_at	3.22784e-12	3.09545e-10	NA	NA	2389.18	NA	806.283	NA	2.9632	NA	1.56715	2	2	2	2	2	2	2	2	LOC101060281_x000D_
11724994_at	2.11534e-05	0.0224915	NA	NA	138.679	NA	46.8116	NA	2.96249	NA	1.56681	2	2	2	2	2	2	2	2	FAM101B_x000D_
11742414_x_at	0.0106668	0.701341	NA	NA	55.2983	NA	18.6769	NA	2.96079	NA	1.56598	2	2	2	2	2	2	2	2	MYO10_x000D_
11719340_a_at	1.02321e-05	0.0116996	NA	NA	154.237	NA	52.1043	NA	2.96017	NA	1.56568	2	2	2	2	2	2	2	2	MYRF_x000D_
11719089_a_at	3.8551e-09	1.80706e-06	NA	NA	551.732	NA	186.39	NA	2.96009	NA	1.56564	2	2	2	2	2	2	2	2	PCK2_x000D_
11715898_a_at	2.50598e-09	1.06598e-06	NA	NA	596.879	NA	201.732	NA	2.95877	NA	1.565	2	2	2	2	2	2	2	2	TNIP1_x000D_
11715809_a_at	4.01522e-10	1.1294e-07	NA	NA	845.296	NA	285.738	NA	2.95829	NA	1.56476	2	2	2	2	2	2	2	2	PYGB_x000D_
11742028_a_at	0.0725842	0.928516	NA	NA	39.3261	NA	13.3022	NA	2.95637	NA	1.56383	2	2	2	2	2	2	2	2	ANGPT2_x000D_
11717409_at	3.08091e-07	0.000310264	NA	NA	262.93	NA	89.0366	NA	2.95306	NA	1.56221	2	2	2	2	2	2	2	2	SH2B3_x000D_
11726615_a_at	2.55234e-11	3.71409e-09	NA	NA	1494.48	NA	507.942	NA	2.94222	NA	1.55691	2	2	2	2	2	2	2	2	CDH2_x000D_
11720351_a_at	1.86237e-05	0.019015	NA	NA	141.279	NA	48.1458	NA	2.9344	NA	1.55306	2	2	2	2	2	2	2	2	ETV5_x000D_
11756027_a_at	0.326161	0.991139	NA	NA	27.1398	NA	9.27627	NA	2.92572	NA	1.54879	2	2	2	2	2	2	2	2	MYOZ2_x000D_
11728190_s_at	0.0474535	0.886358	NA	NA	42.7141	NA	14.6372	NA	2.91819	NA	1.54508	2	2	2	2	2	2	2	2	CXCR4_x000D_
11737852_s_at	4.08844e-12	3.75491e-10	NA	NA	2259.99	NA	776.679	NA	2.90981	NA	1.54092	2	2	2	2	2	2	2	2	PPP1R18_x000D_
11721218_a_at	4.39074e-06	0.00466259	NA	NA	174.835	NA	60.0934	NA	2.90939	NA	1.54072	2	2	2	2	2	2	2	2	MSRB3_x000D_
11747936_a_at	5.5774e-07	0.000535174	NA	NA	239.491	NA	82.4046	NA	2.90628	NA	1.53918	2	2	2	2	2	2	2	2	DYSF_x000D_
11718283_a_at	7.48621e-11	1.28927e-08	NA	NA	1187.88	NA	408.879	NA	2.90522	NA	1.53865	2	2	2	2	2	2	2	2	EIF4EBP1_x000D_
11732426_a_at	0.0454702	0.879646	NA	NA	43.0574	NA	14.8217	NA	2.90502	NA	1.53855	2	2	2	2	2	2	2	2	GNA14_x000D_
11730507_at	2.13419e-06	0.00220845	NA	NA	194.858	NA	67.1644	NA	2.90121	NA	1.53665	2	2	2	2	2	2	2	2	NR0B1_x000D_
11721899_x_at	1.54352e-07	0.000123896	NA	NA	293.679	NA	101.375	NA	2.89697	NA	1.53454	2	2	2	2	2	2	2	2	FAM216A_x000D_
11739989_a_at	4.53228e-09	1.88703e-06	NA	NA	535.825	NA	185.192	NA	2.89335	NA	1.53274	2	2	2	2	2	2	2	2	CPPED1_x000D_
11734686_x_at	0.313173	0.98962	NA	NA	27.4959	NA	9.51026	NA	2.89118	NA	1.53166	2	2	2	2	2	2	2	2	LOC100996668_x000D_
11729605_a_at	4.65493e-05	0.0373434	NA	NA	123.679	NA	42.8716	NA	2.88486	NA	1.5285	2	2	2	2	2	2	2	2	ATL1_x000D_
11758608_s_at	0.0256306	0.80734	NA	NA	47.7458	NA	16.5529	NA	2.88444	NA	1.52829	2	2	2	2	2	2	2	2	CSF2RB_x000D_
11733383_a_at	2.64486e-10	5.749e-08	NA	NA	918.079	NA	318.637	NA	2.88127	NA	1.5267	2	2	2	2	2	2	2	2	AFAP1_x000D_
11755709_s_at	1.9564e-09	6.60109e-07	NA	NA	624.814	NA	216.936	NA	2.88018	NA	1.52616	2	2	2	2	2	2	2	2	LARP6_x000D_
11749644_s_at	0.314927	0.989485	NA	NA	27.4471	NA	9.52968	NA	2.88017	NA	1.52615	2	2	2	2	2	2	2	2	LOC100996668_x000D_
11755900_a_at	2.00088e-10	4.06345e-08	NA	NA	970.879	NA	337.279	NA	2.87856	NA	1.52535	2	2	2	2	2	2	2	2	EXT1_x000D_
11720411_s_at	2.29654e-13	1.10698e-11	NA	NA	4618.9	NA	1607.28	NA	2.87374	NA	1.52293	2	2	2	2	2	2	2	2	CYP1B1_x000D_
11745870_a_at	5.91723e-13	3.42505e-11	NA	NA	3617.9	NA	1259.48	NA	2.87254	NA	1.52233	2	2	2	2	2	2	2	2	MTHFD2_x000D_
11732455_at	0.0207932	0.773502	NA	NA	49.5001	NA	17.2636	NA	2.86731	NA	1.5197	2	2	2	2	2	2	2	2	KCNJ15_x000D_
11718293_a_at	2.15418e-07	0.000168336	NA	NA	278.352	NA	97.0788	NA	2.86728	NA	1.51968	2	2	2	2	2	2	2	2	CDKN2A_x000D_
11749170_x_at	0.00281507	0.437897	NA	NA	68.0451	NA	23.7339	NA	2.867	NA	1.51954	2	2	2	2	2	2	2	2	KRT6A_x000D_
11717017_a_at	4.1219e-12	3.50151e-10	NA	NA	2255.68	NA	787.238	NA	2.86531	NA	1.51869	2	2	2	2	2	2	2	2	OCIAD2_x000D_
11745374_a_at	0.0143018	0.715939	NA	NA	52.7105	NA	18.3986	NA	2.86492	NA	1.5185	2	2	2	2	2	2	2	2	PCDH19_x000D_
11728200_a_at	9.94267e-10	2.79396e-07	NA	NA	709.49	NA	247.679	NA	2.86456	NA	1.51831	2	2	2	2	2	2	2	2	LOX_x000D_
11750189_s_at	3.88277e-09	1.46153e-06	NA	NA	551.017	NA	192.392	NA	2.86403	NA	1.51805	2	2	2	2	2	2	2	2	CD44_x000D_
11753130_at	5.88532e-10	1.46715e-07	NA	NA	784.567	NA	274.079	NA	2.86256	NA	1.51731	2	2	2	2	2	2	2	2	TM4SF1_x000D_
11732735_s_at	0.00204371	0.382624	NA	NA	71.3967	NA	24.945	NA	2.86216	NA	1.5171	2	2	2	2	2	2	2	2	CHSY3_x000D_
11755417_a_at	1.16292e-05	0.0106296	NA	NA	151.362	NA	52.9053	NA	2.861	NA	1.51652	2	2	2	2	2	2	2	2	KIAA0922_x000D_
11731483_a_at	0.0124811	0.692645	NA	NA	53.9037	NA	18.8415	NA	2.8609	NA	1.51647	2	2	2	2	2	2	2	2	CNRIP1_x000D_
11734701_a_at	1.09366e-11	1.13052e-09	NA	NA	1803.01	NA	630.479	NA	2.85975	NA	1.51589	2	2	2	2	2	2	2	2	DKK3_x000D_
11720352_at	0.000108385	0.067951	NA	NA	109.479	NA	38.346	NA	2.85503	NA	1.5135	2	2	2	2	2	2	2	2	ETV5_x000D_
11750768_a_at	0.000734302	0.230934	NA	NA	83.0263	NA	29.1024	NA	2.85291	NA	1.51243	2	2	2	2	2	2	2	2	OSBPL6_x000D_
11750298_a_at	3.0581e-09	1.06086e-06	NA	NA	575.483	NA	201.879	NA	2.85064	NA	1.51128	2	2	2	2	2	2	2	2	LMCD1_x000D_
11728161_at	9.35794e-06	0.00845325	NA	NA	156.279	NA	54.8468	NA	2.84937	NA	1.51064	2	2	2	2	2	2	2	2	WNT7A_x000D_
11751237_a_at	2.23549e-10	4.36904e-08	NA	NA	949.479	NA	333.279	NA	2.8489	NA	1.51041	2	2	2	2	2	2	2	2	DUSP10_x000D_
11715346_at	2.97767e-06	0.00274098	NA	NA	185.308	NA	65.06	NA	2.84827	NA	1.51008	2	2	2	2	2	2	2	2	EBI3_x000D_
11720159_a_at	4.96628e-08	2.94175e-05	NA	NA	353.782	NA	124.279	NA	2.84668	NA	1.50928	2	2	2	2	2	2	2	2	DENND3_x000D_
11746597_a_at	7.17584e-07	0.000608365	NA	NA	230.279	NA	80.9128	NA	2.84601	NA	1.50894	2	2	2	2	2	2	2	2	LOX_x000D_
11747801_a_at	0.334305	0.989954	NA	NA	26.922	NA	9.46115	NA	2.84553	NA	1.5087	2	2	2	2	2	2	2	2	HDAC9_x000D_
11744745_a_at	1.35489e-08	6.29475e-06	NA	NA	441.4	NA	155.122	NA	2.84549	NA	1.50868	2	2	2	2	2	2	2	2	TNIP1_x000D_
11717039_a_at	8.60308e-14	3.29481e-12	NA	NA	6012.52	NA	2113.82	NA	2.84439	NA	1.50812	2	2	2	2	2	2	2	2	GADD45A_x000D_
11750986_a_at	2.82191e-07	0.000213886	NA	NA	266.62	NA	93.8483	NA	2.84097	NA	1.50638	2	2	2	2	2	2	2	2	TNIP1_x000D_
11726508_a_at	2.41525e-11	2.85409e-09	NA	NA	1512.58	NA	532.433	NA	2.84088	NA	1.50634	2	2	2	2	2	2	2	2	CDKN2B_x000D_
11759022_s_at	2.59739e-12	1.89793e-10	NA	NA	2515.64	NA	887.479	NA	2.83459	NA	1.50314	2	2	2	2	2	2	2	2	ELK3_x000D_
11724397_s_at	3.32224e-11	4.14755e-09	NA	NA	1411.49	NA	498.079	NA	2.83387	NA	1.50277	2	2	2	2	2	2	2	2	PRRG1_x000D_
11750133_x_at	2.6826e-10	5.24075e-08	NA	NA	915.49	NA	323.488	NA	2.83006	NA	1.50083	2	2	2	2	2	2	2	2	TNIP1_x000D_
11717154_a_at	1.05991e-12	6.37306e-11	NA	NA	3127.08	NA	1106.39	NA	2.82637	NA	1.49895	2	2	2	2	2	2	2	2	PLAU_x000D_
11730508_s_at	4.87902e-07	0.000378167	NA	NA	244.555	NA	86.5734	NA	2.82483	NA	1.49816	2	2	2	2	2	2	2	2	NR0B1_x000D_
11734809_a_at	0.177085	0.968685	NA	NA	32.246	NA	11.4195	NA	2.82377	NA	1.49762	2	2	2	2	2	2	2	2	DTNA_x000D_
11730216_x_at	2.53051e-11	2.88168e-09	NA	NA	1497.28	NA	531.514	NA	2.81701	NA	1.49416	2	2	2	2	2	2	2	2	CSRP1_x000D_
11754402_a_at	2.18702e-07	0.000149941	NA	NA	277.679	NA	98.6788	NA	2.81397	NA	1.49261	2	2	2	2	2	2	2	2	ZNF488_x000D_
11724285_at	4.31382e-09	1.45532e-06	NA	NA	540.623	NA	192.515	NA	2.80821	NA	1.48965	2	2	2	2	2	2	2	2	FRMD4A_x000D_
11746719_a_at	8.93245e-09	3.43793e-06	NA	NA	474.793	NA	169.467	NA	2.80169	NA	1.4863	2	2	2	2	2	2	2	2	LMCD1_x000D_
11736073_a_at	1.02671e-06	0.000801571	NA	NA	217.879	NA	77.7851	NA	2.80103	NA	1.48596	2	2	2	2	2	2	2	2	ALDH1B1_x000D_
11721493_a_at	1.32967e-12	7.89938e-11	NA	NA	2957.41	NA	1058.66	NA	2.79353	NA	1.48209	2	2	2	2	2	2	2	2	SULF2_x000D_
11724990_s_at	0.000376628	0.143586	NA	NA	91.4788	NA	32.748	NA	2.79341	NA	1.48203	2	2	2	2	2	2	2	2	CLTCL1_x000D_
11739564_s_at	0.0217193	0.756041	NA	NA	49.1324	NA	17.6158	NA	2.78911	NA	1.4798	2	2	2	2	2	2	2	2	ITPR1_x000D_
11718102_at	0.0673619	0.897205	NA	NA	39.9182	NA	14.3259	NA	2.78644	NA	1.47842	2	2	2	2	2	2	2	2	CD59_x000D_
11739315_at	1.17786e-05	0.00905064	NA	NA	151.079	NA	54.2638	NA	2.78415	NA	1.47724	2	2	2	2	2	2	2	2	KDR_x000D_
11724152_a_at	1.30169e-05	0.00988092	NA	NA	148.879	NA	53.5199	NA	2.78175	NA	1.47599	2	2	2	2	2	2	2	2	TNS4_x000D_
11720062_s_at	7.34174e-12	5.96675e-10	NA	NA	1973.68	NA	710.796	NA	2.77672	NA	1.47338	2	2	2	2	2	2	2	2	IER3_x000D_
11754068_a_at	4.71633e-10	9.24438e-08	NA	NA	819.079	NA	295.058	NA	2.776	NA	1.47301	2	2	2	2	2	2	2	2	CSRP1_x000D_
11755943_x_at	1.48086e-14	3.75422e-13	NA	NA	9917.23	NA	3575.68	NA	2.77352	NA	1.47172	2	2	2	2	2	2	2	2	VIM_x000D_
11727406_a_at	2.34128e-05	0.0164058	NA	NA	136.644	NA	49.3324	NA	2.76987	NA	1.46982	2	2	2	2	2	2	2	2	TEK_x000D_
11726856_at	0.0666244	0.892458	NA	NA	40.0056	NA	14.4642	NA	2.76583	NA	1.46771	2	2	2	2	2	2	2	2	ADAMTS5_x000D_
11719811_a_at	6.49909e-10	1.32734e-07	NA	NA	769.667	NA	278.474	NA	2.76387	NA	1.46669	2	2	2	2	2	2	2	2	TRIB3_x000D_
11719268_at	1.25617e-08	4.71012e-06	NA	NA	447.252	NA	161.822	NA	2.76385	NA	1.46668	2	2	2	2	2	2	2	2	TNNC1_x000D_
11733087_a_at	1.62813e-09	4.02095e-07	NA	NA	646.545	NA	234.079	NA	2.76208	NA	1.46576	2	2	2	2	2	2	2	2	MAF_x000D_
11755794_a_at	0.0164971	0.703415	NA	NA	51.474	NA	18.6375	NA	2.76185	NA	1.46563	2	2	2	2	2	2	2	2	CAPN14_x000D_
11750970_a_at	2.85532e-10	4.85784e-08	NA	NA	904.19	NA	327.529	NA	2.76064	NA	1.465	2	2	2	2	2	2	2	2	LOX_x000D_
11724337_s_at	8.39808e-08	4.37051e-05	NA	NA	324.297	NA	117.479	NA	2.76047	NA	1.46492	2	2	2	2	2	2	2	2	NRCAM_x000D_
11730408_a_at	5.39447e-10	1.05024e-07	NA	NA	797.93	NA	289.079	NA	2.76025	NA	1.4648	2	2	2	2	2	2	2	2	C19orf33_x000D_
11722851_at	0.00766198	0.569392	NA	NA	58.3035	NA	21.1419	NA	2.75772	NA	1.46347	2	2	2	2	2	2	2	2	BIRC3_x000D_
11722417_a_at	3.40767e-06	0.0025179	NA	NA	181.593	NA	65.8809	NA	2.75638	NA	1.46277	2	2	2	2	2	2	2	2	LARP6_x000D_
11751230_a_at	3.45823e-11	3.72493e-09	NA	NA	1399.34	NA	507.679	NA	2.75635	NA	1.46276	2	2	2	2	2	2	2	2	PSAT1_x000D_
11734044_at	0.759606	0.999177	NA	NA	17.953	NA	6.51709	NA	2.75476	NA	1.46193	2	2	2	2	2	2	2	2	KIAA0408_x000D_
11755166_a_at	9.65428e-07	0.00066752	NA	NA	219.953	NA	79.8482	NA	2.75464	NA	1.46187	2	2	2	2	2	2	2	2	ESAM_x000D_
11744245_x_at	0.00386916	0.446786	NA	NA	64.8357	NA	23.5479	NA	2.75336	NA	1.46119	2	2	2	2	2	2	2	2	MASP1_x000D_
11763274_a_at	2.35798e-08	9.62426e-06	NA	NA	401.202	NA	145.865	NA	2.75049	NA	1.45969	2	2	2	2	2	2	2	2	SIPA1L1_x000D_
11747769_x_at	1.04912e-05	0.00748535	NA	NA	153.671	NA	55.8943	NA	2.74931	NA	1.45907	2	2	2	2	2	2	2	2	KRT6A_x000D_
11724139_s_at	3.65348e-10	6.35558e-08	NA	NA	861.138	NA	313.477	NA	2.74705	NA	1.45788	2	2	2	2	2	2	2	2	SACS_x000D_
11733186_at	2.93228e-05	0.019015	NA	NA	132.245	NA	48.1458	NA	2.74676	NA	1.45773	2	2	2	2	2	2	2	2	OSMR_x000D_
11723804_a_at	3.68019e-13	1.57428e-11	NA	NA	4084.79	NA	1487.89	NA	2.74536	NA	1.45699	2	2	2	2	2	2	2	2	AKAP12_x000D_
11718689_at	5.83663e-10	1.11531e-07	NA	NA	785.83	NA	286.312	NA	2.74467	NA	1.45663	2	2	2	2	2	2	2	2	NES_x000D_
11761255_at	0.000257361	0.103116	NA	NA	96.6516	NA	35.2304	NA	2.74341	NA	1.45597	2	2	2	2	2	2	2	2	KCNG1_x000D_
11758842_at	2.39489e-07	0.000137644	NA	NA	273.679	NA	99.8788	NA	2.74011	NA	1.45423	2	2	2	2	2	2	2	2	THBS1_x000D_
11756820_a_at	1.02204e-08	3.46972e-06	NA	NA	463.679	NA	169.237	NA	2.73981	NA	1.45408	2	2	2	2	2	2	2	2	IFIT1_x000D_
11743251_s_at	3.40437e-11	3.52096e-09	NA	NA	1404.08	NA	512.797	NA	2.73808	NA	1.45316	2	2	2	2	2	2	2	2	MMP2_x000D_
11722049_a_at	1.75362e-09	4.13405e-07	NA	NA	637.654	NA	233.079	NA	2.73579	NA	1.45196	2	2	2	2	2	2	2	2	DUSP6_x000D_
11753131_x_at	2.55864e-09	6.51473e-07	NA	NA	594.601	NA	217.372	NA	2.73541	NA	1.45176	2	2	2	2	2	2	2	2	TM4SF1_x000D_
11724331_at	4.28653e-06	0.00297299	NA	NA	175.463	NA	64.2816	NA	2.7296	NA	1.44869	2	2	2	2	2	2	2	2	NACAD_x000D_
11748449_a_at	5.88197e-05	0.0330491	NA	NA	119.567	NA	43.81	NA	2.72921	NA	1.44848	2	2	2	2	2	2	2	2	ITGA5_x000D_
11732858_a_at	3.11761e-08	1.26191e-05	NA	NA	382.591	NA	140.279	NA	2.72736	NA	1.44751	2	2	2	2	2	2	2	2	GPR124_x000D_
11744493_x_at	5.41497e-09	1.57355e-06	NA	NA	518.959	NA	190.279	NA	2.72736	NA	1.44751	2	2	2	2	2	2	2	2	GPR124_x000D_
11731465_a_at	0.0256306	0.761049	NA	NA	47.7458	NA	17.5156	NA	2.7259	NA	1.44673	2	2	2	2	2	2	2	2	CTSC_x000D_
11729664_s_at	5.88949e-08	2.61899e-05	NA	NA	343.879	NA	126.354	NA	2.72156	NA	1.44443	2	2	2	2	2	2	2	2	STK38L_x000D_
11734722_at	2.51531e-06	0.0016847	NA	NA	190.079	NA	69.8763	NA	2.72022	NA	1.44372	2	2	2	2	2	2	2	2	EDIL3_x000D_
11718632_x_at	9.19643e-08	4.37051e-05	NA	NA	319.499	NA	117.479	NA	2.71963	NA	1.44341	2	2	2	2	2	2	2	2	PCBP4_x000D_
11734723_at	1.14622e-07	5.61799e-05	NA	NA	308.204	NA	113.37	NA	2.71856	NA	1.44284	2	2	2	2	2	2	2	2	EDIL3_x000D_
11744896_a_at	7.13551e-05	0.0376359	NA	NA	116.279	NA	42.8119	NA	2.71604	NA	1.4415	2	2	2	2	2	2	2	2	GPSM3_x000D_
11750531_a_at	1.18643e-07	5.7867e-05	NA	NA	306.479	NA	112.896	NA	2.7147	NA	1.44079	2	2	2	2	2	2	2	2	PYCARD_x000D_
11726469_s_at	9.49827e-11	1.1576e-08	NA	NA	1130.48	NA	416.484	NA	2.71434	NA	1.4406	2	2	2	2	2	2	2	2	C1orf106_x000D_
11718290_a_at	3.05736e-11	2.93956e-09	NA	NA	1437.04	NA	529.62	NA	2.71335	NA	1.44007	2	2	2	2	2	2	2	2	FXYD5_x000D_
11745731_x_at	2.93522e-08	1.13263e-05	NA	NA	386.521	NA	142.479	NA	2.71283	NA	1.4398	2	2	2	2	2	2	2	2	TNIP1_x000D_
11758653_s_at	0.700693	0.998569	NA	NA	19.1482	NA	7.05851	NA	2.71278	NA	1.43977	2	2	2	2	2	2	2	2	ELTD1_x000D_
11751016_s_at	6.78547e-06	0.00450125	NA	NA	163.879	NA	60.414	NA	2.7126	NA	1.43967	2	2	2	2	2	2	2	2	SOX7_x000D_
11754630_a_at	0.191898	0.964938	NA	NA	31.5961	NA	11.6489	NA	2.71236	NA	1.43955	2	2	2	2	2	2	2	2	MLKL_x000D_
11725385_at	6.3961e-14	1.89627e-12	NA	NA	6524.68	NA	2405.72	NA	2.71216	NA	1.43944	2	2	2	2	2	2	2	2	UGCG_x000D_
11726203_a_at	0.356604	0.988134	NA	NA	26.3451	NA	9.71469	NA	2.71188	NA	1.43929	2	2	2	2	2	2	2	2	BANK1_x000D_
11716151_a_at	7.07387e-10	1.3049e-07	NA	NA	757.203	NA	279.231	NA	2.71175	NA	1.43922	2	2	2	2	2	2	2	2	PMEPA1_x000D_
11742272_s_at	0.0295673	0.777739	NA	NA	46.562	NA	17.1768	NA	2.71074	NA	1.43869	2	2	2	2	2	2	2	2	TM6SF1_x000D_
11734720_a_at	2.43091e-07	0.000129672	NA	NA	273.028	NA	100.724	NA	2.71065	NA	1.43864	2	2	2	2	2	2	2	2	PPAP2C_x000D_
11721875_at	3.18341e-09	7.96554e-07	NA	NA	571.279	NA	210.822	NA	2.70977	NA	1.43817	2	2	2	2	2	2	2	2	SLC7A11_x000D_
11738195_a_at	0.00108559	0.23575	NA	NA	78.4083	NA	28.94	NA	2.70934	NA	1.43794	2	2	2	2	2	2	2	2	FGF1_x000D_
11753291_a_at	7.33201e-09	2.16254e-06	NA	NA	491.661	NA	181.479	NA	2.70919	NA	1.43786	2	2	2	2	2	2	2	2	CD44_x000D_
11723805_a_at	7.0637e-11	8.00003e-09	NA	NA	1202.41	NA	443.879	NA	2.70887	NA	1.43769	2	2	2	2	2	2	2	2	AKAP12_x000D_
11755024_a_at	0.00534735	0.484797	NA	NA	61.6838	NA	22.7741	NA	2.7085	NA	1.4375	2	2	2	2	2	2	2	2	MYEOV_x000D_
11762294_x_at	7.42166e-07	0.000441988	NA	NA	229.079	NA	84.6777	NA	2.7053	NA	1.43579	2	2	2	2	2	2	2	2	TRBC1_x000D_
11750455_x_at	0.000236162	0.0908322	NA	NA	97.8574	NA	36.1774	NA	2.70493	NA	1.43559	2	2	2	2	2	2	2	2	ETV7_x000D_
11728189_a_at	0.0106668	0.606739	NA	NA	55.2983	NA	20.4439	NA	2.70488	NA	1.43557	2	2	2	2	2	2	2	2	CXCR4_x000D_
11722769_at	1.96517e-07	0.000100228	NA	NA	282.479	NA	104.457	NA	2.70427	NA	1.43524	2	2	2	2	2	2	2	2	MMP24_x000D_
11716150_a_at	1.829e-07	9.218e-05	NA	NA	285.756	NA	105.7	NA	2.70347	NA	1.43481	2	2	2	2	2	2	2	2	PMEPA1_x000D_
11759373_a_at	4.7792e-11	4.83282e-09	NA	NA	1305.76	NA	484.789	NA	2.69346	NA	1.42946	2	2	2	2	2	2	2	2	CSRP1_x000D_
11747635_x_at	2.27492e-09	5.10153e-07	NA	NA	607.614	NA	225.658	NA	2.69263	NA	1.42902	2	2	2	2	2	2	2	2	PYGB_x000D_
11723282_a_at	1.28107e-07	5.90871e-05	NA	NA	302.679	NA	112.563	NA	2.68897	NA	1.42706	2	2	2	2	2	2	2	2	CEACAM1_x000D_
11720163_at	0.00498956	0.463559	NA	NA	62.3493	NA	23.2024	NA	2.68719	NA	1.4261	2	2	2	2	2	2	2	2	VEGFC_x000D_
11734853_x_at	0.0108871	0.600806	NA	NA	55.1157	NA	20.5543	NA	2.68147	NA	1.42302	2	2	2	2	2	2	2	2	SCEL_x000D_
11720875_at	0.00162771	0.28002	NA	NA	73.857	NA	27.5661	NA	2.67927	NA	1.42184	2	2	2	2	2	2	2	2	CORO2B_x000D_
11749367_a_at	4.27494e-11	4.09165e-09	NA	NA	1337.15	NA	499.279	NA	2.67817	NA	1.42125	2	2	2	2	2	2	2	2	FXYD5_x000D_
11721308_at	6.19566e-09	1.63004e-06	NA	NA	506.612	NA	189.279	NA	2.67654	NA	1.42037	2	2	2	2	2	2	2	2	PHLDA1_x000D_
11736507_s_at	3.84252e-13	1.46473e-11	NA	NA	4039.58	NA	1511.47	NA	2.67262	NA	1.41826	2	2	2	2	2	2	2	2	FRMD6_x000D_
11729843_s_at	0.302852	0.981893	NA	NA	27.7871	NA	10.4051	NA	2.67054	NA	1.41713	2	2	2	2	2	2	2	2	VNN1_x000D_
11744654_s_at	6.96441e-10	1.16307e-07	NA	NA	759.479	NA	284.4	NA	2.67046	NA	1.41709	2	2	2	2	2	2	2	2	CD44_x000D_
11754455_a_at	5.40795e-06	0.00322281	NA	NA	169.491	NA	63.5156	NA	2.6685	NA	1.41603	2	2	2	2	2	2	2	2	CABLES1_x000D_
11754219_a_at	2.86837e-10	3.96278e-08	NA	NA	903.371	NA	338.676	NA	2.66736	NA	1.41541	2	2	2	2	2	2	2	2	SIPA1L1_x000D_
11727675_at	0.0256306	0.741388	NA	NA	47.7458	NA	17.9055	NA	2.66655	NA	1.41497	2	2	2	2	2	2	2	2	MOCOS_x000D_
11747356_x_at	2.01702e-09	4.07085e-07	NA	NA	621.288	NA	233.634	NA	2.65924	NA	1.41101	2	2	2	2	2	2	2	2	FSCN1_x000D_
11757843_s_at	2.41195e-12	1.25757e-10	NA	NA	2560.52	NA	963.41	NA	2.65777	NA	1.41022	2	2	2	2	2	2	2	2	PEA15_x000D_
11730502_at	0.0456122	0.823478	NA	NA	43.0324	NA	16.1968	NA	2.65685	NA	1.40971	2	2	2	2	2	2	2	2	ACTRT3_x000D_
11720680_a_at	4.07936e-10	5.88343e-08	NA	NA	842.67	NA	317.439	NA	2.65459	NA	1.40849	2	2	2	2	2	2	2	2	DGKA_x000D_
11759565_a_at	8.09268e-08	3.17548e-05	NA	NA	326.279	NA	122.934	NA	2.65411	NA	1.40823	2	2	2	2	2	2	2	2	SPEG_x000D_
11751004_x_at	2.64168e-06	0.00149418	NA	NA	188.679	NA	71.1064	NA	2.65347	NA	1.40788	2	2	2	2	2	2	2	2	SH3BP4_x000D_
11717721_s_at	7.27484e-09	1.85765e-06	NA	NA	492.344	NA	185.626	NA	2.65235	NA	1.40727	2	2	2	2	2	2	2	2	ST6GAL1_x000D_
11715919_a_at	1.09456e-11	7.55686e-10	NA	NA	1802.68	NA	679.759	NA	2.65194	NA	1.40705	2	2	2	2	2	2	2	2	SH3BGRL3_x000D_
11722298_a_at	9.55883e-05	0.0416145	NA	NA	111.479	NA	42.0447	NA	2.65143	NA	1.40677	2	2	2	2	2	2	2	2	RAB7L1_x000D_
11718599_x_at	0.0007189	0.17035	NA	NA	83.2834	NA	31.4529	NA	2.64787	NA	1.40483	2	2	2	2	2	2	2	2	TM2D2_x000D_
11740170_s_at	1.24387e-07	5.1176e-05	NA	NA	304.131	NA	114.879	NA	2.64741	NA	1.40458	2	2	2	2	2	2	2	2	ARHGAP42_x000D_
11723679_s_at	0.436013	0.991315	NA	NA	24.4734	NA	9.24712	NA	2.6466	NA	1.40414	2	2	2	2	2	2	2	2	CD69_x000D_
11720703_at	5.46166e-09	1.30043e-06	NA	NA	518.162	NA	195.789	NA	2.64653	NA	1.4041	2	2	2	2	2	2	2	2	MYL4_x000D_
11715717_s_at	9.16219e-12	6.04172e-10	NA	NA	1876.59	NA	709.114	NA	2.64639	NA	1.40403	2	2	2	2	2	2	2	2	MSN_x000D_
11726855_at	0.0200409	0.693629	NA	NA	49.812	NA	18.8229	NA	2.64635	NA	1.404	2	2	2	2	2	2	2	2	ADAMTS5_x000D_
11729989_a_at	0.000671746	0.163009	NA	NA	84.1109	NA	31.788	NA	2.64599	NA	1.40381	2	2	2	2	2	2	2	2	CACNA1A_x000D_
11755719_a_at	2.08062e-12	1.03161e-10	NA	NA	2652.88	NA	1002.69	NA	2.64577	NA	1.40369	2	2	2	2	2	2	2	2	MLLT11_x000D_
11739641_a_at	6.25073e-10	9.6262e-08	NA	NA	775.479	NA	293.145	NA	2.64537	NA	1.40347	2	2	2	2	2	2	2	2	AFAP1_x000D_
11755947_x_at	1.71332e-09	3.2331e-07	NA	NA	640.422	NA	242.117	NA	2.64509	NA	1.40332	2	2	2	2	2	2	2	2	CMBL_x000D_
11729937_at	6.16504e-08	2.25984e-05	NA	NA	341.279	NA	129.041	NA	2.64473	NA	1.40312	2	2	2	2	2	2	2	2	NGF_x000D_
11721306_at	2.925e-11	2.41749e-09	NA	NA	1450.88	NA	548.594	NA	2.64472	NA	1.40312	2	2	2	2	2	2	2	2	PHLDA1_x000D_
11737299_at	2.59601e-06	0.00142908	NA	NA	189.176	NA	71.5675	NA	2.64332	NA	1.40235	2	2	2	2	2	2	2	2	RAB42_x000D_
11751511_a_at	0.000150181	0.0580969	NA	NA	104.454	NA	39.5213	NA	2.64299	NA	1.40217	2	2	2	2	2	2	2	2	ETV7_x000D_
11739277_at	9.02612e-07	0.000462973	NA	NA	222.247	NA	84.1213	NA	2.64198	NA	1.40162	2	2	2	2	2	2	2	2	SDC3_x000D_
11758317_s_at	4.60124e-07	0.000219627	NA	NA	246.813	NA	93.4975	NA	2.63978	NA	1.40042	2	2	2	2	2	2	2	2	DENND3_x000D_
11722095_a_at	0.00151589	0.256332	NA	NA	74.6404	NA	28.2765	NA	2.63966	NA	1.40035	2	2	2	2	2	2	2	2	KIF21B_x000D_
11728668_x_at	3.1966e-11	2.64974e-09	NA	NA	1423.28	NA	539.594	NA	2.63769	NA	1.39927	2	2	2	2	2	2	2	2	TRIM16_x000D_
11717567_a_at	2.0558e-12	1.00158e-10	NA	NA	2660.55	NA	1008.71	NA	2.63759	NA	1.39922	2	2	2	2	2	2	2	2	NQO1_x000D_
11739505_a_at	3.62935e-11	3.07045e-09	NA	NA	1384.88	NA	525.5	NA	2.63536	NA	1.398	2	2	2	2	2	2	2	2	LMCD1_x000D_
11753129_a_at	1.58213e-09	2.85885e-07	NA	NA	650.017	NA	246.794	NA	2.63384	NA	1.39717	2	2	2	2	2	2	2	2	TM4SF1_x000D_
11725609_a_at	0.000180117	0.0653736	NA	NA	101.754	NA	38.6356	NA	2.63369	NA	1.39709	2	2	2	2	2	2	2	2	DTNA_x000D_
11715451_a_at	2.32873e-12	1.15135e-10	NA	NA	2582.12	NA	980.679	NA	2.63299	NA	1.3967	2	2	2	2	2	2	2	2	COL4A2_x000D_
11740238_a_at	1.13444e-12	4.88515e-11	NA	NA	3075.07	NA	1169.08	NA	2.63033	NA	1.39525	2	2	2	2	2	2	2	2	SULF2_x000D_
11721950_at	2.65021e-07	0.000115498	NA	NA	269.296	NA	102.385	NA	2.63023	NA	1.39519	2	2	2	2	2	2	2	2	EFR3B_x000D_
11745316_x_at	0.00286967	0.346178	NA	NA	67.848	NA	25.8086	NA	2.6289	NA	1.39446	2	2	2	2	2	2	2	2	FAM25A_x000D_
11743197_at	5.77679e-05	0.0261266	NA	NA	119.879	NA	45.6343	NA	2.62694	NA	1.39338	2	2	2	2	2	2	2	2	TLR4_x000D_
11731650_a_at	0.00130879	0.232745	NA	NA	76.2789	NA	29.0409	NA	2.6266	NA	1.3932	2	2	2	2	2	2	2	2	LOC100653217_x000D_
11755054_x_at	0.0243448	0.717024	NA	NA	48.175	NA	18.3777	NA	2.62138	NA	1.39032	2	2	2	2	2	2	2	2	RUNX3_x000D_
11716684_a_at	1.38207e-08	3.65772e-06	NA	NA	439.879	NA	167.93	NA	2.61941	NA	1.38924	2	2	2	2	2	2	2	2	MYO1D_x000D_
11737878_a_at	1.77407e-09	3.15465e-07	NA	NA	636.279	NA	243.043	NA	2.61797	NA	1.38845	2	2	2	2	2	2	2	2	GALNT2_x000D_
11731100_a_at	0.00145706	0.243141	NA	NA	75.079	NA	28.6962	NA	2.61634	NA	1.38755	2	2	2	2	2	2	2	2	MFI2_x000D_
11758619_s_at	3.80452e-08	1.18231e-05	NA	NA	369.944	NA	141.601	NA	2.61259	NA	1.38548	2	2	2	2	2	2	2	2	LIF_x000D_
11756790_a_at	3.00016e-09	5.83005e-07	NA	NA	577.499	NA	221.09	NA	2.61205	NA	1.38518	2	2	2	2	2	2	2	2	ITGA3_x000D_
11752379_a_at	0.0213889	0.691279	NA	NA	49.2616	NA	18.8673	NA	2.61096	NA	1.38458	2	2	2	2	2	2	2	2	MCTP1_x000D_
11749983_a_at	0.000695918	0.157384	NA	NA	83.6788	NA	32.0545	NA	2.61052	NA	1.38434	2	2	2	2	2	2	2	2	SERPINB5_x000D_
11725746_a_at	5.45061e-07	0.000243927	NA	NA	240.353	NA	92.1203	NA	2.60912	NA	1.38356	2	2	2	2	2	2	2	2	PITPNC1_x000D_
11763248_x_at	9.81287e-11	9.559e-09	NA	NA	1122.88	NA	430.419	NA	2.6088	NA	1.38339	2	2	2	2	2	2	2	2	EIF4EBP1_x000D_
11731064_a_at	3.58919e-08	1.08947e-05	NA	NA	373.592	NA	143.279	NA	2.60745	NA	1.38264	2	2	2	2	2	2	2	2	SMOX_x000D_
11753139_s_at	8.88472e-06	0.00447736	NA	NA	157.479	NA	60.4625	NA	2.60457	NA	1.38104	2	2	2	2	2	2	2	2	ANXA8_x000D_
11715453_a_at	1.9641e-11	1.37848e-09	NA	NA	1582.7	NA	607.786	NA	2.60405	NA	1.38076	2	2	2	2	2	2	2	2	COL4A2_x000D_
11717886_a_at	9.48784e-14	2.52531e-12	NA	NA	5853.68	NA	2248.84	NA	2.60297	NA	1.38016	2	2	2	2	2	2	2	2	PLAU_x000D_
11754545_x_at	3.45659e-09	6.7337e-07	NA	NA	562.773	NA	216.279	NA	2.60207	NA	1.37966	2	2	2	2	2	2	2	2	PLAT_x000D_
11755325_s_at	0.00954827	0.542787	NA	NA	56.2939	NA	21.6455	NA	2.60073	NA	1.37891	2	2	2	2	2	2	2	2	NPTX1_x000D_
11721876_s_at	6.83116e-11	6.06084e-09	NA	NA	1210.88	NA	465.879	NA	2.59913	NA	1.37803	2	2	2	2	2	2	2	2	SLC7A11_x000D_
11721305_a_at	2.33614e-11	1.66868e-09	NA	NA	1523.62	NA	586.838	NA	2.59633	NA	1.37647	2	2	2	2	2	2	2	2	PHLDA1_x000D_
11727715_at	0.00433354	0.400358	NA	NA	63.719	NA	24.5451	NA	2.596	NA	1.37629	2	2	2	2	2	2	2	2	ITGA10_x000D_
11715542_s_at	5.85561e-07	0.000250956	NA	NA	237.679	NA	91.7509	NA	2.59048	NA	1.37322	2	2	2	2	2	2	2	2	THY1_x000D_
11733262_a_at	1.24362e-05	0.00596958	NA	NA	149.879	NA	57.8766	NA	2.58963	NA	1.37274	2	2	2	2	2	2	2	2	CELF2_x000D_
11739617_x_at	1.3268e-09	2.07519e-07	NA	NA	671.827	NA	259.479	NA	2.58914	NA	1.37247	2	2	2	2	2	2	2	2	CD44_x000D_
11750190_x_at	6.04756e-09	1.26878e-06	NA	NA	508.804	NA	196.515	NA	2.58914	NA	1.37247	2	2	2	2	2	2	2	2	CD44_x000D_
11716086_a_at	9.90078e-13	3.82831e-11	NA	NA	3180.28	NA	1230.28	NA	2.58501	NA	1.37017	2	2	2	2	2	2	2	2	PXDN_x000D_
11749335_x_at	3.73421e-07	0.000149941	NA	NA	255.054	NA	98.6788	NA	2.58469	NA	1.36999	2	2	2	2	2	2	2	2	LIMS2_x000D_
11737851_a_at	5.284e-11	4.30118e-09	NA	NA	1278.23	NA	494.879	NA	2.58291	NA	1.369	2	2	2	2	2	2	2	2	PPP1R18_x000D_
11755895_a_at	8.88261e-06	0.0041914	NA	NA	157.484	NA	61.0668	NA	2.57888	NA	1.36675	2	2	2	2	2	2	2	2	FAM129A_x000D_
11733273_a_at	0.000222863	0.0684876	NA	NA	98.6788	NA	38.2871	NA	2.57734	NA	1.36588	2	2	2	2	2	2	2	2	MICB_x000D_
11723059_a_at	9.4013e-08	3.06791e-05	NA	NA	318.347	NA	123.538	NA	2.57692	NA	1.36565	2	2	2	2	2	2	2	2	TAP2_x000D_
11722379_at	3.6843e-06	0.00171619	NA	NA	179.481	NA	69.688	NA	2.57549	NA	1.36485	2	2	2	2	2	2	2	2	GNG11_x000D_
11722043_a_at	1.00183e-08	2.2279e-06	NA	NA	465.307	NA	180.679	NA	2.57533	NA	1.36476	2	2	2	2	2	2	2	2	THBS3_x000D_
11719258_at	5.3922e-06	0.00252381	NA	NA	169.565	NA	65.8581	NA	2.5747	NA	1.3644	2	2	2	2	2	2	2	2	TICAM1_x000D_
11744999_a_at	1.78476e-06	0.000801395	NA	NA	200.215	NA	77.7876	NA	2.57387	NA	1.36394	2	2	2	2	2	2	2	2	TXNRD2_x000D_
11720616_a_at	0.000940287	0.177788	NA	NA	80.0789	NA	31.1268	NA	2.57267	NA	1.36326	2	2	2	2	2	2	2	2	DNM1_x000D_
11721307_at	3.17015e-09	5.62926e-07	NA	NA	571.714	NA	222.279	NA	2.57206	NA	1.36292	2	2	2	2	2	2	2	2	PHLDA1_x000D_
11717564_a_at	0.000110015	0.03932	NA	NA	109.244	NA	42.4772	NA	2.57181	NA	1.36279	2	2	2	2	2	2	2	2	EMP1_x000D_
11756220_x_at	6.57659e-08	1.97415e-05	NA	NA	337.644	NA	131.558	NA	2.56651	NA	1.35981	2	2	2	2	2	2	2	2	ROBO3_x000D_
11743218_s_at	0.00162444	0.240127	NA	NA	73.8791	NA	28.7948	NA	2.56571	NA	1.35936	2	2	2	2	2	2	2	2	RAET1K_x000D_
11763282_x_at	0.00329062	0.341673	NA	NA	66.4557	NA	25.9197	NA	2.5639	NA	1.35834	2	2	2	2	2	2	2	2	RPL23AP7_x000D_
11761629_x_at	0.0172697	0.633555	NA	NA	51.0807	NA	19.9455	NA	2.56102	NA	1.35672	2	2	2	2	2	2	2	2	SLC43A3_x000D_
11728245_a_at	0.0640068	0.842666	NA	NA	40.3239	NA	15.7545	NA	2.55952	NA	1.35587	2	2	2	2	2	2	2	2	ANGPT2_x000D_
11716639_a_at	1.87669e-12	7.73579e-11	NA	NA	2719.66	NA	1063.21	NA	2.55798	NA	1.35501	2	2	2	2	2	2	2	2	COL4A1_x000D_
11749809_a_at	1.79954e-07	6.09136e-05	NA	NA	286.503	NA	112.079	NA	2.55626	NA	1.35404	2	2	2	2	2	2	2	2	PLAT_x000D_
11718284_x_at	8.62025e-12	4.67738e-10	NA	NA	1902.75	NA	744.563	NA	2.55552	NA	1.35362	2	2	2	2	2	2	2	2	EIF4EBP1_x000D_
11754228_x_at	9.66234e-08	2.94175e-05	NA	NA	316.922	NA	124.279	NA	2.55009	NA	1.35055	2	2	2	2	2	2	2	2	RPL23AP7_x000D_
11758473_s_at	0.117649	0.909991	NA	NA	35.5075	NA	13.9339	NA	2.54828	NA	1.34953	2	2	2	2	2	2	2	2	LOC100996668_x000D_
11720400_at	2.47666e-06	0.00104819	NA	NA	190.524	NA	74.8456	NA	2.54555	NA	1.34798	2	2	2	2	2	2	2	2	NCS1_x000D_
11722880_a_at	2.69862e-08	6.60177e-06	NA	NA	392.079	NA	154.052	NA	2.5451	NA	1.34772	2	2	2	2	2	2	2	2	PHF19_x000D_
11753904_a_at	9.699e-07	0.000383121	NA	NA	219.797	NA	86.4137	NA	2.54354	NA	1.34684	2	2	2	2	2	2	2	2	CDC42EP2_x000D_
11728742_a_at	0.000144949	0.0459894	NA	NA	104.989	NA	41.2852	NA	2.54302	NA	1.34654	2	2	2	2	2	2	2	2	ARAP3_x000D_
11747355_a_at	1.64219e-10	1.51937e-08	NA	NA	1010.44	NA	397.601	NA	2.54135	NA	1.34559	2	2	2	2	2	2	2	2	FSCN1_x000D_
11719177_x_at	5.7269e-07	0.000213601	NA	NA	238.504	NA	93.866	NA	2.5409	NA	1.34534	2	2	2	2	2	2	2	2	PVR_x000D_
11719730_at	1.9529e-09	2.91319e-07	NA	NA	625.022	NA	246.072	NA	2.54	NA	1.34483	2	2	2	2	2	2	2	2	INA_x000D_
11719378_a_at	4.45862e-08	1.1697e-05	NA	NA	360.219	NA	141.819	NA	2.53999	NA	1.34482	2	2	2	2	2	2	2	2	RAP1GDS1_x000D_
11735692_a_at	1.16846e-07	3.55789e-05	NA	NA	307.241	NA	120.962	NA	2.53999	NA	1.34482	2	2	2	2	2	2	2	2	RAP1GDS1_x000D_
11728117_a_at	0.00788195	0.480823	NA	NA	58.0426	NA	22.8536	NA	2.53976	NA	1.34469	2	2	2	2	2	2	2	2	ADAMTSL3_x000D_
11736207_a_at	0.129246	0.917246	NA	NA	34.7623	NA	13.6968	NA	2.53799	NA	1.34368	2	2	2	2	2	2	2	2	PLXNC1_x000D_
11754887_a_at	7.23097e-08	2.02514e-05	NA	NA	332.39	NA	131.079	NA	2.5358	NA	1.34244	2	2	2	2	2	2	2	2	MSRB3_x000D_
11743675_x_at	2.41182e-09	3.69572e-07	NA	NA	601.101	NA	237.15	NA	2.53469	NA	1.34181	2	2	2	2	2	2	2	2	ABL2_x000D_
11732465_a_at	7.30532e-06	0.00307124	NA	NA	162.098	NA	63.9721	NA	2.53388	NA	1.34135	2	2	2	2	2	2	2	2	USP44_x000D_
11715794_x_at	9.09614e-05	0.0306002	NA	NA	112.279	NA	44.4047	NA	2.52853	NA	1.3383	2	2	2	2	2	2	2	2	ACTG2_x000D_
11756230_a_at	2.13086e-12	8.46625e-11	NA	NA	2637.71	NA	1043.78	NA	2.52707	NA	1.33747	2	2	2	2	2	2	2	2	FLNB_x000D_
11729027_a_at	0.119587	0.907902	NA	NA	35.3781	NA	14	NA	2.527	NA	1.33743	2	2	2	2	2	2	2	2	RNF175_x000D_
11754466_a_at	1.61364e-12	6.10171e-11	NA	NA	2821.01	NA	1116.37	NA	2.52694	NA	1.33739	2	2	2	2	2	2	2	2	SH3BP4_x000D_
11742043_a_at	8.36264e-08	2.33587e-05	NA	NA	324.523	NA	128.433	NA	2.52679	NA	1.3373	2	2	2	2	2	2	2	2	CD44_x000D_
11730948_x_at	1.56372e-06	0.00061016	NA	NA	204.285	NA	80.8788	NA	2.52581	NA	1.33675	2	2	2	2	2	2	2	2	MRPL52_x000D_
11722160_a_at	7.01207e-10	8.28492e-08	NA	NA	758.482	NA	300.309	NA	2.52567	NA	1.33667	2	2	2	2	2	2	2	2	GRB10_x000D_
11715442_s_at	1.24628e-13	3.04669e-12	NA	NA	5436.01	NA	2152.56	NA	2.52538	NA	1.3365	2	2	2	2	2	2	2	2	CTGF_x000D_
11753830_a_at	3.60775e-10	3.74249e-08	NA	NA	863.279	NA	341.887	NA	2.52504	NA	1.33631	2	2	2	2	2	2	2	2	MLLT11_x000D_
11717800_a_at	5.29722e-07	0.000186047	NA	NA	241.427	NA	95.7162	NA	2.52233	NA	1.33475	2	2	2	2	2	2	2	2	ATF5_x000D_
11722348_a_at	0.00321621	0.32072	NA	NA	66.6868	NA	26.4515	NA	2.5211	NA	1.33405	2	2	2	2	2	2	2	2	REPS2_x000D_
11734702_a_at	4.78657e-08	1.20114e-05	NA	NA	355.967	NA	141.279	NA	2.51961	NA	1.3332	2	2	2	2	2	2	2	2	DKK3_x000D_
11747499_a_at	9.10426e-06	0.00367486	NA	NA	156.913	NA	62.2837	NA	2.51933	NA	1.33304	2	2	2	2	2	2	2	2	ICAM1_x000D_
11720563_at	0.000305761	0.0768582	NA	NA	94.277	NA	37.4248	NA	2.51911	NA	1.33291	2	2	2	2	2	2	2	2	PLXNA2_x000D_
11757877_a_at	6.74544e-05	0.0231508	NA	NA	117.226	NA	46.5836	NA	2.51646	NA	1.3314	2	2	2	2	2	2	2	2	KIF1A_x000D_
11717829_s_at	4.42031e-10	4.65198e-08	NA	NA	829.521	NA	329.863	NA	2.51475	NA	1.33041	2	2	2	2	2	2	2	2	TSC22D3_x000D_
11754119_a_at	7.58977e-11	5.68851e-09	NA	NA	1184.48	NA	471.084	NA	2.51437	NA	1.3302	2	2	2	2	2	2	2	2	PLAU_x000D_
11756884_a_at	0.11211	0.898659	NA	NA	35.8891	NA	14.2827	NA	2.51276	NA	1.32927	2	2	2	2	2	2	2	2	C15orf52_x000D_
11722970_a_at	0.000204938	0.0561486	NA	NA	99.8788	NA	39.7778	NA	2.51092	NA	1.32821	2	2	2	2	2	2	2	2	CREB5_x000D_
11741157_a_at	0.0767967	0.853604	NA	NA	38.8794	NA	15.4911	NA	2.50978	NA	1.32756	2	2	2	2	2	2	2	2	MB21D1_x000D_
11750987_x_at	8.20547e-08	2.16308e-05	NA	NA	325.537	NA	129.85	NA	2.50702	NA	1.32597	2	2	2	2	2	2	2	2	TNIP1_x000D_
11722583_a_at	5.94269e-12	2.70102e-10	NA	NA	2071.88	NA	827.987	NA	2.50231	NA	1.32326	2	2	2	2	2	2	2	2	IGFBP2_x000D_
11743969_s_at	1.01027e-12	3.34406e-11	NA	NA	3164.41	NA	1265.86	NA	2.4998	NA	1.32181	2	2	2	2	2	2	2	2	ACTN1_x000D_
11749789_a_at	6.98916e-11	4.98449e-09	NA	NA	1205.09	NA	482.155	NA	2.49938	NA	1.32157	2	2	2	2	2	2	2	2	TP53I3_x000D_
11733373_at	0.00180377	0.230709	NA	NA	72.7384	NA	29.11	NA	2.49874	NA	1.3212	2	2	2	2	2	2	2	2	JAK2_x000D_
11750325_at	0.0295673	0.703354	NA	NA	46.562	NA	18.6387	NA	2.49814	NA	1.32085	2	2	2	2	2	2	2	2	LOC151760_x000D_
11758323_s_at	2.48115e-08	5.25922e-06	NA	NA	397.73	NA	159.237	NA	2.49772	NA	1.32061	2	2	2	2	2	2	2	2	LOC101060281_x000D_
11738153_x_at	0.00117147	0.17974	NA	NA	77.5352	NA	31.0433	NA	2.49765	NA	1.32057	2	2	2	2	2	2	2	2	RBM24_x000D_
11720496_at	0.309445	0.974025	NA	NA	27.6002	NA	11.056	NA	2.49639	NA	1.31984	2	2	2	2	2	2	2	2	GZMA_x000D_
11733261_a_at	0.000459612	0.0977966	NA	NA	88.8788	NA	35.6259	NA	2.49478	NA	1.31891	2	2	2	2	2	2	2	2	CELF2_x000D_
11738808_a_at	1.23342e-08	2.28726e-06	NA	NA	448.679	NA	179.976	NA	2.493	NA	1.31788	2	2	2	2	2	2	2	2	OSBPL10_x000D_
11745721_s_at	5.01429e-07	0.000161152	NA	NA	243.51	NA	97.6788	NA	2.49296	NA	1.31786	2	2	2	2	2	2	2	2	CYP1B1_x000D_
11723820_a_at	0.0587747	0.81027	NA	NA	41.0025	NA	16.4892	NA	2.48663	NA	1.31419	2	2	2	2	2	2	2	2	SMURF2_x000D_
11741878_a_at	4.01484e-06	0.00146571	NA	NA	177.188	NA	71.3053	NA	2.48493	NA	1.3132	2	2	2	2	2	2	2	2	PML_x000D_
11743071_a_at	0.000941364	0.153881	NA	NA	80.0654	NA	32.2249	NA	2.48458	NA	1.313	2	2	2	2	2	2	2	2	LPAR6_x000D_
11730729_a_at	1.3866e-09	1.6831e-07	NA	NA	666.283	NA	268.184	NA	2.48443	NA	1.31291	2	2	2	2	2	2	2	2	TAP1_x000D_
11744435_a_at	3.54725e-09	5.12676e-07	NA	NA	560.13	NA	225.487	NA	2.48409	NA	1.31272	2	2	2	2	2	2	2	2	DUSP6_x000D_
11757351_a_at	5.06433e-11	3.27571e-09	NA	NA	1289.79	NA	519.45	NA	2.48299	NA	1.31208	2	2	2	2	2	2	2	2	TAP1_x000D_
11736656_a_at	0.00534735	0.386342	NA	NA	61.6838	NA	24.8602	NA	2.48123	NA	1.31106	2	2	2	2	2	2	2	2	GPR176_x000D_
11739606_x_at	1.16864e-05	0.00424095	NA	NA	151.253	NA	60.9589	NA	2.48123	NA	1.31106	2	2	2	2	2	2	2	2	CCDC88A_x000D_
11722852_s_at	0.00145706	0.198865	NA	NA	75.079	NA	30.2663	NA	2.48062	NA	1.3107	2	2	2	2	2	2	2	2	BIRC3_x000D_
11731606_at	3.41973e-05	0.0116239	NA	NA	129.327	NA	52.1583	NA	2.47951	NA	1.31005	2	2	2	2	2	2	2	2	SCIN_x000D_
11732933_a_at	0.000108678	0.0316501	NA	NA	109.436	NA	44.1438	NA	2.47908	NA	1.30981	2	2	2	2	2	2	2	2	LOC100506403_x000D_
11749539_x_at	0.000184556	0.0483059	NA	NA	101.398	NA	40.913	NA	2.47839	NA	1.3094	2	2	2	2	2	2	2	2	MICB_x000D_
11717720_a_at	4.39566e-08	9.69714e-06	NA	NA	361.079	NA	145.707	NA	2.47812	NA	1.30925	2	2	2	2	2	2	2	2	ST6GAL1_x000D_
11732553_a_at	0.0274376	0.679988	NA	NA	47.1799	NA	19.0797	NA	2.47278	NA	1.30613	2	2	2	2	2	2	2	2	ENKUR_x000D_
11716685_s_at	3.81791e-05	0.0125611	NA	NA	127.279	NA	51.5152	NA	2.4707	NA	1.30492	2	2	2	2	2	2	2	2	MYO1D_x000D_
11715274_x_at	0.0158359	0.578133	NA	NA	51.8266	NA	20.9778	NA	2.47054	NA	1.30483	2	2	2	2	2	2	2	2	TPM2_x000D_
11759440_at	2.6224e-08	5.17556e-06	NA	NA	393.995	NA	159.61	NA	2.46848	NA	1.30363	2	2	2	2	2	2	2	2	GLS_x000D_
11746228_a_at	3.28572e-05	0.0108536	NA	NA	130.079	NA	52.7305	NA	2.46686	NA	1.30268	2	2	2	2	2	2	2	2	AHNAK2_x000D_
11739823_a_at	3.11679e-05	0.0103132	NA	NA	131.079	NA	53.1591	NA	2.46578	NA	1.30205	2	2	2	2	2	2	2	2	CPNE8_x000D_
11731394_a_at	1.04641e-14	1.58945e-13	NA	NA	10995.6	NA	4461.08	NA	2.46479	NA	1.30146	2	2	2	2	2	2	2	2	VIM_x000D_
11744263_s_at	0.00231447	0.250837	NA	NA	70.0796	NA	28.4491	NA	2.46333	NA	1.30061	2	2	2	2	2	2	2	2	RAC2_x000D_
11744618_a_at	8.74971e-09	1.40733e-06	NA	NA	476.526	NA	193.484	NA	2.46287	NA	1.30034	2	2	2	2	2	2	2	2	DUSP6_x000D_
11715430_a_at	1.13435e-12	3.55958e-11	NA	NA	3075.13	NA	1249.28	NA	2.46152	NA	1.29955	2	2	2	2	2	2	2	2	AKR1B1_x000D_
11738258_at	1.81425e-10	1.40602e-08	NA	NA	990.255	NA	402.879	NA	2.45795	NA	1.29745	2	2	2	2	2	2	2	2	CXorf49_x000D_
11756182_s_at	5.70468e-13	1.58292e-11	NA	NA	3651.58	NA	1486.12	NA	2.45713	NA	1.29697	2	2	2	2	2	2	2	2	PSAT1_x000D_
11724888_a_at	2.55538e-08	4.86157e-06	NA	NA	395.736	NA	161.075	NA	2.45684	NA	1.2968	2	2	2	2	2	2	2	2	CARD10_x000D_
11758222_s_at	1.61211e-11	7.96728e-10	NA	NA	1653.28	NA	673.033	NA	2.45646	NA	1.29658	2	2	2	2	2	2	2	2	SLC20A1_x000D_
11755364_a_at	0.0333156	0.70767	NA	NA	45.5814	NA	18.5566	NA	2.45635	NA	1.29652	2	2	2	2	2	2	2	2	MAMLD1_x000D_
11720218_a_at	1.36023e-06	0.000430302	NA	NA	208.679	NA	85.0006	NA	2.45503	NA	1.29574	2	2	2	2	2	2	2	2	MAP3K3_x000D_
11743151_a_at	0.00407404	0.330315	NA	NA	64.3257	NA	26.2048	NA	2.45472	NA	1.29556	2	2	2	2	2	2	2	2	GLS_x000D_
11715388_s_at	3.78894e-13	9.74425e-12	NA	NA	4054.22	NA	1653.28	NA	2.45223	NA	1.2941	2	2	2	2	2	2	2	2	CDKN1A_x000D_
11723006_a_at	5.29301e-12	2.12238e-10	NA	NA	2128.08	NA	868.1	NA	2.45142	NA	1.29362	2	2	2	2	2	2	2	2	S100A4_x000D_
11722344_s_at	8.88472e-06	0.00297299	NA	NA	157.479	NA	64.2816	NA	2.44983	NA	1.29268	2	2	2	2	2	2	2	2	GNB5_x000D_
11731879_a_at	0.435279	0.985789	NA	NA	24.4897	NA	10.0007	NA	2.4488	NA	1.29207	2	2	2	2	2	2	2	2	NLRP1_x000D_
11744664_a_at	2.98434e-05	0.00944262	NA	NA	131.908	NA	53.9037	NA	2.4471	NA	1.29107	2	2	2	2	2	2	2	2	ADAMTS12_x000D_
11727016_s_at	3.98055e-06	0.00130154	NA	NA	177.416	NA	72.5432	NA	2.44566	NA	1.29022	2	2	2	2	2	2	2	2	PAPPA_x000D_
11722850_a_at	1.23328e-05	0.00403144	NA	NA	150.062	NA	61.4251	NA	2.44302	NA	1.28866	2	2	2	2	2	2	2	2	BIRC3_x000D_
11739206_a_at	7.45096e-09	1.09565e-06	NA	NA	490.259	NA	200.899	NA	2.44032	NA	1.28707	2	2	2	2	2	2	2	2	TTL_x000D_
11728828_at	9.09061e-13	2.63343e-11	NA	NA	3248.41	NA	1331.74	NA	2.43921	NA	1.28642	2	2	2	2	2	2	2	2	F2RL1_x000D_
11754978_a_at	1.68314e-09	1.88291e-07	NA	NA	642.548	NA	263.479	NA	2.43871	NA	1.28612	2	2	2	2	2	2	2	2	BMP1_x000D_
11719441_a_at	1.24805e-07	2.8552e-05	NA	NA	303.965	NA	124.808	NA	2.43545	NA	1.28419	2	2	2	2	2	2	2	2	WNT5B_x000D_
11739976_a_at	0.00682504	0.407554	NA	NA	59.3772	NA	24.386	NA	2.43488	NA	1.28385	2	2	2	2	2	2	2	2	ITGA11_x000D_
11724458_at	0.00162444	0.195801	NA	NA	73.8791	NA	30.3861	NA	2.43135	NA	1.28175	2	2	2	2	2	2	2	2	HCN4_x000D_
11756146_x_at	4.93259e-12	1.87222e-10	NA	NA	2163.19	NA	889.879	NA	2.43088	NA	1.28148	2	2	2	2	2	2	2	2	S100A4_x000D_
11728808_at	0.00859631	0.446621	NA	NA	57.2475	NA	23.5513	NA	2.43076	NA	1.28141	2	2	2	2	2	2	2	2	CHAC2_x000D_
11725964_a_at	1.0173e-12	2.94646e-11	NA	NA	3158.98	NA	1300.28	NA	2.42946	NA	1.28064	2	2	2	2	2	2	2	2	CAV2_x000D_
11727552_at	1.40421e-11	6.36808e-10	NA	NA	1704.82	NA	702.079	NA	2.42825	NA	1.27992	2	2	2	2	2	2	2	2	FZD2_x000D_
11723927_at	0.0818038	0.840301	NA	NA	38.3798	NA	15.8103	NA	2.42752	NA	1.27948	2	2	2	2	2	2	2	2	PNMA2_x000D_
11751633_x_at	8.45965e-14	1.64505e-12	NA	NA	6040.3	NA	2488.28	NA	2.4275	NA	1.27947	2	2	2	2	2	2	2	2	PRSS23_x000D_
11739575_a_at	0.000620975	0.10555	NA	NA	85.0788	NA	35.0561	NA	2.42693	NA	1.27913	2	2	2	2	2	2	2	2	CABLES1_x000D_
11716494_a_at	4.73596e-09	6.18722e-07	NA	NA	531.599	NA	219.09	NA	2.4264	NA	1.27882	2	2	2	2	2	2	2	2	MAP4_x000D_
11727666_at	0.00010938	0.0280732	NA	NA	109.335	NA	45.0738	NA	2.42568	NA	1.27839	2	2	2	2	2	2	2	2	TWIST1_x000D_
11735900_s_at	0.000292581	0.061103	NA	NA	94.8788	NA	39.1423	NA	2.42395	NA	1.27736	2	2	2	2	2	2	2	2	HS3ST4_x000D_
11752224_a_at	1.2976e-05	0.00402051	NA	NA	148.947	NA	61.4501	NA	2.42387	NA	1.27732	2	2	2	2	2	2	2	2	SLFN5_x000D_
11749254_a_at	7.85364e-14	1.49986e-12	NA	NA	6164.9	NA	2543.73	NA	2.42356	NA	1.27713	2	2	2	2	2	2	2	2	PRSS23_x000D_
11763281_s_at	0.000336832	0.0677395	NA	NA	92.968	NA	38.3693	NA	2.42298	NA	1.27678	2	2	2	2	2	2	2	2	RPL23AP7_x000D_
11721759_a_at	3.95631e-09	4.95685e-07	NA	NA	549.147	NA	226.657	NA	2.42281	NA	1.27668	2	2	2	2	2	2	2	2	ASAP3_x000D_
11729899_a_at	0.0924813	0.855479	NA	NA	37.4102	NA	15.445	NA	2.42215	NA	1.27629	2	2	2	2	2	2	2	2	C4BPB_x000D_
11718064_a_at	8.09622e-12	3.28827e-10	NA	NA	1930.09	NA	796.879	NA	2.42207	NA	1.27624	2	2	2	2	2	2	2	2	S100A4_x000D_
11759319_at	0.00617285	0.383938	NA	NA	60.3197	NA	24.915	NA	2.42102	NA	1.27562	2	2	2	2	2	2	2	2	VCPIP1_x000D_
11745892_a_at	1.96919e-13	4.30752e-12	NA	NA	4810.26	NA	1987.29	NA	2.42052	NA	1.27532	2	2	2	2	2	2	2	2	MTHFD2_x000D_
11726830_at	4.19855e-07	0.000107127	NA	NA	250.389	NA	103.479	NA	2.41972	NA	1.27484	2	2	2	2	2	2	2	2	ANTXR1_x000D_
11718324_s_at	2.39276e-09	2.70869e-07	NA	NA	601.981	NA	248.879	NA	2.41877	NA	1.27427	2	2	2	2	2	2	2	2	SESN2_x000D_
11760540_at	7.24342e-05	0.019351	NA	NA	116.027	NA	48.0058	NA	2.41694	NA	1.27318	2	2	2	2	2	2	2	2	PTCHD4_x000D_
11720551_a_at	3.15793e-06	0.000942216	NA	NA	183.679	NA	76.0018	NA	2.41677	NA	1.27308	2	2	2	2	2	2	2	2	IFFO1_x000D_
11748032_x_at	0.00901978	0.448011	NA	NA	56.8097	NA	23.5224	NA	2.41513	NA	1.2721	2	2	2	2	2	2	2	2	ALPL_x000D_
11754357_a_at	2.47645e-13	5.53223e-12	NA	NA	4528.28	NA	1877.1	NA	2.41237	NA	1.27045	2	2	2	2	2	2	2	2	FLNB_x000D_
11744003_x_at	1.84814e-13	3.92231e-12	NA	NA	4891.86	NA	2030.48	NA	2.40922	NA	1.26856	2	2	2	2	2	2	2	2	MTHFD2_x000D_
11744746_x_at	3.00984e-08	5.14301e-06	NA	NA	384.879	NA	159.757	NA	2.40915	NA	1.26852	2	2	2	2	2	2	2	2	TNIP1_x000D_
11746957_a_at	5.34705e-05	0.014519	NA	NA	121.225	NA	50.3252	NA	2.40883	NA	1.26834	2	2	2	2	2	2	2	2	TNFRSF10C_x000D_
11754593_x_at	7.08256e-14	1.29663e-12	NA	NA	6343.08	NA	2634.08	NA	2.40808	NA	1.26788	2	2	2	2	2	2	2	2	TUBB3_x000D_
11726888_a_at	3.07102e-06	0.000889497	NA	NA	184.45	NA	76.6329	NA	2.40694	NA	1.2672	2	2	2	2	2	2	2	2	PORCN_x000D_
11729673_s_at	2.51376e-06	0.000719003	NA	NA	190.097	NA	79.0048	NA	2.40614	NA	1.26672	2	2	2	2	2	2	2	2	FAM200B_x000D_
11721846_a_at	5.13019e-11	2.7847e-09	NA	NA	1286.26	NA	534.792	NA	2.40515	NA	1.26613	2	2	2	2	2	2	2	2	MFAP5_x000D_
11733000_at	3.76444e-07	9.08875e-05	NA	NA	254.73	NA	105.911	NA	2.40514	NA	1.26612	2	2	2	2	2	2	2	2	ICAM1_x000D_
11728827_at	7.15841e-13	1.86563e-11	NA	NA	3448.32	NA	1434.08	NA	2.40455	NA	1.26577	2	2	2	2	2	2	2	2	F2RL1_x000D_
11720149_a_at	7.55987e-06	0.00222197	NA	NA	161.279	NA	67.1042	NA	2.40341	NA	1.26508	2	2	2	2	2	2	2	2	C1orf116_x000D_
11758002_s_at	0.0456122	0.741388	NA	NA	43.0324	NA	17.9055	NA	2.40331	NA	1.26502	2	2	2	2	2	2	2	2	SPHKAP_x000D_
11733802_a_at	1.39365e-09	1.36993e-07	NA	NA	665.649	NA	277.079	NA	2.40238	NA	1.26447	2	2	2	2	2	2	2	2	CPPED1_x000D_
11733803_x_at	3.01617e-09	3.40748e-07	NA	NA	576.937	NA	240.152	NA	2.40238	NA	1.26447	2	2	2	2	2	2	2	2	CPPED1_x000D_
11743367_a_at	1.86237e-05	0.00536823	NA	NA	141.279	NA	58.8223	NA	2.40179	NA	1.26411	2	2	2	2	2	2	2	2	PLCB4_x000D_
11750443_x_at	2.45232e-07	5.55631e-05	NA	NA	272.646	NA	113.548	NA	2.40116	NA	1.26373	2	2	2	2	2	2	2	2	TNIP1_x000D_
11758009_s_at	0.000674998	0.106097	NA	NA	84.0518	NA	35.0175	NA	2.40028	NA	1.2632	2	2	2	2	2	2	2	2	AMPD3_x000D_
11727707_a_at	7.19302e-08	1.36905e-05	NA	NA	332.679	NA	138.645	NA	2.3995	NA	1.26274	2	2	2	2	2	2	2	2	BBC3_x000D_
11716364_s_at	1.19133e-11	4.90925e-10	NA	NA	1768.68	NA	737.703	NA	2.39755	NA	1.26156	2	2	2	2	2	2	2	2	ASNS_x000D_
11715329_at	0.0316115	0.673519	NA	NA	46.0119	NA	19.201	NA	2.39633	NA	1.26083	2	2	2	2	2	2	2	2	SLC6A15_x000D_
11719379_a_at	1.00104e-06	0.000260274	NA	NA	218.73	NA	91.2788	NA	2.39628	NA	1.2608	2	2	2	2	2	2	2	2	RAP1GDS1_x000D_
11724778_at	2.50009e-05	0.00698648	NA	NA	135.346	NA	56.4939	NA	2.39575	NA	1.26048	2	2	2	2	2	2	2	2	PGM2L1_x000D_
11716630_a_at	1.80463e-06	0.000488447	NA	NA	199.879	NA	83.483	NA	2.39425	NA	1.25957	2	2	2	2	2	2	2	2	ANGPTL4_x000D_
11731607_a_at	0.000133169	0.0306002	NA	NA	106.279	NA	44.4047	NA	2.39341	NA	1.25907	2	2	2	2	2	2	2	2	SCIN_x000D_
11740486_a_at	0.0269496	0.642416	NA	NA	47.3287	NA	19.7808	NA	2.39265	NA	1.25861	2	2	2	2	2	2	2	2	RUNX3_x000D_
11739483_a_at	0.000412608	0.0736722	NA	NA	90.2788	NA	37.7412	NA	2.39205	NA	1.25825	2	2	2	2	2	2	2	2	CCDC88A_x000D_
11744584_a_at	2.91968e-09	3.18524e-07	NA	NA	580.378	NA	242.679	NA	2.39155	NA	1.25794	2	2	2	2	2	2	2	2	HYI_x000D_
11730739_a_at	2.44269e-10	1.70053e-08	NA	NA	932.771	NA	390.079	NA	2.39124	NA	1.25776	2	2	2	2	2	2	2	2	PDLIM4_x000D_
11721621_a_at	0.024306	0.622042	NA	NA	48.1883	NA	20.1594	NA	2.39037	NA	1.25723	2	2	2	2	2	2	2	2	KATNAL1_x000D_
11739204_a_at	3.16158e-08	5.16033e-06	NA	NA	381.685	NA	159.679	NA	2.39033	NA	1.25721	2	2	2	2	2	2	2	2	TTL_x000D_
11723123_at	3.7659e-09	4.2789e-07	NA	NA	554.079	NA	231.844	NA	2.38988	NA	1.25694	2	2	2	2	2	2	2	2	SH3PXD2B_x000D_
11759343_x_at	0.0819118	0.829666	NA	NA	38.3693	NA	16.0566	NA	2.38963	NA	1.25679	2	2	2	2	2	2	2	2	FMN1_x000D_
11740143_s_at	0.000112502	0.026304	NA	NA	108.892	NA	45.5814	NA	2.38896	NA	1.25638	2	2	2	2	2	2	2	2	BEND6_x000D_
11757050_x_at	1.06036e-13	1.99334e-12	NA	NA	5679.1	NA	2377.48	NA	2.3887	NA	1.25623	2	2	2	2	2	2	2	2	TAGLN2_x000D_
11758216_s_at	1.2191e-10	7.42384e-09	NA	NA	1073.78	NA	449.679	NA	2.38788	NA	1.25573	2	2	2	2	2	2	2	2	SOX9_x000D_
11718952_at	5.17765e-07	0.000122998	NA	NA	242.291	NA	101.479	NA	2.3876	NA	1.25556	2	2	2	2	2	2	2	2	EPB41L5_x000D_
11725965_a_at	3.64955e-10	2.70204e-08	NA	NA	861.321	NA	360.879	NA	2.38673	NA	1.25504	2	2	2	2	2	2	2	2	CAV2_x000D_
11729334_a_at	3.64955e-10	2.70204e-08	NA	NA	861.321	NA	360.879	NA	2.38673	NA	1.25504	2	2	2	2	2	2	2	2	CAV2_x000D_
11744505_x_at	5.81613e-06	0.00160797	NA	NA	167.668	NA	70.352	NA	2.38328	NA	1.25295	2	2	2	2	2	2	2	2	TP53I11_x000D_
11720277_a_at	4.19524e-09	4.75913e-07	NA	NA	543.352	NA	228.079	NA	2.3823	NA	1.25235	2	2	2	2	2	2	2	2	OLFML2A_x000D_
11748518_a_at	1.51663e-09	1.4252e-07	NA	NA	655.179	NA	275.343	NA	2.3795	NA	1.25066	2	2	2	2	2	2	2	2	CSRP1_x000D_
11716055_s_at	3.39697e-08	5.43421e-06	NA	NA	377.079	NA	158.479	NA	2.37936	NA	1.25058	2	2	2	2	2	2	2	2	STMN3_x000D_
11763406_s_at	0.00383008	0.289358	NA	NA	64.9364	NA	27.2996	NA	2.37866	NA	1.25015	2	2	2	2	2	2	2	2	BICC1_x000D_
11727167_at	0.277358	0.9584	NA	NA	28.5421	NA	12.0112	NA	2.37629	NA	1.24871	2	2	2	2	2	2	2	2	STRIP2_x000D_
11725642_at	8.26826e-07	0.000197983	NA	NA	225.279	NA	94.8788	NA	2.37439	NA	1.24755	2	2	2	2	2	2	2	2	EFHD2_x000D_
11755923_x_at	0.0012426	0.150791	NA	NA	76.865	NA	32.3784	NA	2.37396	NA	1.2473	2	2	2	2	2	2	2	2	ARHGEF28_x000D_
11728867_a_at	5.40214e-07	0.000123357	NA	NA	240.688	NA	101.437	NA	2.37279	NA	1.24658	2	2	2	2	2	2	2	2	PCK2_x000D_
11736262_at	0.0572283	0.768272	NA	NA	41.215	NA	17.37	NA	2.37277	NA	1.24657	2	2	2	2	2	2	2	2	INHBE_x000D_
11734824_at	0.000763138	0.109097	NA	NA	82.561	NA	34.8091	NA	2.37182	NA	1.24599	2	2	2	2	2	2	2	2	SPRED1_x000D_
11750454_a_at	0.000189947	0.0388018	NA	NA	100.978	NA	42.5786	NA	2.37157	NA	1.24585	2	2	2	2	2	2	2	2	ETV7_x000D_
11719729_at	3.5403e-05	0.00905042	NA	NA	128.679	NA	54.264	NA	2.37135	NA	1.24571	2	2	2	2	2	2	2	2	INA_x000D_
11751164_a_at	2.23488e-07	4.56246e-05	NA	NA	276.719	NA	116.765	NA	2.36989	NA	1.24482	2	2	2	2	2	2	2	2	CPPED1_x000D_
11758233_s_at	0.425282	0.981629	NA	NA	24.7128	NA	10.4301	NA	2.36938	NA	1.24451	2	2	2	2	2	2	2	2	VNN1_x000D_
11718981_a_at	6.85705e-14	1.16328e-12	NA	NA	6400.08	NA	2703.86	NA	2.36701	NA	1.24307	2	2	2	2	2	2	2	2	TAGLN2_x000D_
11733557_at	7.16271e-07	0.000164201	NA	NA	230.344	NA	97.4205	NA	2.36443	NA	1.24149	2	2	2	2	2	2	2	2	SHISA9_x000D_
11722691_at	3.46804e-09	3.62319e-07	NA	NA	562.435	NA	237.879	NA	2.36438	NA	1.24146	2	2	2	2	2	2	2	2	AVEN_x000D_
11728156_s_at	2.07497e-08	2.92423e-06	NA	NA	410.079	NA	173.554	NA	2.36283	NA	1.24051	2	2	2	2	2	2	2	2	LACC1_x000D_
11733997_a_at	0.381682	0.976256	NA	NA	25.7264	NA	10.8881	NA	2.3628	NA	1.2405	2	2	2	2	2	2	2	2	SERPINB7_x000D_
11734553_s_at	8.51155e-06	0.00221792	NA	NA	158.479	NA	67.1222	NA	2.36105	NA	1.23943	2	2	2	2	2	2	2	2	ANXA8_x000D_
11723032_a_at	2.04065e-09	1.92441e-07	NA	NA	619.949	NA	262.576	NA	2.36103	NA	1.23941	2	2	2	2	2	2	2	2	PLP2_x000D_
11756342_s_at	0.0708188	0.79818	NA	NA	39.5213	NA	16.7496	NA	2.35953	NA	1.2385	2	2	2	2	2	2	2	2	GDA_x000D_
11742775_a_at	4.44659e-07	9.54481e-05	NA	NA	248.141	NA	105.18	NA	2.35919	NA	1.23829	2	2	2	2	2	2	2	2	GPR161_x000D_
11759342_at	0.58212	0.992159	NA	NA	21.4639	NA	9.10091	NA	2.35843	NA	1.23783	2	2	2	2	2	2	2	2	FMN1_x000D_
11722678_a_at	3.39697e-08	5.0963e-06	NA	NA	377.079	NA	159.97	NA	2.35718	NA	1.23706	2	2	2	2	2	2	2	2	STEAP3_x000D_
11764166_s_at	0.0041763	0.292763	NA	NA	64.0816	NA	27.2041	NA	2.35559	NA	1.23609	2	2	2	2	2	2	2	2	EHF_x000D_
11742867_at	9.81669e-06	0.0025179	NA	NA	155.181	NA	65.8809	NA	2.35548	NA	1.23602	2	2	2	2	2	2	2	2	CDH6_x000D_
11744165_a_at	9.19802e-10	7.40983e-08	NA	NA	720.079	NA	305.773	NA	2.35495	NA	1.2357	2	2	2	2	2	2	2	2	PPME1_x000D_
11725496_a_at	0.000141996	0.0292528	NA	NA	105.301	NA	44.7538	NA	2.35289	NA	1.23443	2	2	2	2	2	2	2	2	AGPAT9_x000D_
11757058_x_at	1.55344e-08	2.00872e-06	NA	NA	431.051	NA	183.479	NA	2.34933	NA	1.23225	2	2	2	2	2	2	2	2	TSPO_x000D_
11723672_a_at	2.79364e-08	3.9575e-06	NA	NA	389.779	NA	166	NA	2.34806	NA	1.23147	2	2	2	2	2	2	2	2	PSEN2_x000D_
11736247_x_at	1.36057e-08	1.71413e-06	NA	NA	441.079	NA	187.863	NA	2.34787	NA	1.23135	2	2	2	2	2	2	2	2	AMIGO2_x000D_
11724477_a_at	0.000240286	0.0442163	NA	NA	97.6134	NA	41.5835	NA	2.34741	NA	1.23107	2	2	2	2	2	2	2	2	FOSL1_x000D_
11743617_at	2.07527e-12	5.71766e-11	NA	NA	2654.53	NA	1131.49	NA	2.34605	NA	1.23024	2	2	2	2	2	2	2	2	ITGA2_x000D_
11721437_a_at	7.17415e-09	8.02233e-07	NA	NA	493.563	NA	210.595	NA	2.34366	NA	1.22876	2	2	2	2	2	2	2	2	STC2_x000D_
11715666_a_at	2.55712e-05	0.00618446	NA	NA	134.902	NA	57.5639	NA	2.34352	NA	1.22868	2	2	2	2	2	2	2	2	TPM3_x000D_
11743428_a_at	0.667726	0.995174	NA	NA	19.7963	NA	8.44823	NA	2.34325	NA	1.22851	2	2	2	2	2	2	2	2	RUNX3_x000D_
11730533_a_at	0.0911634	0.831379	NA	NA	37.5236	NA	16.0174	NA	2.34268	NA	1.22816	2	2	2	2	2	2	2	2	COL13A1_x000D_
11739828_s_at	0.119212	0.868031	NA	NA	35.4029	NA	15.1286	NA	2.34013	NA	1.22659	2	2	2	2	2	2	2	2	CYS1_x000D_
11749905_a_at	2.39684e-12	6.67533e-11	NA	NA	2564.37	NA	1095.88	NA	2.34001	NA	1.22652	2	2	2	2	2	2	2	2	CYR61_x000D_
11755562_a_at	7.73735e-07	0.000165339	NA	NA	227.605	NA	97.3254	NA	2.33859	NA	1.22564	2	2	2	2	2	2	2	2	GPR39_x000D_
11739796_a_at	7.51566e-08	1.18997e-05	NA	NA	330.279	NA	141.469	NA	2.33464	NA	1.2232	2	2	2	2	2	2	2	2	RHBDF2_x000D_
11752545_a_at	2.12938e-09	1.88291e-07	NA	NA	615.083	NA	263.479	NA	2.33447	NA	1.22309	2	2	2	2	2	2	2	2	PDLIM5_x000D_
11725627_at	9.52268e-08	1.544e-05	NA	NA	317.679	NA	136.271	NA	2.33122	NA	1.22109	2	2	2	2	2	2	2	2	NIPAL3_x000D_
11722665_a_at	0.00366252	0.263549	NA	NA	65.3814	NA	28.0545	NA	2.33051	NA	1.22065	2	2	2	2	2	2	2	2	GABRB3_x000D_
11755843_a_at	1.04085e-06	0.000223018	NA	NA	217.421	NA	93.2952	NA	2.33046	NA	1.22062	2	2	2	2	2	2	2	2	PCNXL2_x000D_
11719039_at	1.36342e-07	2.30653e-05	NA	NA	299.634	NA	128.665	NA	2.3288	NA	1.21959	2	2	2	2	2	2	2	2	CYGB_x000D_
11717803_a_at	1.85501e-08	2.31287e-06	NA	NA	418.051	NA	179.679	NA	2.32666	NA	1.21826	2	2	2	2	2	2	2	2	NTN4_x000D_
11741980_a_at	5.89903e-10	4.07058e-08	NA	NA	784.213	NA	337.181	NA	2.32579	NA	1.21772	2	2	2	2	2	2	2	2	DUSP6_x000D_
11723698_a_at	0.00146469	0.153076	NA	NA	75.021	NA	32.2646	NA	2.32518	NA	1.21734	2	2	2	2	2	2	2	2	OAS3_x000D_
11746300_x_at	1.91135e-06	0.000420516	NA	NA	198.143	NA	85.2788	NA	2.32347	NA	1.21628	2	2	2	2	2	2	2	2	CFLAR_x000D_
11747350_s_at	8.89091e-11	4.38133e-09	NA	NA	1146.08	NA	493.264	NA	2.32346	NA	1.21628	2	2	2	2	2	2	2	2	BTBD10_x000D_
11716663_a_at	7.13411e-12	2.29171e-10	NA	NA	1986.68	NA	855.083	NA	2.32338	NA	1.21622	2	2	2	2	2	2	2	2	GDF15_x000D_
11741884_a_at	7.40142e-05	0.0154915	NA	NA	115.667	NA	49.7972	NA	2.32276	NA	1.21584	2	2	2	2	2	2	2	2	SMOX_x000D_
11723699_s_at	4.08863e-08	5.67542e-06	NA	NA	365.491	NA	157.479	NA	2.32089	NA	1.21468	2	2	2	2	2	2	2	2	OAS3_x000D_
11737413_at	0.0446157	0.703415	NA	NA	43.2103	NA	18.6375	NA	2.31845	NA	1.21316	2	2	2	2	2	2	2	2	MICALCL_x000D_
11742868_at	5.24945e-05	0.0112193	NA	NA	121.548	NA	52.4535	NA	2.31725	NA	1.21242	2	2	2	2	2	2	2	2	CDH6_x000D_
11759430_at	4.70879e-05	0.0100843	NA	NA	123.473	NA	53.348	NA	2.31449	NA	1.21069	2	2	2	2	2	2	2	2	KLF7_x000D_
11737879_s_at	2.43989e-12	6.44626e-11	NA	NA	2553.48	NA	1103.79	NA	2.31337	NA	1.21	2	2	2	2	2	2	2	2	GALNT2_x000D_
11731762_s_at	1.26884e-07	2.02514e-05	NA	NA	303.15	NA	131.079	NA	2.31273	NA	1.2096	2	2	2	2	2	2	2	2	RPS6KA2_x000D_
11756149_x_at	0.450581	0.981467	NA	NA	24.1538	NA	10.4452	NA	2.31242	NA	1.20941	2	2	2	2	2	2	2	2	PSG6_x000D_
11749777_s_at	1.0071e-08	1.08638e-06	NA	NA	464.879	NA	201.157	NA	2.31103	NA	1.20853	2	2	2	2	2	2	2	2	TRIM16_x000D_
11745160_s_at	0.00225601	0.193909	NA	NA	70.3489	NA	30.4609	NA	2.30948	NA	1.20757	2	2	2	2	2	2	2	2	TGFA_x000D_
11756497_a_at	3.39838e-07	6.0806e-05	NA	NA	258.879	NA	112.107	NA	2.30921	NA	1.2074	2	2	2	2	2	2	2	2	VWCE_x000D_
11717823_s_at	0.000265078	0.0436319	NA	NA	96.2404	NA	41.6846	NA	2.30878	NA	1.20713	2	2	2	2	2	2	2	2	TNFAIP2_x000D_
11723351_a_at	1.55357e-05	0.00344862	NA	NA	145.071	NA	62.8779	NA	2.30719	NA	1.20614	2	2	2	2	2	2	2	2	ABCA3_x000D_
11722666_a_at	0.0143018	0.480673	NA	NA	52.7105	NA	22.8566	NA	2.30614	NA	1.20548	2	2	2	2	2	2	2	2	GABRB3_x000D_
11720151_a_at	0.000564821	0.0768582	NA	NA	86.2594	NA	37.4248	NA	2.30488	NA	1.20469	2	2	2	2	2	2	2	2	C1orf116_x000D_
11716664_x_at	5.28026e-12	1.55067e-10	NA	NA	2129.27	NA	923.834	NA	2.30482	NA	1.20465	2	2	2	2	2	2	2	2	GDF15_x000D_
11728470_a_at	0.379425	0.972142	NA	NA	25.7809	NA	11.1898	NA	2.30396	NA	1.20411	2	2	2	2	2	2	2	2	BTBD11_x000D_
11754291_s_at	9.60855e-08	1.42895e-05	NA	NA	317.212	NA	137.794	NA	2.30207	NA	1.20293	2	2	2	2	2	2	2	2	ARHGEF2_x000D_
11724346_a_at	1.13206e-08	1.21284e-06	NA	NA	455.448	NA	197.851	NA	2.30198	NA	1.20288	2	2	2	2	2	2	2	2	IFIH1_x000D_
11716895_s_at	9.16463e-12	2.92349e-10	NA	NA	1876.48	NA	815.301	NA	2.30158	NA	1.20262	2	2	2	2	2	2	2	2	ISG15_x000D_
11735214_a_at	9.28688e-07	0.000180287	NA	NA	221.273	NA	96.1425	NA	2.30151	NA	1.20258	2	2	2	2	2	2	2	2	CCDC68_x000D_
11717064_a_at	0.000133169	0.0243379	NA	NA	106.279	NA	46.1901	NA	2.3009	NA	1.2022	2	2	2	2	2	2	2	2	CPQ_x000D_
11715715_x_at	2.21032e-07	3.64796e-05	NA	NA	277.208	NA	120.533	NA	2.29986	NA	1.20155	2	2	2	2	2	2	2	2	LOC101060281_x000D_
11717555_at	1.58463e-10	8.11703e-09	NA	NA	1017.79	NA	442.763	NA	2.29873	NA	1.20084	2	2	2	2	2	2	2	2	SETD7_x000D_
11728220_at	0.388358	0.973062	NA	NA	25.5665	NA	11.1253	NA	2.29805	NA	1.20041	2	2	2	2	2	2	2	2	NRIP3_x000D_
11725443_at	0.000668547	0.0853659	NA	NA	84.1695	NA	36.6407	NA	2.29716	NA	1.19985	2	2	2	2	2	2	2	2	TCEAL7_x000D_
11719731_at	4.54372e-07	8.08192e-05	NA	NA	247.3	NA	107.683	NA	2.29655	NA	1.19947	2	2	2	2	2	2	2	2	C12orf5_x000D_
11731101_at	0.000214469	0.0357184	NA	NA	99.2265	NA	43.2127	NA	2.29624	NA	1.19927	2	2	2	2	2	2	2	2	MFI2_x000D_
11739951_a_at	6.85261e-08	9.52734e-06	NA	NA	335.355	NA	146.079	NA	2.29571	NA	1.19894	2	2	2	2	2	2	2	2	GFOD1_x000D_
11746206_a_at	1.77217e-07	2.80383e-05	NA	NA	287.21	NA	125.132	NA	2.29526	NA	1.19866	2	2	2	2	2	2	2	2	RHOF_x000D_
11761579_at	2.7684e-06	0.00056946	NA	NA	187.352	NA	81.6788	NA	2.29376	NA	1.19771	2	2	2	2	2	2	2	2	DMKN_x000D_
11720441_x_at	0.0105144	0.416773	NA	NA	55.427	NA	24.1849	NA	2.29181	NA	1.19648	2	2	2	2	2	2	2	2	OLFML2B_x000D_
11733169_at	0.00163432	0.15424	NA	NA	73.8126	NA	32.2073	NA	2.2918	NA	1.19648	2	2	2	2	2	2	2	2	FBXO45_x000D_
11751156_a_at	0.000502325	0.0684373	NA	NA	87.7407	NA	38.2926	NA	2.29132	NA	1.19618	2	2	2	2	2	2	2	2	CABLES1_x000D_
11743501_a_at	3.6108e-06	0.000740409	NA	NA	180.023	NA	78.674	NA	2.28822	NA	1.19423	2	2	2	2	2	2	2	2	TRAF3_x000D_
11720294_a_at	1.2545e-06	0.000239721	NA	NA	211.279	NA	92.3472	NA	2.28787	NA	1.19401	2	2	2	2	2	2	2	2	PPAP2C_x000D_
11742992_s_at	1.4336e-12	3.30152e-11	NA	NA	2903.48	NA	1269.3	NA	2.28747	NA	1.19375	2	2	2	2	2	2	2	2	PSAT1_x000D_
11716327_x_at	1.66076e-06	0.000322435	NA	NA	202.42	NA	88.5525	NA	2.28588	NA	1.19275	2	2	2	2	2	2	2	2	GJA1_x000D_
11719302_a_at	3.55197e-10	2.00825e-08	NA	NA	865.935	NA	379.279	NA	2.28311	NA	1.191	2	2	2	2	2	2	2	2	PYGL_x000D_
11724759_s_at	3.60907e-11	1.37899e-09	NA	NA	1386.55	NA	607.744	NA	2.28147	NA	1.18996	2	2	2	2	2	2	2	2	CALM1_x000D_
11730239_a_at	5.79919e-07	0.000100078	NA	NA	238.038	NA	104.479	NA	2.27834	NA	1.18798	2	2	2	2	2	2	2	2	SLC2A12_x000D_
11718464_s_at	0.0384896	0.657649	NA	NA	44.4047	NA	19.4974	NA	2.27747	NA	1.18743	2	2	2	2	2	2	2	2	NEURL1B_x000D_
11727621_a_at	0.091249	0.81027	NA	NA	37.5162	NA	16.4892	NA	2.2752	NA	1.18599	2	2	2	2	2	2	2	2	LIPH_x000D_
11757013_x_at	2.14953e-10	1.09191e-08	NA	NA	956.983	NA	420.679	NA	2.27485	NA	1.18577	2	2	2	2	2	2	2	2	CAV1_x000D_
11741376_a_at	4.96951e-05	0.00944262	NA	NA	122.515	NA	53.9037	NA	2.27284	NA	1.1845	2	2	2	2	2	2	2	2	LRP8_x000D_
11743970_x_at	5.22315e-13	9.9646e-12	NA	NA	3734.28	NA	1645.1	NA	2.26994	NA	1.18265	2	2	2	2	2	2	2	2	ACTN1_x000D_
11721191_at	2.73834e-08	3.06003e-06	NA	NA	391.106	NA	172.397	NA	2.26864	NA	1.18183	2	2	2	2	2	2	2	2	CHST3_x000D_
11732578_x_at	6.63702e-06	0.0013095	NA	NA	164.417	NA	72.4792	NA	2.26847	NA	1.18172	2	2	2	2	2	2	2	2	NCCRP1_x000D_
11744351_a_at	1.26723e-08	1.25325e-06	NA	NA	446.568	NA	196.879	NA	2.26824	NA	1.18157	2	2	2	2	2	2	2	2	LOC728392_x000D_
11725767_at	2.81802e-07	4.33362e-05	NA	NA	266.679	NA	117.62	NA	2.26729	NA	1.18097	2	2	2	2	2	2	2	2	CLCF1_x000D_
11733411_at	9.08647e-06	0.00179246	NA	NA	156.958	NA	69.2476	NA	2.26662	NA	1.18055	2	2	2	2	2	2	2	2	TCF15_x000D_
11751415_a_at	1.10364e-08	1.06086e-06	NA	NA	457.479	NA	201.879	NA	2.26611	NA	1.18022	2	2	2	2	2	2	2	2	TSC22D3_x000D_
11721436_a_at	1.93639e-09	1.39509e-07	NA	NA	626.007	NA	276.279	NA	2.26585	NA	1.18005	2	2	2	2	2	2	2	2	STC2_x000D_
11733751_s_at	0.00326007	0.223087	NA	NA	66.5499	NA	29.3733	NA	2.26566	NA	1.17993	2	2	2	2	2	2	2	2	BDNF_x000D_
11720275_a_at	1.71122e-09	1.20614e-07	NA	NA	640.569	NA	282.754	NA	2.26546	NA	1.17981	2	2	2	2	2	2	2	2	CFLAR_x000D_
11720658_a_at	5.3716e-07	8.80545e-05	NA	NA	240.902	NA	106.386	NA	2.26441	NA	1.17914	2	2	2	2	2	2	2	2	SH3BP4_x000D_
11722681_at	7.809e-05	0.0138475	NA	NA	114.776	NA	50.7126	NA	2.26326	NA	1.1784	2	2	2	2	2	2	2	2	RBP7_x000D_
11736039_a_at	0.0031485	0.217727	NA	NA	66.9024	NA	29.5632	NA	2.26303	NA	1.17825	2	2	2	2	2	2	2	2	KIF1A_x000D_
11733149_a_at	2.79273e-07	4.22481e-05	NA	NA	267.061	NA	118.045	NA	2.26236	NA	1.17783	2	2	2	2	2	2	2	2	DDX58_x000D_
11727191_a_at	0.0217193	0.538806	NA	NA	49.1324	NA	21.7214	NA	2.26193	NA	1.17756	2	2	2	2	2	2	2	2	BFSP1_x000D_
11729443_a_at	4.50316e-06	0.000854231	NA	NA	174.177	NA	77.0789	NA	2.25972	NA	1.17614	2	2	2	2	2	2	2	2	PML_x000D_
11737758_x_at	1.98122e-10	9.5367e-09	NA	NA	972.813	NA	430.593	NA	2.25924	NA	1.17584	2	2	2	2	2	2	2	2	CARS_x000D_
11748375_a_at	0.00302573	0.211149	NA	NA	67.3068	NA	29.802	NA	2.25846	NA	1.17534	2	2	2	2	2	2	2	2	TEK_x000D_
11741508_x_at	8.96706e-07	0.000151506	NA	NA	222.472	NA	98.5342	NA	2.25782	NA	1.17493	2	2	2	2	2	2	2	2	SMOX_x000D_
11738985_x_at	5.23393e-08	6.19623e-06	NA	NA	350.698	NA	155.479	NA	2.2556	NA	1.17351	2	2	2	2	2	2	2	2	DKK3_x000D_
11728342_at	0.152488	0.879351	NA	NA	33.446	NA	14.8297	NA	2.25534	NA	1.17334	2	2	2	2	2	2	2	2	DCLK1_x000D_
11720287_a_at	0.00818999	0.355498	NA	NA	57.6905	NA	25.5819	NA	2.25513	NA	1.17321	2	2	2	2	2	2	2	2	CDC42BPA_x000D_
11741540_a_at	0.00305536	0.211149	NA	NA	67.2075	NA	29.802	NA	2.25513	NA	1.17321	2	2	2	2	2	2	2	2	CDC42BPA_x000D_
11724736_x_at	5.22986e-07	8.29998e-05	NA	NA	241.911	NA	107.279	NA	2.25498	NA	1.17311	2	2	2	2	2	2	2	2	PDPN_x000D_
11741018_a_at	7.09459e-08	8.75341e-06	NA	NA	333.437	NA	147.879	NA	2.2548	NA	1.173	2	2	2	2	2	2	2	2	FAM65A_x000D_
11722866_at	4.9e-07	7.65669e-05	NA	NA	244.391	NA	108.51	NA	2.25225	NA	1.17137	2	2	2	2	2	2	2	2	CDCP1_x000D_
11723058_a_at	2.65922e-08	2.77742e-06	NA	NA	393.061	NA	174.879	NA	2.24762	NA	1.1684	2	2	2	2	2	2	2	2	TAP2_x000D_
11736358_at	0.164903	0.887428	NA	NA	32.8193	NA	14.6072	NA	2.24678	NA	1.16786	2	2	2	2	2	2	2	2	LGI2_x000D_
11740998_a_at	9.32892e-09	8.22811e-07	NA	NA	471.175	NA	209.787	NA	2.24596	NA	1.16734	2	2	2	2	2	2	2	2	DGKA_x000D_
11754974_x_at	9.4243e-12	2.65135e-10	NA	NA	1864.64	NA	830.996	NA	2.24386	NA	1.16598	2	2	2	2	2	2	2	2	NT5C2_x000D_
11722782_at	0.238725	0.928516	NA	NA	29.8036	NA	13.3022	NA	2.2405	NA	1.16382	2	2	2	2	2	2	2	2	FGFBP2_x000D_
11743613_a_at	1.00131e-07	1.23631e-05	NA	NA	315.079	NA	140.693	NA	2.23948	NA	1.16316	2	2	2	2	2	2	2	2	TMOD3_x000D_
11745893_s_at	7.83408e-13	1.49188e-11	NA	NA	3371.22	NA	1505.42	NA	2.23939	NA	1.1631	2	2	2	2	2	2	2	2	MTHFD2_x000D_
11747460_x_at	1.91844e-13	2.96241e-12	NA	NA	4843.65	NA	2166.63	NA	2.23557	NA	1.16064	2	2	2	2	2	2	2	2	TAGLN2_x000D_
11715452_s_at	2.34912e-14	2.7331e-13	NA	NA	8666.29	NA	3876.59	NA	2.23555	NA	1.16063	2	2	2	2	2	2	2	2	COL4A2_x000D_
11750593_a_at	1.22522e-07	1.53305e-05	NA	NA	304.879	NA	136.411	NA	2.23501	NA	1.16028	2	2	2	2	2	2	2	2	TGM2_x000D_
11746917_s_at	2.75244e-07	3.81174e-05	NA	NA	267.679	NA	119.783	NA	2.2347	NA	1.16008	2	2	2	2	2	2	2	2	ANXA8_x000D_
11721959_at	8.26485e-07	0.000128271	NA	NA	225.293	NA	100.879	NA	2.23331	NA	1.15918	2	2	2	2	2	2	2	2	YPEL2_x000D_
11726287_a_at	1.86002e-12	3.97372e-11	NA	NA	2725.53	NA	1220.68	NA	2.2328	NA	1.15885	2	2	2	2	2	2	2	2	WARS_x000D_
11724737_a_at	2.39097e-06	0.000401785	NA	NA	191.539	NA	85.8323	NA	2.23155	NA	1.15805	2	2	2	2	2	2	2	2	PDPN_x000D_
11750330_a_at	0.0055718	0.283013	NA	NA	61.2911	NA	27.4799	NA	2.23039	NA	1.1573	2	2	2	2	2	2	2	2	MYOCD_x000D_
11756581_s_at	2.02103e-14	2.28367e-13	NA	NA	9053.14	NA	4059.88	NA	2.22991	NA	1.15698	2	2	2	2	2	2	2	2	PRSS23_x000D_
11717883_x_at	0.000133169	0.0200576	NA	NA	106.279	NA	47.7198	NA	2.22714	NA	1.15519	2	2	2	2	2	2	2	2	ZHX3_x000D_
11722865_at	6.85969e-06	0.00119107	NA	NA	163.615	NA	73.4792	NA	2.22668	NA	1.1549	2	2	2	2	2	2	2	2	NETO2_x000D_
11744482_a_at	0.000619861	0.0689333	NA	NA	85.101	NA	38.2385	NA	2.22553	NA	1.15415	2	2	2	2	2	2	2	2	TMEM246_x000D_
11737421_at	1.24484e-07	1.51221e-05	NA	NA	304.092	NA	136.679	NA	2.22487	NA	1.15372	2	2	2	2	2	2	2	2	SOWAHB_x000D_
11730651_a_at	0.0217193	0.519746	NA	NA	49.1324	NA	22.0879	NA	2.2244	NA	1.15342	2	2	2	2	2	2	2	2	SYTL4_x000D_
11733801_s_at	0.0654321	0.732966	NA	NA	40.1489	NA	18.0699	NA	2.22186	NA	1.15177	2	2	2	2	2	2	2	2	CPPED1_x000D_
11754071_x_at	5.1182e-13	8.82054e-12	NA	NA	3753.62	NA	1690.28	NA	2.22071	NA	1.15102	2	2	2	2	2	2	2	2	TAGLN2_x000D_
11743043_a_at	2.08183e-07	2.6652e-05	NA	NA	279.879	NA	126.039	NA	2.22057	NA	1.15093	2	2	2	2	2	2	2	2	FBLN5_x000D_
11734497_at	2.57867e-06	0.000420516	NA	NA	189.367	NA	85.2788	NA	2.22056	NA	1.15092	2	2	2	2	2	2	2	2	C6orf222_x000D_
11734045_a_at	0.387009	0.966774	NA	NA	25.5987	NA	11.5388	NA	2.21849	NA	1.14958	2	2	2	2	2	2	2	2	KIAA0408_x000D_
11747820_x_at	1.98385e-09	1.25635e-07	NA	NA	623.201	NA	280.922	NA	2.21842	NA	1.14953	2	2	2	2	2	2	2	2	UPP1_x000D_
11722971_a_at	7.63287e-05	0.0119728	NA	NA	115.154	NA	51.9125	NA	2.21824	NA	1.14941	2	2	2	2	2	2	2	2	CREB5_x000D_
11734703_x_at	3.90406e-08	3.94472e-06	NA	NA	368.34	NA	166.079	NA	2.21786	NA	1.14917	2	2	2	2	2	2	2	2	DKK3_x000D_
11734006_a_at	6.07864e-08	6.54665e-06	NA	NA	342.079	NA	154.24	NA	2.21783	NA	1.14915	2	2	2	2	2	2	2	2	IRAK1_x000D_
11758063_s_at	0.0204856	0.504834	NA	NA	49.6261	NA	22.3782	NA	2.21761	NA	1.14901	2	2	2	2	2	2	2	2	DCLK2_x000D_
11756577_a_at	5.10353e-11	1.759e-09	NA	NA	1287.68	NA	581.21	NA	2.21551	NA	1.14764	2	2	2	2	2	2	2	2	PEA15_x000D_
11726831_at	3.80755e-05	0.00623614	NA	NA	127.329	NA	57.4905	NA	2.21478	NA	1.14717	2	2	2	2	2	2	2	2	ANTXR1_x000D_
11722255_a_at	9.31504e-06	0.00156332	NA	NA	156.385	NA	70.6407	NA	2.2138	NA	1.14653	2	2	2	2	2	2	2	2	RRAD_x000D_
11723371_x_at	1.91113e-05	0.00319979	NA	NA	140.747	NA	63.5834	NA	2.21358	NA	1.14638	2	2	2	2	2	2	2	2	SHANK3_x000D_
11722786_s_at	1.27939e-12	2.47987e-11	NA	NA	2985.48	NA	1348.94	NA	2.2132	NA	1.14613	2	2	2	2	2	2	2	2	TIMP2_x000D_
11724135_a_at	0.580328	0.988134	NA	NA	21.499	NA	9.71469	NA	2.21304	NA	1.14603	2	2	2	2	2	2	2	2	BAI3_x000D_
11719434_a_at	7.28647e-06	0.00121232	NA	NA	162.16	NA	73.2918	NA	2.21252	NA	1.14569	2	2	2	2	2	2	2	2	ETV4_x000D_
11720514_at	4.84658e-06	0.000795691	NA	NA	172.279	NA	77.8672	NA	2.21247	NA	1.14566	2	2	2	2	2	2	2	2	LURAP1L_x000D_
11715455_x_at	0.000511448	0.0578326	NA	NA	87.5119	NA	39.5555	NA	2.21238	NA	1.1456	2	2	2	2	2	2	2	2	KISS1_x000D_
11716665_s_at	4.00022e-11	1.31439e-09	NA	NA	1356.28	NA	613.144	NA	2.21201	NA	1.14536	2	2	2	2	2	2	2	2	GDF15_x000D_
11745021_a_at	1.51892e-11	4.26672e-10	NA	NA	1675.28	NA	757.801	NA	2.21071	NA	1.14451	2	2	2	2	2	2	2	2	MYC_x000D_
11726536_at	1.21328e-06	0.000181135	NA	NA	212.363	NA	96.0788	NA	2.2103	NA	1.14424	2	2	2	2	2	2	2	2	CYP1A1_x000D_
11743908_a_at	1.56549e-11	4.4141e-10	NA	NA	1664.08	NA	752.877	NA	2.21029	NA	1.14424	2	2	2	2	2	2	2	2	CTPS1_x000D_
11726218_a_at	7.21506e-06	0.00119107	NA	NA	162.396	NA	73.4792	NA	2.2101	NA	1.14411	2	2	2	2	2	2	2	2	PRDM1_x000D_
11756531_a_at	0.0041763	0.233701	NA	NA	64.0816	NA	29.0087	NA	2.20905	NA	1.14342	2	2	2	2	2	2	2	2	MEF2C_x000D_
11725555_at	2.74036e-05	0.00446613	NA	NA	133.552	NA	60.4855	NA	2.208	NA	1.14274	2	2	2	2	2	2	2	2	TMEM133_x000D_
11725535_a_at	0.000673978	0.0704136	NA	NA	84.0703	NA	38.0795	NA	2.20776	NA	1.14258	2	2	2	2	2	2	2	2	WDR67_x000D_
11724392_at	9.78114e-08	1.08529e-05	NA	NA	316.289	NA	143.358	NA	2.20629	NA	1.14162	2	2	2	2	2	2	2	2	ASPHD2_x000D_
11745501_s_at	0.00117727	0.104383	NA	NA	77.4789	NA	35.1392	NA	2.20491	NA	1.14072	2	2	2	2	2	2	2	2	ECSCR_x000D_
11759295_at	0.525512	0.98352	NA	NA	22.5884	NA	10.2451	NA	2.20481	NA	1.14065	2	2	2	2	2	2	2	2	EHF_x000D_
11743031_a_at	9.45075e-12	2.42449e-10	NA	NA	1863.45	NA	845.679	NA	2.2035	NA	1.1398	2	2	2	2	2	2	2	2	S100A6_x000D_
11756857_a_at	0.000132724	0.0185225	NA	NA	106.33	NA	48.3558	NA	2.19891	NA	1.13679	2	2	2	2	2	2	2	2	JAK2_x000D_
11751117_x_at	4.56739e-12	1.03663e-10	NA	NA	2202.26	NA	1001.7	NA	2.19852	NA	1.13653	2	2	2	2	2	2	2	2	ACTN1_x000D_
11747399_x_at	4.48388e-08	4.3341e-06	NA	NA	359.879	NA	163.804	NA	2.19701	NA	1.13554	2	2	2	2	2	2	2	2	PLAT_x000D_
11750871_a_at	3.54763e-08	3.31241e-06	NA	NA	374.327	NA	170.396	NA	2.1968	NA	1.13541	2	2	2	2	2	2	2	2	PAPSS2_x000D_
11740300_x_at	5.84417e-07	7.77285e-05	NA	NA	237.751	NA	108.279	NA	2.19573	NA	1.1347	2	2	2	2	2	2	2	2	MARCH2_x000D_
11728394_a_at	1.38907e-07	1.5532e-05	NA	NA	298.731	NA	136.155	NA	2.19405	NA	1.13359	2	2	2	2	2	2	2	2	ANO4_x000D_
11739280_a_at	5.15109e-08	5.02943e-06	NA	NA	351.632	NA	160.279	NA	2.19388	NA	1.13348	2	2	2	2	2	2	2	2	CXCL16_x000D_
11725356_a_at	3.85649e-07	4.87312e-05	NA	NA	253.762	NA	115.679	NA	2.19368	NA	1.13335	2	2	2	2	2	2	2	2	PRTFDC1_x000D_
11719308_a_at	1.74591e-09	1.00459e-07	NA	NA	638.178	NA	291.145	NA	2.19196	NA	1.13222	2	2	2	2	2	2	2	2	RASSF4_x000D_
11722547_a_at	2.02699e-07	2.3556e-05	NA	NA	281.079	NA	128.279	NA	2.19116	NA	1.13169	2	2	2	2	2	2	2	2	HIVEP1_x000D_
11759208_at	5.71234e-07	7.4432e-05	NA	NA	238.599	NA	108.944	NA	2.1901	NA	1.131	2	2	2	2	2	2	2	2	GPR176_x000D_
11719344_a_at	7.99298e-12	1.93733e-10	NA	NA	1935.75	NA	883.879	NA	2.19006	NA	1.13097	2	2	2	2	2	2	2	2	ATF3_x000D_
11715454_at	0.000292581	0.0348835	NA	NA	94.8788	NA	43.3943	NA	2.18643	NA	1.12858	2	2	2	2	2	2	2	2	KISS1_x000D_
11731151_a_at	0.293923	0.940488	NA	NA	28.0455	NA	12.8377	NA	2.18463	NA	1.12739	2	2	2	2	2	2	2	2	LIX1L_x000D_
11720686_at	2.19082e-08	1.82745e-06	NA	NA	406.279	NA	186.079	NA	2.18336	NA	1.12655	2	2	2	2	2	2	2	2	CDR2L_x000D_
11744318_at	0.0601582	0.700321	NA	NA	40.8172	NA	18.6963	NA	2.18317	NA	1.12643	2	2	2	2	2	2	2	2	CCDC85A_x000D_
11726963_s_at	1.85619e-07	2.07938e-05	NA	NA	285.079	NA	130.584	NA	2.1831	NA	1.12638	2	2	2	2	2	2	2	2	SGTB_x000D_
11727555_a_at	2.80758e-08	2.41989e-06	NA	NA	389.449	NA	178.479	NA	2.18205	NA	1.12568	2	2	2	2	2	2	2	2	GNB5_x000D_
11747398_a_at	2.74771e-08	2.35532e-06	NA	NA	390.879	NA	179.195	NA	2.1813	NA	1.12519	2	2	2	2	2	2	2	2	PLAT_x000D_
11721483_at	1.22522e-07	1.29416e-05	NA	NA	304.879	NA	139.771	NA	2.18128	NA	1.12518	2	2	2	2	2	2	2	2	CCDC85B_x000D_
11745891_x_at	0.00158538	0.121501	NA	NA	74.1463	NA	34.0032	NA	2.18057	NA	1.12471	2	2	2	2	2	2	2	2	PTPRN_x000D_
11730442_s_at	0.249613	0.922877	NA	NA	29.4315	NA	13.504	NA	2.17946	NA	1.12397	2	2	2	2	2	2	2	2	FAM155A_x000D_
11750568_a_at	0.00591967	0.269903	NA	NA	60.7155	NA	27.8632	NA	2.17906	NA	1.1237	2	2	2	2	2	2	2	2	SALL1_x000D_
11725747_a_at	3.07545e-09	1.86327e-07	NA	NA	574.888	NA	263.914	NA	2.17831	NA	1.12321	2	2	2	2	2	2	2	2	ATP2C1_x000D_
11745716_s_at	5.44159e-12	1.21008e-10	NA	NA	2114.48	NA	970.898	NA	2.17786	NA	1.12291	2	2	2	2	2	2	2	2	CAV1_x000D_
11737166_at	4.65493e-05	0.00675335	NA	NA	123.679	NA	56.7904	NA	2.17781	NA	1.12288	2	2	2	2	2	2	2	2	ANKRD34B_x000D_
11737780_a_at	9.18437e-09	6.59127e-07	NA	NA	472.472	NA	216.985	NA	2.17744	NA	1.12263	2	2	2	2	2	2	2	2	B3GALNT1_x000D_
11722297_s_at	2.57113e-07	2.94175e-05	NA	NA	270.598	NA	124.279	NA	2.17734	NA	1.12257	2	2	2	2	2	2	2	2	LRFN4_x000D_
11718230_a_at	0.000420215	0.0455779	NA	NA	90.0403	NA	41.3533	NA	2.17734	NA	1.12257	2	2	2	2	2	2	2	2	HLA-F_x000D_
11743007_at	1.98042e-09	1.11192e-07	NA	NA	623.401	NA	286.451	NA	2.17629	NA	1.12187	2	2	2	2	2	2	2	2	NFKBIE_x000D_
11719753_a_at	1.43301e-09	7.63121e-08	NA	NA	662.179	NA	304.321	NA	2.17593	NA	1.12163	2	2	2	2	2	2	2	2	ADAMTS9_x000D_
11718325_at	4.61287e-10	2.04641e-08	NA	NA	822.634	NA	378.079	NA	2.17583	NA	1.12156	2	2	2	2	2	2	2	2	SESN2_x000D_
11757963_s_at	7.59259e-06	0.00112581	NA	NA	161.176	NA	74.0791	NA	2.17573	NA	1.1215	2	2	2	2	2	2	2	2	SYNPR_x000D_
11742964_a_at	1.85619e-07	2.02514e-05	NA	NA	285.079	NA	131.079	NA	2.17487	NA	1.12093	2	2	2	2	2	2	2	2	ITPR3_x000D_
11719178_a_at	1.06955e-05	0.00158986	NA	NA	153.236	NA	70.468	NA	2.17454	NA	1.12071	2	2	2	2	2	2	2	2	PVR_x000D_
11736363_s_at	0.0359631	0.594368	NA	NA	44.9569	NA	20.6743	NA	2.17453	NA	1.12071	2	2	2	2	2	2	2	2	MEDAG_x000D_
11726265_at	5.89809e-08	5.52029e-06	NA	NA	343.795	NA	158.116	NA	2.17432	NA	1.12057	2	2	2	2	2	2	2	2	ME1_x000D_
11715387_at	9.21839e-12	2.19958e-10	NA	NA	1873.99	NA	862.013	NA	2.17397	NA	1.12033	2	2	2	2	2	2	2	2	CDKN1A_x000D_
11753152_x_at	3.6609e-09	2.24895e-07	NA	NA	556.93	NA	256.225	NA	2.1736	NA	1.12009	2	2	2	2	2	2	2	2	CFLAR_x000D_
11751116_a_at	9.31846e-13	1.5868e-11	NA	NA	3228.48	NA	1485.33	NA	2.17358	NA	1.12007	2	2	2	2	2	2	2	2	ACTN1_x000D_
11731568_x_at	8.57662e-09	6.00748e-07	NA	NA	478.209	NA	220.079	NA	2.1729	NA	1.11962	2	2	2	2	2	2	2	2	MDM2_x000D_
11733214_a_at	1.10618e-05	0.00163135	NA	NA	152.479	NA	70.2044	NA	2.17193	NA	1.11897	2	2	2	2	2	2	2	2	SLFN5_x000D_
11723389_a_at	5.30204e-05	0.00748535	NA	NA	121.373	NA	55.8943	NA	2.17148	NA	1.11868	2	2	2	2	2	2	2	2	C16orf74_x000D_
11744965_x_at	3.8247e-06	0.000541285	NA	NA	178.479	NA	82.2714	NA	2.16939	NA	1.11729	2	2	2	2	2	2	2	2	TMCC2_x000D_
11733156_a_at	2.43423e-10	9.5618e-09	NA	NA	933.419	NA	430.398	NA	2.16874	NA	1.11685	2	2	2	2	2	2	2	2	CCDC50_x000D_
11745127_x_at	3.42619e-09	2.03919e-07	NA	NA	563.679	NA	260.193	NA	2.16638	NA	1.11529	2	2	2	2	2	2	2	2	TNNT1_x000D_
11748433_x_at	1.99859e-07	2.13702e-05	NA	NA	281.715	NA	130.075	NA	2.16579	NA	1.11489	2	2	2	2	2	2	2	2	NDUFC2_x000D_
11726331_a_at	4.01534e-09	2.44292e-07	NA	NA	547.677	NA	252.926	NA	2.16536	NA	1.11461	2	2	2	2	2	2	2	2	CEP170_x000D_
11740637_at	6.13786e-05	0.00840263	NA	NA	118.834	NA	54.8983	NA	2.16462	NA	1.11411	2	2	2	2	2	2	2	2	GPR19_x000D_
11727209_a_at	3.42104e-09	2.02464e-07	NA	NA	563.833	NA	260.487	NA	2.16454	NA	1.11406	2	2	2	2	2	2	2	2	GLRX2_x000D_
11734354_s_at	5.48193e-06	0.000774612	NA	NA	169.149	NA	78.1672	NA	2.16394	NA	1.11366	2	2	2	2	2	2	2	2	ANK1_x000D_
11745477_x_at	0.00619519	0.269938	NA	NA	60.2856	NA	27.8622	NA	2.16371	NA	1.1135	2	2	2	2	2	2	2	2	TTYH1_x000D_
11754424_a_at	3.40206e-08	2.84814e-06	NA	NA	376.983	NA	174.231	NA	2.1637	NA	1.1135	2	2	2	2	2	2	2	2	ST5_x000D_
11728507_at	0.602881	0.987993	NA	NA	21.0582	NA	9.73314	NA	2.16356	NA	1.11341	2	2	2	2	2	2	2	2	LY96_x000D_
11720957_a_at	8.39575e-06	0.00119875	NA	NA	158.8	NA	73.411	NA	2.16316	NA	1.11314	2	2	2	2	2	2	2	2	IKBKE_x000D_
11754126_x_at	2.33721e-05	0.00333273	NA	NA	136.679	NA	63.1992	NA	2.16267	NA	1.11281	2	2	2	2	2	2	2	2	CFLAR_x000D_
11758346_s_at	3.41503e-07	3.85034e-05	NA	NA	258.679	NA	119.611	NA	2.16266	NA	1.11281	2	2	2	2	2	2	2	2	PAPSS2_x000D_
11722352_s_at	1.73959e-12	3.15119e-11	NA	NA	2770.03	NA	1281.88	NA	2.16091	NA	1.11164	2	2	2	2	2	2	2	2	ACTA2_x000D_
11755106_a_at	3.00984e-08	2.44799e-06	NA	NA	384.879	NA	178.174	NA	2.16013	NA	1.11112	2	2	2	2	2	2	2	2	PDLIM3_x000D_
11735273_at	0.58212	0.986326	NA	NA	21.4639	NA	9.93862	NA	2.15965	NA	1.11079	2	2	2	2	2	2	2	2	TBX18_x000D_
11717743_a_at	8.8249e-12	2.02194e-10	NA	NA	1892.63	NA	876.443	NA	2.15945	NA	1.11066	2	2	2	2	2	2	2	2	ACOT7_x000D_
11745503_x_at	2.31593e-08	1.80664e-06	NA	NA	402.437	NA	186.397	NA	2.15903	NA	1.11039	2	2	2	2	2	2	2	2	TSPO_x000D_
11742091_a_at	6.11873e-06	0.000854231	NA	NA	166.411	NA	77.0789	NA	2.15897	NA	1.11034	2	2	2	2	2	2	2	2	TRAF3_x000D_
11720505_a_at	1.1492e-05	0.00162654	NA	NA	151.626	NA	70.2346	NA	2.15885	NA	1.11027	2	2	2	2	2	2	2	2	RAB6B_x000D_
11720530_at	0.0625353	0.696734	NA	NA	40.5088	NA	18.7642	NA	2.15884	NA	1.11025	2	2	2	2	2	2	2	2	JAZF1_x000D_
11721780_a_at	3.44189e-10	1.38714e-08	NA	NA	871.331	NA	403.808	NA	2.15779	NA	1.10955	2	2	2	2	2	2	2	2	LLGL2_x000D_
11748907_a_at	1.04043e-08	7.15725e-07	NA	NA	462.23	NA	214.279	NA	2.15714	NA	1.10912	2	2	2	2	2	2	2	2	RARRES3_x000D_
11715541_a_at	5.85561e-07	6.86336e-05	NA	NA	237.679	NA	110.202	NA	2.15676	NA	1.10887	2	2	2	2	2	2	2	2	THY1_x000D_
11717550_a_at	3.14105e-11	8.651e-10	NA	NA	1428.68	NA	662.72	NA	2.15578	NA	1.10821	2	2	2	2	2	2	2	2	BTBD10_x000D_
11717812_a_at	1.03621e-09	4.94834e-08	NA	NA	703.946	NA	326.541	NA	2.15577	NA	1.1082	2	2	2	2	2	2	2	2	KIF3C_x000D_
11742278_a_at	3.16688e-07	3.45269e-05	NA	NA	261.786	NA	121.479	NA	2.15499	NA	1.10768	2	2	2	2	2	2	2	2	CTH_x000D_
11722403_a_at	5.82478e-08	5.10646e-06	NA	NA	344.511	NA	159.924	NA	2.15422	NA	1.10717	2	2	2	2	2	2	2	2	PLEKHO1_x000D_
11718399_s_at	8.98379e-12	2.03852e-10	NA	NA	1884.98	NA	875.031	NA	2.15419	NA	1.10714	2	2	2	2	2	2	2	2	TGM2_x000D_
11728907_at	3.15863e-05	0.00434165	NA	NA	130.825	NA	60.7438	NA	2.15372	NA	1.10683	2	2	2	2	2	2	2	2	B3GALTL_x000D_
11744673_a_at	0.0971016	0.776899	NA	NA	37.025	NA	17.1941	NA	2.15336	NA	1.10659	2	2	2	2	2	2	2	2	SP100_x000D_
11755933_x_at	6.62865e-14	7.57299e-13	NA	NA	6460.39	NA	3001.88	NA	2.15212	NA	1.10576	2	2	2	2	2	2	2	2	HLA-B_x000D_
11757396_s_at	1.21793e-09	5.90174e-08	NA	NA	682.751	NA	317.279	NA	2.1519	NA	1.10561	2	2	2	2	2	2	2	2	ANXA8_x000D_
11716294_a_at	1.25466e-10	4.23998e-09	NA	NA	1067.47	NA	496.137	NA	2.15156	NA	1.10538	2	2	2	2	2	2	2	2	CARS_x000D_
11723226_at	9.553e-06	0.00131725	NA	NA	155.804	NA	72.4174	NA	2.15148	NA	1.10533	2	2	2	2	2	2	2	2	SGCB_x000D_
11717677_a_at	6.56631e-07	7.64261e-05	NA	NA	233.476	NA	108.538	NA	2.1511	NA	1.10508	2	2	2	2	2	2	2	2	CYFIP2_x000D_
11717085_a_at	5.01769e-09	3.02141e-07	NA	NA	526.103	NA	244.679	NA	2.15018	NA	1.10446	2	2	2	2	2	2	2	2	PRPS1_x000D_
11734530_x_at	0.000135544	0.0164058	NA	NA	106.009	NA	49.3324	NA	2.14886	NA	1.10357	2	2	2	2	2	2	2	2	HLA-F_x000D_
11719252_a_at	3.33971e-05	0.00451239	NA	NA	129.772	NA	60.3915	NA	2.14884	NA	1.10356	2	2	2	2	2	2	2	2	DNAJB5_x000D_
11732925_s_at	0.00119151	0.0929821	NA	NA	77.3419	NA	36.0028	NA	2.14822	NA	1.10314	2	2	2	2	2	2	2	2	PEAR1_x000D_
11749374_a_at	2.20884e-07	2.25522e-05	NA	NA	277.238	NA	129.079	NA	2.14782	NA	1.10287	2	2	2	2	2	2	2	2	MSN_x000D_
11727111_a_at	5.31813e-07	5.9819e-05	NA	NA	241.279	NA	112.367	NA	2.14724	NA	1.10248	2	2	2	2	2	2	2	2	FNBP1_x000D_
11724180_a_at	2.11263e-07	2.13661e-05	NA	NA	279.221	NA	130.079	NA	2.14655	NA	1.10202	2	2	2	2	2	2	2	2	DNAJB5_x000D_
11752972_a_at	0.340918	0.949124	NA	NA	26.748	NA	12.4636	NA	2.14609	NA	1.10171	2	2	2	2	2	2	2	2	RGS9_x000D_
11716662_at	8.88011e-10	4.01509e-08	NA	NA	724.924	NA	337.945	NA	2.1451	NA	1.10104	2	2	2	2	2	2	2	2	KIAA0247_x000D_
11721345_at	6.64542e-05	0.00851699	NA	NA	117.479	NA	54.7825	NA	2.14446	NA	1.10061	2	2	2	2	2	2	2	2	PLEK2_x000D_
11743753_x_at	2.72251e-05	0.00363277	NA	NA	133.679	NA	62.3911	NA	2.14259	NA	1.09936	2	2	2	2	2	2	2	2	ZFAND5_x000D_
11755753_s_at	0.000909631	0.0753076	NA	NA	80.4686	NA	37.5771	NA	2.14143	NA	1.09857	2	2	2	2	2	2	2	2	TENM2_x000D_
11752428_x_at	1.07066e-06	0.00012606	NA	NA	216.479	NA	101.127	NA	2.14067	NA	1.09806	2	2	2	2	2	2	2	2	CFLAR_x000D_
11755046_a_at	7.42166e-07	8.40945e-05	NA	NA	229.079	NA	107.08	NA	2.13932	NA	1.09715	2	2	2	2	2	2	2	2	SPHK1_x000D_
11716490_a_at	0.00101431	0.0811134	NA	NA	79.1941	NA	37.0222	NA	2.13909	NA	1.097	2	2	2	2	2	2	2	2	SERPINA3_x000D_
11729248_a_at	0.000339938	0.0348163	NA	NA	92.8447	NA	43.4091	NA	2.13883	NA	1.09682	2	2	2	2	2	2	2	2	RNF24_x000D_
11737757_a_at	4.70663e-10	1.88704e-08	NA	NA	819.408	NA	383.279	NA	2.13789	NA	1.09619	2	2	2	2	2	2	2	2	CARS_x000D_
11717399_a_at	1.0167e-10	3.17679e-09	NA	NA	1114.68	NA	522.306	NA	2.13415	NA	1.09366	2	2	2	2	2	2	2	2	TIPARP_x000D_
11725554_at	1.50066e-09	7.13929e-08	NA	NA	656.479	NA	307.619	NA	2.13406	NA	1.0936	2	2	2	2	2	2	2	2	TMEM133_x000D_
11718119_s_at	3.05425e-10	1.12824e-08	NA	NA	892.179	NA	418.322	NA	2.13276	NA	1.09272	2	2	2	2	2	2	2	2	CFL2_x000D_
11754870_x_at	0.0127653	0.372111	NA	NA	53.7055	NA	25.188	NA	2.13218	NA	1.09233	2	2	2	2	2	2	2	2	MB21D1_x000D_
11723051_at	0.391213	0.959261	NA	NA	25.4987	NA	11.9659	NA	2.13095	NA	1.0915	2	2	2	2	2	2	2	2	FGFBP1_x000D_
11737991_x_at	0.00534735	0.235551	NA	NA	61.6838	NA	28.9466	NA	2.13095	NA	1.0915	2	2	2	2	2	2	2	2	CEP170_x000D_
11744763_x_at	9.35573e-13	1.45506e-11	NA	NA	3225.28	NA	1513.66	NA	2.13079	NA	1.09139	2	2	2	2	2	2	2	2	ASNS_x000D_
11743907_a_at	1.82176e-10	6.16884e-09	NA	NA	989.428	NA	464.441	NA	2.13036	NA	1.0911	2	2	2	2	2	2	2	2	CTPS1_x000D_
11718686_x_at	2.62982e-05	0.00337427	NA	NA	134.353	NA	63.0826	NA	2.1298	NA	1.09072	2	2	2	2	2	2	2	2	TXNRD2_x000D_
11755877_x_at	5.44e-06	0.000687345	NA	NA	169.342	NA	79.515	NA	2.12969	NA	1.09064	2	2	2	2	2	2	2	2	APLP1_x000D_
11718876_at	0.642027	0.989447	NA	NA	20.2969	NA	9.53522	NA	2.12863	NA	1.08992	2	2	2	2	2	2	2	2	DNER_x000D_
11726961_at	0.00619519	0.253694	NA	NA	60.2856	NA	28.359	NA	2.1258	NA	1.08801	2	2	2	2	2	2	2	2	SGTB_x000D_
11730632_a_at	0.00130879	0.0944096	NA	NA	76.2789	NA	35.8891	NA	2.12541	NA	1.08774	2	2	2	2	2	2	2	2	OCA2_x000D_
11722531_a_at	3.45497e-12	6.37207e-11	NA	NA	2351.14	NA	1106.43	NA	2.12498	NA	1.08745	2	2	2	2	2	2	2	2	CALD1_x000D_
11751172_a_at	5.51993e-07	5.76981e-05	NA	NA	239.879	NA	112.943	NA	2.1239	NA	1.08671	2	2	2	2	2	2	2	2	TRIB3_x000D_
11722423_a_at	3.55314e-10	1.30651e-08	NA	NA	865.879	NA	407.952	NA	2.1225	NA	1.08576	2	2	2	2	2	2	2	2	NEDD4L_x000D_
11758388_s_at	0.798948	0.996466	NA	NA	17.1068	NA	8.06138	NA	2.12207	NA	1.08547	2	2	2	2	2	2	2	2	LHX8_x000D_
11759098_at	0.000620975	0.053707	NA	NA	85.0788	NA	40.1126	NA	2.121	NA	1.08474	2	2	2	2	2	2	2	2	NOP9_x000D_
11717752_s_at	1.70857e-11	3.93574e-10	NA	NA	1632.13	NA	769.666	NA	2.12057	NA	1.08446	2	2	2	2	2	2	2	2	SEC14L1_x000D_
11730332_at	1.86237e-05	0.00233312	NA	NA	141.279	NA	66.6246	NA	2.12052	NA	1.08442	2	2	2	2	2	2	2	2	DPYSL4_x000D_
11719307_a_at	4.55854e-10	1.73178e-08	NA	NA	824.541	NA	388.879	NA	2.1203	NA	1.08427	2	2	2	2	2	2	2	2	RASSF4_x000D_
11735453_at	0.626648	0.988134	NA	NA	20.5958	NA	9.71469	NA	2.12007	NA	1.08411	2	2	2	2	2	2	2	2	NHLRC1_x000D_
11717117_a_at	7.15003e-08	5.77137e-06	NA	NA	333.008	NA	157.095	NA	2.11979	NA	1.08392	2	2	2	2	2	2	2	2	PDXP_x000D_
11756068_a_at	2.80079e-07	2.68089e-05	NA	NA	266.939	NA	125.934	NA	2.11968	NA	1.08384	2	2	2	2	2	2	2	2	BACE2_x000D_
11755819_a_at	1.88471e-08	1.25325e-06	NA	NA	416.91	NA	196.879	NA	2.1176	NA	1.08243	2	2	2	2	2	2	2	2	DDX58_x000D_
11719727_a_at	0.000369201	0.0351112	NA	NA	91.7427	NA	43.3443	NA	2.1166	NA	1.08175	2	2	2	2	2	2	2	2	SIRPA_x000D_
11719249_at	1.13211e-07	9.52734e-06	NA	NA	308.827	NA	146.079	NA	2.11411	NA	1.08005	2	2	2	2	2	2	2	2	MXD1_x000D_
11724562_x_at	7.57603e-06	0.000918645	NA	NA	161.228	NA	76.2789	NA	2.11366	NA	1.07974	2	2	2	2	2	2	2	2	RHOF_x000D_
11748793_a_at	1.09453e-11	2.32063e-10	NA	NA	1802.69	NA	852.979	NA	2.11341	NA	1.07957	2	2	2	2	2	2	2	2	ASNS_x000D_
11729338_x_at	3.63394e-11	9.1743e-10	NA	NA	1384.5	NA	655.479	NA	2.1122	NA	1.07875	2	2	2	2	2	2	2	2	PSTPIP2_x000D_
11728177_a_at	0.0834859	0.730778	NA	NA	38.2188	NA	18.1124	NA	2.11009	NA	1.0773	2	2	2	2	2	2	2	2	DYX1C1_x000D_
11734353_x_at	2.11534e-05	0.00255671	NA	NA	138.679	NA	65.7324	NA	2.10975	NA	1.07707	2	2	2	2	2	2	2	2	ANK1_x000D_
11763206_at	0.00323351	0.167205	NA	NA	66.6326	NA	31.5948	NA	2.10897	NA	1.07654	2	2	2	2	2	2	2	2	SH3RF2_x000D_
11746242_a_at	2.82936e-08	1.93662e-06	NA	NA	388.938	NA	184.479	NA	2.10831	NA	1.07609	2	2	2	2	2	2	2	2	ARNTL2_x000D_
11752493_a_at	0.000512782	0.0447237	NA	NA	87.4788	NA	41.4969	NA	2.10808	NA	1.07593	2	2	2	2	2	2	2	2	KCNK3_x000D_
11743618_at	3.77449e-11	9.46438e-10	NA	NA	1373.27	NA	651.679	NA	2.10728	NA	1.07538	2	2	2	2	2	2	2	2	ITGA2_x000D_
11759592_at	3.00984e-08	2.06561e-06	NA	NA	384.879	NA	182.719	NA	2.1064	NA	1.07478	2	2	2	2	2	2	2	2	PCGF5_x000D_
11746564_a_at	4.93846e-06	0.000575189	NA	NA	171.797	NA	81.5624	NA	2.10633	NA	1.07473	2	2	2	2	2	2	2	2	FAM65A_x000D_
11726677_a_at	9.15829e-07	9.48192e-05	NA	NA	221.749	NA	105.279	NA	2.1063	NA	1.07471	2	2	2	2	2	2	2	2	PSMB9_x000D_
11755625_a_at	0.0115771	0.341673	NA	NA	54.5688	NA	25.9197	NA	2.1053	NA	1.07402	2	2	2	2	2	2	2	2	CCDC81_x000D_
11723283_a_at	0.000242597	0.0239752	NA	NA	97.4788	NA	46.3081	NA	2.105	NA	1.07382	2	2	2	2	2	2	2	2	CEACAM1_x000D_
11724409_a_at	6.44918e-08	4.8752e-06	NA	NA	338.739	NA	161.01	NA	2.10385	NA	1.07303	2	2	2	2	2	2	2	2	MARCH2_x000D_
11758262_s_at	2.79364e-08	1.88112e-06	NA	NA	389.779	NA	185.279	NA	2.10374	NA	1.07296	2	2	2	2	2	2	2	2	CCNJL_x000D_
11715793_a_at	0.310784	0.933749	NA	NA	27.5626	NA	13.1057	NA	2.10309	NA	1.07251	2	2	2	2	2	2	2	2	ACTG2_x000D_
11728085_s_at	0.309052	0.933048	NA	NA	27.6113	NA	13.1326	NA	2.1025	NA	1.0721	2	2	2	2	2	2	2	2	BMPR1B_x000D_
11716322_s_at	8.19447e-08	6.36317e-06	NA	NA	325.608	NA	154.879	NA	2.10234	NA	1.072	2	2	2	2	2	2	2	2	PRKCDBP_x000D_
11726674_at	0.470812	0.970544	NA	NA	23.7194	NA	11.2984	NA	2.09935	NA	1.06995	2	2	2	2	2	2	2	2	ASCL1_x000D_
11757671_a_at	5.66939e-09	2.97129e-07	NA	NA	514.71	NA	245.316	NA	2.09815	NA	1.06912	2	2	2	2	2	2	2	2	FAM200B_x000D_
11759320_at	4.39566e-08	3.09602e-06	NA	NA	361.079	NA	172.1	NA	2.09808	NA	1.06907	2	2	2	2	2	2	2	2	MPZL3_x000D_
11756243_a_at	7.87585e-07	7.77285e-05	NA	NA	226.98	NA	108.279	NA	2.09626	NA	1.06782	2	2	2	2	2	2	2	2	DAPP1_x000D_
11753506_x_at	9.9236e-05	0.0106296	NA	NA	110.879	NA	52.9053	NA	2.0958	NA	1.0675	2	2	2	2	2	2	2	2	CEACAM1_x000D_
11739451_a_at	2.19082e-08	1.38831e-06	NA	NA	406.279	NA	193.879	NA	2.09553	NA	1.06732	2	2	2	2	2	2	2	2	FRMD6_x000D_
11717916_s_at	1.49876e-07	1.22772e-05	NA	NA	295.079	NA	140.834	NA	2.09522	NA	1.0671	2	2	2	2	2	2	2	2	CKMT1A_x000D_
11742173_x_at	0.000114046	0.0120333	NA	NA	108.679	NA	51.8707	NA	2.09519	NA	1.06708	2	2	2	2	2	2	2	2	LST1_x000D_
11756681_a_at	1.49876e-07	1.22484e-05	NA	NA	295.079	NA	140.882	NA	2.09451	NA	1.06661	2	2	2	2	2	2	2	2	CCDC86_x000D_
11741071_a_at	0.0115257	0.335295	NA	NA	54.6083	NA	26.079	NA	2.09396	NA	1.06623	2	2	2	2	2	2	2	2	ANK1_x000D_
11738840_a_at	0.0625794	0.665904	NA	NA	40.5032	NA	19.3434	NA	2.09391	NA	1.0662	2	2	2	2	2	2	2	2	NUDT10_x000D_
11732256_at	5.27066e-09	2.69067e-07	NA	NA	521.479	NA	249.138	NA	2.09313	NA	1.06566	2	2	2	2	2	2	2	2	SHB_x000D_
11717559_a_at	5.507e-11	1.40186e-09	NA	NA	1267.1	NA	605.906	NA	2.09124	NA	1.06436	2	2	2	2	2	2	2	2	ABLIM1_x000D_
11717599_s_at	2.71155e-10	8.76902e-09	NA	NA	913.534	NA	436.879	NA	2.09105	NA	1.06423	2	2	2	2	2	2	2	2	SLC20A2_x000D_
11723370_s_at	1.60813e-08	9.60413e-07	NA	NA	428.479	NA	204.933	NA	2.09082	NA	1.06407	2	2	2	2	2	2	2	2	SHANK3_x000D_
11724837_at	0.000123183	0.0126577	NA	NA	107.479	NA	51.4519	NA	2.08892	NA	1.06276	2	2	2	2	2	2	2	2	NCEH1_x000D_
11758546_x_at	0.0124811	0.346339	NA	NA	53.9037	NA	25.8046	NA	2.08892	NA	1.06276	2	2	2	2	2	2	2	2	VDR_x000D_
11744608_a_at	5.03623e-05	0.00552778	NA	NA	122.279	NA	58.5604	NA	2.08808	NA	1.06218	2	2	2	2	2	2	2	2	PARP3_x000D_
11744218_at	3.44634e-11	8.10449e-10	NA	NA	1400.38	NA	670.879	NA	2.08738	NA	1.06169	2	2	2	2	2	2	2	2	SNAI2_x000D_
11742479_s_at	0.0158168	0.387287	NA	NA	51.8371	NA	24.8387	NA	2.08695	NA	1.06139	2	2	2	2	2	2	2	2	SULT1C4_x000D_
11744593_x_at	1.14405e-06	0.000113177	NA	NA	214.285	NA	102.679	NA	2.08695	NA	1.06139	2	2	2	2	2	2	2	2	GRASP_x000D_
11731678_s_at	9.19927e-08	6.88919e-06	NA	NA	319.482	NA	153.102	NA	2.08674	NA	1.06125	2	2	2	2	2	2	2	2	FAM20C_x000D_
11726396_x_at	7.51566e-08	5.48181e-06	NA	NA	330.279	NA	158.277	NA	2.08671	NA	1.06123	2	2	2	2	2	2	2	2	KAL1_x000D_
11733040_a_at	8.85145e-09	4.7807e-07	NA	NA	475.556	NA	227.92	NA	2.0865	NA	1.06108	2	2	2	2	2	2	2	2	DPH3_x000D_
11751163_a_at	1.36023e-06	0.000136224	NA	NA	208.679	NA	100.025	NA	2.08626	NA	1.06092	2	2	2	2	2	2	2	2	PSEN2_x000D_
11719194_a_at	2.84071e-08	1.81241e-06	NA	NA	388.674	NA	186.308	NA	2.08619	NA	1.06087	2	2	2	2	2	2	2	2	DFNA5_x000D_
11763514_x_at	3.29885e-06	0.000351418	NA	NA	182.479	NA	87.4788	NA	2.08598	NA	1.06072	2	2	2	2	2	2	2	2	RCAN1_x000D_
11727773_at	2.6017e-08	1.63736e-06	NA	NA	394.527	NA	189.152	NA	2.08577	NA	1.06058	2	2	2	2	2	2	2	2	LARP6_x000D_
11722523_a_at	5.77679e-05	0.00622269	NA	NA	119.879	NA	57.5095	NA	2.0845	NA	1.0597	2	2	2	2	2	2	2	2	TMCO4_x000D_
11721141_x_at	0.00291704	0.148913	NA	NA	67.6803	NA	32.4731	NA	2.0842	NA	1.05949	2	2	2	2	2	2	2	2	TCEA3_x000D_
11739526_a_at	8.99824e-09	4.82696e-07	NA	NA	474.179	NA	227.583	NA	2.08354	NA	1.05904	2	2	2	2	2	2	2	2	LPP_x000D_
11719892_at	5.81487e-05	0.00623614	NA	NA	119.765	NA	57.4905	NA	2.08322	NA	1.05881	2	2	2	2	2	2	2	2	VASH1_x000D_
11721546_s_at	0.0695929	0.681887	NA	NA	39.6597	NA	19.0441	NA	2.08252	NA	1.05833	2	2	2	2	2	2	2	2	LOC100996668_x000D_
11760128_x_at	6.39711e-12	1.1654e-10	NA	NA	2037.02	NA	978.283	NA	2.08224	NA	1.05813	2	2	2	2	2	2	2	2	LIMS1_x000D_
11749326_s_at	0.0333156	0.529295	NA	NA	45.5814	NA	21.9037	NA	2.08099	NA	1.05727	2	2	2	2	2	2	2	2	OLFML2B_x000D_
11722299_a_at	8.10458e-06	0.000880404	NA	NA	159.629	NA	76.746	NA	2.07997	NA	1.05656	2	2	2	2	2	2	2	2	RAB7L1_x000D_
11758873_a_at	0.302852	0.926752	NA	NA	27.7871	NA	13.3664	NA	2.07889	NA	1.05581	2	2	2	2	2	2	2	2	HPSE_x000D_
11732905_a_at	0.000918699	0.0651499	NA	NA	80.3518	NA	38.6613	NA	2.07835	NA	1.05544	2	2	2	2	2	2	2	2	CABLES1_x000D_
11730796_x_at	1.79155e-10	5.24559e-09	NA	NA	992.779	NA	477.84	NA	2.07764	NA	1.05494	2	2	2	2	2	2	2	2	PSPH_x000D_
11749864_a_at	0.0214221	0.438969	NA	NA	49.2485	NA	23.7113	NA	2.077	NA	1.0545	2	2	2	2	2	2	2	2	RHOJ_x000D_
11727363_a_at	1.53532e-09	6.19668e-08	NA	NA	653.679	NA	314.771	NA	2.07668	NA	1.05428	2	2	2	2	2	2	2	2	SHC1_x000D_
11723292_at	3.95297e-09	1.83609e-07	NA	NA	549.231	NA	264.526	NA	2.07628	NA	1.054	2	2	2	2	2	2	2	2	ORAI1_x000D_
11763170_s_at	3.49445e-09	1.59267e-07	NA	NA	561.66	NA	270.537	NA	2.07609	NA	1.05387	2	2	2	2	2	2	2	2	FOSL2_x000D_
11746563_x_at	1.85409e-10	5.40843e-09	NA	NA	985.917	NA	475.279	NA	2.0744	NA	1.05269	2	2	2	2	2	2	2	2	FAM65A_x000D_
11750887_a_at	1.46548e-11	2.93276e-10	NA	NA	1688.68	NA	814.798	NA	2.07251	NA	1.05138	2	2	2	2	2	2	2	2	BIRC2_x000D_
11740134_a_at	2.79003e-14	2.46221e-13	NA	NA	8246.94	NA	3981.88	NA	2.07112	NA	1.05041	2	2	2	2	2	2	2	2	CALD1_x000D_
11755464_a_at	0.00259635	0.134072	NA	NA	68.8799	NA	33.2642	NA	2.07069	NA	1.05011	2	2	2	2	2	2	2	2	WDR67_x000D_
11744630_a_at	0.00130879	0.083018	NA	NA	76.2789	NA	36.8489	NA	2.07004	NA	1.04966	2	2	2	2	2	2	2	2	NXPE3_x000D_
11736553_a_at	0.0147774	0.366229	NA	NA	52.4259	NA	25.326	NA	2.07004	NA	1.04966	2	2	2	2	2	2	2	2	TGFB2_x000D_
11759218_at	0.235052	0.892458	NA	NA	29.9324	NA	14.4642	NA	2.06941	NA	1.04922	2	2	2	2	2	2	2	2	ZIC3_x000D_
11754833_a_at	0.0262465	0.473974	NA	NA	47.5482	NA	22.9912	NA	2.06811	NA	1.04831	2	2	2	2	2	2	2	2	TLR2_x000D_
11726498_at	6.45946e-06	0.000666736	NA	NA	165.079	NA	79.8616	NA	2.06706	NA	1.04758	2	2	2	2	2	2	2	2	LIF_x000D_
11718767_x_at	5.50004e-14	5.2025e-13	NA	NA	6804.64	NA	3294.33	NA	2.06556	NA	1.04653	2	2	2	2	2	2	2	2	PRSS23_x000D_
11726054_a_at	0.382829	0.949579	NA	NA	25.6988	NA	12.4428	NA	2.06536	NA	1.0464	2	2	2	2	2	2	2	2	MUC4_x000D_
11762886_at	0.856898	0.997592	NA	NA	15.7284	NA	7.61551	NA	2.06531	NA	1.04636	2	2	2	2	2	2	2	2	OR13H1_x000D_
11716268_at	2.12615e-07	1.63762e-05	NA	NA	278.936	NA	135.126	NA	2.06427	NA	1.04563	2	2	2	2	2	2	2	2	AK1_x000D_
11722200_s_at	0.131599	0.797135	NA	NA	34.6191	NA	16.7718	NA	2.06413	NA	1.04553	2	2	2	2	2	2	2	2	ADAM12-OT1_x000D_
11752893_a_at	0.00120325	0.0768582	NA	NA	77.2303	NA	37.4248	NA	2.06362	NA	1.04517	2	2	2	2	2	2	2	2	SHISA9_x000D_
11739183_a_at	0.0010168	0.0677395	NA	NA	79.1656	NA	38.3693	NA	2.06325	NA	1.04492	2	2	2	2	2	2	2	2	MTRF1L_x000D_
11749016_a_at	0.0118988	0.325391	NA	NA	54.3258	NA	26.3307	NA	2.06321	NA	1.04489	2	2	2	2	2	2	2	2	AMPD3_x000D_
11757458_s_at	5.67291e-09	2.6693e-07	NA	NA	514.653	NA	249.448	NA	2.06317	NA	1.04486	2	2	2	2	2	2	2	2	LRRC8A_x000D_
11736047_a_at	5.74539e-06	0.000581486	NA	NA	167.973	NA	81.4359	NA	2.06265	NA	1.0445	2	2	2	2	2	2	2	2	ANTXR2_x000D_
11723352_a_at	0.000486063	0.0378611	NA	NA	88.1606	NA	42.7663	NA	2.06145	NA	1.04366	2	2	2	2	2	2	2	2	TMEM178A_x000D_
11743250_a_at	1.79947e-08	9.93766e-07	NA	NA	420.245	NA	203.879	NA	2.06125	NA	1.04352	2	2	2	2	2	2	2	2	MMP2_x000D_
11721070_a_at	5.5608e-09	2.58648e-07	NA	NA	516.495	NA	250.679	NA	2.06039	NA	1.04292	2	2	2	2	2	2	2	2	DEF8_x000D_
11729790_a_at	0.00432357	0.182254	NA	NA	63.7416	NA	30.937	NA	2.06037	NA	1.0429	2	2	2	2	2	2	2	2	CUZD1_x000D_
11731193_at	0.38749	0.950037	NA	NA	25.5872	NA	12.4217	NA	2.05988	NA	1.04256	2	2	2	2	2	2	2	2	UNC13C_x000D_
11720498_at	4.62519e-11	1.05631e-09	NA	NA	1314.89	NA	638.479	NA	2.05941	NA	1.04223	2	2	2	2	2	2	2	2	CDC42EP3_x000D_
11746443_a_at	2.69483e-09	1.12218e-07	NA	NA	588.964	NA	286.031	NA	2.05909	NA	1.04201	2	2	2	2	2	2	2	2	HARS_x000D_
11725738_at	1.8136e-05	0.00185904	NA	NA	141.827	NA	68.8799	NA	2.05905	NA	1.04198	2	2	2	2	2	2	2	2	MARCH3_x000D_
11718020_a_at	0.000168229	0.0152688	NA	NA	102.76	NA	49.9149	NA	2.05871	NA	1.04174	2	2	2	2	2	2	2	2	LRRC20_x000D_
11753943_x_at	1.49291e-05	0.00152686	NA	NA	145.919	NA	70.8834	NA	2.05858	NA	1.04165	2	2	2	2	2	2	2	2	MICAL2_x000D_
11721665_a_at	2.54296e-11	5.31556e-10	NA	NA	1495.68	NA	726.591	NA	2.05849	NA	1.04158	2	2	2	2	2	2	2	2	PLA2G16_x000D_
11757937_s_at	2.31279e-13	2.56782e-12	NA	NA	4610.34	NA	2240.08	NA	2.05811	NA	1.04132	2	2	2	2	2	2	2	2	BIRC2_x000D_
11739579_a_at	2.74527e-05	0.00279233	NA	NA	133.517	NA	64.8816	NA	2.05786	NA	1.04114	2	2	2	2	2	2	2	2	PGBD1_x000D_
11716365_x_at	7.82056e-13	1.01179e-11	NA	NA	3372.68	NA	1639.55	NA	2.05708	NA	1.0406	2	2	2	2	2	2	2	2	ASNS_x000D_
11755400_s_at	2.03126e-09	8.01933e-08	NA	NA	620.479	NA	301.892	NA	2.0553	NA	1.03935	2	2	2	2	2	2	2	2	STK39_x000D_
11754367_x_at	8.60828e-05	0.00823287	NA	NA	113.175	NA	55.0733	NA	2.05498	NA	1.03912	2	2	2	2	2	2	2	2	LIMS2_x000D_
11736513_s_at	2.91296e-07	2.25238e-05	NA	NA	265.279	NA	129.102	NA	2.0548	NA	1.039	2	2	2	2	2	2	2	2	NMT2_x000D_
11720447_s_at	5.85561e-07	4.87312e-05	NA	NA	237.679	NA	115.679	NA	2.05464	NA	1.03889	2	2	2	2	2	2	2	2	SOX9_x000D_
11745482_s_at	5.19146e-10	1.67005e-08	NA	NA	803.902	NA	391.275	NA	2.05457	NA	1.03884	2	2	2	2	2	2	2	2	PRNP_x000D_
11718222_s_at	2.70792e-08	1.54075e-06	NA	NA	391.849	NA	190.879	NA	2.05287	NA	1.03764	2	2	2	2	2	2	2	2	GSPT1_x000D_
11754124_a_at	1.88658e-09	7.27558e-08	NA	NA	629.044	NA	306.679	NA	2.05115	NA	1.03643	2	2	2	2	2	2	2	2	COTL1_x000D_
11763813_a_at	0.00049802	0.0375353	NA	NA	87.8504	NA	42.8324	NA	2.05103	NA	1.03635	2	2	2	2	2	2	2	2	SAMD14_x000D_
11715714_s_at	1.30205e-06	0.00011505	NA	NA	210.079	NA	102.441	NA	2.05073	NA	1.03614	2	2	2	2	2	2	2	2	LOC101060281_x000D_
11727169_x_at	7.17584e-07	5.95638e-05	NA	NA	230.279	NA	112.435	NA	2.04811	NA	1.03429	2	2	2	2	2	2	2	2	PDLIM7_x000D_
11757476_x_at	8.45483e-10	2.86257e-08	NA	NA	731.75	NA	357.424	NA	2.04729	NA	1.03371	2	2	2	2	2	2	2	2	TNNT1_x000D_
11715803_a_at	6.2172e-11	1.43512e-09	NA	NA	1235.08	NA	603.298	NA	2.04721	NA	1.03366	2	2	2	2	2	2	2	2	ANXA6_x000D_
11763577_a_at	4.22507e-05	0.00409364	NA	NA	125.425	NA	61.2839	NA	2.04662	NA	1.03324	2	2	2	2	2	2	2	2	SLC25A23_x000D_
11717436_a_at	1.78466e-05	0.00175037	NA	NA	142.161	NA	69.488	NA	2.04583	NA	1.03268	2	2	2	2	2	2	2	2	CDCA7L_x000D_
11717084_a_at	3.58909e-08	2.07267e-06	NA	NA	373.594	NA	182.626	NA	2.04568	NA	1.03258	2	2	2	2	2	2	2	2	PRPS1_x000D_
11732275_at	0.00410888	0.171354	NA	NA	64.2418	NA	31.4081	NA	2.04539	NA	1.03237	2	2	2	2	2	2	2	2	CCL5_x000D_
11744742_x_at	0.00170055	0.0944096	NA	NA	73.3785	NA	35.8891	NA	2.04459	NA	1.03181	2	2	2	2	2	2	2	2	LIMS2_x000D_
11715813_at	1.50334e-07	1.03818e-05	NA	NA	294.933	NA	144.279	NA	2.04419	NA	1.03153	2	2	2	2	2	2	2	2	HIGD1A_x000D_
11723465_a_at	3.32136e-08	1.88112e-06	NA	NA	378.516	NA	185.279	NA	2.04295	NA	1.03065	2	2	2	2	2	2	2	2	CELF2_x000D_
11748444_a_at	9.94752e-06	0.000957717	NA	NA	154.879	NA	75.8238	NA	2.04261	NA	1.03042	2	2	2	2	2	2	2	2	PRTFDC1_x000D_
11740142_a_at	0.307302	0.921659	NA	NA	27.6606	NA	13.5464	NA	2.04191	NA	1.02992	2	2	2	2	2	2	2	2	BEND6_x000D_
11725265_at	0.408486	0.952783	NA	NA	25.095	NA	12.2924	NA	2.04151	NA	1.02964	2	2	2	2	2	2	2	2	COL4A4_x000D_
11720869_a_at	3.52711e-07	2.6507e-05	NA	NA	257.362	NA	126.137	NA	2.04033	NA	1.0288	2	2	2	2	2	2	2	2	SMG6_x000D_
11757796_s_at	1.86114e-07	1.30008e-05	NA	NA	284.957	NA	139.679	NA	2.04009	NA	1.02863	2	2	2	2	2	2	2	2	NCS1_x000D_
11733178_a_at	0.000748164	0.0504134	NA	NA	82.8001	NA	40.5901	NA	2.03991	NA	1.0285	2	2	2	2	2	2	2	2	ZBTB1_x000D_
11729413_a_at	1.70116e-13	1.74942e-12	NA	NA	5000.88	NA	2452.14	NA	2.03939	NA	1.02814	2	2	2	2	2	2	2	2	LRRC8A_x000D_
11746823_a_at	1.46721e-09	5.26153e-08	NA	NA	659.257	NA	323.279	NA	2.03928	NA	1.02806	2	2	2	2	2	2	2	2	RASSF4_x000D_
11740133_a_at	3.09248e-12	4.60159e-11	NA	NA	2413.51	NA	1183.75	NA	2.03886	NA	1.02777	2	2	2	2	2	2	2	2	CALD1_x000D_
11755966_x_at	7.45439e-14	6.93263e-13	NA	NA	6254.12	NA	3067.88	NA	2.03858	NA	1.02757	2	2	2	2	2	2	2	2	HLA-B_x000D_
11747072_s_at	1.19609e-13	1.17509e-12	NA	NA	5496.7	NA	2697.28	NA	2.03787	NA	1.02706	2	2	2	2	2	2	2	2	TUBB6_x000D_
11722635_at	0.000103523	0.00924028	NA	NA	110.205	NA	54.0875	NA	2.03753	NA	1.02682	2	2	2	2	2	2	2	2	IL2RB_x000D_
11740476_a_at	0.0616431	0.633555	NA	NA	40.6231	NA	19.9455	NA	2.0367	NA	1.02624	2	2	2	2	2	2	2	2	NOX4_x000D_
11740369_x_at	4.83153e-11	1.04584e-09	NA	NA	1302.74	NA	639.663	NA	2.0366	NA	1.02616	2	2	2	2	2	2	2	2	PDLIM5_x000D_
11756836_s_at	0.0527557	0.600573	NA	NA	41.865	NA	20.5586	NA	2.03637	NA	1.026	2	2	2	2	2	2	2	2	GNA14_x000D_
11756512_a_at	0.0333156	0.503474	NA	NA	45.5814	NA	22.4048	NA	2.03445	NA	1.02464	2	2	2	2	2	2	2	2	ZHX3_x000D_
11727063_a_at	1.45839e-10	3.67557e-09	NA	NA	1035.13	NA	508.886	NA	2.03412	NA	1.0244	2	2	2	2	2	2	2	2	MIR3658_x000D_
11717830_a_at	1.77014e-08	8.92889e-07	NA	NA	421.437	NA	207.205	NA	2.03391	NA	1.02426	2	2	2	2	2	2	2	2	TSC22D3_x000D_
11757102_a_at	1.23555e-09	4.24644e-08	NA	NA	680.903	NA	334.842	NA	2.03351	NA	1.02397	2	2	2	2	2	2	2	2	BOP1_x000D_
11720443_s_at	1.73901e-09	6.27644e-08	NA	NA	638.649	NA	314.117	NA	2.03316	NA	1.02372	2	2	2	2	2	2	2	2	BAZ1A_x000D_
11728909_s_at	1.65597e-05	0.00155251	NA	NA	143.723	NA	70.712	NA	2.03252	NA	1.02327	2	2	2	2	2	2	2	2	B3GALTL_x000D_
11725445_x_at	1.07066e-06	8.71864e-05	NA	NA	216.479	NA	106.535	NA	2.032	NA	1.0229	2	2	2	2	2	2	2	2	BCL3_x000D_
11753252_a_at	5.20652e-07	3.9468e-05	NA	NA	242.08	NA	119.192	NA	2.03102	NA	1.0222	2	2	2	2	2	2	2	2	CFLAR_x000D_
11723419_a_at	1.53422e-06	0.000128038	NA	NA	204.879	NA	100.905	NA	2.03042	NA	1.02178	2	2	2	2	2	2	2	2	COL9A3_x000D_
11719632_a_at	0.000200945	0.0164058	NA	NA	100.162	NA	49.3324	NA	2.03036	NA	1.02173	2	2	2	2	2	2	2	2	ABCC4_x000D_
11725351_x_at	2.14726e-08	1.0964e-06	NA	NA	407.678	NA	200.879	NA	2.02947	NA	1.02111	2	2	2	2	2	2	2	2	KIAA0930_x000D_
11721140_a_at	0.00586977	0.206699	NA	NA	60.7958	NA	29.9674	NA	2.02873	NA	1.02058	2	2	2	2	2	2	2	2	TCEA3_x000D_
11729672_x_at	6.34334e-10	1.94534e-08	NA	NA	773.279	NA	381.318	NA	2.02791	NA	1.02	2	2	2	2	2	2	2	2	FAM200B_x000D_
11729040_at	0.00072512	0.0472523	NA	NA	83.1788	NA	41.0799	NA	2.02481	NA	1.01778	2	2	2	2	2	2	2	2	ZNF469_x000D_
11750949_a_at	6.72728e-07	5.1176e-05	NA	NA	232.599	NA	114.879	NA	2.02473	NA	1.01773	2	2	2	2	2	2	2	2	NMT2_x000D_
11719108_a_at	6.19385e-07	4.64195e-05	NA	NA	235.608	NA	116.479	NA	2.02275	NA	1.01632	2	2	2	2	2	2	2	2	FHL3_x000D_
11715273_at	0.0187256	0.383938	NA	NA	50.3889	NA	24.915	NA	2.02243	NA	1.01609	2	2	2	2	2	2	2	2	TPM2_x000D_
11734965_x_at	1.1101e-06	8.76406e-05	NA	NA	215.279	NA	106.457	NA	2.02222	NA	1.01594	2	2	2	2	2	2	2	2	TRIM65_x000D_
11724179_a_at	2.01996e-05	0.00182825	NA	NA	139.615	NA	69.0481	NA	2.02199	NA	1.01578	2	2	2	2	2	2	2	2	DNAJB5_x000D_
11723187_at	1.35659e-07	8.56938e-06	NA	NA	299.879	NA	148.334	NA	2.02164	NA	1.01553	2	2	2	2	2	2	2	2	FGD6_x000D_
11724402_s_at	0.298132	0.913712	NA	NA	27.9229	NA	13.8138	NA	2.02138	NA	1.01534	2	2	2	2	2	2	2	2	HS3ST2_x000D_
11722566_a_at	1.59565e-08	7.6125e-07	NA	NA	429.057	NA	212.279	NA	2.02119	NA	1.01521	2	2	2	2	2	2	2	2	NT5C2_x000D_
11726206_a_at	0.000163833	0.0131794	NA	NA	103.153	NA	51.1188	NA	2.01791	NA	1.01286	2	2	2	2	2	2	2	2	SH2D5_x000D_
11756879_a_at	0.674143	0.98784	NA	NA	19.6708	NA	9.75286	NA	2.01693	NA	1.01216	2	2	2	2	2	2	2	2	STARD9_x000D_
11715584_a_at	5.36555e-12	8.13588e-11	NA	NA	2121.38	NA	1052.3	NA	2.01595	NA	1.01146	2	2	2	2	2	2	2	2	CAV1_x000D_
11745715_a_at	5.36555e-12	8.13588e-11	NA	NA	2121.38	NA	1052.3	NA	2.01595	NA	1.01146	2	2	2	2	2	2	2	2	CAV1_x000D_
11732970_at	0.0385221	0.522993	NA	NA	44.3979	NA	22.0251	NA	2.01578	NA	1.01134	2	2	2	2	2	2	2	2	C3orf36_x000D_
11717575_at	0.478926	0.964175	NA	NA	23.5479	NA	11.6935	NA	2.01376	NA	1.00989	2	2	2	2	2	2	2	2	PPP1R3C_x000D_
11729336_a_at	0.00163912	0.0853659	NA	NA	73.7805	NA	36.6407	NA	2.01362	NA	1.00979	2	2	2	2	2	2	2	2	ALPL_x000D_
11754134_a_at	3.00984e-08	1.52615e-06	NA	NA	384.879	NA	191.151	NA	2.01348	NA	1.00969	2	2	2	2	2	2	2	2	PDLIM3_x000D_
11717549_x_at	4.92206e-11	1.00415e-09	NA	NA	1297.61	NA	644.525	NA	2.01328	NA	1.00955	2	2	2	2	2	2	2	2	BTBD10_x000D_
11745804_s_at	1.27486e-12	1.59097e-11	NA	NA	2988.08	NA	1484.48	NA	2.01288	NA	1.00926	2	2	2	2	2	2	2	2	LIMS1_x000D_
11721873_at	0.0239605	0.425248	NA	NA	48.308	NA	24.0023	NA	2.01264	NA	1.00909	2	2	2	2	2	2	2	2	IFIT2_x000D_
11744162_a_at	3.04026e-09	1.11553e-07	NA	NA	576.099	NA	286.303	NA	2.0122	NA	1.00877	2	2	2	2	2	2	2	2	DUSP4_x000D_
11746716_s_at	0.11315	0.746546	NA	NA	35.816	NA	17.804	NA	2.01168	NA	1.0084	2	2	2	2	2	2	2	2	KIRREL3_x000D_
11729238_a_at	6.81399e-12	1.05397e-10	NA	NA	2007.69	NA	998.342	NA	2.01103	NA	1.00793	2	2	2	2	2	2	2	2	CSRP2_x000D_
11716586_a_at	6.45946e-06	0.000545154	NA	NA	165.079	NA	82.188	NA	2.00855	NA	1.00616	2	2	2	2	2	2	2	2	AXL_x000D_
11743681_at	8.29088e-13	9.69819e-12	NA	NA	3323.81	NA	1655.02	NA	2.00832	NA	1.00599	2	2	2	2	2	2	2	2	S100A16_x000D_
11729026_a_at	2.2781e-06	0.000181135	NA	NA	192.944	NA	96.0788	NA	2.00818	NA	1.00589	2	2	2	2	2	2	2	2	BMP1_x000D_
11720504_s_at	0.000268184	0.0197477	NA	NA	96.0788	NA	47.8439	NA	2.00817	NA	1.00588	2	2	2	2	2	2	2	2	RAB6B_x000D_
11719004_at	1.65289e-07	1.01956e-05	NA	NA	290.452	NA	144.656	NA	2.00788	NA	1.00567	2	2	2	2	2	2	2	2	ANKH_x000D_
11715493_a_at	4.94844e-13	5.40201e-12	NA	NA	3786.02	NA	1887.28	NA	2.00607	NA	1.00437	2	2	2	2	2	2	2	2	CYR61_x000D_
11749350_x_at	1.02281e-05	0.000867298	NA	NA	154.246	NA	76.9113	NA	2.00551	NA	1.00397	2	2	2	2	2	2	2	2	BPHL_x000D_
11763836_x_at	0.000449494	0.0303355	NA	NA	89.166	NA	44.472	NA	2.00499	NA	1.0036	2	2	2	2	2	2	2	2	PTPLA_x000D_
11763835_at	0.0979384	0.714015	NA	NA	36.9572	NA	18.4354	NA	2.00469	NA	1.00338	2	2	2	2	2	2	2	2	PTPLA_x000D_
11734975_a_at	4.91373e-11	9.79399e-10	NA	NA	1298.08	NA	647.53	NA	2.00466	NA	1.00336	2	2	2	2	2	2	2	2	CLTB_x000D_
11758360_s_at	6.86217e-07	4.87312e-05	NA	NA	231.882	NA	115.679	NA	2.00454	NA	1.00327	2	2	2	2	2	2	2	2	MRAS_x000D_
11727018_s_at	0.0139964	0.322613	NA	NA	52.8987	NA	26.4024	NA	2.00356	NA	1.00256	2	2	2	2	2	2	2	2	PAPPA_x000D_
11731407_x_at	6.70822e-08	3.64366e-06	NA	NA	336.538	NA	168.025	NA	2.0029	NA	1.00209	2	2	2	2	2	2	2	2	IFIT3_x000D_
11728945_x_at	0.000437573	0.0294146	NA	NA	89.5139	NA	44.711	NA	2.00206	NA	1.00148	2	2	2	2	2	2	2	2	LST1_x000D_
11733461_at	0.525512	0.97078	NA	NA	22.5884	NA	11.2827	NA	2.00204	NA	1.00147	2	2	2	2	2	2	2	2	SUSD5_x000D_
11741879_x_at	1.9541e-06	0.000150243	NA	NA	197.479	NA	98.6507	NA	2.0018	NA	1.0013	2	2	2	2	2	2	2	2	PML_x000D_
11750245_x_at	3.35748e-10	8.70086e-09	NA	NA	875.616	NA	437.469	NA	2.00155	NA	1.00112	2	2	2	2	2	2	2	2	MGLL_x000D_
11745878_x_at	2.00044e-12	2.57192e-11	NA	NA	2678.09	NA	1338.48	NA	2.00085	NA	1.00061	2	2	2	2	2	2	2	2	NFKBIA_x000D_
11744002_s_at	3.46787e-12	4.78475e-11	NA	NA	2349.08	NA	1174.15	NA	2.00066	NA	1.00048	2	2	2	2	2	2	2	2	MTHFD2_x000D_
11725357_a_at	3.69714e-06	0.000294927	NA	NA	179.387	NA	89.6781	NA	2.00035	NA	1.00025	2	2	2	2	2	2	2	2	PRTFDC1_x000D_
11723020_a_at	0.4335	0.953357	NA	NA	24.5291	NA	12.2647	NA	1.99998	NA	0.999985	2	2	2	2	2	2	2	2	RIPK3_x000D_
11723055_a_at	8.34318e-07	5.93536e-05	NA	NA	224.965	NA	112.491	NA	1.99984	NA	0.999886	2	2	2	2	2	2	2	2	SYNGR3_x000D_
11756996_x_at	3.219e-08	1.57355e-06	NA	NA	380.525	NA	190.279	NA	1.99983	NA	0.999875	2	2	2	2	2	2	2	2	CFLAR_x000D_
11728901_a_at	3.27027e-09	1.16618e-07	NA	NA	568.481	NA	284.279	NA	1.99973	NA	0.999806	2	2	2	2	2	2	2	2	DAPP1_x000D_
11748367_a_at	0.00501864	0.177199	NA	NA	62.2933	NA	31.1522	NA	1.99964	NA	0.999743	2	2	2	2	2	2	2	2	GLS_x000D_
11743001_a_at	0.384329	0.940404	NA	NA	25.6628	NA	12.8411	NA	1.99849	NA	0.998907	2	2	2	2	2	2	2	2	ADD2_x000D_
11730333_at	0.0479238	0.559119	NA	NA	42.6349	NA	21.3356	NA	1.9983	NA	0.998773	2	2	2	2	2	2	2	2	DPYSL4_x000D_
11758519_s_at	1.37903e-10	3.10397e-09	NA	NA	1047.02	NA	524.479	NA	1.9963	NA	0.997331	2	2	2	2	2	2	2	2	PLOD3_x000D_
11725987_a_at	1.95111e-11	3.3497e-10	NA	NA	1585.01	NA	794.024	NA	1.99618	NA	0.997242	2	2	2	2	2	2	2	2	MMP14_x000D_
11729239_x_at	2.61636e-12	3.44205e-11	NA	NA	2511.28	NA	1258.16	NA	1.99599	NA	0.997103	2	2	2	2	2	2	2	2	CSRP2_x000D_
11722199_at	0.0824108	0.673519	NA	NA	38.3213	NA	19.201	NA	1.9958	NA	0.996967	2	2	2	2	2	2	2	2	ADAM12_x000D_
11744927_x_at	0.00254431	0.111762	NA	NA	69.0901	NA	34.6287	NA	1.99517	NA	0.996513	2	2	2	2	2	2	2	2	SLC9B2_x000D_
11739781_a_at	8.17052e-08	4.43019e-06	NA	NA	325.765	NA	163.279	NA	1.99515	NA	0.996496	2	2	2	2	2	2	2	2	TGM2_x000D_
11749985_a_at	0.000173949	0.0129028	NA	NA	102.267	NA	51.2936	NA	1.99375	NA	0.995483	2	2	2	2	2	2	2	2	MINOS1-NBL1_x000D_
11732321_a_at	2.92584e-10	7.25282e-09	NA	NA	899.817	NA	451.506	NA	1.99293	NA	0.994888	2	2	2	2	2	2	2	2	PLAT_x000D_
11730346_x_at	9.34792e-08	5.08957e-06	NA	NA	318.644	NA	160.001	NA	1.99151	NA	0.993866	2	2	2	2	2	2	2	2	PUS7_x000D_
11757913_x_at	3.23545e-14	2.48591e-13	NA	NA	7904.42	NA	3972.08	NA	1.98999	NA	0.992765	2	2	2	2	2	2	2	2	TUBA1A_x000D_
11754125_x_at	2.14941e-09	6.98936e-08	NA	NA	614.018	NA	308.679	NA	1.98918	NA	0.992175	2	2	2	2	2	2	2	2	COTL1_x000D_
11726029_a_at	0.116102	0.741341	NA	NA	35.6122	NA	17.9064	NA	1.9888	NA	0.991897	2	2	2	2	2	2	2	2	UPK1B_x000D_
11750913_a_at	1.73429e-09	5.45867e-08	NA	NA	638.973	NA	321.342	NA	1.98845	NA	0.991644	2	2	2	2	2	2	2	2	ME1_x000D_
11727782_a_at	1.69003e-10	3.81699e-09	NA	NA	1004.58	NA	505.479	NA	1.98737	NA	0.990864	2	2	2	2	2	2	2	2	TPM4_x000D_
11755845_x_at	4.26964e-12	5.85272e-11	NA	NA	2237.18	NA	1126.03	NA	1.98678	NA	0.990435	2	2	2	2	2	2	2	2	MARS_x000D_
11722189_at	0.000412608	0.0267703	NA	NA	90.2788	NA	45.4442	NA	1.98659	NA	0.990291	2	2	2	2	2	2	2	2	MTDH_x000D_
11726736_a_at	1.80112e-05	0.00144128	NA	NA	141.97	NA	71.4794	NA	1.98617	NA	0.989988	2	2	2	2	2	2	2	2	PDLIM7_x000D_
11735576_a_at	0.085212	0.675499	NA	NA	38.0571	NA	19.1639	NA	1.98587	NA	0.989773	2	2	2	2	2	2	2	2	LETM2_x000D_
11747298_a_at	5.61889e-13	5.938e-12	NA	NA	3665.64	NA	1847.25	NA	1.98438	NA	0.988685	2	2	2	2	2	2	2	2	S100A16_x000D_
11755146_a_at	0.69417	0.988134	NA	NA	19.2772	NA	9.71469	NA	1.98434	NA	0.988656	2	2	2	2	2	2	2	2	SGIP1_x000D_
11725599_at	3.01173e-07	1.82278e-05	NA	NA	263.879	NA	133.068	NA	1.98304	NA	0.987711	2	2	2	2	2	2	2	2	BEAN1_x000D_
11727033_at	4.30031e-09	1.51158e-07	NA	NA	540.929	NA	272.785	NA	1.98298	NA	0.987673	2	2	2	2	2	2	2	2	PAPSS2_x000D_
11717628_a_at	7.19504e-10	1.96664e-08	NA	NA	754.734	NA	380.618	NA	1.98292	NA	0.987623	2	2	2	2	2	2	2	2	BIRC2_x000D_
11752419_a_at	5.07948e-06	0.000387362	NA	NA	171.079	NA	86.2788	NA	1.98286	NA	0.987583	2	2	2	2	2	2	2	2	HIVEP1_x000D_
11717732_s_at	3.71437e-11	6.71913e-10	NA	NA	1378.01	NA	694.988	NA	1.98278	NA	0.987524	2	2	2	2	2	2	2	2	PFKFB3_x000D_
11726633_s_at	2.55135e-11	4.38479e-10	NA	NA	1494.61	NA	753.84	NA	1.98266	NA	0.987435	2	2	2	2	2	2	2	2	TRIM8_x000D_
11715847_x_at	2.22709e-07	1.30008e-05	NA	NA	276.873	NA	139.679	NA	1.98222	NA	0.987114	2	2	2	2	2	2	2	2	PLAT_x000D_
11745364_a_at	0.000540946	0.0330491	NA	NA	86.8024	NA	43.81	NA	1.98134	NA	0.986473	2	2	2	2	2	2	2	2	STAT5A_x000D_
11725916_a_at	0.00820242	0.230649	NA	NA	57.6766	NA	29.112	NA	1.98119	NA	0.986369	2	2	2	2	2	2	2	2	BVES_x000D_
11753061_a_at	3.81791e-05	0.00297299	NA	NA	127.279	NA	64.2816	NA	1.98002	NA	0.985514	2	2	2	2	2	2	2	2	SLFN5_x000D_
11744217_a_at	2.83778e-07	1.6852e-05	NA	NA	266.383	NA	134.572	NA	1.97948	NA	0.98512	2	2	2	2	2	2	2	2	TSPAN17_x000D_
11734552_a_at	3.15793e-06	0.000230371	NA	NA	183.679	NA	92.8683	NA	1.97784	NA	0.983928	2	2	2	2	2	2	2	2	CX3CL1_x000D_
11733213_x_at	1.1101e-06	7.47501e-05	NA	NA	215.279	NA	108.879	NA	1.97723	NA	0.983483	2	2	2	2	2	2	2	2	SLFN5_x000D_
11747735_x_at	7.93844e-12	1.14694e-10	NA	NA	1938.77	NA	981.438	NA	1.97544	NA	0.982173	2	2	2	2	2	2	2	2	LIMS1_x000D_
11717776_at	9.20574e-09	3.5035e-07	NA	NA	472.279	NA	239.12	NA	1.97507	NA	0.981906	2	2	2	2	2	2	2	2	KIF1C_x000D_
11723464_s_at	1.48403e-09	4.37827e-08	NA	NA	657.851	NA	333.163	NA	1.97456	NA	0.981531	2	2	2	2	2	2	2	2	CELF2_x000D_
11727770_a_at	0.0799324	0.655862	NA	NA	38.5628	NA	19.5307	NA	1.97447	NA	0.981468	2	2	2	2	2	2	2	2	NIN_x000D_
11717764_x_at	7.15824e-10	1.90467e-08	NA	NA	755.479	NA	382.678	NA	1.97419	NA	0.98126	2	2	2	2	2	2	2	2	MGLL_x000D_
11724540_a_at	0.340668	0.921468	NA	NA	26.7545	NA	13.5531	NA	1.97405	NA	0.981161	2	2	2	2	2	2	2	2	VWF_x000D_
11741155_x_at	1.18323e-10	2.44488e-09	NA	NA	1080.38	NA	547.479	NA	1.97338	NA	0.980668	2	2	2	2	2	2	2	2	LIMS1_x000D_
11757973_x_at	3.19042e-07	1.87615e-05	NA	NA	261.479	NA	132.52	NA	1.97313	NA	0.980489	2	2	2	2	2	2	2	2	NMT2_x000D_
11755589_a_at	0.00894197	0.238514	NA	NA	56.8885	NA	28.8481	NA	1.972	NA	0.979661	2	2	2	2	2	2	2	2	DHRS2_x000D_
11722235_a_at	2.89675e-11	4.92086e-10	NA	NA	1453.93	NA	737.37	NA	1.97178	NA	0.979502	2	2	2	2	2	2	2	2	FBXO2_x000D_
11739503_at	6.42693e-11	1.21285e-09	NA	NA	1226.49	NA	622.321	NA	1.97083	NA	0.978802	2	2	2	2	2	2	2	2	ABCA1_x000D_
11753250_a_at	2.37601e-07	1.3409e-05	NA	NA	274.025	NA	139.059	NA	1.97056	NA	0.978606	2	2	2	2	2	2	2	2	BMP1_x000D_
11722655_s_at	5.38329e-10	1.36141e-08	NA	NA	798.252	NA	405.098	NA	1.97051	NA	0.978572	2	2	2	2	2	2	2	2	STK17A_x000D_
11744000_a_at	6.11891e-12	8.4316e-11	NA	NA	2057.97	NA	1044.65	NA	1.97	NA	0.978197	2	2	2	2	2	2	2	2	NFKBIA_x000D_
11746262_a_at	1.07753e-05	0.000807357	NA	NA	153.068	NA	77.705	NA	1.96986	NA	0.978093	2	2	2	2	2	2	2	2	MAPK12_x000D_
11736118_a_at	4.34885e-05	0.00325922	NA	NA	124.902	NA	63.4095	NA	1.96977	NA	0.978024	2	2	2	2	2	2	2	2	ZFAND5_x000D_
11726286_a_at	5.04748e-12	6.76487e-11	NA	NA	2151.65	NA	1092.88	NA	1.96879	NA	0.977312	2	2	2	2	2	2	2	2	WARS_x000D_
11716638_s_at	1.5915e-14	1.0858e-13	NA	NA	9708.92	NA	4933.38	NA	1.96801	NA	0.976735	2	2	2	2	2	2	2	2	COL4A1_x000D_
11723546_s_at	8.92755e-05	0.00644056	NA	NA	112.582	NA	57.2064	NA	1.968	NA	0.976727	2	2	2	2	2	2	2	2	PLD1_x000D_
11754557_s_at	1.08591e-05	0.00080805	NA	NA	152.894	NA	77.6955	NA	1.96786	NA	0.976628	2	2	2	2	2	2	2	2	PRKCA_x000D_
11728352_x_at	6.96244e-09	2.48987e-07	NA	NA	496.196	NA	252.175	NA	1.96767	NA	0.976488	2	2	2	2	2	2	2	2	EFEMP2_x000D_
11717161_at	8.0011e-10	2.11867e-08	NA	NA	739.513	NA	375.879	NA	1.96742	NA	0.976308	2	2	2	2	2	2	2	2	RRAS_x000D_
11726819_at	0.000249527	0.0163588	NA	NA	97.0835	NA	49.3556	NA	1.96702	NA	0.976012	2	2	2	2	2	2	2	2	TMEM201_x000D_
11739952_a_at	5.05602e-05	0.00372592	NA	NA	122.21	NA	62.1553	NA	1.9662	NA	0.975408	2	2	2	2	2	2	2	2	GFOD1_x000D_
11752592_a_at	0.000161786	0.0110454	NA	NA	103.34	NA	52.584	NA	1.96524	NA	0.974704	2	2	2	2	2	2	2	2	CEP170_x000D_
11724176_at	6.17304e-05	0.00446613	NA	NA	118.736	NA	60.4855	NA	1.96305	NA	0.973095	2	2	2	2	2	2	2	2	TSPAN11_x000D_
11717661_a_at	0.753939	0.991542	NA	NA	18.0711	NA	9.20902	NA	1.96232	NA	0.972561	2	2	2	2	2	2	2	2	PPP1R16B_x000D_
11717884_a_at	0.000551121	0.0317586	NA	NA	86.5677	NA	44.1174	NA	1.96221	NA	0.972482	2	2	2	2	2	2	2	2	ZHX3_x000D_
11727034_at	1.27292e-09	3.53788e-08	NA	NA	677.09	NA	345.079	NA	1.96213	NA	0.972422	2	2	2	2	2	2	2	2	PAPSS2_x000D_
11720140_at	6.78547e-06	0.00048613	NA	NA	163.879	NA	83.5395	NA	1.96169	NA	0.972099	2	2	2	2	2	2	2	2	RILP_x000D_
11718398_a_at	2.1327e-06	0.000142618	NA	NA	194.879	NA	99.3792	NA	1.96096	NA	0.971561	2	2	2	2	2	2	2	2	TGM2_x000D_
11748315_s_at	1.97428e-11	3.09398e-10	NA	NA	1580.9	NA	806.358	NA	1.96055	NA	0.971256	2	2	2	2	2	2	2	2	PRNP_x000D_
11718140_a_at	1.37634e-07	7.02165e-06	NA	NA	299.177	NA	152.679	NA	1.95952	NA	0.9705	2	2	2	2	2	2	2	2	EMP3_x000D_
11751262_a_at	0.0113929	0.2678	NA	NA	54.7112	NA	27.9261	NA	1.95914	NA	0.970221	2	2	2	2	2	2	2	2	MBOAT1_x000D_
11757455_x_at	1.98439e-13	1.75125e-12	NA	NA	4800.48	NA	2451.54	NA	1.95815	NA	0.969493	2	2	2	2	2	2	2	2	GPX1_x000D_
11740999_a_at	0.0904364	0.673519	NA	NA	37.5868	NA	19.201	NA	1.95755	NA	0.969047	2	2	2	2	2	2	2	2	GAP43_x000D_
11737896_s_at	0.00227089	0.0938921	NA	NA	70.2796	NA	35.9301	NA	1.95601	NA	0.967913	2	2	2	2	2	2	2	2	TAF13_x000D_
11725602_at	2.79723e-08	1.15752e-06	NA	NA	389.694	NA	199.245	NA	1.95586	NA	0.967801	2	2	2	2	2	2	2	2	DENND5B_x000D_
11717301_at	6.51228e-12	8.72845e-11	NA	NA	2028.68	NA	1037.31	NA	1.95571	NA	0.967694	2	2	2	2	2	2	2	2	TACSTD2_x000D_
11757928_s_at	1.32359e-07	6.61936e-06	NA	NA	301.079	NA	153.993	NA	1.95515	NA	0.967279	2	2	2	2	2	2	2	2	TMEM178A_x000D_
11758897_at	9.52188e-10	2.48278e-08	NA	NA	715.349	NA	366.016	NA	1.95442	NA	0.966741	2	2	2	2	2	2	2	2	APOBEC3C_x000D_
11745486_x_at	0.000786669	0.0415066	NA	NA	82.1957	NA	42.0645	NA	1.95404	NA	0.96646	2	2	2	2	2	2	2	2	CENPT_x000D_
11725794_at	0.0143018	0.300933	NA	NA	52.7105	NA	26.9786	NA	1.95379	NA	0.966277	2	2	2	2	2	2	2	2	PTGER4_x000D_
11725040_at	0.000117002	0.00788962	NA	NA	108.279	NA	55.4397	NA	1.95309	NA	0.965758	2	2	2	2	2	2	2	2	FGF2_x000D_
11741594_a_at	0.000454647	0.026304	NA	NA	89.0188	NA	45.5814	NA	1.95296	NA	0.965664	2	2	2	2	2	2	2	2	LST1_x000D_
11737167_at	9.06734e-08	4.28471e-06	NA	NA	320.24	NA	164.079	NA	1.95175	NA	0.964765	2	2	2	2	2	2	2	2	ANKRD34B_x000D_
11733955_at	0.000205656	0.0131308	NA	NA	99.8285	NA	51.1492	NA	1.95171	NA	0.964739	2	2	2	2	2	2	2	2	SLC22A15_x000D_
11745277_a_at	1.87762e-06	0.000120139	NA	NA	198.679	NA	101.816	NA	1.95134	NA	0.964468	2	2	2	2	2	2	2	2	SSH1_x000D_
11733792_a_at	0.000849433	0.0437669	NA	NA	81.2788	NA	41.6611	NA	1.95095	NA	0.964178	2	2	2	2	2	2	2	2	SLC25A12_x000D_
11758147_s_at	1.23389e-06	7.62275e-05	NA	NA	211.816	NA	108.578	NA	1.95082	NA	0.964079	2	2	2	2	2	2	2	2	MAPK13_x000D_
11736245_a_at	9.61788e-10	2.48024e-08	NA	NA	713.985	NA	366.079	NA	1.95036	NA	0.963739	2	2	2	2	2	2	2	2	PRKAG2_x000D_
11744024_a_at	3.10404e-12	3.72596e-11	NA	NA	2411.38	NA	1237.31	NA	1.94888	NA	0.962647	2	2	2	2	2	2	2	2	MARS_x000D_
11731358_at	0.129246	0.744474	NA	NA	34.7623	NA	17.8449	NA	1.94803	NA	0.962016	2	2	2	2	2	2	2	2	ADAMTS3_x000D_
11723227_at	5.07734e-08	2.18835e-06	NA	NA	352.479	NA	181.159	NA	1.94568	NA	0.960276	2	2	2	2	2	2	2	2	SGCB_x000D_
11722440_a_at	3.46078e-05	0.00239837	NA	NA	129.103	NA	66.3547	NA	1.94565	NA	0.960256	2	2	2	2	2	2	2	2	SEMA4F_x000D_
11736413_a_at	0.0819118	0.645642	NA	NA	38.3693	NA	19.7209	NA	1.94562	NA	0.96023	2	2	2	2	2	2	2	2	NHLH2_x000D_
11726876_a_at	8.42852e-05	0.00565573	NA	NA	113.519	NA	58.3564	NA	1.94528	NA	0.959976	2	2	2	2	2	2	2	2	PML_x000D_
11726555_a_at	0.0527557	0.548489	NA	NA	41.865	NA	21.537	NA	1.94387	NA	0.958929	2	2	2	2	2	2	2	2	SALL1_x000D_
11734305_a_at	1.0749e-07	5.02943e-06	NA	NA	311.449	NA	160.279	NA	1.94317	NA	0.958414	2	2	2	2	2	2	2	2	LACTB_x000D_
11722533_x_at	3.43835e-12	4.12199e-11	NA	NA	2353.82	NA	1211.33	NA	1.94317	NA	0.958409	2	2	2	2	2	2	2	2	CALD1_x000D_
11745309_a_at	0.754474	0.991021	NA	NA	18.0599	NA	9.29546	NA	1.94288	NA	0.958196	2	2	2	2	2	2	2	2	FRMD3_x000D_
11727371_a_at	0.261495	0.874715	NA	NA	29.0409	NA	14.9538	NA	1.94204	NA	0.957574	2	2	2	2	2	2	2	2	NEFM_x000D_
11743496_a_at	0.00130879	0.0599132	NA	NA	76.2789	NA	39.2899	NA	1.94144	NA	0.957124	2	2	2	2	2	2	2	2	NRBP2_x000D_
11740435_at	0.196414	0.824347	NA	NA	31.407	NA	16.1772	NA	1.94143	NA	0.957122	2	2	2	2	2	2	2	2	GRPR_x000D_
11741550_a_at	1.6547e-05	0.00112581	NA	NA	143.74	NA	74.0791	NA	1.94035	NA	0.956319	2	2	2	2	2	2	2	2	OSBPL6_x000D_
11728988_at	7.19033e-06	0.000477988	NA	NA	162.479	NA	83.7404	NA	1.94027	NA	0.956256	2	2	2	2	2	2	2	2	FAHD2B_x000D_
11744347_a_at	1.77407e-09	4.81996e-08	NA	NA	636.279	NA	327.95	NA	1.94017	NA	0.956185	2	2	2	2	2	2	2	2	MYO10_x000D_
11746207_a_at	3.11679e-05	0.00212137	NA	NA	131.079	NA	67.5621	NA	1.94012	NA	0.956148	2	2	2	2	2	2	2	2	OSBPL10_x000D_
11722548_at	3.03572e-09	8.8602e-08	NA	NA	576.256	NA	297.079	NA	1.93974	NA	0.955865	2	2	2	2	2	2	2	2	HIVEP1_x000D_
11743100_a_at	5.66599e-08	2.41989e-06	NA	NA	346.097	NA	178.479	NA	1.93915	NA	0.955424	2	2	2	2	2	2	2	2	ENO2_x000D_
11759833_at	0.525512	0.964918	NA	NA	22.5884	NA	11.6501	NA	1.9389	NA	0.955241	2	2	2	2	2	2	2	2	NDUFS7_x000D_
11727031_a_at	1.31153e-08	4.64299e-07	NA	NA	443.904	NA	228.947	NA	1.9389	NA	0.955235	2	2	2	2	2	2	2	2	SQSTM1_x000D_
11758297_s_at	9.80335e-14	7.66553e-13	NA	NA	5801.68	NA	2992.94	NA	1.93846	NA	0.954909	2	2	2	2	2	2	2	2	SHC1_x000D_
11747637_a_at	0.000512782	0.0278551	NA	NA	87.4788	NA	45.1345	NA	1.93818	NA	0.954704	2	2	2	2	2	2	2	2	ST5_x000D_
11751600_a_at	1.99826e-06	0.00012233	NA	NA	196.811	NA	101.557	NA	1.93794	NA	0.954522	2	2	2	2	2	2	2	2	DAPP1_x000D_
11724554_s_at	6.28391e-07	3.4861e-05	NA	NA	235.079	NA	121.313	NA	1.93779	NA	0.954415	2	2	2	2	2	2	2	2	PCGF5_x000D_
11755110_a_at	5.76725e-06	0.000376015	NA	NA	167.879	NA	86.6435	NA	1.93758	NA	0.954257	2	2	2	2	2	2	2	2	LRIG1_x000D_
11757956_s_at	2.33074e-06	0.000144077	NA	NA	192.279	NA	99.2365	NA	1.93758	NA	0.954257	2	2	2	2	2	2	2	2	PRTFDC1_x000D_
11737773_a_at	5.81465e-08	2.47668e-06	NA	NA	344.61	NA	177.867	NA	1.93746	NA	0.954167	2	2	2	2	2	2	2	2	MCU_x000D_
11715565_at	2.24068e-10	4.55527e-09	NA	NA	949.038	NA	489.879	NA	1.93729	NA	0.954041	2	2	2	2	2	2	2	2	PSMD2_x000D_
11723186_at	7.26787e-10	1.73178e-08	NA	NA	753.275	NA	388.879	NA	1.93704	NA	0.953856	2	2	2	2	2	2	2	2	FGD6_x000D_
11735902_a_at	0.00421796	0.13817	NA	NA	63.9841	NA	33.0377	NA	1.9367	NA	0.953601	2	2	2	2	2	2	2	2	BDNF_x000D_
11727193_s_at	5.94081e-07	3.25929e-05	NA	NA	237.144	NA	122.479	NA	1.93621	NA	0.953232	2	2	2	2	2	2	2	2	MMP23A_x000D_
11747535_a_at	7.42166e-07	4.15362e-05	NA	NA	229.079	NA	118.331	NA	1.93592	NA	0.953021	2	2	2	2	2	2	2	2	UQCC_x000D_
11743826_at	0.798948	0.993514	NA	NA	17.1068	NA	8.83793	NA	1.93561	NA	0.952791	2	2	2	2	2	2	2	2	FSTL5_x000D_
11718308_at	1.7082e-10	3.32768e-09	NA	NA	1002.4	NA	517.991	NA	1.93517	NA	0.952461	2	2	2	2	2	2	2	2	HEG1_x000D_
11756746_s_at	7.6294e-12	9.90498e-11	NA	NA	1956.42	NA	1010.98	NA	1.93517	NA	0.952457	2	2	2	2	2	2	2	2	AKIP1_x000D_
11728715_at	0.0855384	0.649311	NA	NA	38.0269	NA	19.6526	NA	1.93495	NA	0.952297	2	2	2	2	2	2	2	2	CXCL5_x000D_
11759228_a_at	0.00526313	0.159242	NA	NA	61.836	NA	31.9655	NA	1.93446	NA	0.951931	2	2	2	2	2	2	2	2	KLRG2_x000D_
11764275_s_at	1.99627e-07	9.70653e-06	NA	NA	281.768	NA	145.686	NA	1.93408	NA	0.951644	2	2	2	2	2	2	2	2	SLC11A2_x000D_
11724838_a_at	0.0235256	0.377733	NA	NA	48.4613	NA	25.0575	NA	1.934	NA	0.95159	2	2	2	2	2	2	2	2	NCEH1_x000D_
11719692_a_at	1.4501e-08	5.09642e-07	NA	NA	436.224	NA	225.693	NA	1.93282	NA	0.950711	2	2	2	2	2	2	2	2	RARRES3_x000D_
11758702_s_at	4.81705e-13	4.45007e-12	NA	NA	3812.1	NA	1972.53	NA	1.93259	NA	0.950538	2	2	2	2	2	2	2	2	PSMD2_x000D_
11729218_a_at	1.4812e-06	8.67663e-05	NA	NA	205.981	NA	106.608	NA	1.93214	NA	0.950198	2	2	2	2	2	2	2	2	GCLC_x000D_
11754683_x_at	8.76292e-06	0.00056946	NA	NA	157.8	NA	81.6788	NA	1.93195	NA	0.950061	2	2	2	2	2	2	2	2	ALS2CL_x000D_
11722236_at	5.60419e-12	6.93561e-11	NA	NA	2100.13	NA	1087.29	NA	1.93153	NA	0.949741	2	2	2	2	2	2	2	2	FBXO2_x000D_
11736523_x_at	6.72884e-10	1.55871e-08	NA	NA	764.528	NA	395.879	NA	1.93122	NA	0.949511	2	2	2	2	2	2	2	2	TNNT1_x000D_
11746342_a_at	4.42227e-07	2.3124e-05	NA	NA	248.355	NA	128.618	NA	1.93095	NA	0.949308	2	2	2	2	2	2	2	2	CFLAR_x000D_
11760679_at	0.000337914	0.019015	NA	NA	92.9249	NA	48.1458	NA	1.93007	NA	0.948656	2	2	2	2	2	2	2	2	TNFRSF10C_x000D_
11748166_a_at	1.00112e-07	4.43019e-06	NA	NA	315.088	NA	163.279	NA	1.92976	NA	0.94842	2	2	2	2	2	2	2	2	EPHA2_x000D_
11744636_a_at	0.00595899	0.170627	NA	NA	60.6528	NA	31.4405	NA	1.92913	NA	0.947949	2	2	2	2	2	2	2	2	OPRL1_x000D_
11728992_s_at	8.25194e-09	2.63997e-07	NA	NA	481.479	NA	249.879	NA	1.92685	NA	0.946244	2	2	2	2	2	2	2	2	IGDCC4_x000D_
11722637_a_at	1.46724e-06	8.42292e-05	NA	NA	206.279	NA	107.056	NA	1.92683	NA	0.94623	2	2	2	2	2	2	2	2	ANKRD28_x000D_
11758507_s_at	0.823835	0.994629	NA	NA	16.5394	NA	8.58656	NA	1.92619	NA	0.945752	2	2	2	2	2	2	2	2	SHC4_x000D_
11722867_at	6.24205e-09	1.91962e-07	NA	NA	505.939	NA	262.679	NA	1.92607	NA	0.945663	2	2	2	2	2	2	2	2	CDCP1_x000D_
11722231_at	9.19802e-10	2.1811e-08	NA	NA	720.079	NA	374.049	NA	1.92509	NA	0.944926	2	2	2	2	2	2	2	2	PDP1_x000D_
11719676_s_at	3.14182e-09	8.78478e-08	NA	NA	572.652	NA	297.488	NA	1.92496	NA	0.944827	2	2	2	2	2	2	2	2	MAOA_x000D_
11724184_at	3.8247e-06	0.000232939	NA	NA	178.479	NA	92.7227	NA	1.92487	NA	0.944757	2	2	2	2	2	2	2	2	ATCAY_x000D_
11720401_at	1.37617e-07	6.19623e-06	NA	NA	299.183	NA	155.479	NA	1.92427	NA	0.944311	2	2	2	2	2	2	2	2	NCS1_x000D_
11740004_at	0.000266614	0.0151599	NA	NA	96.1602	NA	49.9731	NA	1.92424	NA	0.94429	2	2	2	2	2	2	2	2	SPATA5_x000D_
11728447_at	1.75754e-05	0.00112581	NA	NA	142.479	NA	74.0791	NA	1.92333	NA	0.943609	2	2	2	2	2	2	2	2	RAD54B_x000D_
11752333_a_at	4.84658e-11	7.72451e-10	NA	NA	1301.88	NA	676.959	NA	1.92313	NA	0.943456	2	2	2	2	2	2	2	2	ITGAV_x000D_
11726683_a_at	5.10191e-07	2.62992e-05	NA	NA	242.85	NA	126.279	NA	1.92313	NA	0.943455	2	2	2	2	2	2	2	2	CDIP1_x000D_
11739525_at	0.0624434	0.573087	NA	NA	40.5205	NA	21.0725	NA	1.92291	NA	0.943291	2	2	2	2	2	2	2	2	LPP_x000D_
11757649_a_at	6.56003e-09	2.0084e-07	NA	NA	501.479	NA	260.817	NA	1.92273	NA	0.943153	2	2	2	2	2	2	2	2	CORO7-PAM16_x000D_
11728591_at	1.05956e-08	3.44122e-07	NA	NA	460.757	NA	239.785	NA	1.92154	NA	0.942262	2	2	2	2	2	2	2	2	SHISA9_x000D_
11758064_s_at	1.5982e-10	2.96315e-09	NA	NA	1016.03	NA	528.861	NA	1.92116	NA	0.941981	2	2	2	2	2	2	2	2	FZD8_x000D_
11723033_at	0.460277	0.949117	NA	NA	23.9443	NA	12.4639	NA	1.92109	NA	0.941928	2	2	2	2	2	2	2	2	NOV_x000D_
11755583_a_at	0.00258575	0.0944096	NA	NA	68.9223	NA	35.8891	NA	1.92043	NA	0.941427	2	2	2	2	2	2	2	2	FAM161A_x000D_
11717659_at	0.286537	0.883168	NA	NA	28.264	NA	14.7256	NA	1.91938	NA	0.940641	2	2	2	2	2	2	2	2	CD109_x000D_
11748180_a_at	8.68124e-07	4.63575e-05	NA	NA	223.588	NA	116.501	NA	1.9192	NA	0.940502	2	2	2	2	2	2	2	2	SERPINB8_x000D_
11722104_a_at	2.76717e-07	1.31694e-05	NA	NA	267.452	NA	139.42	NA	1.91831	NA	0.939838	2	2	2	2	2	2	2	2	TPRA1_x000D_
11741547_a_at	2.33655e-07	1.08947e-05	NA	NA	274.759	NA	143.279	NA	1.91765	NA	0.939339	2	2	2	2	2	2	2	2	NEDD4L_x000D_
11752593_x_at	2.56839e-06	0.000147736	NA	NA	189.481	NA	98.8855	NA	1.91616	NA	0.938222	2	2	2	2	2	2	2	2	CEP170_x000D_
11749105_a_at	0.000268184	0.0148013	NA	NA	96.0788	NA	50.168	NA	1.91514	NA	0.937449	2	2	2	2	2	2	2	2	PCDH1_x000D_
11723673_a_at	0.00102442	0.0459256	NA	NA	79.0789	NA	41.2957	NA	1.91494	NA	0.937301	2	2	2	2	2	2	2	2	PSEN2_x000D_
11719345_at	2.58813e-08	9.19471e-07	NA	NA	394.879	NA	206.287	NA	1.91422	NA	0.936755	2	2	2	2	2	2	2	2	UBTD1_x000D_
11721740_at	3.03789e-09	8.15446e-08	NA	NA	576.181	NA	301.079	NA	1.91372	NA	0.93638	2	2	2	2	2	2	2	2	VANGL2_x000D_
11759078_at	0.000158153	0.00912194	NA	NA	103.679	NA	54.1971	NA	1.913	NA	0.935834	2	2	2	2	2	2	2	2	PLRG1_x000D_
11734827_at	6.08652e-06	0.000362544	NA	NA	166.541	NA	87.093	NA	1.91222	NA	0.935251	2	2	2	2	2	2	2	2	SPRED1_x000D_
11721957_at	6.48278e-10	1.40602e-08	NA	NA	770.04	NA	402.879	NA	1.91134	NA	0.934588	2	2	2	2	2	2	2	2	YPEL2_x000D_
11743252_a_at	3.32368e-13	2.79991e-12	NA	NA	4193.86	NA	2195.28	NA	1.9104	NA	0.933875	2	2	2	2	2	2	2	2	CALD1_x000D_
11743377_a_at	9.52268e-08	3.90427e-06	NA	NA	317.679	NA	166.33	NA	1.90993	NA	0.93352	2	2	2	2	2	2	2	2	NIN_x000D_
11758486_s_at	1.66096e-05	0.00101234	NA	NA	143.66	NA	75.2214	NA	1.90983	NA	0.933447	2	2	2	2	2	2	2	2	BACE2_x000D_
11722664_a_at	5.63597e-05	0.00338561	NA	NA	120.307	NA	63.0511	NA	1.90809	NA	0.932126	2	2	2	2	2	2	2	2	GABRB3_x000D_
11715932_s_at	2.8494e-14	1.83569e-13	NA	NA	8197.23	NA	4296.35	NA	1.90795	NA	0.932024	2	2	2	2	2	2	2	2	TUBB6_x000D_
11755535_x_at	0.71308	0.986594	NA	NA	18.9018	NA	9.9069	NA	1.90794	NA	0.932014	2	2	2	2	2	2	2	2	SYNPO2L_x000D_
11757097_s_at	0.0263327	0.383938	NA	NA	47.521	NA	24.915	NA	1.90733	NA	0.931551	2	2	2	2	2	2	2	2	SMIM6_x000D_
11721554_a_at	1.00922e-09	2.28724e-08	NA	NA	707.482	NA	371.079	NA	1.90655	NA	0.930967	2	2	2	2	2	2	2	2	COLGALT1_x000D_
11754437_a_at	4.33874e-11	6.50702e-10	NA	NA	1332.93	NA	699.217	NA	1.90632	NA	0.930793	2	2	2	2	2	2	2	2	MACF1_x000D_
11716950_s_at	2.05922e-09	5.12346e-08	NA	NA	618.909	NA	324.687	NA	1.90617	NA	0.930676	2	2	2	2	2	2	2	2	SRXN1_x000D_
11751919_x_at	0.000940467	0.0417531	NA	NA	80.0766	NA	42.0194	NA	1.90571	NA	0.930325	2	2	2	2	2	2	2	2	DIXDC1_x000D_
11716703_a_at	2.02563e-10	3.69213e-09	NA	NA	968.479	NA	508.479	NA	1.90466	NA	0.929533	2	2	2	2	2	2	2	2	PRKACB_x000D_
11755396_a_at	7.20742e-06	0.000420516	NA	NA	162.422	NA	85.2788	NA	1.9046	NA	0.929486	2	2	2	2	2	2	2	2	PLA2G15_x000D_
11755424_a_at	1.90523e-10	3.44251e-09	NA	NA	980.515	NA	514.863	NA	1.90442	NA	0.929352	2	2	2	2	2	2	2	2	HMOX2_x000D_
11724083_a_at	4.53771e-07	2.15619e-05	NA	NA	247.352	NA	129.909	NA	1.90404	NA	0.92906	2	2	2	2	2	2	2	2	RPP40_x000D_
11715306_s_at	7.07992e-10	1.51762e-08	NA	NA	757.079	NA	397.679	NA	1.90374	NA	0.92884	2	2	2	2	2	2	2	2	AREG_x000D_
11754612_a_at	1.71547e-11	2.27133e-10	NA	NA	1630.68	NA	856.586	NA	1.9037	NA	0.928803	2	2	2	2	2	2	2	2	SEPT11_x000D_
11724886_a_at	0.443316	0.941918	NA	NA	24.3124	NA	12.7783	NA	1.90264	NA	0.928	2	2	2	2	2	2	2	2	LRRN3_x000D_
11725755_a_at	0.00534735	0.149752	NA	NA	61.6838	NA	32.4306	NA	1.90202	NA	0.927536	2	2	2	2	2	2	2	2	BTN2A2_x000D_
11738778_a_at	1.00131e-07	4.00891e-06	NA	NA	315.079	NA	165.686	NA	1.90166	NA	0.927259	2	2	2	2	2	2	2	2	CABYR_x000D_
11724391_at	0.000135574	0.00761082	NA	NA	106.005	NA	55.7504	NA	1.90142	NA	0.92708	2	2	2	2	2	2	2	2	ASPHD2_x000D_
11760127_at	1.05998e-11	1.3104e-10	NA	NA	1815.77	NA	955.48	NA	1.90037	NA	0.92628	2	2	2	2	2	2	2	2	LIMS1_x000D_
11739078_x_at	3.67387e-11	5.30617e-10	NA	NA	1381.26	NA	726.836	NA	1.90037	NA	0.926279	2	2	2	2	2	2	2	2	NFE2L1_x000D_
11759291_s_at	5.27269e-10	1.07488e-08	NA	NA	801.479	NA	421.816	NA	1.90007	NA	0.926051	2	2	2	2	2	2	2	2	PSMD12_x000D_
11754427_a_at	3.67897e-09	9.68619e-08	NA	NA	556.432	NA	292.853	NA	1.90004	NA	0.926029	2	2	2	2	2	2	2	2	CCSER2_x000D_
11720986_at	2.14342e-10	3.88127e-09	NA	NA	957.53	NA	503.98	NA	1.89994	NA	0.925951	2	2	2	2	2	2	2	2	YRDC_x000D_
11718984_a_at	3.39838e-07	1.54498e-05	NA	NA	258.879	NA	136.259	NA	1.8999	NA	0.925926	2	2	2	2	2	2	2	2	KLHL21_x000D_
11723789_a_at	0.00076576	0.0346704	NA	NA	82.5196	NA	43.4414	NA	1.89956	NA	0.925667	2	2	2	2	2	2	2	2	FAM167A_x000D_
11737880_a_at	4.59044e-06	0.000256972	NA	NA	173.679	NA	91.4438	NA	1.89929	NA	0.925464	2	2	2	2	2	2	2	2	GALNT2_x000D_
11760307_x_at	0.000412608	0.020523	NA	NA	90.2788	NA	47.5373	NA	1.89911	NA	0.925326	2	2	2	2	2	2	2	2	FAM216A_x000D_
11757988_s_at	0.559771	0.966774	NA	NA	21.9039	NA	11.5388	NA	1.89828	NA	0.924697	2	2	2	2	2	2	2	2	PRUNE2_x000D_
11748828_a_at	0.00244462	0.0853659	NA	NA	69.5065	NA	36.6407	NA	1.89697	NA	0.923699	2	2	2	2	2	2	2	2	PIK3R3_x000D_
11742698_at	1.05753e-07	4.17583e-06	NA	NA	312.279	NA	164.699	NA	1.89606	NA	0.923007	2	2	2	2	2	2	2	2	SCG5_x000D_
11719680_x_at	9.56502e-13	8.78058e-12	NA	NA	3207.61	NA	1691.99	NA	1.89576	NA	0.922778	2	2	2	2	2	2	2	2	TNFRSF10B_x000D_
11747314_a_at	4.44151e-06	0.000244705	NA	NA	174.535	NA	92.0788	NA	1.8955	NA	0.922579	2	2	2	2	2	2	2	2	PDP1_x000D_
11719121_a_at	3.72566e-08	1.29648e-06	NA	NA	371.251	NA	195.879	NA	1.89531	NA	0.922432	2	2	2	2	2	2	2	2	PPP1R14A_x000D_
11743196_a_at	0.0227955	0.350071	NA	NA	48.7257	NA	25.7133	NA	1.89496	NA	0.922165	2	2	2	2	2	2	2	2	TLR4_x000D_
11752219_a_at	0.000509092	0.0242165	NA	NA	87.5705	NA	46.2294	NA	1.89426	NA	0.921635	2	2	2	2	2	2	2	2	CDH6_x000D_
11722425_s_at	2.3125e-08	7.54056e-07	NA	NA	402.539	NA	212.585	NA	1.89354	NA	0.921087	2	2	2	2	2	2	2	2	NEDD4L_x000D_
11759746_a_at	0.000765243	0.0339638	NA	NA	82.5278	NA	43.5998	NA	1.89285	NA	0.920559	2	2	2	2	2	2	2	2	ARHGEF28_x000D_
AFFX-r2-Bs-lys-M_at	2.40894e-05	0.00138434	NA	NA	136.079	NA	71.8982	NA	1.89266	NA	0.920414	2	2	2	2	2	2	2	2	---_x000D_
11728351_a_at	2.64953e-09	6.52293e-08	NA	NA	590.799	NA	312.157	NA	1.89264	NA	0.920398	2	2	2	2	2	2	2	2	EFEMP2_x000D_
11751844_a_at	0.000176982	0.00944262	NA	NA	102.012	NA	53.9037	NA	1.89249	NA	0.920285	2	2	2	2	2	2	2	2	STMN2_x000D_
11739747_a_at	4.15755e-08	1.45054e-06	NA	NA	364.467	NA	192.61	NA	1.89226	NA	0.920109	2	2	2	2	2	2	2	2	KLHL7_x000D_
11759211_at	0.216716	0.824347	NA	NA	30.603	NA	16.1772	NA	1.89173	NA	0.919706	2	2	2	2	2	2	2	2	LHX1_x000D_
11756022_a_at	0.381682	0.920088	NA	NA	25.7264	NA	13.6006	NA	1.89157	NA	0.919586	2	2	2	2	2	2	2	2	RHOJ_x000D_
11731613_a_at	0.0041763	0.123372	NA	NA	64.0816	NA	33.8886	NA	1.89095	NA	0.91911	2	2	2	2	2	2	2	2	RHEBL1_x000D_
11759658_a_at	1.97736e-05	0.00112581	NA	NA	140.049	NA	74.0791	NA	1.89054	NA	0.918795	2	2	2	2	2	2	2	2	RECK_x000D_
11731951_at	0.000803885	0.0350813	NA	NA	81.9362	NA	43.3508	NA	1.89007	NA	0.918441	2	2	2	2	2	2	2	2	B3GNT4_x000D_
11724948_at	4.71697e-07	2.13661e-05	NA	NA	245.853	NA	130.079	NA	1.89003	NA	0.91841	2	2	2	2	2	2	2	2	CITED4_x000D_
11747301_a_at	2.15512e-08	6.87944e-07	NA	NA	407.423	NA	215.574	NA	1.88994	NA	0.918344	2	2	2	2	2	2	2	2	SP100_x000D_
11738799_x_at	0.00123807	0.0496712	NA	NA	76.9064	NA	40.7022	NA	1.88949	NA	0.917997	2	2	2	2	2	2	2	2	NIN_x000D_
11755822_a_at	0.00145108	0.0562289	NA	NA	75.1247	NA	39.7671	NA	1.88912	NA	0.917713	2	2	2	2	2	2	2	2	TDO2_x000D_
11751988_a_at	4.00002e-09	1.02664e-07	NA	NA	548.056	NA	290.134	NA	1.88898	NA	0.917605	2	2	2	2	2	2	2	2	NFE2L1_x000D_
11744346_a_at	4.25488e-07	1.90014e-05	NA	NA	249.865	NA	132.279	NA	1.88893	NA	0.917567	2	2	2	2	2	2	2	2	MYO10_x000D_
11728716_x_at	0.00525876	0.14367	NA	NA	61.8439	NA	32.7436	NA	1.88873	NA	0.917418	2	2	2	2	2	2	2	2	CXCL5_x000D_
11745815_x_at	1.46724e-06	7.30133e-05	NA	NA	206.279	NA	109.241	NA	1.88828	NA	0.917075	2	2	2	2	2	2	2	2	CDIP1_x000D_
11721071_s_at	1.06179e-10	1.69618e-09	NA	NA	1104.74	NA	585.086	NA	1.88816	NA	0.916982	2	2	2	2	2	2	2	2	DEF8_x000D_
11727645_a_at	1.34763e-05	0.000752597	NA	NA	148.124	NA	78.4904	NA	1.88715	NA	0.916213	2	2	2	2	2	2	2	2	MECOM_x000D_
11723594_a_at	5.89778e-06	0.0003186	NA	NA	167.322	NA	88.7028	NA	1.88632	NA	0.915574	2	2	2	2	2	2	2	2	TNK2_x000D_
11755777_a_at	0.443625	0.939313	NA	NA	24.3057	NA	12.8858	NA	1.88624	NA	0.915516	2	2	2	2	2	2	2	2	RECK_x000D_
11722230_a_at	1.09832e-07	4.19737e-06	NA	NA	310.356	NA	164.574	NA	1.88581	NA	0.915184	2	2	2	2	2	2	2	2	PDP1_x000D_
11728258_at	0.00309382	0.098471	NA	NA	67.0803	NA	35.5746	NA	1.88562	NA	0.915041	2	2	2	2	2	2	2	2	DIEXF_x000D_
11721315_s_at	3.68272e-12	3.85506e-11	NA	NA	2316.08	NA	1228.48	NA	1.88532	NA	0.914811	2	2	2	2	2	2	2	2	FBXL5_x000D_
11748065_a_at	0.03072	0.400588	NA	NA	46.247	NA	24.54	NA	1.88456	NA	0.914226	2	2	2	2	2	2	2	2	LRRC49_x000D_
11740991_a_at	9.26647e-07	4.37051e-05	NA	NA	221.348	NA	117.479	NA	1.88415	NA	0.913915	2	2	2	2	2	2	2	2	TSPAN4_x000D_
11717754_a_at	1.26889e-10	2.04898e-09	NA	NA	1065	NA	565.278	NA	1.88403	NA	0.913822	2	2	2	2	2	2	2	2	SEC14L1_x000D_
11726611_x_at	6.122e-09	1.6326e-07	NA	NA	507.694	NA	269.479	NA	1.88399	NA	0.913789	2	2	2	2	2	2	2	2	MAFF_x000D_
11754436_s_at	8.70583e-12	1.0053e-10	NA	NA	1898.48	NA	1007.95	NA	1.88351	NA	0.913423	2	2	2	2	2	2	2	2	MACF1_x000D_
11760022_x_at	0.0526518	0.511912	NA	NA	41.8807	NA	22.24	NA	1.88313	NA	0.913131	2	2	2	2	2	2	2	2	IFT172_x000D_
11754938_a_at	1.57612e-07	6.19623e-06	NA	NA	292.689	NA	155.479	NA	1.8825	NA	0.912652	2	2	2	2	2	2	2	2	CDK5_x000D_
11722371_x_at	2.98071e-10	5.34414e-09	NA	NA	896.504	NA	476.279	NA	1.88231	NA	0.912503	2	2	2	2	2	2	2	2	TRIM22_x000D_
11759572_a_at	1.19715e-05	0.000654172	NA	NA	150.719	NA	80.0789	NA	1.88213	NA	0.912366	2	2	2	2	2	2	2	2	STAU2_x000D_
11746476_x_at	5.49305e-12	5.97959e-11	NA	NA	2109.88	NA	1121.05	NA	1.88206	NA	0.912313	2	2	2	2	2	2	2	2	CALD1_x000D_
11752499_a_at	8.9315e-12	1.03062e-10	NA	NA	1887.48	NA	1002.88	NA	1.88206	NA	0.912313	2	2	2	2	2	2	2	2	CALD1_x000D_
11718861_a_at	0.175021	0.777171	NA	NA	32.3405	NA	17.1885	NA	1.88152	NA	0.911898	2	2	2	2	2	2	2	2	HCK_x000D_
11748534_a_at	4.04181e-06	0.000210206	NA	NA	177.011	NA	94.0788	NA	1.88152	NA	0.911898	2	2	2	2	2	2	2	2	DDAH1_x000D_
11742981_a_at	9.73504e-07	4.56349e-05	NA	NA	219.671	NA	116.761	NA	1.88138	NA	0.911789	2	2	2	2	2	2	2	2	FABP3_x000D_
11723926_x_at	0.00678394	0.167205	NA	NA	59.4336	NA	31.5948	NA	1.88112	NA	0.911591	2	2	2	2	2	2	2	2	PNMA2_x000D_
11733800_a_at	0.0143018	0.264657	NA	NA	52.7105	NA	28.0209	NA	1.88111	NA	0.911586	2	2	2	2	2	2	2	2	SLC31A2_x000D_
11717619_at	7.02187e-10	1.40115e-08	NA	NA	758.279	NA	403.117	NA	1.88104	NA	0.911529	2	2	2	2	2	2	2	2	EPHA2_x000D_
11718231_x_at	0.000702464	0.0304983	NA	NA	83.5647	NA	44.4305	NA	1.88079	NA	0.911342	2	2	2	2	2	2	2	2	HLA-F_x000D_
11724735_a_at	1.31998e-09	2.85397e-08	NA	NA	672.479	NA	357.604	NA	1.88051	NA	0.911127	2	2	2	2	2	2	2	2	PDPN_x000D_
11722222_at	1.95699e-09	4.44968e-08	NA	NA	624.779	NA	332.279	NA	1.88029	NA	0.910952	2	2	2	2	2	2	2	2	TMEM160_x000D_
11751997_a_at	0.0625794	0.548271	NA	NA	40.5032	NA	21.5411	NA	1.88027	NA	0.910944	2	2	2	2	2	2	2	2	MYO18A_x000D_
11716848_a_at	3.64333e-05	0.00199388	NA	NA	128.145	NA	68.1783	NA	1.87955	NA	0.91039	2	2	2	2	2	2	2	2	PREX1_x000D_
11728585_at	4.40289e-05	0.00240292	NA	NA	124.679	NA	66.3362	NA	1.8795	NA	0.910349	2	2	2	2	2	2	2	2	FAM189A1_x000D_
11755922_a_at	0.610525	0.973062	NA	NA	20.9094	NA	11.1253	NA	1.87944	NA	0.910303	2	2	2	2	2	2	2	2	ARHGEF28_x000D_
11722174_a_at	3.19042e-07	1.33586e-05	NA	NA	261.479	NA	139.135	NA	1.87932	NA	0.910212	2	2	2	2	2	2	2	2	UQCC_x000D_
11753942_a_at	2.22155e-06	0.000110256	NA	NA	193.679	NA	103.059	NA	1.8793	NA	0.910198	2	2	2	2	2	2	2	2	UCA1_x000D_
11758266_s_at	7.00252e-13	5.96703e-12	NA	NA	3467.44	NA	1845.21	NA	1.87916	NA	0.910084	2	2	2	2	2	2	2	2	PSMD2_x000D_
11731039_s_at	1.07066e-06	5.01199e-05	NA	NA	216.479	NA	115.219	NA	1.87885	NA	0.909849	2	2	2	2	2	2	2	2	IL15RA_x000D_
11739861_s_at	6.90141e-12	7.65582e-11	NA	NA	2001.83	NA	1065.47	NA	1.87882	NA	0.90983	2	2	2	2	2	2	2	2	ITGA6_x000D_
11750141_a_at	8.4719e-11	1.27858e-09	NA	NA	1157.64	NA	616.279	NA	1.87843	NA	0.909527	2	2	2	2	2	2	2	2	CTPS1_x000D_
11715679_s_at	5.26626e-13	4.33884e-12	NA	NA	3726.48	NA	1983.99	NA	1.87827	NA	0.909407	2	2	2	2	2	2	2	2	PRNP_x000D_
11729097_a_at	0.0256306	0.362231	NA	NA	47.7458	NA	25.4207	NA	1.87822	NA	0.909368	2	2	2	2	2	2	2	2	ZNF30_x000D_
11749169_s_at	0.00117727	0.0461103	NA	NA	77.4789	NA	41.2653	NA	1.87758	NA	0.908875	2	2	2	2	2	2	2	2	KRT6A_x000D_
11725298_x_at	9.19485e-12	1.05187e-10	NA	NA	1875.08	NA	998.745	NA	1.87744	NA	0.908763	2	2	2	2	2	2	2	2	TUBB2B_x000D_
11722040_a_at	2.05259e-09	4.64944e-08	NA	NA	619.279	NA	329.892	NA	1.87722	NA	0.908595	2	2	2	2	2	2	2	2	EIF2B3_x000D_
11721638_s_at	0.000227319	0.0112622	NA	NA	98.3975	NA	52.4217	NA	1.87704	NA	0.908457	2	2	2	2	2	2	2	2	CES1_x000D_
11725352_a_at	3.79249e-10	6.89169e-09	NA	NA	854.83	NA	455.54	NA	1.87652	NA	0.908061	2	2	2	2	2	2	2	2	KIAA0930_x000D_
11744748_x_at	4.89534e-08	1.64352e-06	NA	NA	354.633	NA	189.046	NA	1.87591	NA	0.907589	2	2	2	2	2	2	2	2	FGFR1OP2_x000D_
11736723_a_at	1.10373e-05	0.000585999	NA	NA	152.528	NA	81.3462	NA	1.87505	NA	0.906932	2	2	2	2	2	2	2	2	PDLIM7_x000D_
11732881_s_at	8.83262e-06	0.000463772	NA	NA	157.615	NA	84.1007	NA	1.87413	NA	0.90622	2	2	2	2	2	2	2	2	TBX1_x000D_
11756511_a_at	1.22596e-09	2.57131e-08	NA	NA	681.904	NA	363.879	NA	1.87399	NA	0.906111	2	2	2	2	2	2	2	2	SLCO2A1_x000D_
11737982_a_at	2.75451e-10	4.7643e-09	NA	NA	910.679	NA	486.012	NA	1.87378	NA	0.90595	2	2	2	2	2	2	2	2	SMYD3_x000D_
11737326_a_at	7.55848e-09	1.99681e-07	NA	NA	489.016	NA	261.054	NA	1.87324	NA	0.905533	2	2	2	2	2	2	2	2	SLC6A9_x000D_
11724410_x_at	2.8081e-07	1.13263e-05	NA	NA	266.828	NA	142.479	NA	1.87276	NA	0.905164	2	2	2	2	2	2	2	2	MARCH2_x000D_
11749164_a_at	7.15472e-09	1.87271e-07	NA	NA	493.801	NA	263.704	NA	1.87256	NA	0.905009	2	2	2	2	2	2	2	2	TMEM206_x000D_
11754924_s_at	0.00377451	0.109862	NA	NA	65.0815	NA	34.7568	NA	1.87248	NA	0.904951	2	2	2	2	2	2	2	2	ADTRP_x000D_
11749709_a_at	3.74789e-08	1.20386e-06	NA	NA	370.879	NA	198.072	NA	1.87245	NA	0.904924	2	2	2	2	2	2	2	2	ABLIM1_x000D_
11728985_s_at	1.29782e-11	1.52206e-10	NA	NA	1735.08	NA	927.274	NA	1.87116	NA	0.903934	2	2	2	2	2	2	2	2	LOC100996643_x000D_
11724969_at	1.75754e-05	0.000928371	NA	NA	142.479	NA	76.1636	NA	1.87069	NA	0.903573	2	2	2	2	2	2	2	2	USP31_x000D_
11755104_a_at	3.11113e-09	7.2506e-08	NA	NA	573.679	NA	306.85	NA	1.86958	NA	0.902712	2	2	2	2	2	2	2	2	KIAA1671_x000D_
11756330_a_at	9.30603e-08	3.29038e-06	NA	NA	318.879	NA	170.564	NA	1.86956	NA	0.902698	2	2	2	2	2	2	2	2	DDX58_x000D_
11716132_a_at	1.42557e-07	5.28266e-06	NA	NA	297.479	NA	159.134	NA	1.86936	NA	0.902546	2	2	2	2	2	2	2	2	FSTL3_x000D_
11763217_x_at	2.93059e-05	0.00154553	NA	NA	132.256	NA	70.7583	NA	1.86913	NA	0.902364	2	2	2	2	2	2	2	2	MICA_x000D_
11728375_x_at	1.15449e-13	7.91635e-13	NA	NA	5549.6	NA	2969.38	NA	1.86894	NA	0.902222	2	2	2	2	2	2	2	2	ACTN1_x000D_
11753029_a_at	0.000957525	0.0378611	NA	NA	79.866	NA	42.7663	NA	1.8675	NA	0.901108	2	2	2	2	2	2	2	2	TMEM178A_x000D_
11763373_at	1.60697e-08	4.57061e-07	NA	NA	428.532	NA	229.501	NA	1.86723	NA	0.900902	2	2	2	2	2	2	2	2	LOC100506013_x000D_
11717186_a_at	9.27656e-08	3.24938e-06	NA	NA	319.045	NA	170.879	NA	1.86708	NA	0.900785	2	2	2	2	2	2	2	2	MEF2D_x000D_
11724151_a_at	0.00230096	0.0753736	NA	NA	70.1412	NA	37.5705	NA	1.86692	NA	0.90066	2	2	2	2	2	2	2	2	TNS4_x000D_
11747137_x_at	2.87605e-06	0.000137948	NA	NA	186.279	NA	99.8477	NA	1.86563	NA	0.899662	2	2	2	2	2	2	2	2	ERAP2_x000D_
11725152_at	0.000427546	0.019015	NA	NA	89.815	NA	48.1458	NA	1.86548	NA	0.899548	2	2	2	2	2	2	2	2	L3HYPDH_x000D_
11722458_a_at	1.29846e-08	3.57458e-07	NA	NA	444.679	NA	238.377	NA	1.86544	NA	0.89952	2	2	2	2	2	2	2	2	TMEM206_x000D_
11719639_a_at	0.234062	0.829222	NA	NA	29.9674	NA	16.0668	NA	1.86518	NA	0.899315	2	2	2	2	2	2	2	2	PLXNA1_x000D_
11726527_s_at	4.75303e-09	1.14396e-07	NA	NA	531.255	NA	285.153	NA	1.86305	NA	0.897665	2	2	2	2	2	2	2	2	MFAP3L_x000D_
11730180_s_at	3.44719e-06	0.000165499	NA	NA	181.279	NA	97.3122	NA	1.86286	NA	0.897518	2	2	2	2	2	2	2	2	KDSR_x000D_
11717937_at	2.04872e-06	9.48192e-05	NA	NA	196.068	NA	105.279	NA	1.86237	NA	0.897141	2	2	2	2	2	2	2	2	SMIM3_x000D_
11758820_at	3.89437e-08	1.21169e-06	NA	NA	368.494	NA	197.879	NA	1.86222	NA	0.897023	2	2	2	2	2	2	2	2	DNAJC10_x000D_
11747942_a_at	0.392793	0.917862	NA	NA	25.4613	NA	13.6761	NA	1.86173	NA	0.896643	2	2	2	2	2	2	2	2	ZEB2_x000D_
11751217_x_at	5.72688e-06	0.000281343	NA	NA	168.054	NA	90.2788	NA	1.8615	NA	0.896466	2	2	2	2	2	2	2	2	CEACAM1_x000D_
11755526_x_at	0.0030759	0.0919183	NA	NA	67.1394	NA	36.0887	NA	1.8604	NA	0.895612	2	2	2	2	2	2	2	2	NDUFC2_x000D_
11730240_a_at	6.65888e-07	2.7808e-05	NA	NA	232.969	NA	125.279	NA	1.8596	NA	0.894994	2	2	2	2	2	2	2	2	SLC2A12_x000D_
11744142_a_at	3.35746e-12	3.25568e-11	NA	NA	2367.07	NA	1273.05	NA	1.85936	NA	0.894808	2	2	2	2	2	2	2	2	SARS_x000D_
11722424_a_at	1.94012e-10	3.0729e-09	NA	NA	976.933	NA	525.425	NA	1.85932	NA	0.894775	2	2	2	2	2	2	2	2	NEDD4L_x000D_
11725641_at	2.08183e-07	7.72262e-06	NA	NA	279.879	NA	150.586	NA	1.8586	NA	0.894215	2	2	2	2	2	2	2	2	EFHD2_x000D_
11764176_at	0.541499	0.958971	NA	NA	22.2672	NA	11.9812	NA	1.85851	NA	0.894146	2	2	2	2	2	2	2	2	---_x000D_
11726737_x_at	1.86237e-05	0.000940214	NA	NA	141.279	NA	76.0251	NA	1.85832	NA	0.893998	2	2	2	2	2	2	2	2	PDLIM7_x000D_
11738247_a_at	3.38113e-09	7.6662e-08	NA	NA	565.039	NA	304.096	NA	1.8581	NA	0.893826	2	2	2	2	2	2	2	2	TNNT1_x000D_
11719882_s_at	9.01155e-06	0.000445637	NA	NA	157.15	NA	84.5788	NA	1.85803	NA	0.893774	2	2	2	2	2	2	2	2	OSTM1_x000D_
11716033_at	5.3919e-05	0.00270846	NA	NA	121.079	NA	65.175	NA	1.85775	NA	0.893556	2	2	2	2	2	2	2	2	SLPI_x000D_
11721093_a_at	2.00591e-11	2.3878e-10	NA	NA	1575.39	NA	848.213	NA	1.8573	NA	0.893206	2	2	2	2	2	2	2	2	THBS1_x000D_
11745732_a_at	3.92055e-08	1.19632e-06	NA	NA	368.079	NA	198.259	NA	1.85656	NA	0.892629	2	2	2	2	2	2	2	2	SLC20A2_x000D_
11715591_s_at	1.40724e-10	2.11633e-09	NA	NA	1042.7	NA	561.968	NA	1.85544	NA	0.891761	2	2	2	2	2	2	2	2	DYNC1H1_x000D_
11758683_s_at	8.84576e-10	1.67682e-08	NA	NA	725.461	NA	391.007	NA	1.85536	NA	0.891703	2	2	2	2	2	2	2	2	PHF15_x000D_
11759341_at	0.847595	0.994551	NA	NA	15.9646	NA	8.60539	NA	1.85519	NA	0.891569	2	2	2	2	2	2	2	2	RGR_x000D_
11756053_a_at	1.72719e-07	6.19623e-06	NA	NA	288.401	NA	155.479	NA	1.85492	NA	0.89136	2	2	2	2	2	2	2	2	LPP_x000D_
11724642_at	7.46949e-05	0.00367486	NA	NA	115.514	NA	62.2837	NA	1.85464	NA	0.891141	2	2	2	2	2	2	2	2	TMEM88_x000D_
11716328_a_at	1.67095e-09	3.41648e-08	NA	NA	643.42	NA	347.079	NA	1.85382	NA	0.890498	2	2	2	2	2	2	2	2	GJA1_x000D_
11725346_x_at	9.0456e-13	7.46453e-12	NA	NA	3252.42	NA	1754.5	NA	1.85376	NA	0.890453	2	2	2	2	2	2	2	2	GPX1_x000D_
11719640_a_at	5.45179e-08	1.70885e-06	NA	NA	348.323	NA	187.95	NA	1.85328	NA	0.89008	2	2	2	2	2	2	2	2	PLXNA1_x000D_
11718862_at	3.33525e-05	0.00165622	NA	NA	129.797	NA	70.05	NA	1.85292	NA	0.889797	2	2	2	2	2	2	2	2	SEC63_x000D_
11736362_s_at	0.198825	0.791229	NA	NA	31.3078	NA	16.8966	NA	1.8529	NA	0.889788	2	2	2	2	2	2	2	2	MEDAG_x000D_
11716281_a_at	5.04113e-12	5.03781e-11	NA	NA	2152.28	NA	1161.61	NA	1.85284	NA	0.889736	2	2	2	2	2	2	2	2	COL18A1_x000D_
11718309_at	1.65073e-12	1.45276e-11	NA	NA	2805.48	NA	1514.18	NA	1.85281	NA	0.889713	2	2	2	2	2	2	2	2	HEG1_x000D_
11755071_a_at	4.18719e-06	0.000194651	NA	NA	176.079	NA	95.1067	NA	1.85138	NA	0.888603	2	2	2	2	2	2	2	2	HMCN1_x000D_
11723778_at	0.0041763	0.111908	NA	NA	64.0816	NA	34.6189	NA	1.85106	NA	0.888353	2	2	2	2	2	2	2	2	CYP2U1_x000D_
11728825_at	1.56711e-07	5.47487e-06	NA	NA	292.96	NA	158.307	NA	1.85059	NA	0.887983	2	2	2	2	2	2	2	2	TRNP1_x000D_
11728986_x_at	9.44341e-11	1.33155e-09	NA	NA	1131.84	NA	611.679	NA	1.85038	NA	0.887818	2	2	2	2	2	2	2	2	LOC100996643_x000D_
11727721_at	0.133836	0.703415	NA	NA	34.4852	NA	18.6375	NA	1.85031	NA	0.887769	2	2	2	2	2	2	2	2	BCAP29_x000D_
11759534_x_at	0.000902314	0.0341408	NA	NA	80.5638	NA	43.5598	NA	1.8495	NA	0.887135	2	2	2	2	2	2	2	2	TP53I11_x000D_
11719521_at	3.90131e-08	1.15979e-06	NA	NA	368.383	NA	199.186	NA	1.84945	NA	0.887092	2	2	2	2	2	2	2	2	SEMA5A_x000D_
11754450_s_at	8.692e-11	1.2096e-09	NA	NA	1151.48	NA	622.63	NA	1.84938	NA	0.88704	2	2	2	2	2	2	2	2	SOGA2_x000D_
11754501_s_at	0.0313633	0.383938	NA	NA	46.0766	NA	24.915	NA	1.84935	NA	0.887022	2	2	2	2	2	2	2	2	SMIM6_x000D_
11734496_at	0.00159443	0.0540829	NA	NA	74.0837	NA	40.0601	NA	1.84932	NA	0.886992	2	2	2	2	2	2	2	2	C6orf222_x000D_
11750547_a_at	0.340918	0.892458	NA	NA	26.748	NA	14.4642	NA	1.84925	NA	0.886942	2	2	2	2	2	2	2	2	GALNT14_x000D_
11743841_at	5.1405e-07	2.01278e-05	NA	NA	242.564	NA	131.194	NA	1.8489	NA	0.886668	2	2	2	2	2	2	2	2	PLCXD2_x000D_
11758436_s_at	5.64508e-05	0.00273841	NA	NA	120.279	NA	65.0691	NA	1.84848	NA	0.886339	2	2	2	2	2	2	2	2	SEC62_x000D_
11724744_at	0.759713	0.988134	NA	NA	17.9508	NA	9.71469	NA	1.8478	NA	0.885806	2	2	2	2	2	2	2	2	C8orf46_x000D_
11715702_at	0.00159016	0.053707	NA	NA	74.1132	NA	40.1126	NA	1.84763	NA	0.885674	2	2	2	2	2	2	2	2	ITGA5_x000D_
11728728_s_at	0.0250877	0.340833	NA	NA	47.9241	NA	25.9406	NA	1.84746	NA	0.885542	2	2	2	2	2	2	2	2	ADRB2_x000D_
11716326_a_at	3.20043e-07	1.18701e-05	NA	NA	261.349	NA	141.52	NA	1.84673	NA	0.884976	2	2	2	2	2	2	2	2	GJA1_x000D_
11717755_x_at	3.06989e-09	6.60745e-08	NA	NA	575.079	NA	311.505	NA	1.84613	NA	0.884505	2	2	2	2	2	2	2	2	SEC14L1_x000D_
11737334_a_at	0.0625794	0.527161	NA	NA	40.5032	NA	21.9447	NA	1.84569	NA	0.88416	2	2	2	2	2	2	2	2	AMIGO2_x000D_
11754609_x_at	1.67749e-07	5.76349e-06	NA	NA	289.761	NA	157.126	NA	1.84413	NA	0.882943	2	2	2	2	2	2	2	2	STMN3_x000D_
11717516_s_at	4.82401e-10	8.16433e-09	NA	NA	815.479	NA	442.317	NA	1.84365	NA	0.882567	2	2	2	2	2	2	2	2	EFHD1_x000D_
11719686_a_at	1.25342e-08	3.17892e-07	NA	NA	447.422	NA	242.754	NA	1.84311	NA	0.882145	2	2	2	2	2	2	2	2	MICAL1_x000D_
11758389_s_at	0.000284948	0.0123213	NA	NA	95.2416	NA	51.6746	NA	1.8431	NA	0.882135	2	2	2	2	2	2	2	2	TSPAN18_x000D_
11743253_x_at	4.82995e-12	4.68096e-11	NA	NA	2173.79	NA	1179.53	NA	1.84292	NA	0.881995	2	2	2	2	2	2	2	2	CALD1_x000D_
11727092_x_at	0.764946	0.988369	NA	NA	17.841	NA	9.68378	NA	1.84236	NA	0.881557	2	2	2	2	2	2	2	2	IL18_x000D_
11750357_a_at	0.0108871	0.207949	NA	NA	55.1157	NA	29.9206	NA	1.84206	NA	0.881322	2	2	2	2	2	2	2	2	ETNK2_x000D_
11736812_at	0.0437334	0.446786	NA	NA	43.3713	NA	23.5479	NA	1.84183	NA	0.881142	2	2	2	2	2	2	2	2	PDCD1LG2_x000D_
11719586_a_at	0.0320939	0.383938	NA	NA	45.8876	NA	24.915	NA	1.84177	NA	0.88109	2	2	2	2	2	2	2	2	TAGLN3_x000D_
11758571_s_at	4.40528e-10	7.29078e-09	NA	NA	830.073	NA	451.096	NA	1.84013	NA	0.879806	2	2	2	2	2	2	2	2	NEDD4L_x000D_
11741952_x_at	0.187892	0.773502	NA	NA	31.7671	NA	17.2636	NA	1.84012	NA	0.879802	2	2	2	2	2	2	2	2	PAQR5_x000D_
11756279_a_at	7.62897e-08	2.36305e-06	NA	NA	329.465	NA	179.108	NA	1.83947	NA	0.879294	2	2	2	2	2	2	2	2	FAM118B_x000D_
11719513_a_at	4.9349e-09	1.10168e-07	NA	NA	527.679	NA	286.875	NA	1.8394	NA	0.879236	2	2	2	2	2	2	2	2	ADAM15_x000D_
11736529_at	0.137597	0.703415	NA	NA	34.265	NA	18.6375	NA	1.83849	NA	0.878525	2	2	2	2	2	2	2	2	KCND2_x000D_
11726962_at	3.19042e-07	1.14578e-05	NA	NA	261.479	NA	142.242	NA	1.83827	NA	0.878345	2	2	2	2	2	2	2	2	SGTB_x000D_
11744489_a_at	5.03912e-13	3.76207e-12	NA	NA	3768.53	NA	2050.06	NA	1.83825	NA	0.878335	2	2	2	2	2	2	2	2	C20orf24_x000D_
11759828_s_at	5.80882e-09	1.31635e-07	NA	NA	512.479	NA	278.842	NA	1.83788	NA	0.878042	2	2	2	2	2	2	2	2	SP100_x000D_
11728896_a_at	0.00154774	0.0510569	NA	NA	74.4108	NA	40.4943	NA	1.83756	NA	0.877792	2	2	2	2	2	2	2	2	LRP8_x000D_
11731168_at	0.225721	0.811003	NA	NA	30.2677	NA	16.4732	NA	1.83739	NA	0.877661	2	2	2	2	2	2	2	2	IGFL1_x000D_
11736246_a_at	0.0625794	0.521961	NA	NA	40.5032	NA	22.0451	NA	1.83729	NA	0.877581	2	2	2	2	2	2	2	2	AMIGO2_x000D_
11722173_x_at	4.96602e-07	1.85438e-05	NA	NA	243.879	NA	132.741	NA	1.83725	NA	0.87755	2	2	2	2	2	2	2	2	UQCC_x000D_
11757473_x_at	1.3631e-10	1.93339e-09	NA	NA	1049.51	NA	571.279	NA	1.83712	NA	0.877445	2	2	2	2	2	2	2	2	NSUN5_x000D_
11736522_a_at	5.12966e-09	1.14082e-07	NA	NA	524.022	NA	285.279	NA	1.83688	NA	0.877256	2	2	2	2	2	2	2	2	TNNT1_x000D_
11750746_a_at	0.0106668	0.203065	NA	NA	55.2983	NA	30.1047	NA	1.83686	NA	0.877244	2	2	2	2	2	2	2	2	FRMD3_x000D_
11732552_a_at	0.0326044	0.383938	NA	NA	45.7582	NA	24.915	NA	1.83657	NA	0.877016	2	2	2	2	2	2	2	2	ENKUR_x000D_
11735349_a_at	0.000159643	0.00707378	NA	NA	103.539	NA	56.3857	NA	1.83626	NA	0.876772	2	2	2	2	2	2	2	2	NDRG3_x000D_
11756892_a_at	1.42383e-06	5.80247e-05	NA	NA	207.227	NA	112.853	NA	1.83626	NA	0.876772	2	2	2	2	2	2	2	2	C2CD2_x000D_
11748126_a_at	1.34414e-11	1.43979e-10	NA	NA	1721.53	NA	937.624	NA	1.83606	NA	0.876613	2	2	2	2	2	2	2	2	TIMP2_x000D_
11744488_a_at	5.48973e-10	9.20975e-09	NA	NA	795.223	NA	433.193	NA	1.83573	NA	0.876351	2	2	2	2	2	2	2	2	ACOT9_x000D_
11762172_x_at	0.000620997	0.0237899	NA	NA	85.0784	NA	46.3692	NA	1.83481	NA	0.875627	2	2	2	2	2	2	2	2	ETV7_x000D_
11722661_at	5.83826e-09	1.30936e-07	NA	NA	512.016	NA	279.079	NA	1.83466	NA	0.875516	2	2	2	2	2	2	2	2	NFE2L3_x000D_
11757313_s_at	1.20536e-10	1.66824e-09	NA	NA	1076.28	NA	586.866	NA	1.83394	NA	0.874949	2	2	2	2	2	2	2	2	VAT1_x000D_
11755290_s_at	3.47975e-06	0.000149545	NA	NA	181.023	NA	98.7157	NA	1.83379	NA	0.874825	2	2	2	2	2	2	2	2	FBXL18_x000D_
11723369_at	0.00070215	0.026304	NA	NA	83.5701	NA	45.5814	NA	1.83342	NA	0.874541	2	2	2	2	2	2	2	2	SHANK3_x000D_
11729566_a_at	3.024e-06	0.000128271	NA	NA	184.879	NA	100.879	NA	1.83268	NA	0.873957	2	2	2	2	2	2	2	2	GTDC1_x000D_
11723101_a_at	4.18719e-06	0.000181075	NA	NA	176.079	NA	96.0833	NA	1.83256	NA	0.873863	2	2	2	2	2	2	2	2	DDX10_x000D_
11728908_at	0.0256306	0.335514	NA	NA	47.7458	NA	26.0734	NA	1.8312	NA	0.872792	2	2	2	2	2	2	2	2	B3GALTL_x000D_
11725989_x_at	2.59411e-10	3.90871e-09	NA	NA	921.634	NA	503.35	NA	1.831	NA	0.872632	2	2	2	2	2	2	2	2	MMP14_x000D_
11727605_at	6.17817e-07	2.28574e-05	NA	NA	235.701	NA	128.831	NA	1.82953	NA	0.871474	2	2	2	2	2	2	2	2	TMEM92_x000D_
11722052_at	0.0176666	0.271475	NA	NA	50.8861	NA	27.8165	NA	1.82935	NA	0.871331	2	2	2	2	2	2	2	2	PLLP_x000D_
11751957_a_at	2.53793e-05	0.00115187	NA	NA	135.05	NA	73.8349	NA	1.82908	NA	0.871119	2	2	2	2	2	2	2	2	HERC4_x000D_
11721109_a_at	0.00109089	0.0374349	NA	NA	78.3522	NA	42.8529	NA	1.8284	NA	0.870581	2	2	2	2	2	2	2	2	NAP1L3_x000D_
11719209_x_at	2.81223e-10	4.24277e-09	NA	NA	906.929	NA	496.079	NA	1.82819	NA	0.87042	2	2	2	2	2	2	2	2	NPTN_x000D_
11752288_a_at	1.27674e-05	0.00056946	NA	NA	149.302	NA	81.6788	NA	1.82791	NA	0.870199	2	2	2	2	2	2	2	2	MVB12B_x000D_
11733706_s_at	1.69071e-07	5.46207e-06	NA	NA	289.395	NA	158.361	NA	1.82744	NA	0.869825	2	2	2	2	2	2	2	2	COL11A1_x000D_
11762940_x_at	2.59343e-10	3.85909e-09	NA	NA	921.682	NA	504.494	NA	1.82694	NA	0.869431	2	2	2	2	2	2	2	2	HLA-C_x000D_
11747042_a_at	3.48158e-09	7.12615e-08	NA	NA	562.036	NA	307.711	NA	1.82651	NA	0.869088	2	2	2	2	2	2	2	2	CNTNAP2_x000D_
11728766_a_at	7.38113e-09	1.65068e-07	NA	NA	491.079	NA	269.01	NA	1.8255	NA	0.868295	2	2	2	2	2	2	2	2	KLHL5_x000D_
11728025_a_at	4.43777e-05	0.00197504	NA	NA	124.537	NA	68.2731	NA	1.82409	NA	0.867179	2	2	2	2	2	2	2	2	PPM1J_x000D_
11730478_at	0.00162444	0.0507476	NA	NA	73.8791	NA	40.5402	NA	1.82237	NA	0.865812	2	2	2	2	2	2	2	2	RNF125_x000D_
11729317_a_at	2.94556e-11	3.32684e-10	NA	NA	1448.68	NA	795.079	NA	1.82206	NA	0.865568	2	2	2	2	2	2	2	2	UACA_x000D_
11717532_at	0.000105676	0.00455502	NA	NA	109.879	NA	60.3058	NA	1.82203	NA	0.865545	2	2	2	2	2	2	2	2	MAN2A2_x000D_
11720570_a_at	1.58316e-07	4.9643e-06	NA	NA	292.479	NA	160.584	NA	1.82134	NA	0.865002	2	2	2	2	2	2	2	2	PHF15_x000D_
11756628_a_at	0.00367021	0.0944096	NA	NA	65.3605	NA	35.8891	NA	1.82118	NA	0.864875	2	2	2	2	2	2	2	2	NPFFR2_x000D_
11747453_a_at	3.44094e-07	1.1657e-05	NA	NA	258.37	NA	141.889	NA	1.82093	NA	0.864673	2	2	2	2	2	2	2	2	PPP1R18_x000D_
11748525_a_at	0.00534735	0.123328	NA	NA	61.6838	NA	33.8913	NA	1.82005	NA	0.863978	2	2	2	2	2	2	2	2	ECM1_x000D_
11715791_at	7.34337e-11	9.18051e-10	NA	NA	1192.68	NA	655.396	NA	1.81978	NA	0.863767	2	2	2	2	2	2	2	2	TUBG1_x000D_
11758854_at	4.33346e-11	5.08839e-10	NA	NA	1333.28	NA	732.67	NA	1.81975	NA	0.863743	2	2	2	2	2	2	2	2	ATL3_x000D_
11732701_a_at	5.12658e-09	1.07353e-07	NA	NA	524.079	NA	288.066	NA	1.8193	NA	0.863386	2	2	2	2	2	2	2	2	CSGALNACT2_x000D_
11718630_s_at	1.6266e-08	3.91148e-07	NA	NA	427.634	NA	235.079	NA	1.81911	NA	0.863231	2	2	2	2	2	2	2	2	BOK_x000D_
11755374_a_at	1.00131e-07	2.94433e-06	NA	NA	315.079	NA	173.379	NA	1.81728	NA	0.861783	2	2	2	2	2	2	2	2	HERC5_x000D_
11762687_x_at	3.31761e-05	0.00144128	NA	NA	129.897	NA	71.4794	NA	1.81726	NA	0.861765	2	2	2	2	2	2	2	2	MUC1_x000D_
11716329_s_at	5.13157e-14	2.90037e-13	NA	NA	6937.88	NA	3818.11	NA	1.8171	NA	0.861637	2	2	2	2	2	2	2	2	GJA1_x000D_
11716633_a_at	6.18771e-09	1.31374e-07	NA	NA	506.728	NA	278.931	NA	1.81668	NA	0.861305	2	2	2	2	2	2	2	2	TMEM50A_x000D_
11754587_a_at	7.29205e-11	9.02218e-10	NA	NA	1194.43	NA	657.531	NA	1.81654	NA	0.861192	2	2	2	2	2	2	2	2	FYN_x000D_
11752429_a_at	1.41958e-05	0.000607218	NA	NA	146.999	NA	80.9346	NA	1.81627	NA	0.860978	2	2	2	2	2	2	2	2	LRIG3_x000D_
11716094_a_at	3.44634e-11	3.88364e-10	NA	NA	1400.38	NA	771.645	NA	1.8148	NA	0.859808	2	2	2	2	2	2	2	2	KLF6_x000D_
11752403_a_at	2.40894e-05	0.00103255	NA	NA	136.079	NA	75.0077	NA	1.8142	NA	0.859331	2	2	2	2	2	2	2	2	STEAP3_x000D_
11717889_s_at	1.44406e-11	1.46419e-10	NA	NA	1694.22	NA	934.479	NA	1.81301	NA	0.85839	2	2	2	2	2	2	2	2	GNAI2_x000D_
11751724_a_at	0.000185491	0.00748535	NA	NA	101.324	NA	55.8943	NA	1.81278	NA	0.858207	2	2	2	2	2	2	2	2	ZNF542_x000D_
11726684_a_at	6.80947e-06	0.000279398	NA	NA	163.793	NA	90.3675	NA	1.81252	NA	0.857999	2	2	2	2	2	2	2	2	CDIP1_x000D_
11723946_a_at	0.0037922	0.0944096	NA	NA	65.0351	NA	35.8891	NA	1.81211	NA	0.857673	2	2	2	2	2	2	2	2	ACSL5_x000D_
11715205_x_at	2.2272e-05	0.000939916	NA	NA	137.642	NA	76.0285	NA	1.81039	NA	0.856304	2	2	2	2	2	2	2	2	PSG4_x000D_
11715206_x_at	2.2272e-05	0.000939916	NA	NA	137.642	NA	76.0285	NA	1.81039	NA	0.856304	2	2	2	2	2	2	2	2	PSG4_x000D_
11735418_at	0.00245833	0.0677395	NA	NA	69.4481	NA	38.3693	NA	1.80999	NA	0.855982	2	2	2	2	2	2	2	2	HTR1D_x000D_
AFFX-r2-Bs-lys-5_at	0.000163368	0.00657336	NA	NA	103.195	NA	57.0271	NA	1.80958	NA	0.855658	2	2	2	2	2	2	2	2	---_x000D_
11759141_at	6.54862e-07	2.25511e-05	NA	NA	233.574	NA	129.08	NA	1.80954	NA	0.85562	2	2	2	2	2	2	2	2	HIP1_x000D_
11720096_a_at	0.000429444	0.0158648	NA	NA	89.7574	NA	49.6039	NA	1.80948	NA	0.855577	2	2	2	2	2	2	2	2	LIMD2_x000D_
11741000_x_at	0.00117727	0.0375353	NA	NA	77.4789	NA	42.8324	NA	1.80889	NA	0.855101	2	2	2	2	2	2	2	2	GAP43_x000D_
11736539_x_at	0.00726804	0.148293	NA	NA	58.7919	NA	32.5046	NA	1.80872	NA	0.854973	2	2	2	2	2	2	2	2	RAB7L1_x000D_
11749106_x_at	5.71005e-05	0.00238786	NA	NA	120.08	NA	66.3976	NA	1.8085	NA	0.854795	2	2	2	2	2	2	2	2	PCDH1_x000D_
11720997_a_at	0.149147	0.70573	NA	NA	33.6229	NA	18.5935	NA	1.80831	NA	0.854645	2	2	2	2	2	2	2	2	ADCY2_x000D_
11735740_a_at	4.80235e-05	0.00201209	NA	NA	123.122	NA	68.0876	NA	1.80829	NA	0.854628	2	2	2	2	2	2	2	2	RASA3_x000D_
11745266_x_at	1.20158e-06	4.33037e-05	NA	NA	212.679	NA	117.633	NA	1.80799	NA	0.854387	2	2	2	2	2	2	2	2	TAP2_x000D_
11747841_a_at	8.96541e-07	3.15195e-05	NA	NA	222.479	NA	123.064	NA	1.80783	NA	0.854262	2	2	2	2	2	2	2	2	ACVR1_x000D_
11741745_a_at	0.00389846	0.0951253	NA	NA	64.7609	NA	35.8327	NA	1.80731	NA	0.853847	2	2	2	2	2	2	2	2	ABL2_x000D_
11749538_a_at	0.000772327	0.0262203	NA	NA	82.4168	NA	45.6063	NA	1.80714	NA	0.853705	2	2	2	2	2	2	2	2	MICB_x000D_
11717763_a_at	2.90181e-09	5.43454e-08	NA	NA	581.03	NA	321.575	NA	1.80683	NA	0.853459	2	2	2	2	2	2	2	2	MGLL_x000D_
11743814_a_at	2.43804e-10	3.38127e-09	NA	NA	933.127	NA	516.515	NA	1.80658	NA	0.853264	2	2	2	2	2	2	2	2	KLC1_x000D_
11757569_a_at	7.06742e-09	1.47032e-07	NA	NA	494.879	NA	273.985	NA	1.80623	NA	0.852979	2	2	2	2	2	2	2	2	NDRG3_x000D_
11718377_a_at	2.17696e-08	5.15774e-07	NA	NA	406.721	NA	225.279	NA	1.80541	NA	0.852326	2	2	2	2	2	2	2	2	PRKAG2_x000D_
11718379_x_at	2.05046e-09	3.66447e-08	NA	NA	619.398	NA	343.079	NA	1.80541	NA	0.852326	2	2	2	2	2	2	2	2	PRKAG2_x000D_
11715532_a_at	6.14096e-11	7.20565e-10	NA	NA	1238.29	NA	685.879	NA	1.80541	NA	0.852325	2	2	2	2	2	2	2	2	IFNGR2_x000D_
11721010_a_at	7.07459e-05	0.00290617	NA	NA	116.423	NA	64.4987	NA	1.80504	NA	0.852031	2	2	2	2	2	2	2	2	GDPD5_x000D_
11741757_a_at	0.0175421	0.257986	NA	NA	50.9466	NA	28.2252	NA	1.805	NA	0.852003	2	2	2	2	2	2	2	2	SCARF1_x000D_
11753564_x_at	1.24362e-05	0.000506575	NA	NA	149.879	NA	83.0513	NA	1.80465	NA	0.851722	2	2	2	2	2	2	2	2	PPP1R14A_x000D_
11758178_s_at	1.55878e-11	1.55536e-10	NA	NA	1665.66	NA	923.279	NA	1.80408	NA	0.85126	2	2	2	2	2	2	2	2	CORO1B_x000D_
11757266_s_at	1.06331e-08	2.29943e-07	NA	NA	460.471	NA	255.335	NA	1.8034	NA	0.85072	2	2	2	2	2	2	2	2	GPX3_x000D_
11739077_a_at	5.53208e-11	6.36808e-10	NA	NA	1265.88	NA	702.079	NA	1.80304	NA	0.850434	2	2	2	2	2	2	2	2	NFE2L1_x000D_
11746331_a_at	3.23263e-11	3.49568e-10	NA	NA	1419.84	NA	787.491	NA	1.80299	NA	0.850391	2	2	2	2	2	2	2	2	ADK_x000D_
11722592_at	0.158372	0.716703	NA	NA	33.1432	NA	18.3839	NA	1.80284	NA	0.85027	2	2	2	2	2	2	2	2	BCAP29_x000D_
11725173_at	0.0064042	0.133972	NA	NA	59.9733	NA	33.2699	NA	1.80263	NA	0.850104	2	2	2	2	2	2	2	2	MN1_x000D_
11737750_s_at	8.54017e-13	6.18255e-12	NA	NA	3299.33	NA	1830.48	NA	1.80244	NA	0.849952	2	2	2	2	2	2	2	2	SGK1_x000D_
11736010_at	1.17786e-05	0.000474301	NA	NA	151.079	NA	83.8327	NA	1.80215	NA	0.849717	2	2	2	2	2	2	2	2	RSL1D1_x000D_
11740295_a_at	0.0188745	0.267648	NA	NA	50.3214	NA	27.9307	NA	1.80165	NA	0.849321	2	2	2	2	2	2	2	2	ZNF30_x000D_
11747408_x_at	2.23351e-11	2.30546e-10	NA	NA	1538.67	NA	854.079	NA	1.80156	NA	0.849243	2	2	2	2	2	2	2	2	FBLIM1_x000D_
11728092_at	0.204021	0.773502	NA	NA	31.0974	NA	17.2636	NA	1.80133	NA	0.849061	2	2	2	2	2	2	2	2	RASIP1_x000D_
11751502_a_at	0.000184441	0.00714715	NA	NA	101.407	NA	56.2958	NA	1.80133	NA	0.849061	2	2	2	2	2	2	2	2	SLC25A19_x000D_
11728826_s_at	8.10658e-09	1.68259e-07	NA	NA	482.994	NA	268.197	NA	1.80089	NA	0.848711	2	2	2	2	2	2	2	2	TRNP1_x000D_
11739795_a_at	0.000102243	0.00407941	NA	NA	110.403	NA	61.316	NA	1.80055	NA	0.848442	2	2	2	2	2	2	2	2	RHBDF2_x000D_
11730578_at	0.000234192	0.00888179	NA	NA	97.9757	NA	54.4242	NA	1.80022	NA	0.848175	2	2	2	2	2	2	2	2	ADM2_x000D_
11744085_at	1.99904e-08	4.59949e-07	NA	NA	412.711	NA	229.279	NA	1.80004	NA	0.848029	2	2	2	2	2	2	2	2	UBALD2_x000D_
11727362_x_at	1.85991e-14	9.22492e-14	NA	NA	9275.24	NA	5152.88	NA	1.80001	NA	0.848006	2	2	2	2	2	2	2	2	TUBA1A_x000D_
11726976_at	5.44309e-07	1.77583e-05	NA	NA	240.405	NA	133.566	NA	1.79989	NA	0.84791	2	2	2	2	2	2	2	2	PERP_x000D_
11748553_x_at	3.01173e-07	9.28998e-06	NA	NA	263.879	NA	146.612	NA	1.79984	NA	0.84787	2	2	2	2	2	2	2	2	UQCC_x000D_
11756645_x_at	2.68867e-07	8.19981e-06	NA	NA	268.679	NA	149.284	NA	1.79979	NA	0.847826	2	2	2	2	2	2	2	2	CXCL16_x000D_
11726762_at	0.0625794	0.498133	NA	NA	40.5032	NA	22.5098	NA	1.79936	NA	0.847481	2	2	2	2	2	2	2	2	SLCO3A1_x000D_
11731035_a_at	3.46656e-09	6.46618e-08	NA	NA	562.479	NA	312.6	NA	1.79936	NA	0.847481	2	2	2	2	2	2	2	2	NLRP7_x000D_
11721564_a_at	0.553262	0.953628	NA	NA	22.0329	NA	12.2516	NA	1.79837	NA	0.846692	2	2	2	2	2	2	2	2	PLA2G4C_x000D_
11759775_a_at	0.0978508	0.600806	NA	NA	36.9643	NA	20.5543	NA	1.79837	NA	0.846692	2	2	2	2	2	2	2	2	SLC9B2_x000D_
11743688_at	2.63618e-07	7.9776e-06	NA	NA	269.523	NA	149.879	NA	1.79827	NA	0.846612	2	2	2	2	2	2	2	2	GLI2_x000D_
11750395_a_at	0.02793	0.33216	NA	NA	47.0326	NA	26.158	NA	1.79802	NA	0.846407	2	2	2	2	2	2	2	2	GLI2_x000D_
11759661_at	0.000222863	0.00840873	NA	NA	98.6788	NA	54.892	NA	1.79769	NA	0.846143	2	2	2	2	2	2	2	2	MYO10_x000D_
11719978_a_at	6.28646e-07	2.05841e-05	NA	NA	235.064	NA	130.774	NA	1.79748	NA	0.84598	2	2	2	2	2	2	2	2	MMP15_x000D_
11734396_at	0.340918	0.877435	NA	NA	26.748	NA	14.8813	NA	1.79742	NA	0.845932	2	2	2	2	2	2	2	2	HRASLS2_x000D_
11754690_a_at	0.461894	0.928516	NA	NA	23.9096	NA	13.3022	NA	1.79742	NA	0.845932	2	2	2	2	2	2	2	2	HUWE1_x000D_
11739515_at	0.0456122	0.428107	NA	NA	43.0324	NA	23.9413	NA	1.79741	NA	0.845923	2	2	2	2	2	2	2	2	CA8_x000D_
11758951_at	0.000849433	0.0275462	NA	NA	81.2788	NA	45.2213	NA	1.79736	NA	0.845876	2	2	2	2	2	2	2	2	NEURL_x000D_
11716317_at	3.49743e-09	6.46849e-08	NA	NA	561.572	NA	312.582	NA	1.79656	NA	0.845238	2	2	2	2	2	2	2	2	CYTH2_x000D_
11723930_at	0.00661601	0.134779	NA	NA	59.668	NA	33.2247	NA	1.7959	NA	0.844703	2	2	2	2	2	2	2	2	CCT5_x000D_
11719536_at	4.07599e-05	0.00163013	NA	NA	126.079	NA	70.2121	NA	1.79569	NA	0.844535	2	2	2	2	2	2	2	2	CPXM2_x000D_
11727045_at	0.00448324	0.102123	NA	NA	63.3871	NA	35.3027	NA	1.79553	NA	0.844413	2	2	2	2	2	2	2	2	CNIH3_x000D_
11722843_a_at	4.36332e-07	1.37119e-05	NA	NA	248.879	NA	138.614	NA	1.79548	NA	0.844373	2	2	2	2	2	2	2	2	ENAH_x000D_
11762518_s_at	0.0986097	0.600806	NA	NA	36.9033	NA	20.5543	NA	1.7954	NA	0.844308	2	2	2	2	2	2	2	2	LOC100652824_x000D_
11727939_a_at	0.129246	0.664904	NA	NA	34.7623	NA	19.3621	NA	1.79538	NA	0.844293	2	2	2	2	2	2	2	2	SLC45A3_x000D_
11717765_a_at	2.77769e-10	3.77481e-09	NA	NA	909.162	NA	506.479	NA	1.79506	NA	0.844035	2	2	2	2	2	2	2	2	MGLL_x000D_
11727360_a_at	2.99237e-05	0.00119107	NA	NA	131.856	NA	73.4792	NA	1.79447	NA	0.843557	2	2	2	2	2	2	2	2	GJD3_x000D_
11720160_a_at	0.0364012	0.380069	NA	NA	44.8583	NA	25.0037	NA	1.79407	NA	0.843234	2	2	2	2	2	2	2	2	DENND3_x000D_
11721751_s_at	5.59006e-11	6.26041e-10	NA	NA	1263.09	NA	704.35	NA	1.79327	NA	0.842595	2	2	2	2	2	2	2	2	FZD7_x000D_
11747744_s_at	6.05727e-08	1.53866e-06	NA	NA	342.279	NA	190.918	NA	1.79281	NA	0.842222	2	2	2	2	2	2	2	2	CKMT1A_x000D_
11715588_x_at	2.34333e-12	1.84007e-11	NA	NA	2578.26	NA	1438.36	NA	1.7925	NA	0.84197	2	2	2	2	2	2	2	2	MYL9_x000D_
11741500_a_at	7.17533e-06	0.000272774	NA	NA	162.529	NA	90.6749	NA	1.79244	NA	0.841922	2	2	2	2	2	2	2	2	DAGLB_x000D_
11727630_s_at	0.0143018	0.22189	NA	NA	52.7105	NA	29.4154	NA	1.79194	NA	0.841519	2	2	2	2	2	2	2	2	APBA2_x000D_
11754796_a_at	4.93664e-07	1.54632e-05	NA	NA	244.105	NA	136.242	NA	1.7917	NA	0.841333	2	2	2	2	2	2	2	2	SLCO3A1_x000D_
11728391_s_at	8.63611e-09	1.74416e-07	NA	NA	477.626	NA	266.679	NA	1.79102	NA	0.840778	2	2	2	2	2	2	2	2	LRP12_x000D_
11721960_a_at	7.76336e-07	2.51708e-05	NA	NA	227.486	NA	127.071	NA	1.79023	NA	0.840147	2	2	2	2	2	2	2	2	SNX30_x000D_
11740835_at	0.417844	0.911057	NA	NA	24.8809	NA	13.8998	NA	1.79002	NA	0.839974	2	2	2	2	2	2	2	2	CYP27C1_x000D_
11747939_a_at	3.35002e-05	0.0013095	NA	NA	129.714	NA	72.4792	NA	1.78967	NA	0.839691	2	2	2	2	2	2	2	2	BPHL_x000D_
11727145_s_at	1.16292e-07	3.10806e-06	NA	NA	307.479	NA	172.001	NA	1.78765	NA	0.838066	2	2	2	2	2	2	2	2	KLF11_x000D_
11719876_at	3.34329e-07	9.93784e-06	NA	NA	259.549	NA	145.192	NA	1.78763	NA	0.838048	2	2	2	2	2	2	2	2	CKMT2_x000D_
11743438_s_at	5.82755e-08	1.44418e-06	NA	NA	344.483	NA	192.736	NA	1.78733	NA	0.837805	2	2	2	2	2	2	2	2	AP1AR_x000D_
11758198_s_at	4.5622e-07	1.39368e-05	NA	NA	247.143	NA	138.29	NA	1.78714	NA	0.837649	2	2	2	2	2	2	2	2	DDIT3_x000D_
11736718_a_at	0.00442295	0.0988815	NA	NA	63.5193	NA	35.5436	NA	1.78708	NA	0.837606	2	2	2	2	2	2	2	2	NCALD_x000D_
11722085_a_at	1.8517e-07	5.16033e-06	NA	NA	285.19	NA	159.679	NA	1.78602	NA	0.836749	2	2	2	2	2	2	2	2	PDCD2L_x000D_
11715524_a_at	1.49537e-12	1.10076e-11	NA	NA	2873.75	NA	1609.28	NA	1.78574	NA	0.836521	2	2	2	2	2	2	2	2	COTL1_x000D_
11720020_x_at	5.73032e-05	0.00219455	NA	NA	120.019	NA	67.2267	NA	1.78528	NA	0.836153	2	2	2	2	2	2	2	2	RTEL1-TNFRSF6B_x000D_
11744650_x_at	5.86064e-06	0.000213692	NA	NA	167.479	NA	93.8603	NA	1.78434	NA	0.835391	2	2	2	2	2	2	2	2	PHLDB1_x000D_
11717548_a_at	4.97379e-11	5.35074e-10	NA	NA	1294.73	NA	725.679	NA	1.78417	NA	0.835253	2	2	2	2	2	2	2	2	BTBD10_x000D_
11719827_a_at	1.55654e-09	2.50586e-08	NA	NA	652.002	NA	365.45	NA	1.78411	NA	0.835201	2	2	2	2	2	2	2	2	QPCT_x000D_
11737039_a_at	1.5435e-09	2.48024e-08	NA	NA	653.029	NA	366.079	NA	1.78385	NA	0.834992	2	2	2	2	2	2	2	2	PHLDB2_x000D_
11739605_a_at	0.37951	0.892458	NA	NA	25.7789	NA	14.4642	NA	1.78225	NA	0.8337	2	2	2	2	2	2	2	2	CCDC88A_x000D_
11756660_a_at	3.024e-06	0.000105275	NA	NA	184.879	NA	103.734	NA	1.78224	NA	0.833689	2	2	2	2	2	2	2	2	PROM1_x000D_
11753244_a_at	1.30205e-06	4.26123e-05	NA	NA	210.079	NA	117.902	NA	1.78181	NA	0.833346	2	2	2	2	2	2	2	2	BDNF_x000D_
11715971_a_at	8.72215e-14	4.7967e-13	NA	NA	5989.92	NA	3361.88	NA	1.78172	NA	0.83327	2	2	2	2	2	2	2	2	PFKP_x000D_
11750244_a_at	3.40994e-09	5.96886e-08	NA	NA	564.167	NA	316.695	NA	1.78142	NA	0.833028	2	2	2	2	2	2	2	2	MGLL_x000D_
11739681_x_at	4.07388e-09	7.27558e-08	NA	NA	546.244	NA	306.679	NA	1.78116	NA	0.832817	2	2	2	2	2	2	2	2	AHR_x000D_
11747666_a_at	3.24665e-10	4.30118e-09	NA	NA	881.447	NA	494.879	NA	1.78114	NA	0.832799	2	2	2	2	2	2	2	2	WARS_x000D_
11744258_a_at	1.42844e-09	2.25083e-08	NA	NA	662.576	NA	372.079	NA	1.78074	NA	0.832477	2	2	2	2	2	2	2	2	ATP1B3_x000D_
11753246_a_at	0.327393	0.864325	NA	NA	27.1066	NA	15.2235	NA	1.78057	NA	0.832338	2	2	2	2	2	2	2	2	DDX43_x000D_
11715251_at	7.73264e-06	0.000281343	NA	NA	160.741	NA	90.2788	NA	1.7805	NA	0.832279	2	2	2	2	2	2	2	2	CHST7_x000D_
11716820_x_at	0.340918	0.872065	NA	NA	26.748	NA	15.0237	NA	1.78039	NA	0.832194	2	2	2	2	2	2	2	2	PRSS1_x000D_
11730170_a_at	1.58316e-07	4.24824e-06	NA	NA	292.479	NA	164.284	NA	1.78032	NA	0.832137	2	2	2	2	2	2	2	2	GPX3_x000D_
11723173_at	1.80463e-06	6.01505e-05	NA	NA	199.879	NA	112.279	NA	1.7802	NA	0.832037	2	2	2	2	2	2	2	2	IL17RD_x000D_
11746760_a_at	2.67801e-07	7.54461e-06	NA	NA	268.849	NA	151.096	NA	1.77933	NA	0.83133	2	2	2	2	2	2	2	2	ERGIC1_x000D_
11741317_a_at	0.0492672	0.432917	NA	NA	42.413	NA	23.839	NA	1.77914	NA	0.83118	2	2	2	2	2	2	2	2	NHLH2_x000D_
11748775_a_at	2.16086e-12	1.62292e-11	NA	NA	2628.86	NA	1478.07	NA	1.77857	NA	0.83072	2	2	2	2	2	2	2	2	UPP1_x000D_
11734116_x_at	2.78673e-07	7.85536e-06	NA	NA	267.152	NA	150.214	NA	1.77847	NA	0.830639	2	2	2	2	2	2	2	2	LLGL2_x000D_
11756289_x_at	7.18611e-10	1.03624e-08	NA	NA	754.915	NA	424.479	NA	1.77845	NA	0.830621	2	2	2	2	2	2	2	2	CCM2_x000D_
11715713_a_at	1.181e-06	3.78428e-05	NA	NA	213.243	NA	119.906	NA	1.77842	NA	0.830595	2	2	2	2	2	2	2	2	LOC101060281_x000D_
11756988_x_at	2.03126e-09	3.31055e-08	NA	NA	620.479	NA	348.894	NA	1.77841	NA	0.830591	2	2	2	2	2	2	2	2	TWF2_x000D_
11740757_s_at	0.823846	0.990992	NA	NA	16.5391	NA	9.30015	NA	1.77837	NA	0.830557	2	2	2	2	2	2	2	2	SIM2_x000D_
11718008_a_at	5.34496e-09	9.74698e-08	NA	NA	520.171	NA	292.559	NA	1.778	NA	0.830258	2	2	2	2	2	2	2	2	CPNE2_x000D_
11743997_at	1.32384e-09	2.04641e-08	NA	NA	672.109	NA	378.079	NA	1.7777	NA	0.830009	2	2	2	2	2	2	2	2	ACTR1A_x000D_
11734086_a_at	9.79612e-07	3.07826e-05	NA	NA	219.46	NA	123.479	NA	1.77731	NA	0.829692	2	2	2	2	2	2	2	2	GALE_x000D_
11726588_a_at	2.70048e-10	3.45247e-09	NA	NA	914.279	NA	514.597	NA	1.77669	NA	0.829191	2	2	2	2	2	2	2	2	NPTN_x000D_
11728556_at	0.0124811	0.196907	NA	NA	53.9037	NA	30.3426	NA	1.7765	NA	0.829038	2	2	2	2	2	2	2	2	KCNF1_x000D_
11757855_a_at	2.36002e-13	1.4099e-12	NA	NA	4585.9	NA	2581.67	NA	1.77633	NA	0.828902	2	2	2	2	2	2	2	2	GARS_x000D_
11754429_a_at	0.00932777	0.162354	NA	NA	56.5052	NA	31.8186	NA	1.77586	NA	0.828514	2	2	2	2	2	2	2	2	LAMA2_x000D_
11717804_a_at	2.11766e-05	0.00078075	NA	NA	138.657	NA	78.0789	NA	1.77585	NA	0.828512	2	2	2	2	2	2	2	2	NTN4_x000D_
11717581_s_at	0.00362163	0.0826448	NA	NA	65.4935	NA	36.8826	NA	1.77573	NA	0.828412	2	2	2	2	2	2	2	2	CD52_x000D_
11744648_s_at	1.20936e-05	0.000439297	NA	NA	150.494	NA	84.7512	NA	1.77572	NA	0.828405	2	2	2	2	2	2	2	2	AIFM2_x000D_
11737539_a_at	7.95017e-05	0.00291367	NA	NA	114.48	NA	64.4741	NA	1.77559	NA	0.828301	2	2	2	2	2	2	2	2	PVR_x000D_
11728600_at	7.62231e-05	0.00279233	NA	NA	115.177	NA	64.8816	NA	1.77519	NA	0.827973	2	2	2	2	2	2	2	2	FAM24B_x000D_
11724259_at	3.45856e-10	4.50303e-09	NA	NA	870.5	NA	490.879	NA	1.77335	NA	0.826478	2	2	2	2	2	2	2	2	COQ10B_x000D_
11756358_a_at	1.8086e-08	3.73113e-07	NA	NA	419.879	NA	236.801	NA	1.77313	NA	0.8263	2	2	2	2	2	2	2	2	PLK3_x000D_
11725039_at	1.36023e-06	4.28674e-05	NA	NA	208.679	NA	117.802	NA	1.77144	NA	0.824921	2	2	2	2	2	2	2	2	FGF2_x000D_
11741031_a_at	2.79873e-11	2.71665e-10	NA	NA	1464.83	NA	827.054	NA	1.77114	NA	0.824681	2	2	2	2	2	2	2	2	HAX1_x000D_
11728984_a_at	1.44297e-10	1.68601e-09	NA	NA	1037.38	NA	585.73	NA	1.77109	NA	0.824635	2	2	2	2	2	2	2	2	LOC100996643_x000D_
11725674_at	1.06194e-09	1.55871e-08	NA	NA	700.679	NA	395.879	NA	1.76993	NA	0.823694	2	2	2	2	2	2	2	2	HINT3_x000D_
11747073_a_at	6.19887e-10	8.54054e-09	NA	NA	776.728	NA	438.879	NA	1.7698	NA	0.823587	2	2	2	2	2	2	2	2	ACTN4_x000D_
11753958_a_at	2.368e-13	1.39244e-12	NA	NA	4581.83	NA	2589.38	NA	1.76947	NA	0.823315	2	2	2	2	2	2	2	2	GARS_x000D_
11721719_at	0.000117002	0.00413397	NA	NA	108.279	NA	61.1937	NA	1.76944	NA	0.823296	2	2	2	2	2	2	2	2	NAAA_x000D_
11743816_s_at	0.312649	0.850973	NA	NA	27.5105	NA	15.5553	NA	1.76856	NA	0.822573	2	2	2	2	2	2	2	2	S1PR1_x000D_
11727706_a_at	2.22308e-05	0.000796399	NA	NA	137.679	NA	77.8573	NA	1.76835	NA	0.822402	2	2	2	2	2	2	2	2	BBC3_x000D_
11732672_x_at	4.50976e-06	0.000152083	NA	NA	174.139	NA	98.4812	NA	1.76824	NA	0.822316	2	2	2	2	2	2	2	2	CCDC107_x000D_
11730764_a_at	0.00107684	0.0306002	NA	NA	78.5015	NA	44.4047	NA	1.76786	NA	0.822008	2	2	2	2	2	2	2	2	CD177_x000D_
11715590_at	4.4986e-11	4.55944e-10	NA	NA	1322.69	NA	748.214	NA	1.76779	NA	0.821948	2	2	2	2	2	2	2	2	DYNC1H1_x000D_
11720780_a_at	0.0402882	0.383938	NA	NA	44.0344	NA	24.915	NA	1.76739	NA	0.821618	2	2	2	2	2	2	2	2	KIAA1324_x000D_
11717580_a_at	0.0365107	0.364145	NA	NA	44.8338	NA	25.3753	NA	1.76683	NA	0.821164	2	2	2	2	2	2	2	2	CD52_x000D_
11720543_at	5.92413e-09	1.04977e-07	NA	NA	510.682	NA	289.1	NA	1.76646	NA	0.820858	2	2	2	2	2	2	2	2	B3GALNT2_x000D_
11728866_a_at	3.46254e-05	0.00123552	NA	NA	129.094	NA	73.0913	NA	1.7662	NA	0.820647	2	2	2	2	2	2	2	2	NMRK2_x000D_
11752556_a_at	0.00459239	0.0959885	NA	NA	63.1528	NA	35.7653	NA	1.76576	NA	0.820287	2	2	2	2	2	2	2	2	OSMR_x000D_
11723425_at	9.09614e-05	0.0031915	NA	NA	112.279	NA	63.6079	NA	1.76517	NA	0.819807	2	2	2	2	2	2	2	2	IFNAR1_x000D_
11736622_s_at	5.51184e-05	0.00195082	NA	NA	120.695	NA	68.3965	NA	1.76463	NA	0.819366	2	2	2	2	2	2	2	2	C1orf106_x000D_
11746082_a_at	2.75032e-06	8.86845e-05	NA	NA	187.537	NA	106.279	NA	1.76457	NA	0.819319	2	2	2	2	2	2	2	2	ANO4_x000D_
11754728_a_at	1.54245e-05	0.000539961	NA	NA	145.224	NA	82.3001	NA	1.76456	NA	0.819311	2	2	2	2	2	2	2	2	MAL_x000D_
11726589_s_at	7.03945e-11	7.41822e-10	NA	NA	1203.28	NA	682.132	NA	1.764	NA	0.818848	2	2	2	2	2	2	2	2	NPTN_x000D_
11731942_a_at	0.00291649	0.0677395	NA	NA	67.6822	NA	38.3693	NA	1.76397	NA	0.818824	2	2	2	2	2	2	2	2	PRDM1_x000D_
11724435_a_at	4.08926e-05	0.00144128	NA	NA	126.019	NA	71.4794	NA	1.76302	NA	0.818048	2	2	2	2	2	2	2	2	TPK1_x000D_
11752999_a_at	0.000130153	0.00446613	NA	NA	106.63	NA	60.4855	NA	1.7629	NA	0.817954	2	2	2	2	2	2	2	2	GALNT2_x000D_
11757894_x_at	2.98812e-12	2.22787e-11	NA	NA	2433.22	NA	1380.28	NA	1.76284	NA	0.817905	2	2	2	2	2	2	2	2	NFKBIA_x000D_
11746132_a_at	0.00328244	0.0736131	NA	NA	66.4808	NA	37.7472	NA	1.76121	NA	0.816569	2	2	2	2	2	2	2	2	MYO10_x000D_
11716717_a_at	2.84436e-09	4.5321e-08	NA	NA	583.162	NA	331.279	NA	1.76033	NA	0.81585	2	2	2	2	2	2	2	2	NINJ1_x000D_
11717435_a_at	0.00128651	0.0345689	NA	NA	76.4724	NA	43.4639	NA	1.75945	NA	0.815121	2	2	2	2	2	2	2	2	CDCA7L_x000D_
11718635_at	3.09451e-11	2.93497e-10	NA	NA	1433.3	NA	814.679	NA	1.75934	NA	0.815033	2	2	2	2	2	2	2	2	KIF1B_x000D_
11718382_x_at	1.81067e-08	3.54968e-07	NA	NA	419.796	NA	238.635	NA	1.75915	NA	0.814883	2	2	2	2	2	2	2	2	PARP4_x000D_
11721861_at	1.07158e-09	1.51762e-08	NA	NA	699.479	NA	397.679	NA	1.7589	NA	0.814677	2	2	2	2	2	2	2	2	STX12_x000D_
11740526_x_at	1.02061e-06	2.99e-05	NA	NA	218.079	NA	123.991	NA	1.75882	NA	0.814612	2	2	2	2	2	2	2	2	TSPAN4_x000D_
11753973_x_at	0.000365195	0.0114944	NA	NA	91.8876	NA	52.2516	NA	1.75856	NA	0.814396	2	2	2	2	2	2	2	2	MUC1_x000D_
11732480_s_at	0.93454	0.997698	NA	NA	13.3022	NA	7.56549	NA	1.75827	NA	0.814155	2	2	2	2	2	2	2	2	ITGAM_x000D_
11724589_s_at	0.89246	0.995404	NA	NA	14.7446	NA	8.38588	NA	1.75827	NA	0.814155	2	2	2	2	2	2	2	2	MMP12_x000D_
11764248_s_at	9.82042e-09	1.78998e-07	NA	NA	466.94	NA	265.59	NA	1.75813	NA	0.814038	2	2	2	2	2	2	2	2	LDLRAD3_x000D_
11716330_a_at	5.85981e-09	1.00599e-07	NA	NA	511.679	NA	291.08	NA	1.75786	NA	0.813824	2	2	2	2	2	2	2	2	DNAJB6_x000D_
11734956_a_at	1.65597e-07	4.09062e-06	NA	NA	290.365	NA	165.197	NA	1.75769	NA	0.813681	2	2	2	2	2	2	2	2	CNTNAP2_x000D_
11727334_at	0.000283192	0.0090766	NA	NA	95.3266	NA	54.2395	NA	1.75751	NA	0.813536	2	2	2	2	2	2	2	2	ALPPL2_x000D_
11718940_a_at	6.09448e-07	1.69958e-05	NA	NA	236.202	NA	134.409	NA	1.75734	NA	0.813397	2	2	2	2	2	2	2	2	TNFAIP3_x000D_
11731196_a_at	7.85246e-06	0.000260274	NA	NA	160.376	NA	91.2788	NA	1.75699	NA	0.813108	2	2	2	2	2	2	2	2	PRR5L_x000D_
[truncated: 47,496 more rows]
