# Supplementary material for: Cell fate decisions of human iPSC-derived bipotential hepatoblasts depend on cell density
Source: PLoS One. 2018 Jul 10;13(7):e0200416. doi: 10.1371/journal.pone.0200416 (PMC6039024; doi:10.1371/journal.pone.0200416)
Supplement: S8 Table — (XLSX) [file pone.0200416.s012.xlsx]

## Sheet: up in EDEC vs. HLC
Category	Term	Count	%	PValue	Genes	List Total	Pop Hits	Pop Total	Fold Enrichment	Bonferroni	Benjamini	FDR
GOTERM_BP_FAT	GO:0007242~intracellular signaling cascade	290	9.21513	6.6556e-08	EDN3, RP1, HRAS, ADCY2, STAT5A, EDN1, STAT5B, ADORA1, MAP3K5, S1PR1, STAC, CTGF, WNK4, RARA, RAPGEF3, HTR1D, DDAH1, RAB27A, ADAM9, IKBKAP, PLD1, CRYAB, PIK3CD, DCDC2, SPAG9, RND1, CD36, RAB13, TGFB1I1, UNC13C, GNAI2, NFKBIB, HUS1, DUSP10, AKAP13, NFKBIA, AKAP11, STK17A, ASB13, CD74, RAC2, FBXO6, CDC42EP4, CDC42EP5, ABR, KLF9, MAP2K1, SPHK1, DUSP22, ATR, RAB7L1, RGS3, CNIH3, CNIH4, CDC42BPA, RHEB,…	2357	1256	13528	1.3252	0.000318885	1.59467e-05	0.000126093
GOTERM_BP_FAT	GO:0043067~regulation of programmed cell death	221	7.02256	8.69223e-13	MEF2C, HRAS, PTGS2, STAT5A, GDF5, STAT5B, ADORA1, BAK1, MAP3K5, BDNF, HTRA2, CD44, GRID2, VNN1, FAS, ADAM9, RAB27A, CRYAB, POLB, BCL2L13, F3, MYO18A, TMX1, CDK5R1, GSDMA, NFKBIA, AKAP13, CD70, STK17A, BCL2L1, CD74, SLC11A2, PEA15, AHRR, LHX4, FAIM, HIP1, COL18A1, ABR, LGALS1, PHB, SPHK1, SMAD3, TRIO, NOTCH2, BFAR, DLX1, NOTCH1, RNF7, ETS1, RTN4, NUAK2, ZMAT3, NFKB1, DAXX, GPX1, AEN, TICAM1, CHST1…	2357	812	13528	1.56211	4.16518e-09	4.16518e-09	1.64673e-09
GOTERM_BP_FAT	GO:0010941~regulation of cell death	221	7.02256	1.28824e-12	MEF2C, HRAS, PTGS2, STAT5A, GDF5, STAT5B, ADORA1, BAK1, MAP3K5, BDNF, HTRA2, CD44, GRID2, VNN1, FAS, ADAM9, RAB27A, CRYAB, POLB, BCL2L13, F3, MYO18A, TMX1, CDK5R1, GSDMA, NFKBIA, AKAP13, CD70, STK17A, BCL2L1, CD74, SLC11A2, PEA15, AHRR, LHX4, FAIM, HIP1, COL18A1, ABR, LGALS1, PHB, SPHK1, SMAD3, TRIO, NOTCH2, BFAR, DLX1, NOTCH1, RNF7, ETS1, RTN4, NUAK2, ZMAT3, NFKB1, DAXX, GPX1, AEN, TICAM1, CHST1…	2357	815	13528	1.55636	6.17301e-09	2.05767e-09	2.44054e-09
GOTERM_BP_FAT	GO:0042981~regulation of apoptosis	219	6.95901	1.0198e-12	MEF2C, HRAS, PTGS2, STAT5A, GDF5, STAT5B, ADORA1, BAK1, MAP3K5, BDNF, HTRA2, CD44, GRID2, VNN1, FAS, ADAM9, RAB27A, CRYAB, POLB, BCL2L13, F3, MYO18A, TMX1, CDK5R1, GSDMA, NFKBIA, AKAP13, CD70, STK17A, BCL2L1, CD74, SLC11A2, PEA15, AHRR, LHX4, FAIM, HIP1, COL18A1, ABR, LGALS1, PHB, SPHK1, SMAD3, TRIO, NOTCH2, BFAR, DLX1, NOTCH1, RNF7, ETS1, RTN4, NUAK2, ZMAT3, NFKB1, DAXX, GPX1, AEN, TICAM1, CHST1…	2357	804	13528	1.56337	4.88713e-09	2.44356e-09	1.93215e-09
GOTERM_BP_FAT	GO:0006796~phosphate metabolic process	201	6.38704	0.00479479	PDP1, ALPPL2, STAT5A, ADORA1, MAP3K5, WNK4, ADAM9, PTPRK, IKBKAP, PTPRG, PIK3CD, MARK3, PTPRN, SPAG9, EIF2S1, MST1R, NEK6, EIF2AK4, CDK5R1, GNAI2, HUS1, DUSP10, STK17A, PXK, EPHB4, CD74, ATP6V0B, EPHB2, VRK3, MAP2K1, DUSP23, DUSP22, TRIO, ATR, EPHA2, RPS6KL1, KDR, EPHA8, CDC42BPA, TNK2, CDC42BPB, SLC20A1, NUAK2, NUAK1, DAXX, RNGTT, FXN, EEF2K, TGFA, SIK1, ATP6V0D1, FGF2, SIK2, CDC7, SRPK2, ATP6V1…	2357	973	13528	1.18565	1	0.122013	8.70353
GOTERM_BP_FAT	GO:0006793~phosphorus metabolic process	201	6.38704	0.00479479	PDP1, ALPPL2, STAT5A, ADORA1, MAP3K5, WNK4, ADAM9, PTPRK, IKBKAP, PTPRG, PIK3CD, MARK3, PTPRN, SPAG9, EIF2S1, MST1R, NEK6, EIF2AK4, CDK5R1, GNAI2, HUS1, DUSP10, STK17A, PXK, EPHB4, CD74, ATP6V0B, EPHB2, VRK3, MAP2K1, DUSP23, DUSP22, TRIO, ATR, EPHA2, RPS6KL1, KDR, EPHA8, CDC42BPA, TNK2, CDC42BPB, SLC20A1, NUAK2, NUAK1, DAXX, RNGTT, FXN, EEF2K, TGFA, SIK1, ATP6V0D1, FGF2, SIK2, CDC7, SRPK2, ATP6V1…	2357	973	13528	1.18565	1	0.122013	8.70353
GOTERM_BP_FAT	GO:0042127~regulation of cell proliferation	191	6.06927	5.27425e-07	EDN3, RARRES3, BMP10, HRAS, S100A6, NOG, RARRES1, CNOT8, PDGFB, PTGS2, PDGFA, OSMR, IL18, STAT5A, FGFRL1, EDN1, STAT5B, MMP7, TNFSF12, NR2E3, IL15, PNP, ADORA1, TGFB2, IL11, BDNF, CDKN2A, S1PR1, MYOCD, CDKN2B, TDGF1, SERPINE1, AKIRIN2, EBI3, PTPRK, CGRRF1, IL27, CD40, MECOM, VASH2, VASH1, PDCD1LG2, PTHLH, VEGFC, TRIM35, HIF1A, NOP2, F3, CD33, TGFB1I1, MST1R, EMP3, NGF, CAV2, FGFR1, CAV1, CCL2, LS…	2357	787	13528	1.39294	0.00252423	7.22094e-05	0.000999226
GOTERM_BP_FAT	GO:0016265~death	184	5.84684	2.85028e-08	MEF2C, MEF2A, MICB, HRAS, TSPO, FASTKD1, MICA, MRPL41, GRIK2, L1CAM, TNFSF12, FOXO3, PMAIP1, MRPS30, TGFB2, BAK1, SHB, MAP3K5, CDKN2A, ATG5, HTRA2, UNC5A, FAS, TWIST1, SGPL1, YARS, BCL2L15, KIF5A, MADD, DFFA, FA2H, HRK, POLB, OPTN, BCL2L13, C10ORF2, AHR, DCTN1, TNS4, TRIM35, F3, RIPK3, HSPB1, TNFAIP3, NEK6, UBA52, NGF, TRAF1, LITAF, GSDMA, TNFRSF12A, ADAMTSL4, AKAP13, NFKBIA, ITGB2, BCL2L1, STK17…	2357	724	13528	1.45866	0.000136576	1.13821e-05	5.39998e-05
GOTERM_BP_FAT	GO:0008219~cell death	182	5.78329	4.65785e-08	MEF2C, MEF2A, MICB, HRAS, TSPO, FASTKD1, MICA, MRPL41, GRIK2, L1CAM, TNFSF12, PMAIP1, FOXO3, MRPS30, TGFB2, BAK1, SHB, MAP3K5, CDKN2A, ATG5, HTRA2, UNC5A, FAS, TWIST1, SGPL1, YARS, BCL2L15, KIF5A, MADD, DFFA, FA2H, HRK, POLB, OPTN, BCL2L13, C10ORF2, AHR, DCTN1, TNS4, TRIM35, F3, RIPK3, HSPB1, TNFAIP3, NEK6, UBA52, NGF, TRAF1, LITAF, GSDMA, TNFRSF12A, ADAMTSL4, AKAP13, NFKBIA, ITGB2, BCL2L1, STK17…	2357	719	13528	1.45284	0.000223179	1.31296e-05	8.8245e-05
GOTERM_BP_FAT	GO:0008104~protein localization	176	5.59263	0.0289304	GRPEL2, GRPEL1, TSPO, LTBP2, XPO5, GRIK2, XPO4, CHMP7, KLHL2, TGFB2, TRAK2, WNK4, AAGAB, VPS4A, STAM, VPS13A, RAB27A, SCAMP5, PTPRK, DUOXA2, ACTN4, DUOXA1, VANGL2, OPTN, NR0B1, MYH9, TNS4, PITPNM1, RPAIN, CD36, BACE2, BIN3, RAB13, MVP, RAB7B, CAV1, SDAD1, DRD1, STX7, SNX6, NFKBIE, SNX5, STAM2, RTP1, NFKBIB, AKAP12, NFKBIA, CCDC91, GIPC1, ABCA1, CHCHD4, CD74, STX12, MACF1, STX11, AP2M1, RILP, RAB8…	2357	882	13528	1.1453	1	0.3813	42.6607
GOTERM_BP_FAT	GO:0007155~cell adhesion	170	5.40197	2.29194e-06	MPZL3, PVR, CADM3, CADM4, MPZL2, CASK, L1CAM, EDIL3, MEGF10, NRCAM, CDH22, S1PR1, CD44, CTGF, VNN1, ADAM9, PTPRK, MAGI1, PDPN, BYSL, CDHR1, ACTN1, CCL4L1, SSPN, MYH9, SIRPA, THY1, JUP, NCAM1, PODXL2, CD36, ATP2C1, CD33, NPTN, LAMC2, RAB13, TGFB1I1, DCBLD1, PLXNC1, CDK5R1, CCL2, TNFRSF12A, ITGA11, ITGA10, NINJ1, NEDD9, IL32, ITGB2, CX3CL1, SOX9, CCL5, CCL4, ITGB1, ITGAM, ITGBL1, ALCAM, SEMA5A, LAM…	2357	700	13528	1.39388	0.0109229	0.000267841	0.00434209
GOTERM_BP_FAT	GO:0022610~biological adhesion	170	5.40197	2.4956e-06	MPZL3, PVR, CADM3, CADM4, MPZL2, CASK, L1CAM, EDIL3, MEGF10, NRCAM, CDH22, S1PR1, CD44, CTGF, VNN1, ADAM9, PTPRK, MAGI1, PDPN, BYSL, CDHR1, ACTN1, CCL4L1, SSPN, MYH9, SIRPA, THY1, JUP, NCAM1, PODXL2, CD36, ATP2C1, CD33, NPTN, LAMC2, RAB13, TGFB1I1, DCBLD1, PLXNC1, CDK5R1, CCL2, TNFRSF12A, ITGA11, ITGA10, NINJ1, NEDD9, IL32, ITGB2, CX3CL1, SOX9, CCL5, CCL4, ITGB1, ITGAM, ITGBL1, ALCAM, SEMA5A, LAM…	2357	701	13528	1.39189	0.0118877	0.000284696	0.00472793
GOTERM_BP_FAT	GO:0010604~positive regulation of macromolecule metabolic process	169	5.37019	0.0465862	MEF2C, BMP10, CDX1, HRAS, PDGFB, PDGFA, STAT5A, STAT5B, NAA15, CASK, TLR4, TNFSF12, NR2E3, FOXO3, ADORA1, TLR7, CITED4, ZIC3, TGFB2, IL11, S1PR1, MYOCD, SMARCD3, TDGF1, AKIRIN2, EBI3, ADAM9, PCBD1, IL27, SIX4, CD40, ELL3, MECOM, TRERF1, AHR, DDIT3, ASCL1, VEGFC, HIF1A, PRDM1, TGFB1I1, NFE2L2, UBA52, TMX1, FZR1, CAV1, GCLC, ONECUT2, CYTL1, NFKBIA, IL34, SOX9, LIF, ECE1, BLOC1S2, SMARCB1, NPM2, TEA…	2357	857	13528	1.13183	1	0.480578	59.4979
GOTERM_BP_FAT	GO:0016310~phosphorylation	168	5.33842	0.0052824	BMP10, ALPPL2, STAT5A, CASK, DSTYK, TTN, ADORA1, TGFB2, DMPK, MAP3K5, WNK4, TDGF1, STK39, MLKL, PRKACB, ADAM9, IKBKAP, CSNK1G1, STK25, MADD, PIK3CD, MARK3, CDKL3, CDKL2, SPAG9, MAP4K4, RIOK3, EIF2S1, RIPK3, MST1R, NEK6, EIF2AK4, NRBP2, CAV2, FGFR1, CDK5R1, CCL2, GNAI2, STK10, HUS1, MAPKAPK3, STK17A, ATP6V1B2, PXK, RIOK2, EPHB4, ATP6V0B, CD74, EPHB2, VRK3, TEK, DYRK3, STK38L, FGD4, ITK, MAP2K1, NI…	2357	800	13528	1.20529	1	0.128846	9.54726
GOTERM_BP_FAT	GO:0010033~response to organic substance	163	5.17954	0.000214594	ADCY2, PDGFB, PTGS2, PDGFA, OSMR, STAT5A, STAT5B, TLR2, TLR4, RPE65, PMAIP1, AQP1, TGFB2, GOT2, PRKAR2B, EIF4EBP1, PRKAR2A, GOT1, CDKN2B, CD44, CREB3L1, RARA, FAS, PRKACB, LOX, EIF2B3, AKIRIN2, ADAM9, PLD1, SOCS2, CYP1A1, CRYAB, BAIAP2, PTPRN, NR0B1, DDIT3, GRB10, THBD, HSPB1, NFE2L2, EIF2AK4, NGF, ME1, CAV2, CAV1, DRD1, CYP1B1, CCL2, GCLC, GRB2, PFKFB2, ALDOB, NFKBIA, BCL2L1, CCL5, ASL, TRH, DER…	2357	721	13528	1.29756	0.642437	0.013441	0.405776
GOTERM_BP_FAT	GO:0012501~programmed cell death	159	5.05243	5.55579e-08	MEF2C, MEF2A, HRAS, TSPO, FASTKD1, MRPL41, GRIK2, TNFSF12, PMAIP1, FOXO3, MRPS30, BAK1, SHB, MAP3K5, CDKN2A, ATG5, HTRA2, UNC5A, FAS, TWIST1, SGPL1, YARS, BCL2L15, MADD, DFFA, HRK, BCL2L13, AHR, TNS4, TRIM35, F3, RIPK3, TNFAIP3, NEK6, UBA52, NGF, TRAF1, LITAF, GSDMA, TNFRSF12A, ADAMTSL4, AKAP13, NFKBIA, ITGB2, BCL2L1, STK17A, GREM1, SLC11A2, PRUNE2, PEA15, AHRR, ECE1, TCTN3, FAIM, TRAF6, BMF, TRA…	2357	611	13528	1.49358	0.000266198	1.40122e-05	0.000105257
GOTERM_BP_FAT	GO:0006915~apoptosis	158	5.02065	3.31349e-08	MEF2C, MEF2A, HRAS, TSPO, FASTKD1, MRPL41, GRIK2, TNFSF12, PMAIP1, FOXO3, MRPS30, BAK1, SHB, MAP3K5, CDKN2A, ATG5, HTRA2, UNC5A, FAS, TWIST1, SGPL1, YARS, BCL2L15, MADD, DFFA, HRK, BCL2L13, AHR, TNS4, TRIM35, F3, RIPK3, TNFAIP3, NEK6, UBA52, NGF, TRAF1, LITAF, GSDMA, TNFRSF12A, ADAMTSL4, AKAP13, NFKBIA, ITGB2, BCL2L1, STK17A, GREM1, SLC11A2, PRUNE2, PEA15, AHRR, ECE1, TCTN3, FAIM, TRAF6, BMF, TRA…	2357	602	13528	1.50638	0.00015877	1.13415e-05	6.27755e-05
GOTERM_BP_FAT	GO:0045184~establishment of protein localization	156	4.9571	0.0235423	GRPEL2, GRPEL1, TSPO, LTBP2, XPO5, GRIK2, XPO4, CHMP7, KLHL2, TGFB2, TRAK2, AAGAB, VPS4A, STAM, VPS13A, RAB27A, SCAMP5, ACTN4, DUOXA2, DUOXA1, OPTN, MYH9, PITPNM1, RPAIN, CD36, BACE2, RAB13, MVP, RAB7B, DRD1, SDAD1, STX7, SNX6, SNX5, STAM2, AKAP12, NFKBIA, CCDC91, GIPC1, ABCA1, CHCHD4, CD74, STX12, MACF1, STX11, AP2M1, RILP, RAB8B, RABIF, LIN7B, TOMM40, ITGA2, RAB7L1, TSC2, TOMM40L, SYTL4, HGS, S…	2357	769	13528	1.16432	1	0.338759	36.3234
GOTERM_BP_FAT	GO:0015031~protein transport	154	4.89355	0.0275096	GRPEL2, GRPEL1, TSPO, LTBP2, XPO5, GRIK2, XPO4, CHMP7, KLHL2, TGFB2, TRAK2, AAGAB, VPS4A, STAM, VPS13A, SCAMP5, RAB27A, ACTN4, DUOXA2, DUOXA1, OPTN, MYH9, PITPNM1, RPAIN, CD36, BACE2, RAB13, MVP, RAB7B, DRD1, SDAD1, STX7, SNX6, SNX5, STAM2, AKAP12, NFKBIA, CCDC91, GIPC1, ABCA1, CHCHD4, CD74, STX12, MACF1, STX11, AP2M1, RILP, RAB8B, RABIF, LIN7B, TOMM40, RAB7L1, TSC2, TOMM40L, SYTL4, HGS, SYTL3, S…	2357	762	13528	1.15995	1	0.370315	41.0502
GOTERM_BP_FAT	GO:0006468~protein amino acid phosphorylation	153	4.86177	0.000168415	BMP10, STAT5A, CASK, DSTYK, TTN, ADORA1, TGFB2, DMPK, MAP3K5, WNK4, TDGF1, STK39, MLKL, PRKACB, ADAM9, IKBKAP, STK25, CSNK1G1, MADD, PIK3CD, MARK3, CDKL3, CDKL2, SPAG9, MAP4K4, RIOK3, EIF2S1, RIPK3, MST1R, NEK6, EIF2AK4, NRBP2, CAV2, FGFR1, CDK5R1, CCL2, GNAI2, STK10, HUS1, MAPKAPK3, STK17A, PXK, RIOK2, EPHB4, CD74, EPHB2, VRK3, TEK, DYRK3, STK38L, FGD4, ITK, MAP2K1, NIN, ITGA1, TRIO, ATR, EPHA2,…	2357	667	13528	1.31656	0.553856	0.011464	0.318589
GOTERM_BP_FAT	GO:0046907~intracellular transport	147	4.67112	0.000718686	GRPEL2, TSPO, GRPEL1, ENAH, LTBP2, XPO5, GRIK2, CHMP7, TRAPPC2L, CSPG5, KLHL2, TGFB2, STARD3, BAK1, SLC25A20, TRAK2, DNAJC6, VPS4A, VPS13A, STAM, FTL, RAB27A, OPTN, MYH9, ERGIC1, SLC25A30, TNNT2, RPAIN, ATP2C1, MYBBP1A, SH3GL2, MYL7, TMX1, DRD1, STX7, SNX6, STAM2, AKAP12, NFKBIA, GIPC1, BCL2L1, ABCA1, CD74, STX12, MACF1, STX11, AP2M1, OSBPL5, SMG6, MAP2K1, SMG5, MYO1E, LIN7B, NXF2, TOMM40, PPIF, …	2357	657	13528	1.28418	0.968101	0.0328951	1.35284
GOTERM_BP_FAT	GO:0044093~positive regulation of molecular function	145	4.60756	4.82049e-06	EDN3, ADCY2, PDGFB, GNA11, EDN1, TLR2, TLR4, PMAIP1, ADORA1, TGFB2, PRKAR2B, BAK1, MAP3K5, PRKAR2A, S1PR1, CDKN2A, TDGF1, PRKACB, ADAM9, ACTN4, MADD, BCL2L13, THY1, PTHLH, TNNT2, SPAG9, HIF1A, F3, EDF1, UBA52, ADD2, DRD1, MYL4, CAV1, FZR1, GNAI2, PFKFB2, ALDOB, CYTL1, GCLM, CD74, SLC11A2, VDR, SMARCB1, NPM2, SCARB1, TRAF6, HIP1, RHEBL1, FGD4, MAP2K1, SPHK1, ITGA1, SMAD3, ITGA2, SYNGR3, PSMB9, UAC…	2357	586	13528	1.42018	0.0228351	0.000537061	0.00913224
GOTERM_BP_FAT	GO:0043933~macromolecular complex subunit organization	144	4.57579	0.0295727	EIF6, SYT1, HRAS, TUBB2B, TUBB2A, GRIK2, TSPAN4, TTN, SLC7A7, GTF2E2, HIST1H2BK, SH3BGR, FAS, TUBG1, TBPL1, IKBKAP, KCND2, MAGI1, PCBD1, CRYAB, TAF4B, CD40, C10ORF2, JUP, SPAG9, ADRM1, PTRF, TUBA4A, ZNHIT6, TRAF1, CAV2, CAV1, GRB2, DIAPH1, ALDOB, ABCA1, CD74, LLGL1, H2AFB2, GFM2, NPM2, TUBE1, CDA, SCARB1, TAF9, OLFM1, ANGPTL4, HIP1, HIST2H3A, MAP2K1, GABRA6, SMAD3, MTRF1L, SEPT11, TSC2, GTF2F2, C…	2357	710	13528	1.16407	1	0.382896	43.3749
GOTERM_BP_FAT	GO:0065003~macromolecular complex assembly	139	4.4169	0.0127867	EIF6, SYT1, HRAS, TUBB2B, TUBB2A, GRIK2, TSPAN4, TTN, SLC7A7, GTF2E2, HIST1H2BK, SH3BGR, FAS, TUBG1, TBPL1, IKBKAP, KCND2, MAGI1, PCBD1, CRYAB, TAF4B, CD40, C10ORF2, JUP, SPAG9, ADRM1, PTRF, TUBA4A, ZNHIT6, TRAF1, CAV2, CAV1, GRB2, DIAPH1, ALDOB, ABCA1, CD74, LLGL1, H2AFB2, NPM2, TUBE1, CDA, TAF9, OLFM1, ANGPTL4, HIP1, HIST2H3A, MAP2K1, GABRA6, SMAD3, SEPT11, TSC2, GTF2F2, CACNA1A, NDUFAF4, COX11…	2357	665	13528	1.19968	1	0.231675	21.6364
GOTERM_BP_FAT	GO:0006928~cell motion	137	4.35335	5.24438e-10	PVR, EDN3, PDGFB, PTGS2, PLXNA2, S100A9, L1CAM, TNFSF12, TGFB2, NRCAM, BDNF, CD44, UNC5A, CTGF, VNN1, ROBO3, TWIST1, PTPRK, SGPL1, KIF5C, DCDC2, CCL4L1, SIX4, MYH9, PLAUR, ASCL1, VEGFC, HIF1A, HSPB1, MST1R, UBA52, CAV2, ZFAND5, DRD1, CCL3, CDK5R1, CCL2, TNFRSF12A, ITGA11, GIPC1, ITGB2, CX3CL1, CCL5, CCL4, ITGB1, ITGAM, EPHB2, SEMA5A, ALCAM, MACF1, KAL1, LHX4, LHX6, SCARB1, CLASP2, RUNX3, ARHGDIA,…	2357	475	13528	1.65539	2.5131e-06	5.02621e-07	9.93571e-07
GOTERM_BP_FAT	GO:0009611~response to wounding	130	4.13092	2.43996e-05	F2RL2, NOG, MASP1, PDGFB, PDGFA, STAT5B, S100A9, F2RL1, TLR2, TLR4, IL15, ADORA1, TLR7, TGFB2, IL11, CFP, DYSF, HMCN1, CD44, CTGF, SERPINE1, VNN1, LOX, RAB27A, INA, CYP1A1, PDPN, IL27, CCL4L1, CD40, MECOM, PLAUR, THBD, HIF1A, CD36, F3, NFE2L1, NGF, C3AR1, CCL3, CCL2, NINJ1, ITGB2, ELK3, PXK, CCL5, CCL4, IL23A, IL17B, PROCR, SCARB1, PLAT, PTPN6, KLF6, MAP2K1, EFEMP2, ITGA2, SMAD3, S100A12, NOTCH2,…	2357	530	13528	1.4078	0.110347	0.00216292	0.046216
GOTERM_BP_FAT	GO:0051174~regulation of phosphorus metabolic process	128	4.06737	5.53178e-07	EDN3, BMP10, ADCY2, PDGFB, PDGFA, EDN1, TLR4, TTN, ADORA1, TGFB2, IL11, PRKAR2B, BAK1, MAP3K5, PRKAR2A, CDKN2A, CDKN2B, TDGF1, RAPGEF3, PRKACB, SPRED1, ADAM9, MADD, THY1, SPAG9, VEGFC, DRD1, CDK5R1, CAV1, SNX6, GNAI2, PFKFB2, ITGB2, IL34, CD74, LIF, HEXIM2, TRAF6, FGD4, SMG6, MAP2K1, SMG5, SPHK1, ITGA1, DUSP22, SMAD3, ITGA2, CDKN1A, RGS3, IKBKG, TSC2, GLMN, TNK2, PRKAG2, ZEB2, DAXX, SPRY4, CASP3,…	2357	485	13528	1.51475	0.00264732	7.36314e-05	0.00104802
GOTERM_BP_FAT	GO:0019220~regulation of phosphate metabolic process	128	4.06737	5.53178e-07	EDN3, BMP10, ADCY2, PDGFB, PDGFA, EDN1, TLR4, TTN, ADORA1, TGFB2, IL11, PRKAR2B, BAK1, MAP3K5, PRKAR2A, CDKN2A, CDKN2B, TDGF1, RAPGEF3, PRKACB, SPRED1, ADAM9, MADD, THY1, SPAG9, VEGFC, DRD1, CDK5R1, CAV1, SNX6, GNAI2, PFKFB2, ITGB2, IL34, CD74, LIF, HEXIM2, TRAF6, FGD4, SMG6, MAP2K1, SMG5, SPHK1, ITGA1, DUSP22, SMAD3, ITGA2, CDKN1A, RGS3, IKBKG, TSC2, GLMN, TNK2, PRKAG2, ZEB2, DAXX, SPRY4, CASP3,…	2357	485	13528	1.51475	0.00264732	7.36314e-05	0.00104802
GOTERM_BP_FAT	GO:0006952~defense response	128	4.06737	0.0193889	MICA, MASP1, GRIK2, S100A9, STAT5B, TLR2, TLR4, ANKRD1, IL15, ADORA1, TLR7, CFP, CD44, HIST1H2BK, VNN1, MX1, AKIRIN2, RAB27A, PLD1, NCF2, PDPN, IL27, DCDC2, CCL4L1, HLA-C, CD40, HLA-B, MECOM, HIF1A, F3, NFE2L1, MST1R, NGF, C3AR1, CCL3, DRD1, IFIH1, CCL2, ITGB2, IL32, CX3CL1, PXK, PTPRCAP, CCL5, CCL4, ITGB1, CD74, IL17B, IL23A, IL1RAPL2, TBKBP1, ITK, CARD9, CD300C, S100A12, DDX58, CD55, KCNJ8, CXC…	2357	615	13528	1.19456	1	0.30005	30.9914
GOTERM_BP_FAT	GO:0007267~cell-cell signaling	126	4.00381	0.0152354	TUSC2, SYT1, EDN3, KCNC4, GABRB3, PDGFA, GRIK2, IL18, LTBP4, GDF5, S100A9, SLC6A4, EDN1, FGF13, FGF12, IL15, ADORA1, DMPK, TGFB2, IL11, PTGIR, BDNF, ISG15, GRIN2D, GRID2, HTR1D, NQO1, KCND2, STC2, KIF5A, CCL4L1, LRTOMT, BSN, PTHLH, GRB10, CD33, UNC13C, UBA52, CAV2, CCL3, DRD1, GAL3ST4, GRB2, GIPC1, CD70, ITGB2, CCL5, GREM1, TRH, CCL4, SEMA5A, IL17B, LHX1, TEK, NOVA1, PLAT, CPNE6, MAOA, GABRA6, LI…	2357	600	13528	1.20529	1	0.262145	25.2382
GOTERM_BP_FAT	GO:0007010~cytoskeleton organization	122	3.87671	3.4483e-08	CEP72, BMP10, HRAS, PDGFB, PDLIM7, S100A9, PDLIM3, TTN, TTL, ANK1, TUBG1, INA, STMN3, ACTN4, CRYAB, ACTN1, MYH9, TACC2, THY1, TNNT2, RND1, ATP2C1, BIN3, DBN1, ADD2, CAV2, CCL3, CAV1, SSH1, DIAPH1, MRAS, DIAPH3, SIPA1, NEDD9, DAAM2, ITGB1, LLGL1, CORO2B, CDC42EP2, BLOC1S2, RAC2, MACF1, SAC3D1, TUBE1, FGD6, FGD4, ARHGDIB, FSCN1, LASP1, CDC42BPA, ANTXR1, ABL1, ABL2, DNAJB6, TMOD1, CDC42BPB, RHOJ, TL…	2357	436	13528	1.60601	0.000165229	1.10161e-05	6.53296e-05
GOTERM_BP_FAT	GO:0042325~regulation of phosphorylation	122	3.87671	1.6239e-06	EDN3, BMP10, ADCY2, PDGFB, PDGFA, EDN1, TLR4, TTN, ADORA1, TGFB2, IL11, PRKAR2B, BAK1, MAP3K5, PRKAR2A, CDKN2A, CDKN2B, TDGF1, RAPGEF3, PRKACB, SPRED1, ADAM9, MADD, THY1, SPAG9, VEGFC, DRD1, CDK5R1, CAV1, SNX6, GNAI2, PFKFB2, ITGB2, IL34, CD74, LIF, HEXIM2, TRAF6, FGD4, MAP2K1, SPHK1, ITGA1, DUSP22, CDKN1A, RGS3, IKBKG, TSC2, GLMN, TNK2, PRKAG2, ZEB2, DAXX, SPRY4, CASP3, CLCF1, CXCR4, TGFA, SHC1,…	2357	466	13528	1.50262	0.00775156	0.000204762	0.00307652
GOTERM_BP_FAT	GO:0043085~positive regulation of catalytic activity	121	3.84493	0.000480487	EDN3, ADCY2, PDGFB, GNA11, EDN1, PMAIP1, ADORA1, TGFB2, PRKAR2B, BAK1, MAP3K5, PRKAR2A, S1PR1, CDKN2A, TDGF1, PRKACB, ADAM9, MADD, BCL2L13, THY1, PTHLH, TNNT2, SPAG9, HIF1A, F3, UBA52, DRD1, MYL4, CAV1, FZR1, GNAI2, PFKFB2, ALDOB, GCLM, CD74, SLC11A2, VDR, NPM2, SCARB1, TRAF6, FGD4, HIP1, MAP2K1, SPHK1, ITGA1, SMAD3, ITGA2, PSMB9, UACA, BBC3, IKBKG, TSC2, RGS9, ABL1, ABL2, GM2A, PRKAG2, ZEB2, DAX…	2357	520	13528	1.33554	0.900046	0.0239511	0.906389
GOTERM_BP_FAT	GO:0043068~positive regulation of programmed cell death	120	3.81316	8.06767e-08	PTGS2, GRIK2, TLR2, TLR4, TNFSF12, PMAIP1, FOXO3, ADORA1, TGFB2, BAK1, MAP3K5, CDKN2A, HTRA2, CD44, FAS, MX1, NQO1, RAB27A, DFFA, HRK, BCL2L13, DDIT3, TRIM35, RIPK3, UBA52, NGF, CDK5R1, GSDMA, ADAMTSL4, AKAP13, CD70, BCL2L1, RRM2B, STK17A, VDR, PRUNE2, AHRR, TRAF6, RUNX3, FGD4, TRAF3, HIP1, COL18A1, CFLAR, ABR, ITGA1, TRIO, SMAD3, NOTCH2, CDKN1A, NOTCH1, RNF7, UACA, BBC3, ETS1, IKBKG, PDCD5, ABL1…	2357	433	13528	1.59062	0.000386528	1.68087e-05	0.000152846
GOTERM_BP_FAT	GO:0010942~positive regulation of cell death	120	3.81316	1.05708e-07	PTGS2, GRIK2, TLR2, TLR4, TNFSF12, PMAIP1, FOXO3, ADORA1, TGFB2, BAK1, MAP3K5, CDKN2A, HTRA2, CD44, FAS, MX1, NQO1, RAB27A, DFFA, HRK, BCL2L13, DDIT3, TRIM35, RIPK3, UBA52, NGF, CDK5R1, GSDMA, ADAMTSL4, AKAP13, CD70, BCL2L1, RRM2B, STK17A, VDR, PRUNE2, AHRR, TRAF6, RUNX3, FGD4, TRAF3, HIP1, COL18A1, CFLAR, ABR, ITGA1, TRIO, SMAD3, NOTCH2, CDKN1A, NOTCH1, RNF7, UACA, BBC3, ETS1, IKBKG, PDCD5, ABL1…	2357	435	13528	1.58331	0.000506423	2.02618e-05	0.000200268
GOTERM_BP_FAT	GO:0043065~positive regulation of apoptosis	119	3.78138	9.9443e-08	PTGS2, TLR2, TLR4, TNFSF12, PMAIP1, FOXO3, ADORA1, TGFB2, BAK1, MAP3K5, CDKN2A, HTRA2, CD44, FAS, MX1, NQO1, RAB27A, DFFA, HRK, BCL2L13, DDIT3, TRIM35, RIPK3, UBA52, NGF, CDK5R1, GSDMA, ADAMTSL4, AKAP13, CD70, BCL2L1, RRM2B, STK17A, VDR, PRUNE2, AHRR, TRAF6, RUNX3, FGD4, TRAF3, HIP1, COL18A1, CFLAR, ABR, ITGA1, TRIO, SMAD3, NOTCH2, CDKN1A, NOTCH1, RNF7, UACA, BBC3, ETS1, IKBKG, PDCD5, ABL1, ZMAT3…	2357	430	13528	1.58837	0.000476417	1.98553e-05	0.000188399
GOTERM_BP_FAT	GO:0016192~vesicle-mediated transport	119	3.78138	0.0286611	HRAS, SRCIN1, PDLIM7, CHMP7, TRAPPC2L, MEGF10, ADORA1, ANK1, DNAJC6, VPS4A, VPS13A, FTL, SCAMP5, RAB27A, NCALD, OPTN, ERGIC1, TRIM36, CD36, LRP10, LRP12, VAMP4, RAB13, UNC13C, SH3GL2, CAV2, TMX1, CCL3, CAV1, STX7, ABCA1, CCL5, LLGL1, LLGL2, RIMS3, STX12, ITGAV, SCARB1, STX11, HIP1, AP2M1, OSBPL5, CPNE6, MRC2, GARS, LIN7B, FNBP1, CXCL16, TSC2, SYTL4, HGS, CLTCL1, CACNA1A, MSR1, CLTB, HIP1R, ATL3, …	2357	576	13528	1.18576	1	0.379499	42.3587
GOTERM_BP_FAT	GO:0070271~protein complex biogenesis	118	3.7496	0.000480516	SYT1, HRAS, TUBB2B, TUBB2A, GRIK2, TSPAN4, TTN, SLC7A7, GTF2E2, SH3BGR, FAS, TUBG1, TBPL1, IKBKAP, KCND2, MAGI1, PCBD1, CRYAB, TAF4B, CD40, C10ORF2, JUP, SPAG9, ADRM1, PTRF, TUBA4A, TRAF1, CAV2, CAV1, DIAPH1, GRB2, ALDOB, LLGL1, CD74, NPM2, CDA, TUBE1, TAF9, OLFM1, HIP1, ANGPTL4, MAP2K1, GABRA6, SMAD3, SEPT11, TSC2, GTF2F2, CACNA1A, NDUFAF4, COX11, WASF3, ATL1, PREX1, ATL3, GJA1, NDUFAF1, NDUFS7,…	2357	505	13528	1.34111	0.90006	0.023706	0.906445
GOTERM_BP_FAT	GO:0006461~protein complex assembly	118	3.7496	0.000480516	SYT1, HRAS, TUBB2B, TUBB2A, GRIK2, TSPAN4, TTN, SLC7A7, GTF2E2, SH3BGR, FAS, TUBG1, TBPL1, IKBKAP, KCND2, MAGI1, PCBD1, CRYAB, TAF4B, CD40, C10ORF2, JUP, SPAG9, ADRM1, PTRF, TUBA4A, TRAF1, CAV2, CAV1, DIAPH1, GRB2, ALDOB, LLGL1, CD74, NPM2, CDA, TUBE1, TAF9, OLFM1, HIP1, ANGPTL4, MAP2K1, GABRA6, SMAD3, SEPT11, TSC2, GTF2F2, CACNA1A, NDUFAF4, COX11, WASF3, ATL1, PREX1, ATL3, GJA1, NDUFAF1, NDUFS7,…	2357	505	13528	1.34111	0.90006	0.023706	0.906445
GOTERM_BP_FAT	GO:0008283~cell proliferation	109	3.46362	5.16733e-05	TUSC2, STIL, BMP10, TSPO, PDGFB, PDGFA, OSMR, IL15, TGFB2, ISG20, BAK1, SHB, IL15RA, RAPGEF3, IFRD2, PDXK, CYP1A1, PDPN, CD40, TACC2, NUMBL, ASCL1, VEGFC, PA2G4, TACSTD2, PELO, EMP1, TMX1, CDK5R1, GNAI2, SIPA1, CD70, BOP1, EPHB4, ITGAM, CD74, IL23A, NUMB, GRPR, SCARB1, RUNX3, MAP2K1, FSCN1, DUSP22, ITGA2, CSRP2, GAS6, CD274, TCF19, AREG, CD79A, FGF8, UCHL1, DPH1, CUZD1, MOV10L1, ZEB2, PSPH, GLI2,…	2357	436	13528	1.43487	0.219347	0.00411858	0.0978521
GOTERM_BP_FAT	GO:0030182~neuron differentiation	109	3.46362	6.31041e-05	EDN3, S100A6, TUBB2B, TUBB2A, L1CAM, RPE65, NR2E3, TGFB2, NRCAM, BDNF, S1PR1, CD44, HTRA2, UNC5A, OLIG2, ROBO3, STMN3, STMN2, BAIAP2, KIF5C, LRTOMT, NUMBL, THY1, ASCL1, SLITRK4, LHFPL5, RND1, UBA52, NGF, FGFR1, DRD1, CDK5R1, LST1, ONECUT2, EPHB2, LIF, SEMA5A, ALCAM, MACF1, LHX1, KAL1, NUMB, NGRN, LHX4, LHX6, LHX8, RUNX3, KLF7, MAP2K1, ITGA1, NTN4, EPHA2, NOTCH1, DLX1, CHRNB2, CACNA1A, ATL1, AGTPB…	2357	438	13528	1.42832	0.260961	0.00486561	0.119486
GOTERM_BP_FAT	GO:0032989~cellular component morphogenesis	105	3.33651	5.7061e-06	S100A4, BMP10, S100A6, NOG, L1CAM, TTN, TGFB2, NRCAM, BAK1, BDNF, ANK1, UNC5A, ROBO3, TBPL1, PDPN, BAIAP2, VANGL2, KIF5C, CCL4L1, MYH9, NUMBL, TNNT2, SLITRK4, LHFPL5, HIF1A, BIN3, UBA52, CDK5R1, LST1, SSH1, ONECUT2, SOX9, ITGB1, CCL4, LLGL1, EPHB2, SEMA5A, ALCAM, MACF1, KAL1, NUMB, LHX4, CLASP2, RUNX3, COL18A1, KLF7, MAP2K1, ITGA1, NOTCH1, CHRNB2, ANTXR1, CACNA1A, TMOD1, CDC42BPB, NEURL, ATL1, UC…	2357	397	13528	1.518	0.0269733	0.000621255	0.0108099
GOTERM_BP_FAT	GO:0007243~protein kinase cascade	104	3.30473	3.06353e-07	STAT5A, STAT5B, EDN1, TLR2, FGF13, TLR4, ADORA1, TLR7, MAP3K5, WNK4, TDGF1, PRKACB, SPRED1, ADAM9, EDARADD, IKBKAP, SOCS2, CRYAB, MADD, SPAG9, MAP4K4, RIPK3, FGFR1, CAV1, CCL2, GNAI2, GRB2, NFKBIB, DUSP10, NFKBIA, STK17A, AKAP11, CD74, TRAF6, STK38L, FGD4, CDC42EP5, CCM2, MAP2K1, ITGA1, DUSP22, SHANK3, RGS3, IKBKG, TSC2, PRKAG3, NDST1, PRKAG2, PINK1, DAXX, CXCR4, CLCF1, TICAM1, TGFA, SHC1, SIK1, …	2357	370	13528	1.61326	0.00146697	5.06209e-05	0.000580398
GOTERM_BP_FAT	GO:0007610~behavior	103	3.27296	0.00830862	EDN3, HRAS, PTGS2, PDGFB, PDGFA, GRIK2, IL18, S100A9, CALB1, TGFB2, PRKAR2B, BDNF, HTRA2, GRIN2D, CCR10, ROBO3, PLD1, GNB1L, CCL4L1, PLAUR, RIC8A, NGF, C3AR1, CCL3, DRD1, CCL2, ITGB2, CX3CL1, ASL, CCL5, TRH, CCL4, ITGAM, EPHB2, RAC2, KAL1, GRPR, LHX8, NOVA1, MAFG, MAP2K1, MAOA, ITGA1, ANKH, ITGA5, CXCL16, ECSCR, TSC2, TMOD2, CHRNB2, PLAU, TCF15, CACNA1A, GM2A, LEPR, UCHL1, HEXB, SBDS, SLC1A3, FXN…	2357	469	13528	1.26049	1	0.175638	14.6208
GOTERM_BP_FAT	GO:0043069~negative regulation of programmed cell death	101	3.20941	4.40557e-07	MEF2C, HRAS, GRIK2, STAT5A, STAT5B, ADORA1, BDNF, ATG5, TDGF1, VNN1, FAS, SOCS2, DFFA, CRYAB, HRK, POLB, F3, HSPB1, TNFAIP3, MYO18A, UBA52, NGF, TMX1, GCLC, CCL2, NFKBIA, BCL2L1, GCLM, CD74, PEA15, LHX4, FAIM, TAF9, TRAF6, ARHGDIA, ANGPTL4, CFLAR, AIPL1, SPHK1, SMAD3, BFAR, ATF5, NOTCH2, NOTCH1, DLX1, CDKN1A, RNF7, PLCG2, CACNA1A, IER3, NUAK2, NFKB1, GPX1, PCGF2, CASP3, CLCF1, CHST11, NRG1, MKL1,…	2357	359	13528	1.61473	0.00210892	6.59712e-05	0.000834652
GOTERM_BP_FAT	GO:0060548~negative regulation of cell death	101	3.20941	5.0764e-07	MEF2C, HRAS, GRIK2, STAT5A, STAT5B, ADORA1, BDNF, ATG5, TDGF1, VNN1, FAS, SOCS2, DFFA, CRYAB, HRK, POLB, F3, HSPB1, TNFAIP3, MYO18A, UBA52, NGF, TMX1, GCLC, CCL2, NFKBIA, BCL2L1, GCLM, CD74, PEA15, LHX4, FAIM, TAF9, TRAF6, ARHGDIA, ANGPTL4, CFLAR, AIPL1, SPHK1, SMAD3, BFAR, ATF5, NOTCH2, NOTCH1, DLX1, CDKN1A, RNF7, PLCG2, CACNA1A, IER3, NUAK2, NFKB1, GPX1, PCGF2, CASP3, CLCF1, CHST11, NRG1, MKL1,…	2357	360	13528	1.61025	0.00242966	7.37128e-05	0.000961743
GOTERM_BP_FAT	GO:0043066~negative regulation of apoptosis	100	3.17763	4.10877e-07	MEF2C, HRAS, GRIK2, STAT5A, STAT5B, ADORA1, BDNF, ATG5, TDGF1, VNN1, FAS, SOCS2, DFFA, CRYAB, HRK, POLB, F3, HSPB1, TNFAIP3, MYO18A, UBA52, NGF, TMX1, GCLC, CCL2, NFKBIA, BCL2L1, GCLM, CD74, PEA15, LHX4, FAIM, TAF9, TRAF6, ARHGDIA, ANGPTL4, CFLAR, AIPL1, SPHK1, SMAD3, BFAR, ATF5, NOTCH2, NOTCH1, DLX1, CDKN1A, RNF7, CACNA1A, IER3, NUAK2, NFKB1, GPX1, PCGF2, CASP3, CLCF1, CHST11, MKL1, NRG1, MYC, R…	2357	354	13528	1.62133	0.00196699	6.35116e-05	0.000778422
GOTERM_BP_FAT	GO:0008284~positive regulation of cell proliferation	99	3.14585	0.000637089	BMP10, EDN3, NOG, S100A6, HRAS, PTGS2, PDGFB, OSMR, PDGFA, STAT5A, IL18, STAT5B, EDN1, IL15, TNFSF12, PNP, IL11, TGFB2, S1PR1, MYOCD, TDGF1, EBI3, AKIRIN2, CD40, VASH2, PDCD1LG2, PTHLH, VEGFC, NOP2, HIF1A, F3, MST1R, NGF, FGFR1, CCL2, GNAI2, BCL2L1, IL34, ITGB1, LIF, RAC2, BLOC1S2, LHX1, CDC123, TRAF5, COL18A1, SPHK1, ITGA2, KDR, NOTCH1, CDKN1A, ATF3, CHRNB2, NAMPT, FOSL2, PRRX2, GLI2, DDR2, FXN,…	2357	414	13528	1.37249	0.952826	0.0297841	1.20012
GOTERM_BP_FAT	GO:0051338~regulation of transferase activity	97	3.0823	2.47411e-05	EDN3, ADCY2, PDGFB, EDN1, TTN, ADORA1, TGFB2, PRKAR2B, PRKAR2A, MAP3K5, CDKN2A, CDKN2B, TDGF1, PRKACB, SPRED1, ADAM9, MADD, THY1, SPAG9, CDK5R1, DRD1, CAV1, SNX6, GNAI2, PFKFB2, CD74, HEXIM2, TRAF6, FGD4, MAP2K1, SPHK1, ITGA1, DUSP22, CDKN1A, RGS3, TSC2, IKBKG, PRKAG2, ZEB2, DAXX, SPRY4, CASP3, FXN, CXCR4, TGFA, SHC1, NRG1, FGF2, PRKCA, IRAK1, CCDC88A, HERC5, PKN1, CDK5, GTF2H1, CARD10, TNFRSF10A…	2357	372	13528	1.49659	0.111802	0.00215333	0.0468628
GOTERM_BP_FAT	GO:0019725~cellular homeostasis	96	3.05052	0.0508745	JPH2, GRIK2, GNA11, EDN1, HEXB, F2RL1, DNAJC10, CD52, ADORA1, PRDX1, DMPK, GSR, BAK1, GPX1, S1PR1, FXN, SAA1, CXCR4, CCR10, GRID2, OLIG2, MYC, FTL, SLC12A6, PRKCA, SLC12A7, KCND2, MFI2, PFKM, CDK5, DDIT3, CCNL2, PRKCB, AMIGO1, HIF1A, PSEN1, ATP2C1, TXN, TXNRD3, GHRL, TXNRD2, PLLP, TXNRD1, PRNP, CLN5, MON1A, GLRX3, C3AR1, TMX1, CCL3, CAV1, DRD1, GCLC, CCL2, CCK, TMX3, OXTR, TAC1, FKBP1A, BCL2L1, C…	2357	466	13528	1.18239	1	0.503847	62.8134
GOTERM_BP_FAT	GO:0032268~regulation of cellular protein metabolic process	96	3.05052	0.0733204	BMP10, MASP1, PDGFB, PDGFA, EIF5, PRKAG2, EDN1, NFKB1, ZEB2, TLR4, CPEB1, DAXX, ADORA1, IL11, PRKAR2B, BAK1, EIF4EBP1, MAP3K5, PRKAR2A, CDKN2A, ATG5, CLCF1, PSMD1, TDGF1, PSMD2, RAPGEF3, PSMD5, FAM129A, FGF2, EIF2B3, PSMD9, ADAM9, PRKCA, CCDC88A, CCDC88C, PKN1, IL6R, PRKCE, CDK5, PRKCD, VEGFC, NCK2, TARBP2, CCND1, PA2G4, G6PD, PSEN1, EIF2S1, PSEN2, CD81, MDM2, HSPB1, PSME3, EIF2AK4, UBA52, CAV1, …	2357	474	13528	1.16243	1	0.61145	76.3698
GOTERM_BP_FAT	GO:0012502~induction of programmed cell death	95	3.01875	7.95908e-08	GRIK2, PREX1, ZMAT3, TLR2, TNFSF12, FOXO3, PMAIP1, DAXX, ADORA1, PRDX1, ARHGAP4, BAK1, GPX1, ACVR1B, MAP3K5, CASP3, TP53I3, CDKN2A, HTRA2, BOK, PCBP4, AEN, TICAM1, FAS, MX1, LTB, MYC, RAB27A, PRKCA, ARHGEF2, AIFM2, DFFA, HRK, ARHGEF9, PRKCE, BCL2L13, NLRP1, TNFRSF10A, TNFRSF9, INHBA, TRIM35, TNFRSF10B, PSEN1, PSEN2, RIPK3, SORT1, UBA52, NGF, BID, TNF, GSDMA, APH1B, PML, AKAP13, CD70, RRM2B, STK17…	2357	321	13528	1.69861	0.000381326	1.73362e-05	0.000150788
GOTERM_BP_FAT	GO:0009719~response to endogenous stimulus	95	3.01875	0.00155226	ADCY2, PDGFB, PTGS2, PDGFA, STAT5A, LEPR, STAT5B, RHOQ, CUZD1, RPE65, AQP1, TGFB2, PRKAR2B, EIF4EBP1, PRKAR2A, TNFRSF11B, GOT1, RARA, SHC1, LOX, PRKACB, FAS, EIF2B3, FOSL1, SIK2, ADAM9, PRKCA, PLD1, SOCS2, ACTA1, CRYAB, BAIAP2, PRKCI, ADIPOR1, CFTR, ESR2, IL6R, PTPRN, MMP14, NR0B1, DDIT3, GNAL, PRKCQ, CCND1, GRB10, CFL1, GHRL, SORT1, FOXC2, NGF, ALPL, ME1, CAV2, CAV1, DRD1, GCLC, CCL2, TNF, GRB2,…	2357	405	13528	1.3463	0.999415	0.0548347	2.90022
GOTERM_BP_FAT	GO:0006917~induction of apoptosis	94	2.98697	1.37427e-07	PREX1, ZMAT3, TLR2, TNFSF12, FOXO3, PMAIP1, DAXX, ADORA1, PRDX1, ARHGAP4, BAK1, GPX1, ACVR1B, MAP3K5, CASP3, TP53I3, CDKN2A, HTRA2, BOK, PCBP4, AEN, TICAM1, FAS, MX1, LTB, MYC, RAB27A, PRKCA, ARHGEF2, AIFM2, DFFA, HRK, ARHGEF9, PRKCE, BCL2L13, NLRP1, TNFRSF10A, TNFRSF9, INHBA, TRIM35, TNFRSF10B, PSEN1, PSEN2, RIPK3, SORT1, UBA52, NGF, BID, TNF, GSDMA, APH1B, PML, AKAP13, CD70, RRM2B, STK17A, GCH1…	2357	320	13528	1.68598	0.000658333	2.53285e-05	0.000260361
GOTERM_BP_FAT	GO:0043549~regulation of kinase activity	94	2.98697	2.22657e-05	EDN3, ADCY2, PDGFB, EDN1, PRKAG2, ZEB2, TTN, DAXX, ADORA1, SPRY4, TGFB2, PRKAR2B, MAP3K5, PRKAR2A, CASP3, CDKN2A, CDKN2B, CXCR4, TDGF1, TGFA, SHC1, PRKACB, SPRED1, NRG1, FGF2, ADAM9, PRKCA, IRAK1, CCDC88A, MADD, HERC5, PKN1, CDK5, THY1, GTF2H1, CARD10, TNFRSF10A, SPAG9, GRM4, NCK2, TARBP2, CCND1, ADRB2, TNFRSF10B, PSEN1, PSEN2, CD81, GHRL, GADD45B, GADD45A, GAP43, CDK5R1, CAV1, DRD1, PARD3, CCK, …	2357	357	13528	1.51124	0.101203	0.00208994	0.0421749
GOTERM_BP_FAT	GO:0045859~regulation of protein kinase activity	93	2.9552	9.0964e-06	EDN3, ADCY2, PDGFB, PRKAG2, EDN1, ZEB2, TTN, DAXX, ADORA1, SPRY4, TGFB2, PRKAR2B, MAP3K5, PRKAR2A, CASP3, CDKN2A, CDKN2B, CXCR4, TDGF1, TGFA, SHC1, PRKACB, SPRED1, NRG1, FGF2, ADAM9, PRKCA, IRAK1, CCDC88A, MADD, HERC5, PKN1, CDK5, THY1, GTF2H1, CARD10, TNFRSF10A, SPAG9, GRM4, NCK2, TARBP2, CCND1, ADRB2, TNFRSF10B, PSEN1, PSEN2, CD81, GHRL, GADD45B, GADD45A, GAP43, CDK5R1, CAV1, DRD1, PARD3, CCK, …	2357	345	13528	1.54717	0.0426538	0.000947163	0.0172321
GOTERM_BP_FAT	GO:0000902~cell morphogenesis	93	2.9552	3.42318e-05	S100A4, NOG, S100A6, ATL1, UCHL1, GJA1, L1CAM, GLI2, TGFB2, NRCAM, BDNF, NDE1, ANK1, SLC1A3, UNC5A, CXCR4, MKKS, ROBO3, CAP1, PRKCA, ARHGEF2, PDPN, BAIAP2, VANGL2, KIF5C, PRKCI, CHST3, CCL4L1, MYH9, ARL6, CDK5, VASP, NUMBL, AMIGO1, SLITRK4, LHFPL5, HIF1A, SEMA4F, CLIC5, CFL1, BIN3, UBA52, GAP43, RAB3A, CDK5R1, LIMS1, PARD3, LST1, CCK, SSH1, ONECUT2, SOX9, CCL4, CDH4, LLGL1, EPHB2, ALCAM, SEMA5A, …	2357	356	13528	1.49936	0.151293	0.00287378	0.0648337
GOTERM_BP_FAT	GO:0007167~enzyme linked receptor protein signaling pathway	92	2.92342	1.1162e-05	BMP10, NOG, FGF8, LTBP2, CD8A, PDGFB, NDST1, PDGFA, GRIK2, STAT5A, GDF5, STAT5B, RHOQ, RPE65, DDR2, TGFB2, ACVR1B, EIF4EBP1, CTGF, TDGF1, SHC1, TIE1, NRG1, FGF1, FGF2, SIK2, ADAM9, SGPL1, PTPRK, IRAK1, SOCS2, PTPRG, BAIAP2, CDK5, FLNA, CD3EAP, DOK1, VEGFC, NCK2, ADRB2, GRB10, SORT1, FOXC2, MST1R, TGFB1I1, NGF, ACVR1, FGFR1, ZFAND5, REPS2, CCL2, GRB2, USP9X, TIPARP, PML, FKBP1A, ABI1, EPHB4, EPHB2…	2357	342	13528	1.54396	0.0520834	0.00111373	0.0211448
GOTERM_BP_FAT	GO:0008285~negative regulation of cell proliferation	92	2.92342	0.000100677	RARRES3, NOG, RARRES1, CNOT8, PTGS2, E2F7, FGFRL1, GJA1, NR2E3, IL15, ADORA1, TGFB2, WARS, BDNF, CASP3, CDKN2A, CDKN2B, FGF2, LTB, FOSL1, PRKCA, PTPRK, CTBP2, CGRRF1, ESR2, VASH1, PDCD1LG2, PTHLH, TNFRSF9, DHRS2, NCK2, TRIM35, CTH, IL20RB, CD33, BTG3, SCIN, GHRL, TGFB1I1, EMP3, CXCL1, CAV2, CAV1, TNF, LST1, PML, IFI30, ABI1, TIMP2, CDH5, VDR, SPEG, BCL6, INPP5D, THBS1, PPAP2A, QSOX1, FGFBP1, RUNX…	2357	361	13528	1.4627	0.382743	0.00728349	0.190565
GOTERM_BP_FAT	GO:0051674~localization of cell	90	2.85987	2.87283e-07	PVR, EDN3, NEURL, PDGFB, PLXNA2, S100A9, CUZD1, ZEB2, TNFSF12, TGFB2, NRCAM, GPX1, NDE1, SBDS, CD44, CTGF, SAA1, CXCR4, MSN, CAP1, FGF2, CEACAM1, TWIST1, PRKCA, ICAM1, PTPRK, SGPL1, CCDC88A, PSG2, DCDC2, ESR2, IL6R, SIX4, MYH9, MMP14, CDK5, ASCL1, VEGFC, NCK2, HIF1A, PSEN1, CFL1, ACVR1, CAV2, ZFAND5, CDK5R1, DRD1, CCL2, CCK, TNF, SORD, TNFRSF12A, ITGA11, GIPC1, ITGB2, CDH2, CX3CL1, CCL5, ITGB1, I…	2357	307	13528	1.68259	0.00137571	4.91652e-05	0.000544269
GOTERM_BP_FAT	GO:0048870~cell motility	90	2.85987	2.87283e-07	PVR, EDN3, NEURL, PDGFB, PLXNA2, S100A9, CUZD1, ZEB2, TNFSF12, TGFB2, NRCAM, GPX1, NDE1, SBDS, CD44, CTGF, SAA1, CXCR4, MSN, CAP1, FGF2, CEACAM1, TWIST1, PRKCA, ICAM1, PTPRK, SGPL1, CCDC88A, PSG2, DCDC2, ESR2, IL6R, SIX4, MYH9, MMP14, CDK5, ASCL1, VEGFC, NCK2, HIF1A, PSEN1, CFL1, ACVR1, CAV2, ZFAND5, CDK5R1, DRD1, CCL2, CCK, TNF, SORD, TNFRSF12A, ITGA11, GIPC1, ITGB2, CDH2, CX3CL1, CCL5, ITGB1, I…	2357	307	13528	1.68259	0.00137571	4.91652e-05	0.000544269
GOTERM_BP_FAT	GO:0048666~neuron development	90	2.85987	2.42004e-05	S100A6, ATL1, UCHL1, GJA1, L1CAM, RPE65, NR2E3, GLI2, TGFB2, NRCAM, EFHD1, BDNF, SLC1A3, HTRA2, CD44, UNC5A, CXCR4, CNTNAP2, ROBO3, PRKCA, STX3, STMN3, BAIAP2, KIF5C, PRKCI, LRTOMT, CHST3, CDK5, VASP, THY1, NUMBL, AMIGO1, ASCL1, SLITRK4, LHFPL5, RND1, PSEN1, SEMA4F, CLIC5, GHRL, CLN5, UBA52, GAP43, NGF, RAB3A, FGFR1, CDK5R1, DRD1, PARD3, CCK, LST1, ONECUT2, CDH4, SCARF1, EPHB2, LIF, ALCAM, SEMA5A…	2357	339	13528	1.52376	0.109498	0.00218572	0.0458389
GOTERM_BP_FAT	GO:0009725~response to hormone stimulus	89	2.82809	0.000759073	ADCY2, PTGS2, PDGFB, PDGFA, STAT5A, LEPR, STAT5B, RHOQ, CUZD1, RPE65, AQP1, TGFB2, PRKAR2B, EIF4EBP1, PRKAR2A, TNFRSF11B, GOT1, RARA, SHC1, LOX, PRKACB, FAS, EIF2B3, FOSL1, SIK2, ADAM9, PRKCA, PLD1, SOCS2, ACTA1, CRYAB, BAIAP2, PRKCI, ADIPOR1, CFTR, ESR2, IL6R, PTPRN, MMP14, NR0B1, PRKCQ, CCND1, GRB10, GHRL, SORT1, FOXC2, NGF, ME1, ALPL, CAV2, CAV1, DRD1, GCLC, CCL2, TNF, GRB2, ALDOB, OXTR, TAC1,…	2357	367	13528	1.39187	0.973718	0.0337463	1.42834
GOTERM_BP_FAT	GO:0030030~cell projection organization	89	2.82809	0.000830789	S100A6, NEURL, PDGFB, ATL1, PDGFA, UCHL1, GJA1, L1CAM, GLI2, NRCAM, EFHD1, BDNF, CD44, UNC5A, CXCR4, MKKS, ROBO3, PRKCA, STX3, CCDC88A, STMN3, BAIAP2, VANGL2, KIF5C, CHST3, MYH9, ARL6, CDK5, VASP, NUMBL, AMIGO1, NCK2, SLITRK4, LHFPL5, SEMA4F, CLIC5, GHRL, UBA52, GAP43, NGF, RAB3A, FGFR1, CDK5R1, DNAH9, PARD3, LST1, CCK, ONECUT2, FXYD5, CDH4, SCARF1, EPHB2, ALCAM, SEMA5A, RAC2, MACF1, KAL1, NUMB, …	2357	368	13528	1.38809	0.981367	0.035245	1.56229
GOTERM_BP_FAT	GO:0034613~cellular protein localization	88	2.79631	0.026607	GRPEL2, TSPO, GRPEL1, CLTB, LTBP2, XPO5, GRIK2, MLPH, AP3S2, SYNGR1, KLHL2, TGFB2, AP1S3, AP1S2, TRAK2, AP3B2, STAM, FGF2, KPNB1, RAB27A, PTPRK, STX4, ARHGEF2, STX3, PRKCI, IPO9, OPTN, HERC2, TIMM44, CDK5, FLNA, ATG4D, RPAIN, ATG4A, SORT1, KPNA4, KPNA3, BID, DRD1, TNF, STX7, SNX15, SNX6, STAM2, RTP1, PML, AKAP12, NFKBIA, GIPC1, SEC62, SEC63, CD74, NUP214, NAGPA, STX12, AP3M2, PEX19, MACF1, AP3M1,…	2357	411	13528	1.2289	1	0.364555	40.005
GOTERM_BP_FAT	GO:0070727~cellular macromolecule localization	88	2.79631	0.0317212	GRPEL2, TSPO, GRPEL1, CLTB, LTBP2, XPO5, GRIK2, MLPH, AP3S2, SYNGR1, KLHL2, TGFB2, AP1S3, AP1S2, TRAK2, AP3B2, STAM, FGF2, KPNB1, RAB27A, PTPRK, STX4, ARHGEF2, STX3, PRKCI, IPO9, OPTN, HERC2, TIMM44, CDK5, FLNA, ATG4D, RPAIN, ATG4A, SORT1, KPNA4, KPNA3, BID, DRD1, TNF, STX7, SNX15, SNX6, STAM2, RTP1, PML, AKAP12, NFKBIA, GIPC1, SEC62, SEC63, CD74, NUP214, NAGPA, STX12, AP3M2, PEX19, MACF1, AP3M1,…	2357	414	13528	1.21999	1	0.397377	45.7036
GOTERM_BP_FAT	GO:0016044~membrane organization	87	2.76454	0.00536699	HRAS, MSR1, PDLIM7, HIP1R, TIMM50, ADORA1, MEGF10, NRCAM, AP1S3, BAK1, AP1S2, DYSF, NECAP2, AP3B2, DNAJC6, CAP1, TIE1, ATP8B3, FTL, VCPIP1, STX4, STX3, CCDC88A, ICAM5, PRKCI, LPCAT2, CDK5, ELMO2, LETM1, ADRB2, CD36, LRP10, IGF2R, LRP12, RIN1, SORT1, SH3GL2, BID, CAV2, RAB3A, CAV1, STX7, GULP1, RTP1, CYTH2, BCL2L1, ABCA1, SCARF1, APLP1, DNER, ITGAV, CD2, HSPA4, PAFAH1B1, SCARB1, THBS1, STX11, EHD1…	2357	381	13528	1.31059	1	0.130115	9.69287
GOTERM_BP_FAT	GO:0016477~cell migration	86	2.73276	2.81327e-08	PVR, EDN3, PDGFB, PLXNA2, S100A9, CUZD1, ZEB2, TNFSF12, TGFB2, NRCAM, GPX1, NDE1, SBDS, CD44, CTGF, SAA1, CXCR4, MSN, CAP1, FGF2, CEACAM1, TWIST1, PRKCA, ICAM1, SGPL1, PTPRK, CCDC88A, PSG2, DCDC2, ESR2, IL6R, SIX4, MYH9, MMP14, CDK5, ASCL1, VEGFC, NCK2, HIF1A, PSEN1, CFL1, ACVR1, CAV2, ZFAND5, CDK5R1, DRD1, CCL2, TNF, CCK, TNFRSF12A, ITGA11, GIPC1, ITGB2, CDH2, CX3CL1, CCL5, ITGB1, ITGAM, DNER, P…	2357	276	13528	1.78839	0.000134803	1.22555e-05	5.32986e-05
GOTERM_BP_FAT	GO:0006886~intracellular protein transport	84	2.66921	0.00960451	GRPEL2, TSPO, GRPEL1, CLTB, LTBP2, XPO5, GRIK2, MLPH, AP3S2, SYNGR1, KLHL2, TGFB2, AP1S3, AP1S2, TRAK2, AP3B2, STAM, FGF2, KPNB1, RAB27A, STX4, ARHGEF2, STX3, PRKCI, IPO9, OPTN, HERC2, TIMM44, CDK5, ATG4D, RPAIN, ATG4A, SORT1, KPNA4, KPNA3, BID, DRD1, TNF, STX7, SNX15, SNX6, STAM2, PML, AKAP12, NFKBIA, GIPC1, SEC62, SEC63, CD74, NUP214, NAGPA, STX12, AP3M2, PEX19, MACF1, AP3M1, TAP2, BCAP29, BCL3…	2357	374	13528	1.28909	1	0.192739	16.71
GOTERM_BP_FAT	GO:0010647~positive regulation of cell communication	83	2.63743	0.000320512	BMP10, HRAS, CD8A, PTGS2, SLC20A1, GRIK2, LEPR, GJA1, PINK1, L1CAM, ZEB2, TLR4, PRRX2, IL11, TGFB2, ACVR1B, GPX1, SLC1A3, CDKN2B, CLCF1, TICAM1, TGFA, RHOC, LTB, IL6R, CD40, FLNA, NCAM1, CARD11, ASCL1, GRM4, ADRB2, HIF1A, TNFRSF10B, ATP2C1, F3, ZDHHC13, GHRL, TGFB1I1, NEK6, UBA52, CAV2, CAV1, DRD1, CCL2, TNF, LITAF, OXTR, TAC1, FKBP1A, TRIM16, GIPC1, LIF, TNFRSF1A, ECE1, MAP3K3, TGM2, THBS1, TRAF…	2357	329	13528	1.44796	0.784789	0.0175018	0.605481
GOTERM_BP_FAT	GO:0009628~response to abiotic stimulus	83	2.63743	0.00902207	RP1, HRAS, MICB, MICA, IL18, GJA1, NR2E3, GJA3, BAK1, GPX1, CASP3, SLC1A3, CHRNA9, STAC, AEN, MKKS, COL11A1, LTB, MYC, EIF2B3, RGR, FOSL1, TUBB3, PRKCA, PTPRK, FECH, ACTA1, POLH, CRYAB, PKN1, IL6R, MMP14, CDK5, RIC8A, PITPNM1, PRKCQ, CCND1, ADRB2, RPAIN, THBD, DDB2, HSPB1, NGF, RAB3A, CAV1, DRD1, GCLC, CCL2, TNF, HUS1, PML, TAC1, BCL2L1, TRH, GLRX2, ERCC6, NPFFR2, BCL3, HSPA4, PCYT1A, GFI1, THBS1…	2357	368	13528	1.29451	1	0.185237	15.7771
GOTERM_BP_FAT	GO:0051094~positive regulation of developmental process	82	2.60566	7.78465e-07	ZNF488, BMP10, MSR1, PDLIM7, STAT5A, GDF5, STAT5B, NFKB1, TNFSF12, FOXO3, GLI2, PNP, TGFB2, NRCAM, ACVR1B, BDNF, METRN, CDKN2B, IL4R, MAPT, VNN1, RHOB, RARA, NRG1, FGF2, DDAH1, FNDC3B, ADAM9, PRKCA, SH3PXD2B, LIMK1, PLXNB2, DLL3, IL6R, VASH2, NUMBL, AMIGO1, INHBA, VEGFC, ADRB2, HIF1A, CD36, F3, SCIN, NPTN, GHRL, TGFB1I1, NGF, ACVR1, TNF, TNFRSF12A, OXTR, TRIM16, CCL5, CDH4, CD74, EPHB2, LIF, TNFR…	2357	278	13528	1.69295	0.00372346	0.000100817	0.00147483
GOTERM_BP_FAT	GO:0044057~regulation of system process	82	2.60566	5.84471e-05	KCNE1L, EDN3, BMP10, HRAS, LZTS1, PTGS2, TNNC1, GRIK2, EDN1, PINK1, CSPG5, SYNGR1, ADORA1, CALB1, DMPK, TGFB2, BDNF, SLC1A3, MYOCD, GRIN2D, LTB, PRKCA, CDK5, TNNT2, PRKCQ, INHBA, ADRB2, TNNT1, PSEN1, PSEN2, NPTN, GHRL, NPPB, CELF2, DBN1, UBA52, NGF, RAB3A, MYL4, CAV1, DRD1, CCL2, TNF, CCK, GNAI2, OXTR, TAC1, GIPC1, PXK, CDH2, FKBP1B, MYL9, KCNMB2, EPHB2, TPM3, ANXA6, ECE1, ARG2, CNN1, HCN4, NMU, …	2357	309	13528	1.5231	0.244282	0.00458106	0.110673
GOTERM_BP_FAT	GO:0040008~regulation of growth	82	2.60566	0.00160276	RTN4, BMP10, NOG, CCDC85B, STAT5A, ZMAT3, LGMN, LTBP4, GDF5, FGFRL1, STAT5B, CSPG5, DDR2, TTL, TGFB2, NRCAM, NOV, ACVR1B, AGPAT6, CDKN2A, FXN, HTRA2, CD44, MYOCD, CTGF, HTRA1, MAPT, SHC1, NRG1, FGF2, SERTAD2, CYR61, SGPL1, CGRRF1, SOCS2, LIMK1, CRYAB, ADIPOR1, ESR2, PRKCQ, INHBA, CTH, ADRB2, CD320, SEMA4F, LRP12, GHRL, NPPB, FOXC2, RUVBL1, UBA52, GAP43, NGF, TMX1, EXTL3, TNFRSF12A, ABTB2, SIPA1, …	2357	341	13528	1.38017	0.999541	0.0553472	2.99323
GOTERM_BP_FAT	GO:0030029~actin filament-based process	81	2.57388	1.65919e-09	RHOJ, BMP10, HRAS, TLN1, PDLIM7, NUAK2, WASF3, PDGFB, PREX1, FERMT2, S100A9, PDLIM3, RHOQ, TTN, CAP1, RHOF, FMNL1, ARHGEF2, FMNL3, ACTN4, ACTA1, LIMK1, PRKCI, ACTN1, MYH9, CDK5, FLNB, VASP, FLNA, ARHGAP26, FMN1, TNNT2, NCK2, EPB41L1, RND1, ATP2C1, SCIN, CFL1, GHRL, BIN3, TMSB4X, DBN1, ADD2, PARVA, MYO5A, CXCL1, MYL7, PLEK2, SSH1, DIAPH1, MRAS, CALD1, DIAPH3, FHL3, NEDD9, CYTH2, DAAM2, ITGB1, LLGL…	2357	241	13528	1.92904	7.9508e-06	1.13583e-06	3.14341e-06
GOTERM_BP_FAT	GO:0044092~negative regulation of molecular function	81	2.57388	0.0013297	NOG, ADCY2, LEPR, PRKAG2, GABBR1, NFKB1, GABBR2, ADORA1, SPRY4, TGFB2, GPX1, CASP3, S1PR1, CDKN2A, PSMD1, PSMD2, PSMD5, SPRED1, NQO1, PSMD9, IRAK2, PRKCA, IRAK1, SP100, NR0B1, PRKCD, FLNA, DDIT3, THY1, TNNT2, PTHLH, GNAL, GRM4, TARBP2, ADRB2, PSEN1, SORT1, PSME3, GADD45B, COMMD7, GADD45A, UBA52, CAV1, FZR1, DRD1, SNX6, GNAI2, RAG1, TRIB3, NFKBIA, FKBP1A, PXK, FKBP1B, PSMF1, GMIP, HEXIM2, ARG2, GF…	2357	334	13528	1.39191	0.998298	0.0497302	2.48935
GOTERM_BP_FAT	GO:0001944~vasculature development	80	2.5421	3.05123e-08	RTN4, CDX4, PDGFA, LEPR, IL18, EDN1, NAA15, TNFSF12, PRRX2, GJA4, MMP2, TGFB2, BAK1, SHB, GPX1, S1PR1, CD44, ATG5, MYOCD, CTGF, CXCR4, TDGF1, ROBO4, TGFA, RHOB, LOX, FGF1, ANGPT2, FGF2, CEACAM1, CYR61, RECK, SGPL1, PDPN, MYH9, MMP14, ANXA2P1, THY1, SH2D2A, VEGFC, HIF1A, PSEN1, FOXC2, TNFAIP2, ACVR1, ZFAND5, CAV1, TNFRSF12A, TIPARP, CDH2, ELK3, CDH5, GJC1, SEMA5A, TYMP, ITGAV, PLCD3, TGM2, ZC3H12A…	2357	251	13528	1.82932	0.000146204	1.12473e-05	5.7807e-05
GOTERM_BP_FAT	GO:0030036~actin cytoskeleton organization	78	2.47855	8.73872e-10	RHOJ, BMP10, HRAS, TLN1, PDLIM7, NUAK2, WASF3, PDGFB, PREX1, FERMT2, S100A9, PDLIM3, RHOQ, TTN, CAP1, RHOF, FMNL1, FMNL3, ARHGEF2, ACTN4, ACTA1, LIMK1, PRKCI, ACTN1, MYH9, CDK5, FLNB, VASP, FLNA, ARHGAP26, FMN1, TNNT2, NCK2, EPB41L1, RND1, ATP2C1, SCIN, CFL1, GHRL, BIN3, TMSB4X, DBN1, ADD2, PARVA, CXCL1, PLEK2, SSH1, DIAPH1, MRAS, CALD1, DIAPH3, FHL3, NEDD9, CYTH2, ITGB1, DAAM2, LLGL1, CORO2B, CD…	2357	226	13528	1.98089	4.18759e-06	6.97933e-07	1.65559e-06
GOTERM_BP_FAT	GO:0001568~blood vessel development	78	2.47855	4.87348e-08	RTN4, CDX4, PDGFA, LEPR, IL18, EDN1, NAA15, TNFSF12, PRRX2, GJA4, MMP2, TGFB2, BAK1, SHB, GPX1, S1PR1, CD44, ATG5, MYOCD, CTGF, CXCR4, TDGF1, ROBO4, TGFA, RHOB, LOX, FGF1, ANGPT2, FGF2, CEACAM1, CYR61, RECK, SGPL1, MYH9, MMP14, ANXA2P1, THY1, SH2D2A, VEGFC, HIF1A, PSEN1, FOXC2, TNFAIP2, ACVR1, CAV1, TNFRSF12A, TIPARP, CDH2, ELK3, CDH5, GJC1, SEMA5A, TYMP, ITGAV, PLCD3, TGM2, ZC3H12A, THBS1, PLXND…	2357	245	13528	1.82727	0.00023351	1.29742e-05	9.23303e-05
GOTERM_BP_FAT	GO:0051726~regulation of cell cycle	75	2.38322	0.0116755	MAD1L1, DYNC1LI1, EDN3, PTGS2, STAT5A, EDN1, STAT5B, MOV10L1, TGFB2, BAK1, SBDS, CASP3, CDKN2A, CDKN2B, PCBP4, TGFA, RHOB, SIK1, LTB, MYC, FOSL1, CABLES1, CDC7, PTPRK, CYP1A1, MADD, HERC5, HERC2, CDK5, FOXN3, GTF2H1, RBBP8, PRKCQ, INHBA, TRIM35, CCND1, BTG3, MDM2, RBM38, GADD45B, GADD45A, NEK6, NGF, CAV2, CDK5R1, FZR1, TNF, HUS1, SIPA1, PML, ASNS, BOP1, ITGB1, LIF, HEXIM2, NPM2, CDC123, FBXO6, BC…	2357	331	13528	1.30049	1	0.219578	19.9484
GOTERM_BP_FAT	GO:0051336~regulation of hydrolase activity	74	2.35145	0.0245272	GM2A, TNNC1, LEPR, GNA11, EDN1, PMAIP1, TGFB2, BAK1, TBC1D15, GPX1, CDKN2A, S1PR1, GIT2, AGAP1, MYC, STMN3, BCL2L13, NLRP1, THY1, TNFRSF10A, TNNT2, TNFRSF10B, F3, SORT1, MYL4, CAV1, DRD1, TNF, CCK, AGFG2, ALDOB, RAG1, ASAP2, PML, ASAP1, FKBP1A, PXK, ASAP3, TPM2, FKBP1B, ADAP1, SLC11A2, HRH1, RASGRP3, GMIP, PYCARD, TGM2, TBC1D4, TBC1D7, PAFAH1B1, BCL6, HSPA5, FGD6, FGD4, HIP1, ANGPTL4, GDI1, FOXL2…	2357	337	13528	1.26031	1	0.349232	37.5293
GOTERM_BP_FAT	GO:0001501~skeletal system development	72	2.28789	0.0146847	NOG, AEBP1, PDLIM7, NDST1, PTGS2, TUFT1, GNA11, EDN1, ENAM, HEXB, GABBR1, PRRX2, GLI2, MMP2, PRDX1, PCGF2, SBDS, TNFRSF11B, CTGF, CHST11, COL11A1, MYC, TWIST1, PRKCA, SGPL1, UFD1L, DLL3, SIX4, MMP14, ANXA2P1, PTHLH, INHBA, CHRDL2, PSEN1, GHRL, SORT1, FOXC2, EXT1, EXT2, ALPL, TAPT1, ZFAND5, FGFR1, TIPARP, CYTL1, OSTN, SOX9, EXTL1, SUFU, VDR, TEAD4, PAPSS1, TRAF6, PAPSS2, BMP1, COL13A1, FBN1, SMAD3…	2357	319	13528	1.29544	1	0.255751	24.4422
GOTERM_BP_FAT	GO:0006954~inflammatory response	72	2.28789	0.0220105	MASP1, NDST1, S100A9, STAT5B, TLR2, NFKB1, TLR4, IL15, TLR7, ADORA1, MMP25, CFP, CD44, SAA1, CXCR4, TICAM1, SERPINA3, MGLL, VNN1, IRAK2, LY96, PDPN, IL27, CHST2, CCL4L1, IL6R, CD40, MECOM, HIF1A, IL20RB, F3, NFE2L1, PTAFR, NGF, ACVR1, CXCL1, C3AR1, CCL3, CCL2, TNF, C3, CXCL2, TAC1, ITGB2, PXK, FPR2, C1S, CCL5, CCL4, TNFRSF1A, HRH1, IL17B, IL23A, CCL20, THBS1, NOX4, IL6, CR1, LIPA, CYP4F11, C4BPB,…	2357	325	13528	1.27152	1	0.325344	34.4041
GOTERM_BP_FAT	GO:0032535~regulation of cellular component size	71	2.25612	0.000287962	RTN4, BMP10, PDGFB, CCDC85B, EDN1, TGFB2, ACVR1B, CDKN2A, FXN, MAPT, NRG1, FGF2, SERTAD2, CGRRF1, ACTA1, LIMK1, CRYAB, SLC3A2, ADIPOR1, ESR2, VAT1, NCK2, INHBA, CTH, SEMA4F, ARPC5L, SCIN, CFL1, NPPB, BIN3, TMSB4X, EMP3, ADD2, EMP1, NGF, FGFR1, EXTL3, TNFRSF12A, FHL1, SIPA1, PML, GREM1, CDH4, CDC42EP2, NDRG3, NDRG4, CDA, BCL6, TAF9, NEFL, NEFM, DCLK1, CDC42EP5, ENO1, SPHK1, MAP1B, SMAD3, CSRP2, PH…	2357	271	13528	1.50371	0.74845	0.0164904	0.54415
GOTERM_BP_FAT	GO:0044271~nitrogen compound biosynthetic process	71	2.25612	0.0304912	MOCOS, NAMPT, TSPO, ADCY2, ATP1B3, PRKAG2, CAD, PSPH, PNP, TGFB2, TPK1, GOT2, MTHFD1, GOT1, SLC1A3, FXN, CPOX, SPR, ATP6V0D1, NQO1, SUCLA2, NT5E, ATP8B3, TBPL1, FECH, PRTFDC1, PCBD1, QDPR, PADI2, ATP6V1D, ATP6V1F, ATP6V1C1, ATP6V1A, ATP2C2, CTH, ATP2C1, ADK, SLC25A38, NFE2L1, UROD, FLAD1, ADC, PRPS1, ME1, BCAT2, SRM, ASS1, ASNS, RRM2B, ATP6V1B2, ASL, ATP6V0B, PPAT, GCH1, ARG2, CDA, ETNK2, PAPSS1,…	2357	325	13528	1.25386	1	0.3882	44.3818
GOTERM_BP_FAT	GO:0007264~small GTPase mediated signal transduction	70	2.22434	0.01111	RHOJ, HRAS, RRAD, RASGEF1A, RHOQ, RHOV, ARHGAP4, RASL10B, RALB, RHOB, RRAS, RAB6B, SHC1, RHOC, RAPGEF3, AGAP1, FGF2, RHOF, RAB27A, RAP2B, RSU1, PLD1, LIMK1, ARL6, DOK1, ARHGAP31, RND1, RRAS2, CFL1, RAB13, RASD1, NGF, GPN1, ARHGDIG, RAB3A, RAB3B, RAB7B, GRB2, MRAS, ARFRP1, MAPKAPK3, ABCA1, EFCAB4B, RAB42, RAC2, RASGRP3, CDC42EP4, ARHGDIA, CDC42EP5, ARHGDIB, RHEBL1, GDI1, RAB2B, ABR, RAB8B, MAP2K1,…	2357	305	13528	1.31726	1	0.214282	19.0762
GOTERM_BP_FAT	GO:0001775~cell activation	69	2.19256	0.00386531	MICB, MICA, LRRC8A, CD8A, PDGFA, PREX1, STAT5A, EDN1, STAT5B, TLR2, TLR4, IL15, TLR7, IL11, BAK1, SHB, CLCF1, SAA1, CXCR4, TICAM1, FAS, LTB, RAB27A, ADAM9, ICAM1, CD3D, RELB, CD40, MYH9, PRKCD, IFNAR1, CARD11, DHRS2, NCK2, PSEN1, ULBP3, ULBP1, PSEN2, ULBP2, TMX1, TNF, RAG1, FKBP1A, CX3CL1, FKBP1B, ITGB1, ITGAM, CD74, IL23A, GP1BB, CD2, BCL3, BCL6, TRAF6, APC, KLF6, IL6, CEBPG, SMAD3, FOXP3, VWF, …	2357	287	13528	1.37988	1	0.104584	7.07449
GOTERM_BP_FAT	GO:0031399~regulation of protein modification process	69	2.19256	0.00756425	BMP10, PDGFB, PDGFA, PRKAG2, EDN1, ZEB2, TLR4, DAXX, ADORA1, IL11, PRKAR2B, BAK1, MAP3K5, PRKAR2A, CDKN2A, ATG5, CLCF1, PSMD1, TDGF1, PSMD2, RAPGEF3, PSMD5, FAM129A, FGF2, PSMD9, PRKCA, CCDC88A, CCDC88C, PKN1, IL6R, PRKCE, PRKCD, CDK5, VEGFC, CCND1, G6PD, PSEN1, PSEN2, CD81, PSME3, UBA52, CAV1, FZR1, GCLC, TNF, CCK, PML, FKBP1A, ITGB2, NHLRC1, IL34, FEM1A, LIF, PSMF1, ERCC6, FGD4, IL6, HCLS1, FBX…	2357	295	13528	1.34246	1	0.16336	13.3985
GOTERM_BP_FAT	GO:0009967~positive regulation of signal transduction	69	2.19256	0.00756425	BMP10, HRAS, SLC20A1, CD8A, LEPR, GJA1, ZEB2, TLR4, L1CAM, PRRX2, IL11, TGFB2, ACVR1B, GPX1, CDKN2B, CLCF1, TICAM1, TGFA, RHOC, LTB, CD40, IL6R, FLNA, NCAM1, CARD11, ASCL1, GRM4, ADRB2, TNFRSF10B, HIF1A, ATP2C1, F3, ZDHHC13, GHRL, TGFB1I1, NEK6, CAV2, CAV1, TNF, LITAF, FKBP1A, TRIM16, GIPC1, LIF, TNFRSF1A, ECE1, MAP3K3, TGM2, TRAF6, THBS1, TRAF5, CFLAR, IL6, FLT1, CARD9, HCLS1, LGALS1, NDFIP1, DU…	2357	295	13528	1.34246	1	0.16336	13.3985
GOTERM_BP_FAT	GO:0051270~regulation of cell motion	68	2.16079	4.5344e-09	RTN4, EDN3, BMP10, PDGFB, PDGFA, EDN1, F2RL1, STAT5B, ADORA1, TGFB2, S1PR1, SERPINE2, CXCR4, TDGF1, ROBO4, MKKS, RRAS, TIE1, FGF2, ADAM9, ICAM1, PTPRK, PLD1, SP100, ACTN4, PDPN, ACTN1, CHST3, IL6R, NEXN, CDK5, VASH1, THY1, SPAG9, VEGFC, HIF1A, CLIC4, F3, RRAS2, DRD1, PARD3, ONECUT2, TAC1, GREM1, TEK, BCL6, SCARB1, THBS1, APC, COL18A1, IL6, FLT1, MAP2K1, SPHK1, SMAD3, ITGA2, KDR, LAMA2, CDH13, LAM…	2357	193	13528	2.02221	2.17286e-05	2.7161e-06	8.59063e-06
GOTERM_BP_FAT	GO:0048514~blood vessel morphogenesis	67	2.12901	5.26189e-07	RTN4, PDGFA, LEPR, IL18, EDN1, NAA15, PRRX2, TNFSF12, TGFB2, BAK1, SHB, GPX1, S1PR1, ATG5, MYOCD, CTGF, CXCR4, TDGF1, ROBO4, TGFA, RHOB, FGF1, ANGPT2, FGF2, CEACAM1, CYR61, SGPL1, MYH9, ANXA2P1, MMP14, THY1, VEGFC, SH2D2A, HIF1A, FOXC2, TNFAIP2, ACVR1, CAV1, TNFRSF12A, TIPARP, CDH2, ELK3, GJC1, SEMA5A, TYMP, PLCD3, TGM2, ZC3H12A, PLXND1, THBS1, ANGPTL4, COL18A1, PLAT, CCM2, FLT1, MYO1E, TBX1, CSR…	2357	211	13528	1.8225	0.00251832	7.4159e-05	0.000996884
GOTERM_BP_FAT	GO:0051240~positive regulation of multicellular organismal process	66	2.09724	0.000184655	BMP10, EDN3, IL27RA, PTGS2, GRIK2, STAT5A, IL18, EDN1, STAT5B, TLR2, PINK1, TLR4, TLR7, TGFB2, SLC1A3, MYOCD, SAA1, TICAM1, RARA, NRG1, FGF2, LTB, AKIRIN2, CD40, IL6R, IFNAR1, CARD11, ADRB2, HIF1A, IL20RB, PSEN1, F3, PSEN2, GHRL, UBA52, ACVR1, CAV1, DRD1, CCL2, TNF, OXTR, TAC1, TRIM16, CCL5, PYCARD, BCL3, TRAF6, THBS1, NMU, COL4A4, POLR3G, IL6, CARD9, SPHK1, SMAD3, ITGA2, POLR3A, DDX58, LAMA2, BA…	2357	244	13528	1.55249	0.587264	0.0120494	0.349258
GOTERM_BP_FAT	GO:0031175~neuron projection development	66	2.09724	0.000761277	S100A6, ATL1, UCHL1, GJA1, L1CAM, GLI2, NRCAM, EFHD1, BDNF, CD44, CXCR4, UNC5A, ROBO3, PRKCA, STX3, STMN3, BAIAP2, KIF5C, CHST3, CDK5, VASP, NUMBL, AMIGO1, SLITRK4, SEMA4F, GHRL, UBA52, GAP43, NGF, FGFR1, RAB3A, CDK5R1, PARD3, LST1, CCK, CDH4, SCARF1, EPHB2, ALCAM, SEMA5A, MACF1, KAL1, NUMB, LHX4, PAFAH1B1, NEFL, ETV4, RUNX3, DCLK1, APC, ACTB, IL6, KLF7, MAP2K1, MAP1B, ITGA1, NFASC, ISL2, NOTCH1,…	2357	256	13528	1.47971	0.973994	0.0335317	1.43246
GOTERM_BP_FAT	GO:0007626~locomotory behavior	66	2.09724	0.00452042	EDN3, HRAS, PDGFB, PDGFA, UCHL1, HEXB, S100A9, CALB1, TGFB2, SBDS, FXN, HTRA2, SAA1, CXCR4, GRIN2D, CCR10, ROBO3, FOSL1, FGF2, CCRL1, CYR61, PRKCA, PLD1, CCL4L1, IL6R, CCNL2, PLAUR, PTAFR, NGF, CXCL1, C3AR1, CCL3, DRD1, CCL2, CXCL5, CXCL2, ITGB2, FPR2, CX3CL1, TRH, ASL, CCL5, CCL4, ITGAM, TYMP, NPAS3, RAC2, CCL20, KAL1, APBA2, PAFAH1B1, NOVA1, PLP2, IL6, MAP2K1, ITGA1, ANKH, ATXN1, CXCL16, ECSCR,…	2357	274	13528	1.38251	1	0.117941	8.22548
GOTERM_BP_FAT	GO:0043086~negative regulation of catalytic activity	65	2.06546	0.00887032	ADCY2, LEPR, PRKAG2, GABBR1, NFKB1, GABBR2, ADORA1, SPRY4, TGFB2, GPX1, CASP3, CDKN2A, S1PR1, PSMD1, PSMD2, PSMD5, SPRED1, NQO1, PSMD9, PRKCA, FLNA, THY1, TNNT2, GNAL, TARBP2, GRM4, PSEN1, SORT1, PSME3, GADD45B, GADD45A, UBA52, CAV1, FZR1, DRD1, GNAI2, SNX6, RAG1, TRIB3, FKBP1A, PXK, FKBP1B, PSMF1, GMIP, HEXIM2, ARG2, GFI1, HSPA5, APC, ANGPTL4, GPS1, OPRL1, DUSP22, PSMB9, YWHAG, PSMD14, CDKN1A, A…	2357	277	13528	1.34681	1	0.184773	15.5324
GOTERM_BP_FAT	GO:0007169~transmembrane receptor protein tyrosine kinase signaling pathway	64	2.03368	4.18989e-05	FGF8, NDST1, PDGFB, CD8A, PDGFA, GRIK2, STAT5A, STAT5B, RHOQ, RPE65, DDR2, EIF4EBP1, CTGF, TDGF1, SHC1, TIE1, FGF1, NRG1, SIK2, FGF2, SGPL1, SOCS2, PTPRG, BAIAP2, CDK5, FLNA, CD3EAP, DOK1, VEGFC, NCK2, ADRB2, GRB10, SORT1, FOXC2, MST1R, NGF, ZFAND5, FGFR1, REPS2, CCL2, GRB2, TIPARP, ABI1, EPHB4, EPHB2, TEK, PIK3R3, PLAT, FLT1, NIN, PTPN2, MYO1E, CBL, AXL, EPHA2, KDR, ERBB2IP, GSK3A, EPHA8, TSC2, …	2357	224	13528	1.63986	0.181911	0.00339733	0.0793495
GOTERM_BP_FAT	GO:0051347~positive regulation of transferase activity	64	2.03368	0.000355449	EDN3, ADCY2, PDGFB, PRKAG2, EDN1, ZEB2, DAXX, ADORA1, TGFB2, PRKAR2B, MAP3K5, PRKAR2A, FXN, CXCR4, TDGF1, TGFA, SHC1, PRKACB, NRG1, FGF2, ADAM9, IRAK1, CCDC88A, MADD, PKN1, CDK5, CARD10, TNFRSF10A, SPAG9, GRM4, CCND1, ADRB2, TNFRSF10B, PSEN1, CD81, GHRL, GADD45B, GAP43, PARD3, TNF, CCK, GNAI2, PFKFB2, CD74, DGKA, ERCC6, DGKE, TRAF6, PPAP2A, THBS1, FGD4, FLT1, MAP2K1, SPHK1, LRRN3, ITGA1, ADCY9, E…	2357	240	13528	1.53053	0.817976	0.0191731	0.671271
GOTERM_BP_FAT	GO:0016337~cell-cell adhesion	64	2.03368	0.012186	PVR, PCDHA7, CADM3, MPZL2, CLSTN1, L1CAM, NRCAM, CDH22, PCDH1, CD44, CTGF, VNN1, ESAM, MSN, COL11A1, CEACAM1, ADAM9, ICAM1, ICAM5, PDPN, ICAM2, CDHR1, PCDH8, PCDH7, MYH9, THY1, NCAM1, AMIGO1, JUP, CD84, AMIGO2, PSEN1, ATP2C1, NPTN, CDK5R1, LIMS1, PARD3, TNF, ITGB2, CLDN11, CDH2, SOX9, CDH4, ITGB1, CDH5, ITGAM, CDH6, CDH8, PCDHB16, TEK, CD2, PCDHA12, SELPLG, BMP1, COL13A1, PCDH10, PCDH19, CDH13, I…	2357	276	13528	1.3309	1	0.224577	20.7282
GOTERM_BP_FAT	GO:0040012~regulation of locomotion	63	2.00191	3.3652e-07	RTN4, BMP10, EDN3, PDGFB, PDGFA, EDN1, F2RL1, ADORA1, TGFB2, S1PR1, SERPINE2, CXCR4, TDGF1, ROBO4, MKKS, RRAS, TIE1, FGF2, ADAM9, PRKCA, ICAM1, PTPRK, PLD1, PDPN, IL6R, NEXN, CDK5, VASH1, THY1, SPAG9, VEGFC, HIF1A, CLIC4, F3, RRAS2, GHRL, DRD1, ONECUT2, TAC1, GREM1, TEK, SCARB1, THBS1, APC, COL18A1, IL6, FLT1, MAP2K1, SPHK1, SMAD3, ITGA2, KDR, LAMA2, CDH13, LAMA4, CXCL16, HBEGF, JAK2, HDAC9, ARAP…	2357	192	13528	1.88327	0.0016113	5.37519e-05	0.00063755
GOTERM_BP_FAT	GO:0033674~positive regulation of kinase activity	63	2.00191	0.000205681	EDN3, ADCY2, PDGFB, PRKAG2, EDN1, ZEB2, DAXX, ADORA1, TGFB2, PRKAR2B, MAP3K5, PRKAR2A, CXCR4, TDGF1, TGFA, SHC1, PRKACB, NRG1, FGF2, ADAM9, IRAK1, CCDC88A, MADD, PKN1, CDK5, CARD10, TNFRSF10A, SPAG9, GRM4, CCND1, ADRB2, TNFRSF10B, PSEN1, CD81, GHRL, GADD45B, GAP43, PARD3, TNF, CCK, GNAI2, PFKFB2, CD74, DGKA, ERCC6, DGKE, TRAF6, PPAP2A, THBS1, FGD4, FLT1, MAP2K1, SPHK1, LRRN3, ITGA1, ADCY9, EPGN, …	2357	231	13528	1.56532	0.626832	0.013057	0.388954
GOTERM_BP_FAT	GO:0000904~cell morphogenesis involved in differentiation	63	2.00191	0.000974077	S100A4, NOG, S100A6, ATL1, UCHL1, L1CAM, GLI2, TGFB2, NRCAM, BDNF, SLC1A3, CXCR4, UNC5A, ROBO3, PRKCA, BAIAP2, KIF5C, CHST3, MYH9, CDK5, VASP, NUMBL, AMIGO1, SLITRK4, LHFPL5, HIF1A, SEMA4F, CLIC5, UBA52, GAP43, RAB3A, PARD3, CDK5R1, CCK, SOX9, CDH4, EPHB2, ALCAM, SEMA5A, MACF1, KAL1, NUMB, LHX4, PAFAH1B1, NEFL, ETV4, RUNX3, DCLK1, APC, NFATC1, COL18A1, ACTB, KLF7, MAP1B, NFASC, ISL2, NOTCH1, JAK2…	2357	244	13528	1.48192	0.990628	0.0397956	1.82939
GOTERM_BP_FAT	GO:0032990~cell part morphogenesis	63	2.00191	0.00333592	S100A6, ATL1, UCHL1, GJA1, L1CAM, GLI2, NRCAM, BAK1, BDNF, CXCR4, UNC5A, MKKS, ROBO3, PRKCA, BAIAP2, KIF5C, VANGL2, CHST3, ARL6, CDK5, VASP, NUMBL, AMIGO1, SLITRK4, SEMA4F, UBA52, GAP43, RAB3A, PARD3, CDK5R1, CCK, ONECUT2, CDH4, EPHB2, SEMA5A, ALCAM, MACF1, KAL1, NUMB, LHX4, PAFAH1B1, NEFL, ETV4, RUNX3, DCLK1, APC, ACTB, KLF7, DNM1L, MAP2K1, MAP1B, ITGA1, NFASC, ISL2, NOTCH1, MAP1S, BAX, IFT172, …	2357	256	13528	1.41245	1	0.093565	6.1344
GOTERM_BP_FAT	GO:0006916~anti-apoptosis	62	1.97013	9.98914e-06	MEF2C, IER3, STAT5A, STAT5B, NFKB1, GPX1, BDNF, VNN1, FAS, MKL1, NRG1, MYC, RTEL1, IRAK1, SOCS2, CRYAB, PRKCI, HRK, POLB, ESR2, AMIGO2, PSEN1, TNFRSF10D, F3, CFL1, GHRL, AVEN, FOXC2, HSPB1, PRNP, TNFAIP3, MYO18A, GSTP1, UBA52, NGF, TMX1, GCLC, CCL2, TNF, NFKBIA, BCL2L1, PEA15, SQSTM1, TGM2, LHX4, HSPA5, TRAF6, THBS1, ARHGDIA, HSPA9, CFLAR, IL2RB, SPHK1, BIRC3, ANXA4, ATF5, NOTCH2, CDH13, BFAR, RN…	2357	206	13528	1.72742	0.0467406	0.00101795	0.0189232
GOTERM_BP_FAT	GO:0045860~positive regulation of protein kinase activity	62	1.97013	0.000130653	EDN3, ADCY2, PDGFB, PRKAG2, EDN1, ZEB2, DAXX, ADORA1, TGFB2, PRKAR2B, MAP3K5, PRKAR2A, CXCR4, TDGF1, TGFA, SHC1, PRKACB, NRG1, FGF2, ADAM9, IRAK1, CCDC88A, MADD, PKN1, CDK5, CARD10, TNFRSF10A, SPAG9, GRM4, CCND1, ADRB2, TNFRSF10B, PSEN1, CD81, GHRL, GADD45B, GAP43, PARD3, TNF, CCK, GNAI2, CD74, DGKA, ERCC6, DGKE, TRAF6, PPAP2A, THBS1, FGD4, FLT1, MAP2K1, SPHK1, LRRN3, ITGA1, ADCY9, EPGN, IKBKG, D…	2357	223	13528	1.59574	0.465342	0.00916551	0.247237
GOTERM_BP_FAT	GO:0045597~positive regulation of cell differentiation	62	1.97013	0.000287394	ZNF488, MSR1, PDLIM7, STAT5A, STAT5B, GDF5, NFKB1, FOXO3, GLI2, PNP, TGFB2, NRCAM, ACVR1B, BDNF, METRN, CDKN2B, IL4R, MAPT, VNN1, RARA, NRG1, FGF2, FNDC3B, SH3PXD2B, LIMK1, PLXNB2, DLL3, IL6R, NUMBL, AMIGO1, VEGFC, INHBA, CD36, HIF1A, SCIN, NPTN, TGFB1I1, NGF, ACVR1, TNFRSF12A, TRIM16, CCL5, CDH4, CD74, EPHB2, LIF, NUMB, GFI1, INPP5D, NEFL, ARHGDIA, APC, IL6, MAP2K1, MAP1B, SMAD3, NEUROG3, NOTCH1…	2357	229	13528	1.55393	0.747764	0.0166572	0.543079
GOTERM_BP_FAT	GO:0010627~regulation of protein kinase cascade	62	1.97013	0.00270975	SLC20A1, GRIK2, LEPR, EDN1, GJA1, ZEB2, TLR4, DAXX, PRDX1, IL11, TGFB2, GPX1, MAP3K5, CLCF1, TICAM1, RHOC, LTB, PKN1, IL6R, CD40, FLNA, CARD11, GRM4, ADRB2, TNFRSF10B, ATP2C1, ZDHHC13, F3, TNFAIP3, NEK6, CAV1, TNF, LITAF, FKBP1A, TIMP2, LIF, TNFRSF1A, ERCC6, MAP3K3, SQSTM1, TGM2, TRAF6, TRAF5, APC, FGD4, CFLAR, IL6, CARD9, HCLS1, LGALS1, NDFIP1, DUSP22, ECM1, BIRC2, IKBKE, PLK2, AIDA, TSC2, HGS, …	2357	249	13528	1.42911	0.999998	0.0814742	5.01081
GOTERM_BP_FAT	GO:0048584~positive regulation of response to stimulus	61	1.93835	0.00114825	PVR, EDN3, MICB, MICA, IL27RA, PDGFB, MASP1, OSMR, STAT5A, STAT5B, F2RL1, TLR2, TLR4, IL15, TLR7, TGFB2, CFP, S1PR1, TICAM1, LAG3, PRKCA, IRAK2, IRAK1, IL6R, THY1, PSEN1, F3, PSEN2, GHRL, C3AR1, TNF, C3, NFKBIA, TAC1, CX3CL1, C1S, CCL5, TNFRSF1A, TAP2, TGM2, TAF9, TRAF6, THBS1, POLR3G, CR1, IL6, CARD9, CEBPG, SMAD3, DUSP22, ITGA2, C4BPB, KDR, RNF8, CDH13, CD55, FYN, IKBKG, PLCG2, JAK2, CD79A	2357	236	13528	1.48351	0.995936	0.0459662	2.15314
GOTERM_BP_FAT	GO:0002684~positive regulation of immune system process	61	1.93835	0.00142889	PVR, EDN3, MICB, MICA, IL27RA, MASP1, STAT5A, IL18, STAT5B, F2RL1, TLR2, TLR4, IL15, TNFSF12, TLR7, PNP, TGFB2, CFP, IL4R, TICAM1, VNN1, RARA, EBI3, LAG3, IRAK2, ICAM1, IRAK1, CD40, IL6R, PDCD1LG2, THY1, CARD11, PRKCQ, NCK2, PSEN1, PSEN2, C3AR1, C3, NFKBIA, TAC1, C1S, CD74, TAP2, CD2, BCL6, INPP5D, TRAF6, THBS1, POLR3G, CR1, IL6, CARD9, ITGA2, C4BPB, CD55, CDKN1A, FYN, IKBKG, PLCG2, CHRNB2, CD79A	2357	238	13528	1.47105	0.998943	0.0521247	2.67267
GOTERM_BP_FAT	GO:0045321~leukocyte activation	61	1.93835	0.00217681	MICB, MICA, LRRC8A, CD8A, PREX1, STAT5A, STAT5B, EDN1, TLR2, TLR4, IL15, TLR7, IL11, SHB, BAK1, CXCR4, CLCF1, TICAM1, FAS, RAB27A, ADAM9, ICAM1, CD3D, RELB, CD40, MYH9, PRKCD, IFNAR1, CARD11, DHRS2, NCK2, PSEN1, ULBP3, ULBP1, ULBP2, PSEN2, TMX1, RAG1, FKBP1A, CX3CL1, FKBP1B, ITGB1, CD74, ITGAM, IL23A, CD2, BCL3, BCL6, TRAF6, APC, KLF6, CEBPG, SMAD3, FOXP3, FYN, BAX, PLCG2, CHRNB2, CD79A, BANK1, H…	2357	242	13528	1.44673	0.999971	0.069027	4.0445
GOTERM_BP_FAT	GO:0007517~muscle organ development	60	1.90658	8.64623e-05	MEF2C, BMP10, MEF2B, MEF2A, AEBP1, TNNC1, MOV10L1, TTN, TGFB2, ATG5, TDGF1, NRG1, COL11A1, ACTA1, CRYAB, SIX4, MBNL1, CDK5, FLNB, TNNT2, BVES, TAGLN, FOXC2, SGCB, CAV2, ZFAND5, CAV1, MYL4, FHL1, MRAS, TIPARP, FHL3, ITGA11, FKBP1A, TAGLN2, TAGLN3, ITGB1, GJC1, LIF, SPEG, DNER, TEAD4, UNC45A, FKTN, ACTC1, FOXL2, RCAN1, TBX1, CSRP2, CSRP3, LAMA2, MEF2D, MAPK12, SVIL, PLN, ITGA7, HBEGF, TCF15, SNTA1,…	2357	211	13528	1.63209	0.339227	0.00635427	0.16368
GOTERM_BP_FAT	GO:0048858~cell projection morphogenesis	60	1.90658	0.00469746	S100A6, ATL1, UCHL1, GJA1, L1CAM, GLI2, NRCAM, BDNF, CXCR4, UNC5A, MKKS, ROBO3, PRKCA, BAIAP2, KIF5C, VANGL2, CHST3, ARL6, CDK5, VASP, NUMBL, AMIGO1, SLITRK4, SEMA4F, UBA52, GAP43, RAB3A, PARD3, CDK5R1, CCK, ONECUT2, CDH4, EPHB2, SEMA5A, ALCAM, MACF1, KAL1, NUMB, LHX4, PAFAH1B1, NEFL, ETV4, RUNX3, DCLK1, APC, ACTB, KLF7, MAP2K1, MAP1B, ITGA1, NFASC, ISL2, NOTCH1, MAP1S, IFT172, JAK2, CHRNB2, BMPR…	2357	245	13528	1.40559	1	0.120967	8.53421
GOTERM_BP_FAT	GO:0030334~regulation of cell migration	59	1.8748	7.69836e-08	RTN4, BMP10, EDN3, PDGFB, PDGFA, F2RL1, EDN1, ADORA1, TGFB2, S1PR1, SERPINE2, CXCR4, TDGF1, ROBO4, RRAS, TIE1, FGF2, ADAM9, ICAM1, PTPRK, PLD1, PDPN, IL6R, NEXN, CDK5, VASH1, THY1, SPAG9, VEGFC, HIF1A, CLIC4, F3, RRAS2, DRD1, ONECUT2, TAC1, GREM1, TEK, SCARB1, THBS1, APC, COL18A1, IL6, FLT1, MAP2K1, SPHK1, SMAD3, ITGA2, KDR, LAMA2, CDH13, LAMA4, CXCL16, HBEGF, JAK2, HDAC9, ARAP3, HDAC7, F2R	2357	169	13528	2.00373	0.000368837	1.75668e-05	0.000145849
GOTERM_BP_FAT	GO:0001558~regulation of cell growth	59	1.8748	1.19104e-05	RTN4, BMP10, CCDC85B, LTBP4, FGFRL1, DDR2, TTL, TGFB2, NOV, NRCAM, ACVR1B, CDKN2A, FXN, CD44, MYOCD, CTGF, HTRA1, MAPT, NRG1, FGF2, SERTAD2, CYR61, CGRRF1, SOCS2, LIMK1, CRYAB, ADIPOR1, ESR2, PRKCQ, INHBA, CTH, CD320, SEMA4F, NPPB, NGF, EXTL3, TNFRSF12A, ABTB2, SIPA1, PML, GREM1, CDH4, NDRG3, CDA, TAF9, BCL6, ENO1, SPHK1, MAP1B, SMAD3, CDH13, PHF17, RNF6, CDKN1A, CXCL16, HBEGF, IGFBP2, APBB2, IGF…	2357	194	13528	1.74552	0.0554767	0.00116412	0.0225623
GOTERM_BP_FAT	GO:0008361~regulation of cell size	58	1.84303	0.000153612	RTN4, BMP10, PDGFB, CCDC85B, EDN1, TGFB2, ACVR1B, CDKN2A, FXN, MAPT, NRG1, FGF2, SERTAD2, CGRRF1, ACTA1, LIMK1, CRYAB, SLC3A2, ADIPOR1, ESR2, VAT1, INHBA, CTH, SEMA4F, NPPB, BIN3, EMP3, EMP1, NGF, FGFR1, EXTL3, TNFRSF12A, FHL1, SIPA1, PML, GREM1, CDH4, NDRG3, NDRG4, CDA, TAF9, BCL6, DCLK1, ENO1, SPHK1, MAP1B, SMAD3, CSRP2, NOTCH2, PHF17, RNF6, CDKN1A, ERBB2IP, CXCL16, TSC2, HBEGF, APBB2, CACNA1A	2357	206	13528	1.61598	0.521054	0.0106124	0.290625
GOTERM_BP_FAT	GO:0051050~positive regulation of transport	58	1.84303	0.00131432	EDN3, EDN1, NCS1, PINK1, RHOQ, ADORA1, TGFB2, BAK1, SAA1, LTB, SCAMP5, ADAM9, PSMD9, PRKCA, ACTN4, PRKCI, PFKM, CDK5, FLNA, THY1, PRKCQ, VEGFC, INHBA, ADRB2, SCIN, GHRL, ORAI1, CAV1, DRD1, TNF, C3, PFKFB2, NFKBIA, TAC1, OXTR, TRIM16, TRH, PYCARD, NEDD4L, NMU, HIP1, TRPC1, IL6, RAB8B, CBL, SMAD3, ITGA2, SYNGR3, UACA, GSK3B, BAX, PLCG2, GLMN, JAK2, CHRNB2, HTR2C, F2R, CALM1	2357	223	13528	1.49278	0.998168	0.0499483	2.4609
GOTERM_BP_FAT	GO:0060341~regulation of cellular localization	58	1.84303	0.0143685	SYT1, EDN3, TNNC1, EDN1, NCS1, PINK1, DPH3, PRDX1, ADORA1, IL11, TGFB2, CDKN2A, SAA1, FGF2, ADAM9, SCAMP5, PSMD9, PRKCA, CRYAB, PFKM, CD40, CDK5, FLNA, VEGFC, PRKCQ, INHBA, GHRL, NGF, RAB3A, RAB3B, TNF, NFKBIE, PFKFB2, NFKBIB, OXTR, NFKBIA, TRIM16, TRH, FKBP1B, LIF, PYCARD, BCL3, SCG5, TRAF6, NMU, APC, IL6, RAB8B, SMAD3, FOXP3, UACA, GSK3B, GLMN, JAK2, CHRNB2, HTR2C, CACNA1A, CALM1	2357	248	13528	1.3423	1	0.253701	23.9814
GOTERM_BP_FAT	GO:0060284~regulation of cell development	57	1.81125	0.000250844	RTN4, ZNF488, NOG, LZTS1, EDN1, LRRC4C, GLI2, TTL, TGFB2, NRCAM, METRN, BDNF, MYOCD, MAPT, FGF2, LIMK1, PLXNB2, DLL3, NUMBL, THY1, AMIGO1, VEGFC, ASCL1, PSEN1, SEMA4F, NPTN, TGFB1I1, DBN1, UBA52, NGF, CDK5R1, TNFRSF12A, CDH2, TIMP2, CDH4, EPHB2, NUMB, NEFL, ARHGDIA, NEFM, COL4A4, MAP1B, SMAD3, NEUROG3, ATF5, ISL2, NOTCH1, YWHAG, RNF6, DLX1, YWHAH, BAX, CHRNB2, ID4, HDAC9, WNT7A, CACNA1A	2357	205	13528	1.59586	0.699466	0.0151025	0.474167
GOTERM_BP_FAT	GO:0030003~cellular cation homeostasis	56	1.77947	0.0460489	JPH2, GRIK2, F2RL1, HEXB, EDN1, CD52, BAK1, S1PR1, FXN, SAA1, CXCR4, CCR10, MYC, FTL, PRKCA, MFI2, CCNL2, PRKCB, PSEN1, ATP2C1, GHRL, PRNP, CLN5, MON1A, C3AR1, DRD1, CAV1, CCL3, CCL2, TAC1, OXTR, FKBP1A, CCL5, FKBP1B, VDR, TGM2, NEDD4L, SLC39A4, SCO2, MAFG, TRPC1, OPRL1, NDFIP1, FZD2, ITPR3, CSRP3, ITPR1, CD55, SLC4A11, BAX, PLN, PLCG2, MT2A, JAK2, CACNA1A, F2R	2357	254	13528	1.2654	1	0.478493	59.0633
GOTERM_BP_FAT	GO:0048812~neuron projection morphogenesis	55	1.7477	0.00210407	S100A6, ATL1, UCHL1, GJA1, L1CAM, GLI2, NRCAM, BDNF, CXCR4, UNC5A, ROBO3, PRKCA, BAIAP2, KIF5C, CHST3, CDK5, VASP, NUMBL, AMIGO1, SLITRK4, SEMA4F, UBA52, GAP43, RAB3A, PARD3, CDK5R1, CCK, CDH4, EPHB2, SEMA5A, ALCAM, MACF1, KAL1, NUMB, LHX4, PAFAH1B1, NEFL, ETV4, RUNX3, DCLK1, APC, ACTB, KLF7, MAP2K1, MAP1B, ITGA1, NFASC, NOTCH1, ISL2, MAP1S, JAK2, CHRNB2, BMPR1B, APBB2, CACNA1A	2357	213	13528	1.48203	0.999959	0.0681492	3.91188
GOTERM_BP_FAT	GO:0051960~regulation of nervous system development	54	1.71592	0.000274049	RTN4, ZNF488, NOG, LZTS1, LRRC4C, GLI2, TTL, NRCAM, METRN, BDNF, MAPT, FGF2, PRKCA, LIMK1, PLXNB2, DLL3, NUMBL, THY1, AMIGO1, VEGFC, ASCL1, PSEN1, SEMA4F, NPTN, GHRL, DBN1, UBA52, NGF, CDK5R1, TNFRSF12A, OXTR, CDH2, TIMP2, CDH4, EPHB2, LHX1, NUMB, NEFL, ARHGDIA, NEFM, COL4A4, MAP1B, NEUROG3, ATF5, NOTCH1, YWHAG, RNF6, DLX1, ISL2, YWHAH, CHRNB2, ID4, WNT7A, CACNA1A	2357	192	13528	1.61423	0.731102	0.0162837	0.517923
GOTERM_BP_FAT	GO:0010035~response to inorganic substance	54	1.71592	0.00145074	SYT1, PXDN, IMPA1, PTGS2, TNNC1, PDGFA, TTN, PRDX1, GJA3, GSS, GPX1, TNFRSF11B, SLC1A3, FXN, CPOX, GPX3, SERPINE1, FOSL1, ADAM9, PRKCA, PTPRK, CYP1A1, CRYAB, DDIT3, TNNT2, CCND1, CYBRD1, TXNRD2, PRNP, CAV1, GCLC, ALDOB, BCL2L1, GLRX2, KCNMB2, SLC11A2, AHRR, ERCC6, NEDD4L, THBS1, ACTB, TRPC1, S100A16, MAP1B, ITPR3, GART, SLC25A12, MNAT1, CDKN1A, DUSP1, UCP2, PLCG2, IGFBP2, CALM1	2357	205	13528	1.51187	0.999048	0.0521086	2.71301
GOTERM_BP_FAT	GO:0048667~cell morphogenesis involved in neuron differentiation	54	1.71592	0.00228573	S100A6, ATL1, UCHL1, L1CAM, GLI2, NRCAM, BDNF, SLC1A3, CXCR4, UNC5A, ROBO3, PRKCA, BAIAP2, KIF5C, CHST3, CDK5, VASP, NUMBL, AMIGO1, SLITRK4, LHFPL5, SEMA4F, CLIC5, UBA52, GAP43, RAB3A, PARD3, CDK5R1, CCK, CDH4, EPHB2, SEMA5A, ALCAM, MACF1, KAL1, NUMB, LHX4, PAFAH1B1, NEFL, ETV4, RUNX3, DCLK1, APC, ACTB, KLF7, MAP1B, NFASC, NOTCH1, ISL2, JAK2, CHRNB2, BMPR1B, APBB2, CACNA1A	2357	209	13528	1.48293	0.999983	0.0714145	4.24274
GOTERM_BP_FAT	GO:0010324~membrane invagination	54	1.71592	0.0070346	HRAS, MSR1, PDLIM7, HIP1R, ADORA1, MEGF10, AP1S3, AP1S2, AP3B2, NECAP2, CAP1, ICAM5, CDK5, ELMO2, ADRB2, CD36, LRP10, IGF2R, LRP12, RIN1, SORT1, SH3GL2, RAB3A, CAV1, GULP1, CYTH2, ABCA1, SCARF1, APLP1, ITGAV, DNER, SCARB1, EHD1, THBS1, EHD2, HIP1, EHD4, MICALL2, HCK, LRRN3, MRC2, RUFY1, MARCH3, SH3BP4, MARCH2, FNBP1, AP2A1, CXCL16, TSC2, LRP8, CLTCL1, DNM1, DNM2, VLDLR	2357	220	13528	1.40879	1	0.154902	12.5187
GOTERM_BP_FAT	GO:0006897~endocytosis	54	1.71592	0.0070346	HRAS, MSR1, PDLIM7, HIP1R, ADORA1, MEGF10, AP1S3, AP1S2, AP3B2, NECAP2, CAP1, ICAM5, CDK5, ELMO2, ADRB2, CD36, LRP10, IGF2R, LRP12, RIN1, SORT1, SH3GL2, RAB3A, CAV1, GULP1, CYTH2, ABCA1, SCARF1, APLP1, ITGAV, DNER, SCARB1, EHD1, THBS1, EHD2, HIP1, EHD4, MICALL2, HCK, LRRN3, MRC2, RUFY1, MARCH3, SH3BP4, MARCH2, FNBP1, AP2A1, CXCL16, TSC2, LRP8, CLTCL1, DNM1, DNM2, VLDLR	2357	220	13528	1.40879	1	0.154902	12.5187
GOTERM_BP_FAT	GO:0055066~di-, tri-valent inorganic cation homeostasis	54	1.71592	0.0334632	JPH2, GRIK2, F2RL1, HEXB, EDN1, CD52, BAK1, S1PR1, FXN, SAA1, CXCR4, CCR10, MYC, FTL, PRKCA, MFI2, CCNL2, PRKCB, PSEN1, ATP2C1, GHRL, PRNP, MON1A, C3AR1, DRD1, CAV1, CCL3, CCL2, TAC1, OXTR, FKBP1A, CCL5, FKBP1B, SLC11A2, VDR, TGM2, SLC39A4, SCO2, TRPC1, OPRL1, NDFIP1, FZD2, ITPR3, CSRP3, ITPR1, KDR, CD55, BAX, PLN, PLCG2, MT2A, JAK2, CACNA1A, F2R	2357	239	13528	1.29679	1	0.407116	47.5246
GOTERM_BP_FAT	GO:0042060~wound healing	53	1.68414	0.000446744	F2RL2, NOG, PDGFB, PDGFA, F2RL1, IL11, TGFB2, GPX1, HMCN1, DYSF, CD44, SAA1, SERPINE1, SOX15, LOX, NRG1, FGF2, RAB27A, INA, CD40, PLAUR, PROC, PRKCQ, CD36, THBD, HIF1A, F3, GAP43, NINJ1, ELK3, ANXA8, PROCR, GP1BB, SCARB1, PAPSS2, PLAT, KLF6, IL6, EFEMP2, SMAD3, ITGA2, C4BPB, COL5A1, NOTCH2, VWF, NOTCH1, ITGA5, FBLN5, CD59, HBEGF, SYT17, PLAU, F2R	2357	191	13528	1.59264	0.882495	0.0227614	0.842992
GOTERM_BP_FAT	GO:0051186~cofactor metabolic process	53	1.68414	0.000755547	MOCOS, NAMPT, TSPO, PGD, ACOT1, PNP, AFMID, ACOT9, TPK1, GSS, MTHFD1, HMOX2, MTHFD2, GPX1, GSR, AGPAT6, TDO2, TP53I3, FXN, CPOX, GPX3, VNN1, SUCLA2, PDXK, FECH, CYP1A1, PANK4, HAGH, NFU1, CTH, COQ2, G6PD, TXNRD3, SLC25A38, NFE2L1, FLAD1, UROD, MDH2, ME1, GCLC, ALDOB, GCLM, PIPOX, GCH1, GLRX2, LIAS, MOCS1, CS, NADK, IDH3A, BLVRA, SDHB, FPGS	2357	195	13528	1.55997	0.973269	0.0339066	1.42175
GOTERM_BP_FAT	GO:0009991~response to extracellular stimulus	52	1.65237	0.0168769	ALPL, CAV1, MICB, CCL2, CCK, NUAK2, GNAI2, PTGS2, PDGFA, LEPR, ALDOB, GSDMD, GDAP1, TRIM16, ASNS, VARS, ASL, GLRX2, VDR, TNFRSF11B, MYOCD, ATG5, CDKN2B, MAP1LC3A, CD44, RARA, TIE1, HSPA5, FOSL1, MUC1, NES, SP100, CYP1A1, ACTA1, STC2, MAP1B, HRK, AXL, CSNK2B, ITGA2, CLIC1, DDIT3, CDKN1A, CCND1, DUSP1, ITGA6, PSEN1, GHRL, IGFBP2, EIF2AK4, KLF4, VLDLR	2357	220	13528	1.35661	1	0.27838	27.5641
GOTERM_BP_FAT	GO:0030005~cellular di-, tri-valent inorganic cation homeostasis	52	1.65237	0.0292974	JPH2, GRIK2, F2RL1, HEXB, EDN1, CD52, BAK1, S1PR1, FXN, SAA1, CXCR4, CCR10, MYC, FTL, PRKCA, MFI2, CCNL2, PRKCB, PSEN1, ATP2C1, GHRL, PRNP, MON1A, C3AR1, DRD1, CAV1, CCL3, CCL2, TAC1, OXTR, FKBP1A, CCL5, FKBP1B, VDR, TGM2, SLC39A4, SCO2, TRPC1, OPRL1, NDFIP1, FZD2, ITPR3, CSRP3, ITPR1, CD55, BAX, PLN, PLCG2, MT2A, JAK2, CACNA1A, F2R	2357	227	13528	1.31478	1	0.382074	43.0698
GOTERM_BP_FAT	GO:0022604~regulation of cell morphogenesis	51	1.62059	1.22721e-08	RHOJ, RTN4, LZTS1, FERMT2, RHOQ, LRRC4C, TTL, TGFB2, NRCAM, METRN, MAPT, PDPN, LIMK1, PLXNB2, FBLIM1, MYH9, NUMBL, THY1, AMIGO1, PSEN1, SEMA4F, TGFB1I1, NGF, LST1, TNFRSF12A, ITGB2, CDH2, PALMD, CDH4, EPHB2, CDC42EP2, NUMB, CDC42EP4, FGD6, CDC42EP3, NEFL, ARHGDIA, NEFM, FGD4, CDC42EP5, MAP1B, SMAD3, KDR, RNF6, YWHAH, FYN, ITGA7, CHRNB2, ARAP3, WNT7A, CACNA1A	2357	131	13528	2.23446	5.88064e-05	5.88079e-06	2.32501e-05
GOTERM_BP_FAT	GO:0051130~positive regulation of cellular component organization	51	1.62059	0.000394674	EDN3, EDN1, RHOQ, TGFB2, METRN, MAPT, TGFA, LTB, ADAM9, PRKCA, ACTN4, LIMK1, PLXNB2, PRKCI, AHR, NUMBL, AMIGO1, PRKCQ, NCK2, CFL1, GHRL, TGFB1I1, NGF, CAV2, CAV1, TNF, CCK, TNFRSF12A, C3, PML, TAC1, OXTR, CDH4, CDC42EP2, NUMB, NEDD4L, CDC42EP4, NEFL, ARHGDIA, CDC42EP5, APC, SYNPO, HIP1, CBL, MAP1B, SMAD3, ITGA2, FOXP3, EPGN, GSK3B, WNT7A	2357	181	13528	1.61721	0.849178	0.0205728	0.745086
GOTERM_BP_FAT	GO:0000165~MAPKKK cascade	51	1.62059	0.000596376	NDST1, FGF13, ADORA1, DAXX, MAP3K5, CXCR4, TDGF1, TGFA, SHC1, SPRED1, FGF2, ADAM9, PRKCA, MADD, CRYAB, PKN1, GRM4, SPAG9, PSEN1, CD81, GHRL, GADD45B, FGFR1, CAV1, TNF, GNAI2, GRB2, DUSP10, OXTR, CD74, ERCC6, RASGRP3, MAP3K3, THBS1, CDC42EP5, FGD4, GPS1, CCM2, FLT1, MAP2K1, LRRN3, ITGA1, DUSP22, SHANK3, DUSP4, RGS3, EPGN, JAK2, DUSP8, DUSP6, F2R	2357	184	13528	1.59084	0.942656	0.0287489	1.12384
GOTERM_BP_FAT	GO:0045596~negative regulation of cell differentiation	51	1.62059	0.0183174	RTN4, NOG, CAV1, CCDC85B, HSD3B7, STAT5A, STAT5B, NFKBIA, TLR4, ABCA1, SOX9, OSTN, GLI2, ITGB1, CD74, EPHB2, LIF, BDNF, IL4R, ITGAV, BCL6, CETP, GFI1, INPP5D, ARHGDIA, APC, TWIST1, DLL3, SMAD3, RCAN1, NR0B1, THY1, PTHLH, NOTCH2, INHBA, ATF5, ISL2, RNF6, CCND1, DLX1, NOTCH1, YWHAH, PSEN1, SEMA4F, GDF11, ID4, TGFB1I1, THOC5, HDAC7, KLF4, TOB1	2357	216	13528	1.35516	1	0.292529	29.5488
GOTERM_BP_FAT	GO:0032101~regulation of response to external stimulus	50	1.58881	2.29325e-05	EDN3, PTGS2, PDGFB, MASP1, OSMR, PDGFA, STAT5A, STAT5B, F2RL1, EDN1, TLR4, ADORA1, GPX1, S1PR1, SAA1, SERPINE1, GRID2, NT5E, PRKCA, PDPN, IL6R, ANXA2P1, PROC, ADRB2, IL20RB, F3, GHRL, DRD1, CAV1, CCK, C3, TAC1, CX3CL1, GREM1, CCL5, TNFRSF1A, TGM2, BCL6, THBS1, IL6, NDFIP1, SMAD3, ITGA2, ANXA2, KDR, CDH13, UACA, ACE2, JAK2, PLAU, F2R	2357	159	13528	1.80487	0.104071	0.00211111	0.0434377
GOTERM_BP_FAT	GO:0001817~regulation of cytokine production	50	1.58881	0.000736807	IL27RA, IL18, STAT5A, STAT5B, TLR2, TLR4, NFKB1, TLR7, TGFB2, SAA1, TICAM1, RARA, LTB, EBI3, LAG3, AKIRIN2, SCAMP5, IL27, CD40, IL6R, IFNAR1, PRKCQ, INHBA, CARD11, MAST2, HIF1A, IL20RB, GHRL, TNF, TRIM16, PYCARD, BCL3, BCL6, INPP5D, TRAF6, THBS1, POLR3G, IL6, CARD9, CEBPG, NDFIP1, SMAD3, POLR3A, FOXP3, DDX58, ACE2, GLMN, JAK2, HDAC7, F2R	2357	181	13528	1.5855	0.970756	0.0333921	1.38672
GOTERM_BP_FAT	GO:0007409~axonogenesis	50	1.58881	0.00318569	S100A6, ATL1, UCHL1, L1CAM, GLI2, NRCAM, BDNF, CXCR4, UNC5A, ROBO3, PRKCA, BAIAP2, KIF5C, CHST3, CDK5, VASP, NUMBL, AMIGO1, SLITRK4, SEMA4F, UBA52, GAP43, RAB3A, PARD3, CDK5R1, CCK, CDH4, EPHB2, SEMA5A, ALCAM, MACF1, KAL1, NUMB, LHX4, PAFAH1B1, NEFL, ETV4, DCLK1, RUNX3, APC, ACTB, KLF7, MAP1B, NFASC, NOTCH1, ISL2, JAK2, CHRNB2, APBB2, BMPR1B	2357	193	13528	1.48692	1	0.0911396	5.86598
GOTERM_BP_FAT	GO:0046649~lymphocyte activation	50	1.58881	0.00602849	MICB, MICA, LRRC8A, CD8A, STAT5A, STAT5B, IL15, IL11, SHB, BAK1, CXCR4, CLCF1, FAS, RAB27A, ICAM1, CD3D, RELB, CD40, MYH9, PRKCD, IFNAR1, NCK2, CARD11, PSEN1, ULBP3, ULBP1, ULBP2, PSEN2, RAG1, FKBP1A, FKBP1B, ITGB1, CD74, ITGAM, IL23A, CD2, BCL3, BCL6, APC, KLF6, CEBPG, SMAD3, FOXP3, FYN, BAX, PLCG2, CHRNB2, BANK1, CD79A, HDAC9	2357	199	13528	1.44209	1	0.14076	10.824
GOTERM_BP_FAT	GO:0034660~ncRNA metabolic process	50	1.58881	0.0719503	PUS1, HSD3B7, ZNFX1, FARS2, UTP15, TRMT1, BOP1, VARS, PUS7, DTD1, WARS, SBDS, WDR36, CDKN2A, INTS7, INTS6, ADAT2, MARS2, WDR12, KIAA0391, TARSL2, NSUN2, FTSJ3, TSEN15, MARS, YARS, PDCD11, CARS, TSEN54, RRP1, SARS, EXOSC5, GARS, HEATR1, RRP9, RPF1, TRMT61B, NOP14, TARS, PA2G4, NOP2, HARS, POP1, WDR4, FARSA, TFB1M, UTP14A, RPP40, EIF2AK4, DDX51	2357	230	13528	1.24772	1	0.605209	75.6991
GOTERM_BP_FAT	GO:0001525~angiogenesis	49	1.55704	6.03798e-06	RTN4, PDGFA, IL18, LEPR, EDN1, NAA15, TNFSF12, TGFB2, SHB, GPX1, S1PR1, CTGF, CXCR4, ROBO4, RHOB, TGFA, FGF1, FGF2, ANGPT2, CEACAM1, CYR61, MYH9, ANXA2P1, MMP14, THY1, VEGFC, SH2D2A, HIF1A, FOXC2, TNFAIP2, ACVR1, TNFRSF12A, ELK3, SEMA5A, TYMP, PLCD3, ZC3H12A, PLXND1, THBS1, ANGPTL4, COL18A1, FLT1, TBX1, ANXA2, KDR, CDH13, NOTCH1, EPGN, ECSCR, PLAU	2357	148	13528	1.90024	0.0285195	0.000642773	0.0114386
GOTERM_BP_FAT	GO:0048545~response to steroid hormone stimulus	49	1.55704	0.00480014	ALPL, CAV2, CAV1, CCL2, TNF, PDGFB, PTGS2, PDGFA, LEPR, ALDOB, STAT5B, OXTR, TRH, AQP1, ASL, CCL5, TGFB2, TNFRSF11B, GOT1, ENO2, RARA, LOX, FAS, THBS1, NEFL, FOSL1, RNF14, ADAM9, PRKCA, IL6, SOCS2, ACTA1, MAP2K1, CRYAB, MAP1B, RCAN1, CFTR, ESR2, IL6R, PTPRN, MMP14, CDKN1A, CCND1, DUSP1, ALDH2, GHRL, RGS9, IGFBP2, NGF	2357	192	13528	1.46477	1	0.121498	8.71282
GOTERM_BP_FAT	GO:0006605~protein targeting	49	1.55704	0.0371835	GRPEL2, GRPEL1, TSPO, LTBP2, MLPH, XPO5, SYNGR1, TGFB2, TRAK2, KPNB1, FGF2, RAB27A, PRKCI, IPO9, OPTN, TIMM44, RPAIN, ATG4D, ATG4A, KPNA4, KPNA3, BID, DRD1, TNF, AKAP12, PML, NFKBIA, GIPC1, SEC62, SEC63, NAGPA, NUP214, PEX19, MACF1, AP3M1, BCL3, BCL6, TNPO1, HSPA9, TOMM40, YWHAG, ERBB2IP, GSK3B, TSC2, JAK2, SMURF1, TOB1, F2R, SSR3	2357	215	13528	1.30807	1	0.434032	51.2219
GOTERM_BP_FAT	GO:0035295~tube development	48	1.52526	0.0737981	CAV2, RAB3A, NOG, PDGFA, EDN1, ZEB2, GREM1, GLI2, ASAH1, ZIC3, SEMA5A, BDNF, CD44, CXCR4, CTGF, LHX1, MKKS, LOX, TRAF6, FGF1, PLXND1, FGF2, SIM2, TWIST1, CYR61, FLT1, LIPA, PDPN, VANGL2, CFTR, MMP14, SHANK3, VASP, KDR, GZF1, PTHLH, NOTCH1, PSEN1, SALL1, IFT172, PSEN2, CFL1, TSC2, GDF11, HSD11B1, FOXC2, NFIB, ACVR1	2357	220	13528	1.25225	1	0.61203	76.5996
GOTERM_BP_FAT	GO:0031644~regulation of neurological system process	47	1.49349	7.87989e-05	EDN3, RAB3A, DRD1, HRAS, CCK, LZTS1, CCL2, TNF, GNAI2, PTGS2, GRIK2, EDN1, PINK1, TAC1, OXTR, GIPC1, PXK, CDH2, CSPG5, SYNGR1, ADORA1, CALB1, EPHB2, BDNF, SLC1A3, GRIN2D, LTB, NMU, PLAT, COL4A4, MAP1B, ITGA2, CDK5, LAMA2, ADRB2, YWHAG, YWHAH, PSEN1, PSEN2, NPTN, CHRNB2, HTR2C, DBN1, CACNA1A, UBA52, NGF, F2R	2357	153	13528	1.76311	0.314509	0.00588293	0.149183
GOTERM_BP_FAT	GO:0051098~regulation of binding	47	1.49349	7.87989e-05	NOG, MTDH, TNF, CALD1, TLR2, CYTL1, NFKBIA, TLR4, FKBP1A, DPH3, BAK1, CDKN2A, SMARCB1, SMARCD3, GTF2A2, TICAM1, PYCARD, BCL3, NRG1, RHEBL1, IRAK2, ICAM1, IRAK1, IL6, SP100, PCBD1, CEBPG, SMAD3, ITGA2, ATR, FOXP3, NR0B1, PRKCD, FLNA, DDIT3, PTHLH, CARD11, PRKCQ, ADRB2, AIDA, PSEN1, BAX, EDF1, JAK2, COMMD7, ADD2, CALM1	2357	153	13528	1.76311	0.314509	0.00588293	0.149183
GOTERM_BP_FAT	GO:0006935~chemotaxis	47	1.49349	0.000250498	CXCL1, C3AR1, EDN3, HRAS, CCL3, CCL2, CXCL5, PDGFB, PDGFA, CXCL2, S100A9, ITGB2, FPR2, CX3CL1, CCL5, CCL4, ITGAM, TGFB2, SBDS, TYMP, RAC2, CCL20, CXCR4, SAA1, KAL1, CCR10, ROBO3, FOSL1, FGF2, CCRL1, CYR61, PRKCA, PLP2, IL6, PLD1, MAP2K1, ITGA1, CCL4L1, IL6R, CCNL2, PLAUR, CXCL16, ECSCR, TSC2, CMTM7, PLAU, PTAFR	2357	160	13528	1.68598	0.698968	0.0152737	0.473515
GOTERM_BP_FAT	GO:0042330~taxis	47	1.49349	0.000250498	CXCL1, C3AR1, EDN3, HRAS, CCL3, CCL2, CXCL5, PDGFB, PDGFA, CXCL2, S100A9, ITGB2, FPR2, CX3CL1, CCL5, CCL4, ITGAM, TGFB2, SBDS, TYMP, RAC2, CCL20, CXCR4, SAA1, KAL1, CCR10, ROBO3, FOSL1, FGF2, CCRL1, CYR61, PRKCA, PLP2, IL6, PLD1, MAP2K1, ITGA1, CCL4L1, IL6R, CCNL2, PLAUR, CXCL16, ECSCR, TSC2, CMTM7, PLAU, PTAFR	2357	160	13528	1.68598	0.698968	0.0152737	0.473515
GOTERM_BP_FAT	GO:0006979~response to oxidative stress	47	1.49349	0.000459134	MICB, PXDN, GCLC, PTGS2, PML, TLR4, RRM2B, BCL2L1, CCL5, GCLM, PRDX1, GJA3, GLRX2, ANGPTL7, GSS, SLC11A2, HMOX2, GPX1, MSRA, ERCC6, TOR1A, SERPINE1, GPX3, VNN1, CYGB, NQO1, FOSL1, ETV5, ADAM9, PRKCA, PTPRK, MAP2K1, STK25, CRYAB, MMP14, TRPM2, DDIT3, DHRS2, G6PD, HIF1A, PSEN1, DUSP1, UCP2, TXNRD2, JAK2, PRNP, SRXN1	2357	164	13528	1.64486	0.889272	0.0231395	0.866277
GOTERM_BP_FAT	GO:0050767~regulation of neurogenesis	47	1.49349	0.000612941	RTN4, ZNF488, NOG, CDK5R1, LZTS1, TNFRSF12A, LRRC4C, CDH2, TIMP2, GLI2, CDH4, TTL, EPHB2, NRCAM, METRN, BDNF, MAPT, NUMB, NEFL, ARHGDIA, NEFM, LIMK1, PLXNB2, MAP1B, DLL3, NEUROG3, NUMBL, THY1, AMIGO1, VEGFC, ATF5, ASCL1, ISL2, RNF6, DLX1, YWHAG, NOTCH1, YWHAH, PSEN1, SEMA4F, NPTN, CHRNB2, ID4, DBN1, WNT7A, CACNA1A, NGF	2357	166	13528	1.62504	0.947034	0.0292418	1.15488
GOTERM_BP_FAT	GO:0009100~glycoprotein metabolic process	47	1.49349	0.0298644	GCNT4, GALNT2, GYPC, GAL3ST4, HS3ST4, NDST1, MAMDC2, CYTL1, FKBP1A, ST8SIA2, POMT2, POMGNT1, ST3GAL3, ST6GALNAC4, TRAK2, B3GNT4, HPSE, B3GNT7, B3GALNT1, CHST11, B3GALNT2, FBXO6, FUT3, CHST13, FUT1, COL11A1, TNIP1, PHLDA1, MGAT4B, ST6GAL1, LIPA, FBXO2, CHST3, PORCN, ST6GALNAC1, MGAT2, ADAMTS9, HIF1A, CHST7, SULF2, PSEN1, BACE1, CSGALNACT2, PSEN2, EXT1, EXT2, GALNT9	2357	202	13528	1.33543	1	0.383873	43.6966
GOTERM_BP_FAT	GO:0050865~regulation of cell activation	46	1.46171	0.00353913	LST1, IL27RA, PDGFB, PDGFA, STAT5A, IL18, STAT5B, TAC1, TLR4, IL15, TNFSF12, PNP, CD74, CASP3, CDKN2A, IL4R, TICAM1, CD2, VNN1, RARA, BCL6, INPP5D, FAS, THBS1, TRAF6, EBI3, LAG3, PAG1, IL6, PDPN, IL27, NDFIP1, CD40, FOXP3, PDCD1LG2, THY1, CARD11, INHBA, NCK2, PRKCQ, CDKN1A, IL20RB, CD274, GLMN, CHRNB2, JAK2	2357	175	13528	1.50867	1	0.0967303	6.49632
GOTERM_BP_FAT	GO:0051046~regulation of secretion	46	1.46171	0.0438814	SYT1, EDN3, RAB3A, RAB3B, TNF, PFKFB2, EDN1, NCS1, TAC1, PINK1, OXTR, TRIM16, DPH3, TRH, ADORA1, IL11, TGFB2, LIF, SAA1, PYCARD, SCG5, TRAF6, NRG1, FGF2, NMU, SCAMP5, ADAM9, PSMD9, PRKCA, IL6, RAB8B, CD40, PFKM, FOXP3, CDK5, INHBA, PRKCQ, VEGFC, SCIN, GHRL, GLMN, CHRNB2, JAK2, HTR2C, CACNA1A, NGF	2357	202	13528	1.30701	1	0.469702	57.2647
GOTERM_BP_FAT	GO:0051272~positive regulation of cell motion	45	1.42993	2.21274e-10	EDN3, DRD1, PDGFB, PDGFA, STAT5B, ONECUT2, F2RL1, EDN1, TAC1, TGFB2, S1PR1, TDGF1, BCL6, SCARB1, THBS1, FGF2, APC, ADAM9, COL18A1, ICAM1, IL6, PLD1, FLT1, MAP2K1, ACTN4, PDPN, SPHK1, SMAD3, ITGA2, CHST3, IL6R, KDR, SPAG9, VEGFC, CDH13, HIF1A, ETS1, RRAS2, F3, CXCL16, HBEGF, JAK2, HDAC9, HDAC7, F2R	2357	98	13528	2.63548	1.06034e-06	2.65086e-07	4.19213e-07
GOTERM_BP_FAT	GO:0030155~regulation of cell adhesion	45	1.42993	1.90871e-05	ARHGDIG, TNF, SRCIN1, CYTH1, STAT5A, IL18, SIPA1, STAT5B, ONECUT2, L1CAM, EDIL3, CX3CL1, FXYD5, TGFB2, CDKN2A, S1PR1, SAA1, TDGF1, TGM2, BCL6, COL8A1, FGF1, NRG1, THBS1, ARHGDIA, APC, CYR61, ADAM9, ARHGDIB, ICAM1, MAP2K1, CCDC80, SMAD3, ITGA2, NID1, MMP14, LAMA2, CDH13, LAMA4, RND1, CD36, ITGA6, FBLN2, TSC2, JAK2	2357	137	13528	1.88524	0.0874077	0.00182765	0.0361551
GOTERM_BP_FAT	GO:0001932~regulation of protein amino acid phosphorylation	45	1.42993	0.00483388	BMP10, CAV1, CCK, TNF, PDGFB, PDGFA, EDN1, PRKAG2, TLR4, ZEB2, ITGB2, FKBP1A, IL34, DAXX, IL11, LIF, PRKAR2B, BAK1, MAP3K5, PRKAR2A, ERCC6, CLCF1, TDGF1, RAPGEF3, FAM129A, FGF2, FGD4, PRKCA, IL6, CCDC88A, CCDC88C, HCLS1, PKN1, IL6R, PRKCE, PRKCD, VEGFC, CCND1, PSEN1, BAX, PSEN2, CD81, JAK2, TNK2, CBS	2357	173	13528	1.49293	1	0.12166	8.77144
GOTERM_BP_FAT	GO:0010740~positive regulation of protein kinase cascade	44	1.39816	0.00417843	TNF, SLC20A1, LITAF, LEPR, GJA1, TLR4, FKBP1A, IL11, TGFB2, LIF, TNFRSF1A, GPX1, MAP3K3, CLCF1, TICAM1, TGM2, RHOC, TRAF6, TRAF5, LTB, CFLAR, IL6, CARD9, HCLS1, LGALS1, NDFIP1, DUSP22, CD40, IL6R, ECM1, BIRC2, FLNA, CARD11, IKBKE, GRM4, ADRB2, TNFRSF10B, PLK2, ATP2C1, ZDHHC13, F3, JAK2, NEK6, F2R	2357	167	13528	1.5122	1	0.11133	7.62632
GOTERM_BP_FAT	GO:0051259~protein oligomerization	44	1.39816	0.00902115	CAV2, SYT1, CAV1, HRAS, ATL1, GRB2, ATL3, GJA1, CDH2, GCH1, TNFRSF1A, ALOX5AP, NPM2, GPX3, TGM2, TGM3, CDA, FAS, OLFM1, ANGPTL4, IRAK1, NACC2, KCND2, MAP2K1, CRYAB, PCBD1, CCDC88C, GABRA6, PFKP, PFKM, ITPR3, BIRC3, TRIM22, BIRC2, SEPT11, C10ORF2, JUP, SPAG9, VWF, CTH, BAX, TSC2, PRNP, PARVA	2357	174	13528	1.45137	1	0.186011	15.7756
GOTERM_BP_FAT	GO:0048729~tissue morphogenesis	44	1.39816	0.016261	BMP10, CRYGS, TNNC1, FKBP1A, ZEB2, TRIM15, GREM1, GLI2, TTN, TGFB2, FOXQ1, MACF1, CD44, TDGF1, MKKS, TGM3, TRAF6, COL11A1, RUNX3, TWIST1, ACTC1, VANGL2, GRSF1, SMAD3, PCDH8, SNAI1, SHANK3, VASP, GZF1, TNNT2, NOTCH2, VEGFC, NOTCH1, IFT172, CFL1, TSC2, FOXC2, TXNRD1, TGFB1I1, TBX18, EXT2, WNT7A, KLF4, ACVR1	2357	180	13528	1.40299	1	0.272447	26.6996
GOTERM_BP_FAT	GO:0040007~growth	44	1.39816	0.0213445	BMP10, FGFR1, PTGS2, PDGFB, FHL1, GDF5, NINJ1, BCL2L1, FOXO3, GLI2, TGFB2, GPX1, SBDS, NDRG4, CHST11, SERPINE1, SOX15, APBA2, ETNK2, DCLK1, INA, ACTA1, SLC3A2, CSRP2, VAT1, PLAUR, NOTCH2, INHBA, PRKCQ, NOTCH1, ERBB2IP, PSEN1, PSEN2, GDF11, FOXC2, BIN3, BMPR1B, EMP3, PLAU, CACNA1A, GAP43, EMP1, BMP6, BMP8A	2357	183	13528	1.37999	1	0.319107	33.5526
GOTERM_BP_FAT	GO:0031667~response to nutrient levels	44	1.39816	0.063539	ALPL, MICB, CAV1, CCK, CCL2, GNAI2, PTGS2, NUAK2, PDGFA, LEPR, GDAP1, ALDOB, TRIM16, ASNS, VARS, ASL, VDR, TNFRSF11B, ATG5, CDKN2B, CD44, MAP1LC3A, RARA, TIE1, HSPA5, MUC1, NES, SP100, STC2, CYP1A1, MAP1B, HRK, CSNK2B, ITGA2, CLIC1, DDIT3, CCND1, DUSP1, PSEN1, GHRL, IGFBP2, KLF4, EIF2AK4, VLDLR	2357	197	13528	1.28192	1	0.570723	71.169
GOTERM_BP_FAT	GO:0051969~regulation of transmission of nerve impulse	43	1.36638	0.000524644	EDN3, RAB3A, DRD1, HRAS, LZTS1, CCL2, TNF, GNAI2, PTGS2, GRIK2, EDN1, PINK1, TAC1, OXTR, GIPC1, PXK, CSPG5, CDH2, SYNGR1, ADORA1, CALB1, EPHB2, BDNF, SLC1A3, LTB, NMU, COL4A4, PLAT, MAP1B, ITGA2, CDK5, LAMA2, YWHAG, YWHAH, PSEN1, PSEN2, NPTN, CHRNB2, HTR2C, DBN1, CACNA1A, UBA52, NGF	2357	147	13528	1.6789	0.919117	0.0255921	0.989296
GOTERM_BP_FAT	GO:0051241~negative regulation of multicellular organismal process	43	1.36638	0.00509956	BMP10, NOG, DRD1, CAV1, TNF, GNAI2, PTGS2, PDGFB, GRIK2, PDGFA, LGMN, EDN1, TAC1, NFKB1, SOX9, ADORA1, FKBP1B, TNFRSF11B, FXN, ARG2, SERPINE1, RARA, BCL6, INPP5D, THBS1, PRKCA, IL6, NDFIP1, IL6R, FOXP3, ANXA2P1, ANXA4, ANXA2, PROC, INHBA, ADRB2, NOTCH1, TNNT1, IL20RB, PLN, GHRL, JAK2, PLAU, HDAC7	2357	164	13528	1.50487	1	0.125946	9.23175
GOTERM_BP_FAT	GO:0055074~calcium ion homeostasis	43	1.36638	0.0481683	C3AR1, DRD1, CCL3, CAV1, JPH2, CCL2, GRIK2, EDN1, HEXB, F2RL1, TAC1, OXTR, CD52, FKBP1A, CCL5, FKBP1B, VDR, BAK1, S1PR1, CXCR4, SAA1, CCR10, TGM2, PRKCA, TRPC1, OPRL1, FZD2, ITPR3, CSRP3, ITPR1, CCNL2, PRKCB, KDR, CD55, PSEN1, ATP2C1, PLN, BAX, PLCG2, GHRL, JAK2, CACNA1A, F2R	2357	188	13528	1.31276	1	0.491304	60.7524
GOTERM_BP_FAT	GO:0006875~cellular metal ion homeostasis	43	1.36638	0.0836742	C3AR1, DRD1, CCL3, CAV1, JPH2, CCL2, GRIK2, F2RL1, EDN1, HEXB, TAC1, OXTR, CD52, FKBP1A, CCL5, FKBP1B, VDR, BAK1, S1PR1, CXCR4, SAA1, CCR10, TGM2, NEDD4L, PRKCA, TRPC1, OPRL1, FZD2, ITPR3, CSRP3, ITPR1, CCNL2, PRKCB, CD55, PSEN1, ATP2C1, PLN, BAX, PLCG2, GHRL, JAK2, CACNA1A, F2R	2357	196	13528	1.25918	1	0.644393	80.9007
GOTERM_BP_FAT	GO:0006732~coenzyme metabolic process	42	1.3346	0.00234558	MOCOS, ME1, NAMPT, GCLC, ALDOB, PGD, ACOT1, GCLM, PNP, PIPOX, GCH1, GLRX2, AFMID, ACOT9, TPK1, GSS, MTHFD1, GPX1, MTHFD2, GSR, AGPAT6, TDO2, TP53I3, GPX3, VNN1, LIAS, SUCLA2, MOCS1, PDXK, CS, NADK, IDH3A, PANK4, HAGH, SDHB, COQ2, CTH, G6PD, TXNRD3, FPGS, FLAD1, MDH2	2357	153	13528	1.57555	0.999987	0.0727435	4.35152
GOTERM_BP_FAT	GO:0006575~cellular amino acid derivative metabolic process	42	1.3346	0.010689	CHKA, DRD1, GCLC, SRM, STAT5A, STAT5B, GCLM, GCH1, GLRX2, TGFB2, AFMID, GSS, GPX1, GSR, AGPAT6, TDO2, SLC1A3, CKMT2, GPX3, VNN1, PAFAH1B1, ETNK2, PCYT1A, SMOX, CETP, PLA2G15, PCYOX1L, CYP1A1, MAOA, PADI2, LRTOMT, LPCAT2, HAGH, CTH, CKMT1A, G6PD, PHGDH, TXNRD3, FABP3, FPGS, ADC, ALDH9A1	2357	166	13528	1.45216	1	0.208702	18.421
GOTERM_BP_FAT	GO:0006874~cellular calcium ion homeostasis	42	1.3346	0.0484607	C3AR1, DRD1, CCL3, CAV1, JPH2, CCL2, GRIK2, EDN1, HEXB, F2RL1, TAC1, OXTR, CD52, FKBP1A, CCL5, FKBP1B, VDR, BAK1, S1PR1, CXCR4, SAA1, CCR10, TGM2, PRKCA, TRPC1, OPRL1, FZD2, ITPR3, CSRP3, ITPR1, CCNL2, PRKCB, CD55, PSEN1, ATP2C1, PLN, BAX, PLCG2, GHRL, JAK2, CACNA1A, F2R	2357	183	13528	1.31726	1	0.492457	60.9802
GOTERM_BP_FAT	GO:0009617~response to bacterium	42	1.3346	0.0961272	MICA, TNF, CCL2, PTGS2, IL27RA, STAT5B, TLR2, NFKBIA, TAC1, TLR4, CCL5, GCH1, CFP, TNFRSF1A, GPX1, CCL20, HIST1H2BK, TAP2, TICAM1, BCL3, PARG, SCARB1, AKIRIN2, IRAK1, IL6, PLD1, HIST1H2BC, CARD9, CYP1A1, LY96, HCK, PRG2, IL6R, MECOM, S100A12, THBD, KCNJ8, PLCG2, PTAFR, VLDLR, NGF, F2R	2357	193	13528	1.24901	1	0.686087	85.2622
GOTERM_BP_FAT	GO:0040017~positive regulation of locomotion	41	1.30283	3.99946e-08	EDN3, DRD1, PDGFB, PDGFA, ONECUT2, F2RL1, EDN1, TAC1, TGFB2, S1PR1, TDGF1, SCARB1, THBS1, FGF2, APC, ADAM9, COL18A1, PRKCA, ICAM1, IL6, PLD1, FLT1, MAP2K1, PDPN, SPHK1, SMAD3, ITGA2, IL6R, KDR, SPAG9, VEGFC, CDH13, HIF1A, RRAS2, F3, CXCL16, HBEGF, JAK2, HDAC9, HDAC7, F2R	2357	98	13528	2.40122	0.000191636	1.19783e-05	7.57715e-05
GOTERM_BP_FAT	GO:0045664~regulation of neuron differentiation	41	1.30283	0.000222067	RTN4, NOG, CDK5R1, LZTS1, TNFRSF12A, CDH2, LRRC4C, TIMP2, GLI2, CDH4, TTL, EPHB2, NRCAM, METRN, BDNF, MAPT, NUMB, NEFL, NEFM, ARHGDIA, LIMK1, PLXNB2, MAP1B, NEUROG3, NUMBL, THY1, AMIGO1, ASCL1, ISL2, RNF6, YWHAG, NOTCH1, YWHAH, PSEN1, SEMA4F, CHRNB2, ID4, DBN1, WNT7A, CACNA1A, NGF	2357	133	13528	1.76932	0.655017	0.0137265	0.419878
GOTERM_BP_FAT	GO:0050804~regulation of synaptic transmission	41	1.30283	0.000370474	EDN3, RAB3A, DRD1, HRAS, LZTS1, CCL2, TNF, GNAI2, PTGS2, GRIK2, EDN1, PINK1, TAC1, OXTR, GIPC1, PXK, CSPG5, SYNGR1, ADORA1, CALB1, EPHB2, BDNF, SLC1A3, LTB, NMU, COL4A4, PLAT, MAP1B, CDK5, LAMA2, YWHAG, YWHAH, PSEN1, PSEN2, NPTN, CHRNB2, HTR2C, DBN1, CACNA1A, UBA52, NGF	2357	136	13528	1.73029	0.830625	0.019536	0.699551
GOTERM_BP_FAT	GO:0070482~response to oxygen levels	41	1.30283	0.000819645	CYB5R4, CAV1, CCL2, PDGFB, PDGFA, IL18, STAT5B, EDN1, PML, OXTR, BCL2L1, TRH, ASL, MMP2, TGFB2, SLC11A2, HMOX2, ECE1, CXCR4, THBS1, ANGPTL4, PLAT, FLT1, ACTN4, CYP1A1, PDPN, SMAD3, ITGA2, CAPN2, MMP14, BIRC2, ITPR1, HYOU1, PRKCQ, CDKN1A, HIF1A, PSEN2, ALDH2, CHRNB2, PLAU, VLDLR	2357	141	13528	1.66893	0.980344	0.035407	1.54149
GOTERM_BP_FAT	GO:0043434~response to peptide hormone stimulus	41	1.30283	0.00476224	CAV2, DRD1, GRB2, STAT5A, STAT5B, ALDOB, RHOQ, OXTR, TRIM16, RPE65, BCL2L1, CCL5, ASL, EIF4EBP1, GOT1, SHC1, PIK3R3, NEFL, SIK2, EIF2B3, PRKCA, PLD1, SOCS2, PTPN2, BAIAP2, MAP1B, PRKCI, CFTR, IL6R, NR0B1, PTPRN, PRKCQ, GRB10, GSK3A, FABP3, FOXC2, SORT1, JAK2, HDAC9, VLDLR, NGF	2357	154	13528	1.52805	1	0.12188	8.64693
GOTERM_BP_FAT	GO:0002694~regulation of leukocyte activation	41	1.30283	0.0173563	LST1, IL27RA, STAT5A, IL18, STAT5B, TAC1, IL15, TNFSF12, PNP, CD74, CASP3, CDKN2A, IL4R, TICAM1, CD2, VNN1, RARA, BCL6, INPP5D, FAS, THBS1, TRAF6, EBI3, PAG1, LAG3, IL6, IL27, NDFIP1, CD40, FOXP3, PDCD1LG2, THY1, CARD11, INHBA, NCK2, PRKCQ, CDKN1A, IL20RB, CD274, GLMN, CHRNB2	2357	166	13528	1.41759	1	0.284139	28.2305
GOTERM_BP_FAT	GO:0031401~positive regulation of protein modification process	41	1.30283	0.0914765	BMP10, FZR1, CAV1, CCK, TNF, PRKAG2, PML, TLR4, FKBP1A, NHLRC1, IL34, ADORA1, IL11, LIF, PSMF1, CLCF1, TDGF1, PSMD1, PSMD2, PSMD5, FAM129A, FGF2, PSMD9, PRKCA, IL6, HCLS1, NDFIP1, IL6R, FOXP3, PSMB9, VEGFC, PSMD14, CCND1, PSMD12, PSEN1, CD81, PSME3, JAK2, SMURF1, TNK2, UBA52	2357	187	13528	1.25839	1	0.66882	83.7573
GOTERM_BP_FAT	GO:0030335~positive regulation of cell migration	40	1.27105	5.44904e-09	EDN3, DRD1, PDGFB, PDGFA, ONECUT2, F2RL1, EDN1, TAC1, TGFB2, S1PR1, TDGF1, SCARB1, THBS1, FGF2, ADAM9, APC, COL18A1, ICAM1, IL6, PLD1, FLT1, MAP2K1, PDPN, SPHK1, SMAD3, ITGA2, IL6R, KDR, SPAG9, VEGFC, CDH13, HIF1A, RRAS2, F3, CXCL16, HBEGF, JAK2, HDAC9, HDAC7, F2R	2357	89	13528	2.57955	2.61115e-05	2.90131e-06	1.03235e-05
GOTERM_BP_FAT	GO:0051249~regulation of lymphocyte activation	40	1.27105	0.00404712	LST1, IL27RA, STAT5A, IL18, STAT5B, TAC1, IL15, TNFSF12, PNP, CD74, CASP3, CDKN2A, IL4R, TICAM1, CD2, VNN1, RARA, BCL6, INPP5D, FAS, TRAF6, EBI3, PAG1, LAG3, IL6, IL27, NDFIP1, CD40, FOXP3, PDCD1LG2, THY1, CARD11, INHBA, NCK2, PRKCQ, CDKN1A, IL20RB, CD274, GLMN, CHRNB2	2357	148	13528	1.55122	1	0.108624	7.39528
GOTERM_BP_FAT	GO:0043405~regulation of MAP kinase activity	39	1.23928	0.0029788	EDN3, CAV1, TNF, PDGFB, EDN1, TRIB3, ZEB2, DAXX, CD74, SPRY4, MAP3K5, ERCC6, CXCR4, TDGF1, TGFA, SHC1, SPRED1, THBS1, FGF2, FGD4, GPS1, PRKCA, MAP2K1, MADD, LRRN3, ITGA1, PKN1, DUSP22, SPAG9, GRM4, PSEN1, RGS3, EPGN, TSC2, CD81, GHRL, DUSP8, DUSP6, CBS	2357	141	13528	1.58752	0.999999	0.0865067	5.49514
GOTERM_BP_FAT	GO:0007346~regulation of mitotic cell cycle	38	1.2075	0.0184414	CAV2, MAD1L1, EDN3, TNF, STAT5A, HUS1, EDN1, STAT5B, PML, ASNS, SBDS, CDKN2A, CDKN2B, PCBP4, NPM2, CDC123, TGFA, BCL6, SIK1, LTB, MYC, APC, CYP1A1, SPHK1, SMAD3, HERC2, SIRT2, PRKCQ, TRIM35, CCND1, EPGN, BTG3, MYO16, MDM2, DGKZ, RBM38, APBB2, NEK6	2357	152	13528	1.43487	1	0.29229	29.7171
GOTERM_BP_FAT	GO:0010876~lipid localization	38	1.2075	0.0296594	CHKA, SLC27A1, CAV1, MSR1, TNF, GM2A, GULP1, STAT5A, PITPNA, STAT5B, HEXB, ABCA1, SLCO2A1, GOT2, STARD3, SLC25A20, STX12, PITPNC1, CETP, SCARB1, GLTPD1, ATP8B3, B4GALNT1, SOAT1, OSBPL5, OSBPL3, OSBPL8, OSBPL6, CFTR, CEL, CD36, LRP10, FABP3, OSBPL10, CROT, ATP8A1, VLDLR, SLC27A4	2357	157	13528	1.38918	1	0.382783	43.4707
GOTERM_BP_FAT	GO:0043623~cellular protein complex assembly	38	1.2075	0.0455599	NDUFAF4, CAV2, COX11, CAV1, TUBB2B, WASF3, TUBB2A, GRIK2, DIAPH1, PREX1, ALDOB, FKBP1A, TTN, NDUFS7, TUBB6, TUBE1, HSPA4, TUBG1, NRG1, TUBA1A, TNPO1, NEFL, KPNB1, SCO2, TUBA1C, TUBB3, HIP1, SMAD3, BCS1L, IPO9, CDK5, FLNA, NCK2, CYBA, ADRM1, ADRB2, TUBA4A, CACNA1A	2357	162	13528	1.3463	1	0.480707	58.6639
GOTERM_BP_FAT	GO:0031344~regulation of cell projection organization	37	1.17572	2.46712e-07	RTN4, LZTS1, TNFRSF12A, RHOQ, CDH2, LRRC4C, CDH4, TTL, EPHB2, NRCAM, METRN, CDC42EP2, MAPT, NUMB, CDC42EP4, NEFL, NEFM, ARHGDIA, CDC42EP5, APC, LIMK1, PLXNB2, MAP1B, ITGA2, NUMBL, THY1, AMIGO1, PRKCQ, RNF6, YWHAH, PSEN1, SEMA4F, CHRNB2, DBN1, WNT7A, CACNA1A, NGF	2357	89	13528	2.38608	0.00118155	4.37859e-05	0.000467407
GOTERM_BP_FAT	GO:0006790~sulfur metabolic process	37	1.17572	0.000188056	GAL3ST4, GCLC, NDST1, MAMDC2, HS3ST4, STAT5A, STAT5B, CYTL1, GCLM, GLRX2, TPK1, GSS, MTHFD1, GPX1, GSR, MSRA, GPX3, CHST11, CHST13, LIAS, PAPSS1, PAPSS2, CHST2, CHST3, HAGH, CTH, G6PD, CHST7, SULF2, CHST6, CSGALNACT2, PHGDH, TXNRD3, EXT1, EXT2, CACNA1A, CBS	2357	115	13528	1.84662	0.593938	0.0121052	0.355681
GOTERM_BP_FAT	GO:0030900~forebrain development	37	1.17572	0.0294941	NOG, DRD1, CEP120, NDST1, SLC6A4, OXTR, ZEB2, GLI2, APLP1, NDE1, HTRA2, LHX1, NUMB, MKKS, POU3F3, LHX6, PAFAH1B1, LHX8, DCLK1, RFX4, NR0B1, MECOM, CDK5, TACC2, NUMBL, ASCL1, DLX1, NOTCH1, PSEN1, FYN, BAX, PSEN2, LRP8, CHRNB2, ID4, TBX19, NFIB	2357	152	13528	1.39711	1	0.383093	43.2881
GOTERM_BP_FAT	GO:0032870~cellular response to hormone stimulus	36	1.14395	0.0063748	DRD1, ADCY2, GRB2, STAT5A, STAT5B, RHOQ, GNG11, RPE65, CUZD1, GNG12, TRH, PRKAR2B, EIF4EBP1, PRKAR2A, GOT1, SHC1, PRKACB, PIK3R3, SIK2, SOCS2, PTPN2, BAIAP2, PRKCI, ADIPOR1, ITGA2, GRB10, ADCY9, DUSP1, GSK3A, ALDH2, GHRL, FOXC2, JAK2, IGFBP2, HDAC9, VLDLR	2357	133	13528	1.55355	1	0.145431	11.4108
GOTERM_BP_FAT	GO:0001666~response to hypoxia	36	1.14395	0.00721752	CAV1, CCL2, PDGFB, PDGFA, IL18, STAT5B, EDN1, PML, BCL2L1, TRH, ASL, MMP2, TGFB2, SLC11A2, HMOX2, ECE1, CXCR4, THBS1, ANGPTL4, PLAT, FLT1, ACTN4, CYP1A1, SMAD3, ITGA2, CAPN2, MMP14, BIRC2, ITPR1, HYOU1, PRKCQ, HIF1A, PSEN2, CHRNB2, PLAU, VLDLR	2357	134	13528	1.54196	1	0.157173	12.8235
GOTERM_BP_FAT	GO:0051051~negative regulation of transport	36	1.14395	0.00815109	EDN3, TNF, GNAI2, PTGS2, NFKBIE, NFKBIB, EDN1, NFKBIA, NFKB1, DPH3, PXK, TRH, ADORA1, IL11, LIF, PEA15, ITGAV, NEDD4L, THBS1, NRG1, LTB, PSMD9, SCAMP5, PRKCA, CRYAB, NDFIP1, FOXP3, CDK5, FLNA, INHBA, GRB10, ADRB2, UACA, GSK3A, GHRL, CALM1	2357	135	13528	1.53053	1	0.17413	14.3635
GOTERM_BP_FAT	GO:0032880~regulation of protein localization	36	1.14395	0.01157	ARHGDIG, TNF, CEP120, NFKBIE, NFKBIB, NFKBIA, RHOQ, TRIM16, DPH3, CDH2, PRDX1, TGFB2, SAA1, PYCARD, BCL3, TRAF6, LTB, ARHGDIA, ADAM9, APC, SCAMP5, IL6, NDFIP1, PRKCI, SMAD3, CD40, FOXP3, CDK5, FLNA, RSL1D1, PRKCQ, VEGFC, UACA, GSK3B, GLMN, JAK2	2357	138	13528	1.49726	1	0.219525	19.7864
GOTERM_BP_FAT	GO:0007005~mitochondrion organization	36	1.14395	0.01157	NDUFAF4, BID, GRPEL2, RAB3A, CAV2, TSPO, GRPEL1, CCK, TIMM50, RRM2B, BCL2L1, PMAIP1, NDUFS7, BAK1, GPX1, GFM2, CASP3, TYMP, CDKN2A, HTRA2, FXN, GFM1, HSPA4, MYC, DNM1L, AIFM2, SMAD3, TOMM40, BCS1L, TIMM44, C10ORF2, PPIF, POLRMT, LETM1, BBC3, BAX	2357	138	13528	1.49726	1	0.219525	19.7864
GOTERM_BP_FAT	GO:0044087~regulation of cellular component biogenesis	36	1.14395	0.0178657	CAV2, CAV1, CCK, EDN1, RHOQ, TAC1, OXTR, EIF4EBP1, CDC42EP2, S1PR1, MAPT, CDC42EP4, THBS1, CDC42EP5, SYNPO, APC, COL4A4, PRKCA, MAP1B, SMAD3, MMP14, AHR, NCK2, PRKCQ, GSK3B, ARPC5L, CAPG, TSC2, SCIN, GHRL, TMSB4X, CHRNB2, WNT7A, UBA52, ADD2, SPTAN1	2357	142	13528	1.45508	1	0.288303	28.932
GOTERM_BP_FAT	GO:0010038~response to metal ion	35	1.11217	0.00692468	SYT1, CAV1, IMPA1, PTGS2, TNNC1, ALDOB, BCL2L1, TTN, KCNMB2, SLC11A2, GSS, GPX1, TNFRSF11B, AHRR, FXN, CPOX, NEDD4L, THBS1, ADAM9, ACTB, TRPC1, S100A16, CYP1A1, ITPR3, SLC25A12, TNNT2, MNAT1, CCND1, DUSP1, PLCG2, CYBRD1, TXNRD2, IGFBP2, PRNP, CALM1	2357	129	13528	1.55723	1	0.154079	12.335
GOTERM_BP_FAT	GO:0051493~regulation of cytoskeleton organization	35	1.11217	0.0157406	CAV2, DYNC1LI1, CAV1, PDGFA, EDN1, RHOQ, TAC1, CDC42EP2, SBDS, S1PR1, MACF1, MAPT, CLASP2, CDC42EP5, SYNPO, APC, ARHGEF2, CCDC88A, STMN3, MAP1A, MAP1B, SMAD3, NEXN, NCK2, PRKCQ, TRIM54, ARPC5L, CFL1, TSC2, CAPG, SCIN, MAP4, TMSB4X, ADD2, SPTAN1	2357	136	13528	1.47708	1	0.26866	25.9615
GOTERM_BP_FAT	GO:0050778~positive regulation of immune response	35	1.11217	0.0383513	PVR, C3AR1, MICB, MICA, IL27RA, MASP1, C3, STAT5A, STAT5B, TLR2, NFKBIA, TLR4, IL15, C1S, TLR7, TGFB2, CFP, TAP2, TICAM1, TRAF6, LAG3, POLR3G, IRAK2, IRAK1, CR1, CARD9, C4BPB, THY1, CD55, PSEN1, FYN, PLCG2, PSEN2, IKBKG, CD79A	2357	145	13528	1.3854	1	0.441207	52.3307
GOTERM_BP_FAT	GO:0046942~carboxylic acid transport	35	1.11217	0.045701	SLC38A2, NFKBIE, SLC38A6, SLC7A5, SLC7A7, SLCO2A1, GOT2, SLC1A4, SLC25A20, SLC1A3, SLC22A6, SLC25A26, OCA2, PDPN, SLC6A12, SLC3A2, SLC6A15, SLC7A10, SLC7A14, SLC7A11, SLC25A12, SLC16A3, SLC6A9, CD36, SLC6A7, SLC7A3, SLC16A7, PSEN1, SLC6A8, SLC7A1, ABCC3, FABP3, CACNA1A, CROT, SLC27A4	2357	147	13528	1.36655	1	0.47782	58.7795
GOTERM_BP_FAT	GO:0015849~organic acid transport	35	1.11217	0.0497457	SLC38A2, NFKBIE, SLC38A6, SLC7A5, SLC7A7, SLCO2A1, GOT2, SLC1A4, SLC25A20, SLC1A3, SLC22A6, SLC25A26, OCA2, PDPN, SLC6A12, SLC3A2, SLC6A15, SLC7A10, SLC7A14, SLC7A11, SLC25A12, SLC16A3, SLC6A9, CD36, SLC6A7, SLC7A3, SLC16A7, PSEN1, SLC6A8, SLC7A1, ABCC3, FABP3, CACNA1A, CROT, SLC27A4	2357	148	13528	1.35731	1	0.498785	61.9666
GOTERM_BP_FAT	GO:0006936~muscle contraction	35	1.11217	0.0739721	MYL7, EDN3, DRD1, MYL4, TNNC1, CALD1, GNA11, EDN1, GJA1, OXTR, FKBP1A, TTN, FKBP1B, GJC1, ACTG2, DYSF, CKMT2, ARG2, SNTB1, HCN4, MYOF, DTNA, ACTC1, ACTA1, CRYAB, ACTA2, SSPN, TNNT2, TNNT1, SLC6A8, PSEN2, FLII, CHRNB2, SCN4A, SNTA1	2357	153	13528	1.31296	1	0.611984	76.6827
GOTERM_BP_FAT	GO:0007018~microtubule-based movement	34	1.08039	0.00132276	DNAH9, TUBB2B, TUBB2A, UCHL1, KLC2, DNAH5, NDE1, MACF1, KIF6, KLC1, STARD9, TUBB6, TUBE1, PAFAH1B1, DYNC1H1, TUBA1A, KIF21B, NEFL, TUBA1C, NEFM, TUBB3, MAP2K1, KIF5A, KIF5C, KIF3C, BICD2, KIF1C, KIF1A, KIF1B, MAP1S, RHOT1, TUBA4A, KIF19, ACTR10	2357	113	13528	1.72693	0.998241	0.049866	2.47651
GOTERM_BP_FAT	GO:0032147~activation of protein kinase activity	34	1.08039	0.00155624	PARD3, CCK, ADCY2, GNAI2, EDN1, ADORA1, TGFB2, DGKA, PRKAR2B, PRKAR2A, ERCC6, DGKE, PRKACB, PPAP2A, NRG1, TRAF6, FGF2, ADAM9, IRAK1, FLT1, CCDC88A, SPHK1, CARD10, TNFRSF10A, ADRB2, TNFRSF10B, ADCY9, PSEN1, IKBKG, DGKZ, JAK2, GADD45B, GAP43, F2R	2357	114	13528	1.71178	0.999426	0.0541736	2.90755
GOTERM_BP_FAT	GO:0050878~regulation of body fluid levels	33	1.04862	0.064042	F2RL2, EDN1, F2RL1, IL11, ANXA8, FLI1, HMCN1, PROCR, SAA1, GP1BB, SERPINE1, PAPSS2, RAB27A, PLAT, TRPC1, IL6, EFEMP2, ITGA2, C4BPB, CD40, ANXA2P1, PLAUR, ANXA2, PROC, CEL, VWF, THBD, CD36, CD59, FBLN5, F3, NPPB, PLAU, F2R	2357	141	13528	1.34329	1	0.570766	71.461
GOTERM_BP_FAT	GO:0006869~lipid transport	33	1.04862	0.0872856	CHKA, SLC27A1, CAV1, MSR1, GM2A, GULP1, PITPNA, ABCA1, SLCO2A1, GOT2, STARD3, SLC25A20, STX12, PITPNC1, SCARB1, CETP, GLTPD1, ATP8B3, SOAT1, OSBPL5, OSBPL3, OSBPL8, OSBPL6, CFTR, CEL, CD36, LRP10, FABP3, OSBPL10, CROT, ATP8A1, VLDLR, SLC27A4	2357	145	13528	1.30623	1	0.656124	82.2774
GOTERM_BP_FAT	GO:0010769~regulation of cell morphogenesis involved in differentiation	32	1.01684	1.86999e-06	RTN4, LZTS1, TNFRSF12A, CDH2, LRRC4C, CDH4, TTL, EPHB2, TGFB2, NRCAM, METRN, MAPT, NUMB, NEFL, NEFM, ARHGDIA, LIMK1, PLXNB2, MAP1B, SMAD3, NUMBL, THY1, AMIGO1, RNF6, YWHAH, PSEN1, SEMA4F, CHRNB2, TGFB1I1, WNT7A, CACNA1A, NGF	2357	77	13528	2.38525	0.00892095	0.000229742	0.00354271
GOTERM_BP_FAT	GO:0031589~cell-substrate adhesion	32	1.01684	0.000416563	LIMS1, TNFRSF12A, PPFIA1, ITGA11, ITGA10, ITGB2, CUZD1, ITGB1, ITGBL1, CD44, CTGF, ITGB7, ITGAV, TEK, THBS3, ADAM9, PTPRK, COL13A1, ITGA1, ACTN1, ITGA2, NID1, ITGA3, CDK5, THY1, MUC4, VWF, ITGA6, FBLN5, ITGA7, ANTXR1, ADAM15	2357	98	13528	1.87412	0.864202	0.0214682	0.786255
GOTERM_BP_FAT	GO:0043122~regulation of I-kappaB kinase/NF-kappaB cascade	32	1.01684	0.00209273	TNF, SLC20A1, LITAF, GJA1, TLR4, FKBP1A, TNFRSF1A, MAP3K3, SQSTM1, TICAM1, TGM2, RHOC, TRAF6, TRAF5, LTB, CFLAR, CARD9, LGALS1, NDFIP1, CD40, BIRC2, ECM1, FLNA, CARD11, IKBKE, TNFRSF10B, PLK2, ATP2C1, ZDHHC13, TNFAIP3, NEK6, F2R	2357	107	13528	1.71649	0.999956	0.0687221	3.89119
GOTERM_BP_FAT	GO:0051047~positive regulation of secretion	32	1.01684	0.00287014	EDN3, TNF, PFKFB2, EDN1, NCS1, PINK1, TAC1, OXTR, TRIM16, TRH, ADORA1, TGFB2, SAA1, PYCARD, NMU, ADAM9, PSMD9, SCAMP5, PRKCA, IL6, RAB8B, PFKM, CDK5, INHBA, PRKCQ, VEGFC, SCIN, GHRL, GLMN, CHRNB2, JAK2, HTR2C	2357	109	13528	1.68499	0.999999	0.0845062	5.29982
GOTERM_BP_FAT	GO:0045926~negative regulation of growth	32	1.01684	0.00334346	RTN4, BMP10, CCDC85B, LGMN, SIPA1, PML, GREM1, TGFB2, ACVR1B, CDKN2A, FXN, NDRG3, CDA, BCL6, FGF2, SERTAD2, ENO1, CGRRF1, CRYAB, SMAD3, ADIPOR1, ESR2, INHBA, PHF17, CDKN1A, ADRB2, RNF6, CTH, SEMA4F, BBC3, NPPB, APBB2	2357	110	13528	1.66967	1	0.0932222	6.14784
GOTERM_BP_FAT	GO:0008624~induction of apoptosis by extracellular signals	32	1.01684	0.00449105	BID, TNF, PREX1, APH1B, AKAP13, ADORA1, DAXX, ARHGAP4, VDR, MAP3K5, CASP3, AHRR, SQSTM1, TICAM1, FAS, TRAF6, FGD4, PRKCA, CFLAR, ARHGEF2, ABR, TRIO, ARHGEF9, TNFRSF10A, TNFRSF10B, PSEN1, BAX, PSEN2, RIPK3, SORT1, UBA52, NGF	2357	112	13528	1.63986	1	0.11786	8.17417
GOTERM_BP_FAT	GO:0042692~muscle cell differentiation	32	1.01684	0.0145219	BMP10, CAV2, HRAS, TTN, ITGB1, GPX1, ATG5, SPEG, SMARCD3, DNER, TDGF1, SOX15, NRG1, ACTC1, ACTA1, LGALS1, RCAN1, MBNL1, MYH9, CSRP2, CAPN2, TNNT2, SYNE1, MAPK12, GLMN, SORT1, ADAM12, TBX18, ACVR1, F2R, TMOD1, SNTA1	2357	121	13528	1.51788	1	0.255122	24.2052
GOTERM_BP_FAT	GO:0051101~regulation of DNA binding	31	0.985065	0.0248275	TNF, MTDH, CYTL1, TLR2, NFKBIA, TLR4, CDKN2A, SMARCB1, GTF2A2, TICAM1, PYCARD, BCL3, RHEBL1, IRAK2, ICAM1, IRAK1, IL6, SP100, CEBPG, ITGA2, NR0B1, FOXP3, DDIT3, FLNA, PTHLH, CARD11, PRKCQ, EDF1, JAK2, COMMD7, CALM1	2357	121	13528	1.47045	1	0.350668	37.8927
GOTERM_BP_FAT	GO:0042110~T cell activation	31	0.985065	0.0411671	MICB, MICA, CD8A, STAT5A, STAT5B, RAG1, FKBP1A, IL15, FKBP1B, ITGAM, CD74, IL23A, CXCR4, CD2, BCL3, FAS, APC, RAB27A, ICAM1, CD3D, RELB, SMAD3, MYH9, FOXP3, IFNAR1, CARD11, NCK2, PSEN1, FYN, BAX, PSEN2	2357	126	13528	1.4121	1	0.455891	54.9068
GOTERM_BP_FAT	GO:0002521~leukocyte differentiation	31	0.985065	0.0644349	TNF, LRRC8A, CD8A, STAT5A, STAT5B, RAG1, IL15, ITGB1, CD74, IL11, BAK1, CLCF1, BCL3, BCL6, FAS, TRAF6, APC, KLF6, CD3D, CEBPG, RELB, OSTM1, MYH9, CARD11, DHRS2, PSEN1, BAX, PLCG2, PSEN2, CD79A, HDAC9	2357	131	13528	1.3582	1	0.572095	71.6871
GOTERM_BP_FAT	GO:0032446~protein modification by small protein conjugation	31	0.985065	0.0700245	UBE3C, SUMO3, FBXO25, LEO1, FBXO3, NEDD4L, TRAF6, RNF14, VCPIP1, RNF144B, CBL, UBE2F, HERC2, UBE2H, UBE2L3, TSPAN17, CTR9, RNF8, RNF7, HUWE1, GSPT1, UBE2M, FBXL5, DDB2, MDM2, SMURF1, PAF1, FBXO10, UBA52, RNF40, RNF41	2357	132	13528	1.34791	1	0.598715	74.7257
GOTERM_BP_FAT	GO:0010975~regulation of neuron projection development	30	0.953289	1.99823e-06	RTN4, LZTS1, TNFRSF12A, CDH2, LRRC4C, CDH4, TTL, EPHB2, NRCAM, METRN, MAPT, NUMB, NEFL, NEFM, ARHGDIA, LIMK1, PLXNB2, MAP1B, NUMBL, THY1, AMIGO1, RNF6, YWHAH, PSEN1, SEMA4F, CHRNB2, DBN1, WNT7A, CACNA1A, NGF	2357	70	13528	2.45979	0.00952983	0.00023936	0.00378567
GOTERM_BP_FAT	GO:0043123~positive regulation of I-kappaB kinase/NF-kappaB cascade	30	0.953289	0.00169975	TNF, LITAF, SLC20A1, GJA1, TLR4, FKBP1A, TNFRSF1A, MAP3K3, TICAM1, TGM2, RHOC, TRAF6, TRAF5, LTB, CFLAR, CARD9, LGALS1, NDFIP1, CD40, BIRC2, ECM1, FLNA, CARD11, IKBKE, TNFRSF10B, PLK2, ATP2C1, ZDHHC13, NEK6, F2R	2357	97	13528	1.7751	0.999712	0.0569616	3.1716
GOTERM_BP_FAT	GO:0007265~Ras protein signal transduction	30	0.953289	0.00605477	RHOJ, ARHGDIG, HRAS, GRB2, MRAS, MAPKAPK3, ABCA1, ARHGAP4, RASGRP3, RALB, RRAS, RHOB, SHC1, CDC42EP4, FGF2, ARHGDIA, CDC42EP5, ARHGDIB, RSU1, PLD1, MAP2K1, LIMK1, MAPK11, CDH13, DOK1, MAPK12, MAPK13, RRAS2, CFL1, NGF	2357	105	13528	1.63986	1	0.140648	10.8687
GOTERM_BP_FAT	GO:0007565~female pregnancy	30	0.953289	0.0119268	PTGS2, STAT5A, LEPR, STAT5B, OXTR, PSG11, TAC3, LIF, VDR, PAPPA, TEAD4, FOSL1, MUC1, FLT1, KLF9, BYSL, PSG2, PSG1, COL16A1, PTHLH, PSG9, THBD, PSG8, PSG6, PSG5, CLIC5, GRN, PSG4, GHRL, IGFBP2, PLAU	2357	110	13528	1.56532	1	0.222894	20.3331
GOTERM_BP_FAT	GO:0050867~positive regulation of cell activation	30	0.953289	0.0135286	STAT5A, IL18, STAT5B, TAC1, TLR4, TNFSF12, IL15, PNP, CD74, IL4R, TICAM1, CD2, VNN1, RARA, BCL6, INPP5D, THBS1, TRAF6, EBI3, IL6, PDPN, CD40, PDCD1LG2, THY1, CARD11, NCK2, PRKCQ, CDKN1A, JAK2, CHRNB2	2357	111	13528	1.55122	1	0.242515	22.7447
GOTERM_BP_FAT	GO:0007611~learning or memory	30	0.953289	0.0135286	HRAS, DRD1, PTGS2, GM2A, TAC1, OXTR, CALB1, EPHB2, PRKAR2B, SBDS, BDNF, GRPR, PAFAH1B1, LHX8, FOSL1, FZD9, PRKCA, ESR2, CDK5, RIC8A, ATXN1, GRM4, PSEN1, FYN, ITGA5, PSEN2, TMOD2, CHRNB2, VLDLR, NGF	2357	111	13528	1.55122	1	0.242515	22.7447
GOTERM_BP_FAT	GO:0070201~regulation of establishment of protein localization	30	0.953289	0.0408301	TNF, NFKBIE, NFKBIB, NFKBIA, RHOQ, TRIM16, DPH3, PRDX1, TGFB2, SAA1, PYCARD, BCL3, TRAF6, LTB, ADAM9, SCAMP5, IL6, NDFIP1, PRKCI, SMAD3, CD40, FOXP3, CDK5, FLNA, VEGFC, PRKCQ, UACA, GSK3B, GLMN, JAK2	2357	121	13528	1.42302	1	0.454115	54.6056
GOTERM_BP_FAT	GO:0060537~muscle tissue development	30	0.953289	0.0591622	ZFAND5, BMP10, CAV2, CAV1, TNNC1, TIPARP, FKBP1A, TTN, ITGB1, GJC1, TGFB2, ATG5, DNER, TDGF1, NRG1, COL11A1, FOXL2, ACTC1, ACTA1, RCAN1, MBNL1, SIX4, CSRP3, CDK5, TNNT2, PLN, SVIL, FOXC2, F2R, SNTA1	2357	125	13528	1.37748	1	0.549	68.5062
GOTERM_BP_FAT	GO:0045792~negative regulation of cell size	29	0.921513	0.0048544	RTN4, BMP10, CCDC85B, SIPA1, PML, GREM1, TGFB2, ACVR1B, CDKN2A, NDRG3, CDA, BCL6, FGF2, SERTAD2, ENO1, CGRRF1, CRYAB, SMAD3, ADIPOR1, ESR2, INHBA, PHF17, CDKN1A, RNF6, CTH, SEMA4F, TSC2, NPPB, APBB2	2357	99	13528	1.68127	1	0.12088	8.80706
GOTERM_BP_FAT	GO:0050863~regulation of T cell activation	29	0.921513	0.0446083	STAT5A, IL18, STAT5B, IL15, PNP, CD74, CASP3, CDKN2A, IL4R, CD2, VNN1, RARA, BCL6, TRAF6, PAG1, LAG3, EBI3, IL6, IL27, NDFIP1, FOXP3, PDCD1LG2, THY1, CARD11, PRKCQ, NCK2, IL20RB, CD274, GLMN	2357	117	13528	1.42261	1	0.474376	57.8761
GOTERM_BP_FAT	GO:0007160~cell-matrix adhesion	28	0.889736	0.001908	LIMS1, PPFIA1, ITGA11, ITGA10, ITGB2, ITGB1, ITGBL1, CD44, CTGF, ITGB7, ITGAV, TEK, THBS3, ADAM9, PTPRK, COL13A1, ITGA1, ACTN1, ITGA2, ITGA3, NID1, CDK5, THY1, MUC4, ITGA6, FBLN5, ITGA7, ADAM15	2357	89	13528	1.80569	0.999894	0.0632795	3.55356
GOTERM_BP_FAT	GO:0043523~regulation of neuron apoptosis	28	0.889736	0.0022818	HRAS, CDK5R1, TNF, GCLC, GRIK2, BCL2L1, NR3C1, GCLM, TGFB2, GPX1, BDNF, GRID2, NQO1, NEFL, LTB, ADAM9, ITGA1, HRK, ESR2, CDK5, GRM4, DLX1, PSEN1, BAX, JAK2, CACNA1A, NGF, F2R	2357	90	13528	1.78562	0.999982	0.0717634	4.2356
GOTERM_BP_FAT	GO:0001819~positive regulation of cytokine production	28	0.889736	0.0022818	TNF, IL27RA, IL18, TLR2, TRIM16, TLR4, TLR7, SAA1, TICAM1, PYCARD, BCL3, RARA, THBS1, TRAF6, AKIRIN2, POLR3G, IL6, CARD9, SMAD3, POLR3A, IL6R, CD40, IFNAR1, DDX58, CARD11, HIF1A, IL20RB, JAK2	2357	90	13528	1.78562	0.999982	0.0717634	4.2356
GOTERM_BP_FAT	GO:0030308~negative regulation of cell growth	28	0.889736	0.00321929	RTN4, BMP10, CCDC85B, SIPA1, PML, GREM1, TGFB2, ACVR1B, CDKN2A, NDRG3, CDA, BCL6, FGF2, ENO1, SERTAD2, CGRRF1, CRYAB, SMAD3, ADIPOR1, ESR2, INHBA, PHF17, CDKN1A, RNF6, CTH, SEMA4F, NPPB, APBB2	2357	92	13528	1.7468	1	0.0909736	5.92608
GOTERM_BP_FAT	GO:0051188~cofactor biosynthetic process	28	0.889736	0.00706888	ME1, MOCOS, NAMPT, TSPO, GCLC, GCLM, PNP, GCH1, TPK1, MTHFD1, GSS, MTHFD2, FXN, CPOX, LIAS, SUCLA2, MOCS1, FECH, PDXK, HAGH, PANK4, NFU1, COQ2, SLC25A38, NFE2L1, FPGS, UROD, FLAD1	2357	97	13528	1.65676	1	0.15489	12.5759
GOTERM_BP_FAT	GO:0007050~cell cycle arrest	28	0.889736	0.0160391	PML, SESN2, MLF1, TGFB2, CDKN2A, MACF1, CDKN2B, PCBP4, CDC123, THBS1, MYC, APC, CGRRF1, AK1, SMAD3, VASH1, DDIT3, PPM1G, INHBA, NOTCH2, CDKN1A, PA2G4, MAPK12, CUL4A, IRF6, GAS2L1, APBB2, GADD45A	2357	103	13528	1.56025	1	0.270189	26.3858
GOTERM_BP_FAT	GO:0007599~hemostasis	28	0.889736	0.0289954	F2RL2, F2RL1, IL11, ANXA8, HMCN1, FLI1, PROCR, GP1BB, SAA1, SERPINE1, PAPSS2, RAB27A, PLAT, IL6, EFEMP2, ITGA2, C4BPB, CD40, PLAUR, PROC, VWF, CD36, THBD, F3, FBLN5, CD59, PLAU, F2R	2357	108	13528	1.48802	1	0.380965	42.7334
GOTERM_BP_FAT	GO:0009615~response to virus	28	0.889736	0.0323495	IFIH1, MICA, TNF, ZC3HAV1, CCL5, CCL4, TLR7, ISG20, IL23A, ISG15, CXCR4, TICAM1, BCL3, MX1, FOSL1, IFNGR2, IFNGR1, IL6, CARD9, CYP1A1, IFNA10, CCL4L1, TRIM22, IFNAR1, DDX58, IRF9, IFNAR2, KCNJ8	2357	109	13528	1.47437	1	0.400481	46.3671
GOTERM_BP_FAT	GO:0051223~regulation of protein transport	28	0.889736	0.0536679	TNF, NFKBIE, NFKBIB, NFKBIA, TRIM16, DPH3, PRDX1, TGFB2, SAA1, PYCARD, BCL3, TRAF6, LTB, ADAM9, SCAMP5, IL6, NDFIP1, SMAD3, CD40, FOXP3, CDK5, FLNA, VEGFC, PRKCQ, UACA, GSK3B, GLMN, JAK2	2357	114	13528	1.4097	1	0.521122	64.833
GOTERM_BP_FAT	GO:0015837~amine transport	28	0.889736	0.0768719	SLC44A1, DRD1, SLC38A2, NFKBIE, SLC38A6, SLC6A4, SLC7A5, SLC7A7, SLC1A4, SLC25A20, SLC1A3, SLC25A26, PDPN, SLC6A12, SLC3A2, SLC7A10, SLC6A15, SLC7A14, SLC7A11, SLC25A12, SLC6A9, SLC6A7, SLC7A3, PSEN1, SLC6A8, SLC7A1, SERPINB7, CACNA1A	2357	118	13528	1.36192	1	0.623863	78.0278
GOTERM_BP_FAT	GO:0006399~tRNA metabolic process	28	0.889736	0.0768719	PUS1, ZNFX1, FARS2, TRMT1, VARS, PUS7, DTD1, WARS, ADAT2, MARS2, KIAA0391, TARSL2, NSUN2, TSEN15, MARS, CARS, TSEN54, YARS, SARS, GARS, TRMT61B, TARS, HARS, POP1, WDR4, FARSA, EIF2AK4, RPP40	2357	118	13528	1.36192	1	0.623863	78.0278
GOTERM_BP_FAT	GO:0014706~striated muscle tissue development	28	0.889736	0.0836048	BMP10, CAV2, CAV1, TNNC1, FKBP1A, TTN, ITGB1, GJC1, TGFB2, ATG5, DNER, TDGF1, NRG1, COL11A1, FOXL2, ACTC1, ACTA1, RCAN1, SIX4, MBNL1, CSRP3, CDK5, TNNT2, PLN, SVIL, FOXC2, F2R, SNTA1	2357	119	13528	1.35047	1	0.644983	80.8732
GOTERM_BP_FAT	GO:0050727~regulation of inflammatory response	27	0.85796	0.000305289	MASP1, PTGS2, OSMR, C3, STAT5A, STAT5B, TAC1, TLR4, CX3CL1, CCL5, ADORA1, GPX1, TNFRSF1A, SAA1, TGM2, BCL6, NT5E, PRKCA, IL6, NDFIP1, ITGA2, ADRB2, UACA, IL20RB, ACE2, GHRL, JAK2	2357	76	13528	2.03903	0.768498	0.0170664	0.576801
GOTERM_BP_FAT	GO:0050670~regulation of lymphocyte proliferation	27	0.85796	0.00137768	LST1, IL18, STAT5A, STAT5B, TAC1, IL15, PNP, CASP3, CDKN2A, TICAM1, BCL6, INPP5D, EBI3, IL6, IL27, NDFIP1, CD40, FOXP3, PDCD1LG2, CARD11, PRKCQ, NCK2, CDKN1A, IL20RB, CD274, GLMN, CHRNB2	2357	83	13528	1.86707	0.998648	0.0506891	2.57807
GOTERM_BP_FAT	GO:0002683~negative regulation of immune system process	27	0.85796	0.00137768	MICB, LST1, MASP1, IL27RA, GREM1, ADORA1, CD74, TGFB2, GPX1, CASP3, CDKN2A, IL4R, BCL6, FAS, INPP5D, THBS1, PAG1, LAG3, NDFIP1, FOXP3, PDCD1LG2, THY1, INHBA, TARBP2, IL20RB, CD274, GLMN	2357	83	13528	1.86707	0.998648	0.0506891	2.57807
GOTERM_BP_FAT	GO:0070663~regulation of leukocyte proliferation	27	0.85796	0.00167041	LST1, IL18, STAT5A, STAT5B, TAC1, IL15, PNP, CASP3, CDKN2A, TICAM1, BCL6, INPP5D, EBI3, IL6, IL27, NDFIP1, CD40, FOXP3, PDCD1LG2, CARD11, PRKCQ, NCK2, CDKN1A, IL20RB, CD274, GLMN, CHRNB2	2357	84	13528	1.84484	0.999668	0.0564	3.11768
GOTERM_BP_FAT	GO:0032944~regulation of mononuclear cell proliferation	27	0.85796	0.00167041	LST1, IL18, STAT5A, STAT5B, TAC1, IL15, PNP, CASP3, CDKN2A, TICAM1, BCL6, INPP5D, EBI3, IL6, IL27, NDFIP1, CD40, FOXP3, PDCD1LG2, CARD11, PRKCQ, NCK2, CDKN1A, IL20RB, CD274, GLMN, CHRNB2	2357	84	13528	1.84484	0.999668	0.0564	3.11768
GOTERM_BP_FAT	GO:0002237~response to molecule of bacterial origin	27	0.85796	0.00241844	CCL2, PTGS2, STAT5B, TLR2, NFKBIA, TAC1, TLR4, CCL5, GCH1, TNFRSF1A, TAP2, TICAM1, SCARB1, AKIRIN2, IRAK1, IL6, CARD9, CYP1A1, LY96, IL6R, THBD, KCNJ8, PLCG2, PTAFR, F2R, VLDLR, NGF	2357	86	13528	1.80194	0.999991	0.0744385	4.48377
GOTERM_BP_FAT	GO:0052547~regulation of peptidase activity	27	0.85796	0.00241844	CAV1, CCK, TNF, PML, RAG1, PMAIP1, SLC11A2, GPX1, BAK1, CDKN2A, PYCARD, HSPA5, MYC, HIP1, FOXL2, SMAD3, BCL2L13, NLRP1, TNFRSF10A, TNFRSF10B, UACA, GSPT1, BBC3, BAX, F3, DNAJB6, F2R	2357	86	13528	1.80194	0.999991	0.0744385	4.48377
GOTERM_BP_FAT	GO:0043269~regulation of ion transport	27	0.85796	0.0174691	ORAI1, CAV1, DRD1, TNF, JPH2, PTGS2, GNAI2, GJA1, FKBP1A, PXK, ADORA1, FKBP1B, DMPK, BAK1, NEDD4L, LTB, TRPC1, TRPC4, NOX5, ACTN4, THY1, ADRB2, PLN, BAX, PLCG2, CALM1, F2R	2357	99	13528	1.56532	1	0.283804	28.3864
GOTERM_BP_FAT	GO:0048585~negative regulation of response to stimulus	27	0.85796	0.019806	DRD1, MICB, CCK, MASP1, IL27RA, GREM1, ADORA1, TGFB2, GPX1, SAA1, GRID2, BCL6, INPP5D, NT5E, PRKCA, NDFIP1, ESR2, FOXP3, PRKCD, TARBP2, ADRB2, GRB10, UACA, IL20RB, AIDA, GSK3A, GHRL	2357	100	13528	1.54966	1	0.304495	31.5454
GOTERM_BP_FAT	GO:0043406~positive regulation of MAP kinase activity	27	0.85796	0.0252097	EDN3, TNF, PDGFB, EDN1, ZEB2, DAXX, CD74, MAP3K5, ERCC6, CXCR4, TDGF1, TGFA, SHC1, THBS1, FGF2, FGD4, MAP2K1, MADD, LRRN3, ITGA1, PKN1, GRM4, SPAG9, PSEN1, EPGN, CD81, GHRL	2357	102	13528	1.51928	1	0.353009	38.3522
GOTERM_BP_FAT	GO:0050817~coagulation	27	0.85796	0.0252097	F2RL2, F2RL1, IL11, ANXA8, HMCN1, PROCR, GP1BB, SAA1, SERPINE1, PAPSS2, RAB27A, PLAT, IL6, EFEMP2, ITGA2, C4BPB, CD40, PLAUR, PROC, VWF, CD36, THBD, F3, FBLN5, CD59, PLAU, F2R	2357	102	13528	1.51928	1	0.353009	38.3522
GOTERM_BP_FAT	GO:0007596~blood coagulation	27	0.85796	0.0252097	F2RL2, F2RL1, IL11, ANXA8, HMCN1, PROCR, GP1BB, SAA1, SERPINE1, PAPSS2, RAB27A, PLAT, IL6, EFEMP2, ITGA2, C4BPB, CD40, PLAUR, PROC, VWF, CD36, THBD, F3, FBLN5, CD59, PLAU, F2R	2357	102	13528	1.51928	1	0.353009	38.3522
GOTERM_BP_FAT	GO:0007178~transmembrane receptor protein serine/threonine kinase signaling pathway	27	0.85796	0.0283062	BMP10, NOG, CCL2, PDGFB, LTBP2, PDGFA, USP9X, GDF5, PML, FKBP1A, TGFB2, ACVR1B, RGMB, ADAM9, PTPRK, IRAK1, NLK, SMAD3, DUSP22, SMURF2, SMURF1, TGFB1I1, GDF15, BMPR1B, BMP6, TOB1, ACVR1	2357	103	13528	1.50453	1	0.377794	41.9584
GOTERM_BP_FAT	GO:0051090~regulation of transcription factor activity	27	0.85796	0.0283062	TNF, MTDH, CYTL1, TLR2, NFKBIA, TLR4, CDKN2A, SMARCB1, GTF2A2, TICAM1, PYCARD, RHEBL1, IRAK2, IRAK1, ICAM1, IL6, SP100, CEBPG, NR0B1, FOXP3, DDIT3, FLNA, PTHLH, CARD11, PRKCQ, JAK2, COMMD7	2357	103	13528	1.50453	1	0.377794	41.9584
GOTERM_BP_FAT	GO:0002696~positive regulation of leukocyte activation	27	0.85796	0.0393501	STAT5A, IL18, STAT5B, TAC1, TNFSF12, IL15, PNP, CD74, IL4R, TICAM1, CD2, VNN1, RARA, BCL6, INPP5D, THBS1, TRAF6, EBI3, IL6, CD40, PDCD1LG2, THY1, CARD11, PRKCQ, NCK2, CDKN1A, CHRNB2	2357	106	13528	1.46195	1	0.445734	53.26
GOTERM_BP_FAT	GO:0016051~carbohydrate biosynthetic process	27	0.85796	0.0436629	PRKAG3, SORD, NDST1, ALDOB, PGD, ST8SIA2, PPP1R3C, GOT1, XYLT2, B3GALNT1, CHST11, ENO2, CHST13, CHST3, PCK2, MGAT2, G6PD, ATF3, CHST7, CHST6, PYGL, PLCG2, CSGALNACT2, GFPT2, EXT1, EXT2, PTAFR	2357	107	13528	1.44828	1	0.469975	57.0793
GOTERM_BP_FAT	GO:0043408~regulation of MAPKKK cascade	27	0.85796	0.0533143	CAV1, TNF, GRIK2, LEPR, EDN1, ZEB2, TLR4, TIMP2, PRDX1, DAXX, IL11, TGFB2, LIF, MAP3K5, ERCC6, FGD4, APC, IL6, CARD9, PKN1, DUSP22, IL6R, GRM4, ADRB2, AIDA, CBS, F2R	2357	109	13528	1.42171	1	0.51971	64.5833
GOTERM_BP_FAT	GO:0032844~regulation of homeostatic process	27	0.85796	0.0839372	DRD1, CAV1, CCK, GCLC, STAT5A, STAT5B, TAC1, FKBP1A, FOXO3, CDH2, CCL5, FKBP1B, GCLM, ACVR1B, BAK1, TNFRSF11B, CD44, INPP5D, MYC, TRPC1, THY1, INHBA, HIF1A, ETS1, BAX, CALM1, F2R	2357	114	13528	1.35936	1	0.644692	81.0043
GOTERM_BP_FAT	GO:0019221~cytokine-mediated signaling pathway	26	0.826184	0.000184411	TNF, CCL2, STAT5A, LEPR, STAT5B, FKBP1A, CX3CL1, TNFRSF1A, CLCF1, PYCARD, TGM2, CSF2RB, IRAK2, PLP2, KLF6, IRAK1, IL2RB, IL6, SP100, ZC3H15, IL6R, PTPRN, JAK1, LRP8, JAK3, COMMD7	2357	70	13528	2.13181	0.586782	0.0121997	0.348798
GOTERM_BP_FAT	GO:0007015~actin filament organization	26	0.826184	0.000305211	WASF3, DIAPH1, PREX1, CALD1, PDLIM3, NEDD9, TTN, CDC42EP2, RHOF, ARHGEF2, ACTC1, ACTN4, ACTA1, FSCN1, PRKCI, ACTN1, FLNA, NCK2, RND1, SCIN, CFL1, GHRL, BIN3, DBN1, ABL2, ADD2	2357	72	13528	2.0726	0.768412	0.0172635	0.576655
GOTERM_BP_FAT	GO:0051099~positive regulation of binding	26	0.826184	0.00117412	MTDH, TNF, CALD1, CYTL1, TLR2, TLR4, FKBP1A, DPH3, SMARCB1, GTF2A2, TICAM1, PYCARD, RHEBL1, IRAK2, ICAM1, IRAK1, IL6, SP100, CEBPG, ITGA2, PRKCQ, CARD11, EDF1, JAK2, ADD2, CALM1	2357	78	13528	1.91317	0.99641	0.0465891	2.20115
GOTERM_BP_FAT	GO:0043281~regulation of caspase activity	26	0.826184	0.00143829	TNF, CCK, PML, RAG1, PMAIP1, SLC11A2, GPX1, BAK1, CDKN2A, PYCARD, HSPA5, MYC, HIP1, FOXL2, SMAD3, BCL2L13, NLRP1, TNFRSF10A, UACA, TNFRSF10B, GSPT1, BBC3, BAX, F3, DNAJB6, F2R	2357	79	13528	1.88895	0.998989	0.0520628	2.69002
GOTERM_BP_FAT	GO:0052548~regulation of endopeptidase activity	26	0.826184	0.00255755	TNF, CCK, PML, RAG1, PMAIP1, SLC11A2, GPX1, BAK1, CDKN2A, PYCARD, HSPA5, MYC, HIP1, FOXL2, SMAD3, BCL2L13, NLRP1, TNFRSF10A, UACA, TNFRSF10B, GSPT1, BBC3, BAX, F3, DNAJB6, F2R	2357	82	13528	1.81984	0.999995	0.0775605	4.73579
GOTERM_BP_FAT	GO:0051260~protein homooligomerization	26	0.826184	0.0190304	SYT1, CAV1, NACC2, ATL1, CRYAB, PCBD1, CCDC88C, ATL3, PFKP, PFKM, ITPR3, C10ORF2, GCH1, SPAG9, VWF, CTH, ALOX5AP, NPM2, BAX, TSC2, GPX3, TGM2, CDA, FAS, PRNP, ANGPTL4	2357	95	13528	1.57081	1	0.296314	30.5119
GOTERM_BP_FAT	GO:0051348~negative regulation of transferase activity	26	0.826184	0.0215974	DRD1, CAV1, SNX6, PRKAG2, TRIB3, SPRY4, CASP3, CDKN2A, HEXIM2, SPRED1, APC, PRKCA, GPS1, DUSP22, THY1, TARBP2, YWHAG, CDKN1A, PSEN1, GSK3A, RGS3, TSC2, GADD45B, DUSP8, GADD45A, DUSP6	2357	96	13528	1.55445	1	0.321258	33.8772
GOTERM_BP_FAT	GO:0010562~positive regulation of phosphorus metabolic process	26	0.826184	0.0346409	PRKCA, BMP10, IL6, CAV1, CCK, TNF, HCLS1, PRKAG2, TLR4, IL6R, IL34, ADORA1, IL11, LIF, VEGFC, CCND1, PSEN1, CLCF1, TDGF1, CD81, GLMN, JAK2, TNK2, FAM129A, THBS1, FGF2	2357	100	13528	1.49227	1	0.416105	48.7228
GOTERM_BP_FAT	GO:0045937~positive regulation of phosphate metabolic process	26	0.826184	0.0346409	PRKCA, BMP10, IL6, CAV1, CCK, TNF, HCLS1, PRKAG2, TLR4, IL6R, IL34, ADORA1, IL11, LIF, VEGFC, CCND1, PSEN1, CLCF1, TDGF1, CD81, GLMN, JAK2, TNK2, FAM129A, THBS1, FGF2	2357	100	13528	1.49227	1	0.416105	48.7228
GOTERM_BP_FAT	GO:0002697~regulation of immune effector process	26	0.826184	0.0386737	PVR, ICAM1, MICB, IL6, TNF, MASP1, IL27RA, C3, IL27, STAT5A, STAT5B, NDFIP1, PML, TNFSF12, CD40, IL15, FOXP3, DDX58, TARBP2, IL20RB, AP2A1, TAP2, BCL6, TRAF6, LAG3, AP2M1	2357	101	13528	1.47749	1	0.442977	52.6325
GOTERM_BP_FAT	GO:0043627~response to estrogen stimulus	26	0.826184	0.0583264	CAV2, CAV1, PDGFB, PTGS2, PDGFA, LEPR, STAT5B, OXTR, AQP1, TNFRSF11B, ENO2, RARA, RNF14, PRKCA, SOCS2, CRYAB, MAP1B, CFTR, RCAN1, PTPRN, MMP14, CCND1, DUSP1, GHRL, RGS9, IGFBP2	2357	105	13528	1.42121	1	0.546682	67.9719
GOTERM_BP_FAT	GO:0007411~axon guidance	26	0.826184	0.0704396	CDK5R1, L1CAM, GLI2, CDH4, EPHB2, ALCAM, SEMA5A, BDNF, UNC5A, CXCR4, KAL1, LHX4, ROBO3, RUNX3, ETV4, KLF7, KIF5C, NFASC, CDK5, VASP, ISL2, SEMA4F, APBB2, BMPR1B, GAP43, UBA52	2357	107	13528	1.39464	1	0.599043	74.9386
GOTERM_BP_FAT	GO:0016052~carbohydrate catabolic process	26	0.826184	0.0841843	SORD, GNPDA1, GM2A, PFKFB2, ALDOB, HEXB, PGD, UEVLD, ENO2, FUT3, FUT1, GALE, EDARADD, ENO1, HYAL2, PFKP, BPGM, PFKM, FUCA1, GNS, G6PD, LYG2, PYGL, MGAM, MDH2, PYGB	2357	109	13528	1.36905	1	0.644917	81.1011
GOTERM_BP_FAT	GO:0045765~regulation of angiogenesis	25	0.794407	7.68195e-05	IL6, COL4A2, SPHK1, PML, TNFSF12, VASH2, EPHB4, VASH1, WARS, TNFRSF1A, HIF1A, F3, TEK, SERPINE1, NPPB, RHOB, GHRL, TIE1, HDAC9, THBS1, FGF2, ANGPT2, DDAH1, HDAC7, ANGPTL4	2357	63	13528	2.27758	0.307975	0.00582634	0.145438
GOTERM_BP_FAT	GO:0032103~positive regulation of response to external stimulus	25	0.794407	0.000102822	EDN3, PDGFB, C3, OSMR, STAT5A, F2RL1, STAT5B, TAC1, TLR4, CX3CL1, CCL5, TNFRSF1A, S1PR1, TGM2, THBS1, PRKCA, IL6, SMAD3, ITGA2, IL6R, KDR, CDH13, F3, GHRL, JAK2	2357	64	13528	2.24199	0.389054	0.00732745	0.194621
GOTERM_BP_FAT	GO:0031349~positive regulation of defense response	25	0.794407	0.000979655	PVR, MICA, C3, OSMR, STAT5A, STAT5B, TLR2, NFKBIA, TAC1, TLR4, CX3CL1, CCL5, TLR7, TNFRSF1A, TICAM1, TGM2, LAG3, PRKCA, POLR3G, IRAK2, IRAK1, IL6, CARD9, ITGA2, JAK2	2357	73	13528	1.96558	0.990876	0.039681	1.83978
GOTERM_BP_FAT	GO:0006469~negative regulation of protein kinase activity	25	0.794407	0.0119805	DRD1, CAV1, SNX6, PRKAG2, TRIB3, SPRY4, CASP3, CDKN2A, HEXIM2, SPRED1, APC, GPS1, PRKCA, DUSP22, THY1, TARBP2, YWHAG, CDKN1A, PSEN1, RGS3, TSC2, GADD45B, DUSP8, GADD45A, DUSP6	2357	87	13528	1.64928	1	0.222923	20.4152
GOTERM_BP_FAT	GO:0033673~negative regulation of kinase activity	25	0.794407	0.0181841	DRD1, CAV1, SNX6, PRKAG2, TRIB3, SPRY4, CASP3, CDKN2A, HEXIM2, SPRED1, APC, GPS1, PRKCA, DUSP22, THY1, TARBP2, YWHAG, CDKN1A, PSEN1, RGS3, TSC2, GADD45B, DUSP8, GADD45A, DUSP6	2357	90	13528	1.59431	1	0.291683	29.3673
GOTERM_BP_FAT	GO:0002253~activation of immune response	25	0.794407	0.0300814	IRAK2, C3AR1, IRAK1, MICB, CR1, MICA, MASP1, C3, TLR2, NFKBIA, TLR4, C4BPB, C1S, TLR7, THY1, CFP, CD55, PSEN1, FYN, IKBKG, PSEN2, PLCG2, TICAM1, CD79A, TRAF6	2357	94	13528	1.52646	1	0.385075	43.9348
GOTERM_BP_FAT	GO:0051251~positive regulation of lymphocyte activation	25	0.794407	0.0423167	IL6, STAT5A, IL18, STAT5B, TAC1, TNFSF12, CD40, IL15, PNP, PDCD1LG2, CD74, THY1, CARD11, NCK2, PRKCQ, CDKN1A, IL4R, TICAM1, VNN1, RARA, CHRNB2, BCL6, INPP5D, TRAF6, EBI3	2357	97	13528	1.47925	1	0.46425	55.9201
GOTERM_BP_FAT	GO:0042327~positive regulation of phosphorylation	25	0.794407	0.0423167	PRKCA, BMP10, IL6, CAV1, CCK, TNF, HCLS1, PRKAG2, TLR4, IL6R, IL34, IL11, LIF, VEGFC, CCND1, PSEN1, CLCF1, TDGF1, CD81, GLMN, JAK2, TNK2, FAM129A, THBS1, FGF2	2357	97	13528	1.47925	1	0.46425	55.9201
GOTERM_BP_FAT	GO:0021700~developmental maturation	25	0.794407	0.063843	RECK, RAB3A, SCLT1, PTGS2, MAP1B, NTN4, FOXO3, MMP2, CDH5, KDR, TGFB2, NRCAM, AGPAT6, NOTCH1, REC8, G6PD, RND1, CD44, PSEN1, PSEN2, GDF11, LHX6, RUNX3, CACNA1A, CLN5	2357	101	13528	1.42067	1	0.571539	71.3458
GOTERM_BP_FAT	GO:0030198~extracellular matrix organization	25	0.794407	0.0843331	MPZL3, SPOCK2, ADAMTSL4, FKBP1A, APLP1, TGFB2, TNFRSF11B, BCL3, LOX, COL11A1, CYR61, COL18A1, RECK, COL4A2, C6ORF15, CCDC80, OLFML2A, NID1, ANXA2P1, COL5A1, COL4A6, ANXA2, FBLN5, FOXC2, ADAMTS3, APBB2	2357	104	13528	1.37969	1	0.644693	81.1592
GOTERM_BP_FAT	GO:0050770~regulation of axonogenesis	24	0.762631	3.73273e-05	RTN4, LIMK1, TNFRSF12A, PLXNB2, MAP1B, CDH2, LRRC4C, CDH4, TTL, EPHB2, THY1, AMIGO1, NRCAM, METRN, RNF6, PSEN1, SEMA4F, MAPT, NEFL, WNT7A, ARHGDIA, CACNA1A, NEFM, NGF	2357	57	13528	2.41663	0.16379	0.00307932	0.0706947
GOTERM_BP_FAT	GO:0006865~amino acid transport	24	0.762631	0.032881	SLC38A2, PDPN, NFKBIE, SLC6A12, SLC38A6, SLC3A2, SLC7A10, SLC6A15, SLC7A5, SLC7A14, SLC7A11, SLC7A7, SLC25A12, SLC1A4, SLC25A20, SLC6A9, SLC1A3, PSEN1, SLC6A7, SLC7A3, SLC6A8, SLC7A1, SLC25A26, CACNA1A	2357	90	13528	1.53053	1	0.403586	46.9225
GOTERM_BP_FAT	GO:0045785~positive regulation of cell adhesion	23	0.730855	0.000287069	TNF, CCDC80, SMAD3, ITGA2, NID1, L1CAM, CX3CL1, EDIL3, TGFB2, CDH13, CD36, ITGA6, SAA1, FBLN2, TDGF1, TGM2, COL8A1, THBS1, FGF1, NRG1, CYR61, ADAM9, APC	2357	60	13528	2.20014	0.747371	0.0168422	0.542467
GOTERM_BP_FAT	GO:0007229~integrin-mediated signaling pathway	23	0.730855	0.00297335	CCM2, ADAM23, ITGA1, ITGA11, NEDD9, ITGA2, ITGA10, ITGB2, ITGA3, MYH9, COL16A1, ITGB1, ITGAM, ITGBL1, ERBB2IP, ITGA6, ITGA5, CTGF, ITGAV, ITGB7, ITGA7, CEACAM1, ADAM9	2357	70	13528	1.88584	0.999999	0.0868805	5.48535
GOTERM_BP_FAT	GO:0006937~regulation of muscle contraction	23	0.730855	0.00436416	PRKCA, CAV1, FLT1, MAP2K1, PTGS2, TNNC1, EDN1, SPHK1, OXTR, ITGA2, FKBP1B, DMPK, TPM3, MYL9, ANXA6, ADRB2, TNNT1, MYOCD, ARG2, TBXA2R, CNN1, NMU, F2R	2357	72	13528	1.83345	1	0.115353	7.95217
GOTERM_BP_FAT	GO:0042035~regulation of cytokine biosynthetic process	23	0.730855	0.00625727	IL6, CARD9, TNF, IL27, STAT5A, CEBPG, STAT5B, TLR4, FOXP3, TLR7, CARD11, INHBA, PRKCQ, MAST2, TICAM1, GLMN, BCL3, GHRL, INPP5D, TRAF6, LTB, EBI3, LAG3	2357	74	13528	1.7839	1	0.143625	11.212
GOTERM_BP_FAT	GO:0032496~response to lipopolysaccharide	23	0.730855	0.010316	IRAK1, CCL2, CYP1A1, PTGS2, LY96, STAT5B, NFKBIA, TAC1, TLR4, IL6R, CCL5, GCH1, TNFRSF1A, THBD, KCNJ8, TICAM1, PLCG2, SCARB1, PTAFR, AKIRIN2, F2R, NGF, VLDLR	2357	77	13528	1.7144	1	0.203828	17.8362
GOTERM_BP_FAT	GO:0051384~response to glucocorticoid stimulus	23	0.730855	0.0120642	PRKCA, ALPL, CAV1, IL6, TNF, CCL2, MAP2K1, PTGS2, ALDOB, IL6R, TRH, ASL, CCL5, CCND1, CDKN1A, GOT1, DUSP1, FAS, IGFBP2, FOSL1, NEFL, NGF, ADAM9	2357	78	13528	1.69242	1	0.223441	20.5427
GOTERM_BP_FAT	GO:0045786~negative regulation of cell cycle	23	0.730855	0.0187609	PTPRK, PLA2G16, SIPA1, PML, SMAD3, MOV10L1, CDK5, INHBA, CASP3, TRIM35, CDKN1A, CDKN2A, HEXIM2, ETS1, BTG3, MYO16, RHOB, DGKZ, BCL6, APBB2, RUNX3, APC, NGF	2357	81	13528	1.62973	1	0.293707	30.1493
GOTERM_BP_FAT	GO:0019882~antigen processing and presentation	23	0.730855	0.0246346	ICAM1, MICB, MICA, CD8A, RELB, HLA-A, IFI30, HLA-C, HLA-B, CD74, HLA-F, PSMB9, RAET1G, ULBP3, PROCR, ULBP1, TAP2, ULBP2, RAET1L, HLA-DPA1, ERAP2, MR1, TRAF6, HLA-DOB	2357	83	13528	1.59046	1	0.349462	37.6595
GOTERM_BP_FAT	GO:0031960~response to corticosteroid stimulus	23	0.730855	0.0318226	PRKCA, ALPL, CAV1, IL6, TNF, CCL2, MAP2K1, PTGS2, ALDOB, IL6R, TRH, ASL, CCL5, CCND1, CDKN1A, GOT1, DUSP1, FAS, IGFBP2, FOSL1, NEFL, NGF, ADAM9	2357	85	13528	1.55304	1	0.397367	45.8111
GOTERM_BP_FAT	GO:0001934~positive regulation of protein amino acid phosphorylation	23	0.730855	0.0507511	PRKCA, BMP10, CAV1, IL6, CCK, TNF, HCLS1, PRKAG2, TLR4, IL6R, IL34, IL11, LIF, VEGFC, CCND1, PSEN1, CLCF1, CD81, TDGF1, JAK2, TNK2, FAM129A, FGF2	2357	89	13528	1.48324	1	0.503955	62.7217
GOTERM_BP_FAT	GO:0050900~leukocyte migration	22	0.699078	0.000363176	PRKCA, EDN3, ICAM1, IL6, TNF, CCL2, PDGFB, S100A9, ITGA1, ITGB2, IL6R, CX3CL1, MYH9, CCL5, ITGAM, TGFB2, SBDS, ITGA6, SAA1, CXCL16, MSN, SELPLG	2357	57	13528	2.21525	0.824594	0.0193679	0.685815
GOTERM_BP_FAT	GO:0043280~positive regulation of caspase activity	22	0.699078	0.000620631	FOXL2, CCK, TNF, PML, SMAD3, PMAIP1, BCL2L13, NLRP1, SLC11A2, TNFRSF10A, BAK1, CDKN2A, UACA, TNFRSF10B, GSPT1, BBC3, F3, BAX, PYCARD, MYC, F2R, HIP1	2357	59	13528	2.14015	0.948952	0.0293117	1.16929
GOTERM_BP_FAT	GO:0010952~positive regulation of peptidase activity	22	0.699078	0.000620631	FOXL2, CCK, TNF, PML, SMAD3, PMAIP1, BCL2L13, NLRP1, SLC11A2, TNFRSF10A, BAK1, CDKN2A, UACA, TNFRSF10B, GSPT1, BBC3, F3, BAX, PYCARD, MYC, F2R, HIP1	2357	59	13528	2.14015	0.948952	0.0293117	1.16929
GOTERM_BP_FAT	GO:0031099~regeneration	22	0.699078	0.00555476	INA, CCL2, MAP1B, AXL, NINJ1, CHST3, GAS6, PLAUR, LIF, NOTCH2, GPX1, PRKCQ, NOTCH1, CCND1, CDKN1A, SERPINE1, SOX15, JAK2, HTR2C, NEFL, GAP43, PLAU	2357	69	13528	1.82999	1	0.133022	10.0153
GOTERM_BP_FAT	GO:0010720~positive regulation of cell development	22	0.699078	0.00555476	ZNF488, LIMK1, TNFRSF12A, PLXNB2, MAP1B, DLL3, SMAD3, CDH4, NUMBL, EPHB2, TGFB2, AMIGO1, VEGFC, NOTCH1, METRN, MAPT, NUMB, NPTN, TGFB1I1, NEFL, ARHGDIA, NGF	2357	69	13528	1.82999	1	0.133022	10.0153
GOTERM_BP_FAT	GO:0043388~positive regulation of DNA binding	22	0.699078	0.00666108	IRAK2, IRAK1, ICAM1, IL6, SP100, TNF, MTDH, CEBPG, CYTL1, TLR2, ITGA2, TLR4, CARD11, PRKCQ, SMARCB1, TICAM1, GTF2A2, PYCARD, EDF1, JAK2, CALM1, RHEBL1	2357	70	13528	1.80384	1	0.150045	11.8931
GOTERM_BP_FAT	GO:0010959~regulation of metal ion transport	22	0.699078	0.0347852	ORAI1, TRPC1, CAV1, DRD1, TRPC4, JPH2, GNAI2, PTGS2, GJA1, FKBP1A, ADORA1, FKBP1B, THY1, DMPK, BAK1, ADRB2, BAX, PLN, PLCG2, NEDD4L, CALM1, F2R	2357	81	13528	1.55888	1	0.416435	48.8679
GOTERM_BP_FAT	GO:0000187~activation of MAPK activity	22	0.699078	0.0393439	TNF, MAP2K1, MADD, LRRN3, ITGA1, PKN1, DAXX, CD74, GRM4, SPAG9, MAP3K5, ERCC6, CXCR4, EPGN, CD81, TDGF1, TGFA, GHRL, SHC1, THBS1, FGF2, FGD4	2357	82	13528	1.53987	1	0.446687	53.2543
GOTERM_BP_FAT	GO:0018130~heterocycle biosynthetic process	21	0.667302	0.00165623	MOCOS, TSPO, FECH, PRTFDC1, PCBD1, QDPR, GCH1, TPK1, MTHFD1, FXN, CPOX, ADK, SLC25A38, NFE2L1, SPR, LIAS, FPGS, UROD, FLAD1, SUCLA2, MOCS1	2357	59	13528	2.04287	0.999645	0.0563311	3.09161
GOTERM_BP_FAT	GO:0048167~regulation of synaptic plasticity	21	0.667302	0.0048405	PLAT, HRAS, DRD1, LZTS1, PTGS2, GRIK2, MAP1B, GIPC1, SYNGR1, ADORA1, CDK5, CALB1, EPHB2, YWHAG, BDNF, YWHAH, PSEN1, PSEN2, NPTN, DBN1, UBA52	2357	64	13528	1.88327	1	0.121182	8.78293
GOTERM_BP_FAT	GO:0010638~positive regulation of organelle organization	21	0.667302	0.0755435	EDN3, CAV2, CAV1, TNF, EDN1, MAP1B, PML, SMAD3, TAC1, FOXP3, NCK2, PRKCQ, CDC42EP2, EPGN, MAPT, CFL1, TGFA, LTB, CDC42EP5, SYNPO, APC	2357	83	13528	1.45216	1	0.618132	77.421
GOTERM_BP_FAT	GO:0031346~positive regulation of cell projection organization	20	0.635526	0.000169179	LIMK1, TNFRSF12A, PLXNB2, MAP1B, ITGA2, RHOQ, CDH4, NUMBL, AMIGO1, PRKCQ, METRN, CDC42EP2, MAPT, NUMB, CDC42EP4, NEFL, ARHGDIA, CDC42EP5, APC, NGF	2357	47	13528	2.44234	0.555487	0.0113544	0.320031
GOTERM_BP_FAT	GO:0006919~activation of caspase activity	20	0.635526	0.00129989	CCK, TNF, PML, SMAD3, PMAIP1, BCL2L13, NLRP1, SLC11A2, TNFRSF10A, BAK1, CDKN2A, TNFRSF10B, GSPT1, BBC3, BAX, F3, PYCARD, MYC, F2R, HIP1	2357	54	13528	2.12574	0.998037	0.0498079	2.43418
GOTERM_BP_FAT	GO:0002764~immune response-regulating signal transduction	20	0.635526	0.00211703	IRAK2, C3AR1, IRAK1, MICB, MICA, TLR2, NFKBIA, TLR4, CD40, TLR7, THY1, PSEN1, IL20RB, FYN, TICAM1, PLCG2, PSEN2, IKBKG, CD79A, TRAF6	2357	56	13528	2.04982	0.999961	0.0680952	3.93552
GOTERM_BP_FAT	GO:0009612~response to mechanical stimulus	20	0.635526	0.00211703	PRKCA, CAV1, TNF, CCL2, ACTA1, MAP1B, ITGA2, RCAN1, MMP14, SLC1A3, CHRNA9, FYN, MKKS, GFI1, IGFBP2, COL11A1, FOSL1, MYC, LTB, NGF	2357	56	13528	2.04982	0.999961	0.0680952	3.93552
GOTERM_BP_FAT	GO:0009636~response to toxin	20	0.635526	0.00618316	PRKCA, PTGR1, CES1, CYP1A1, SLC6A4, MAP1B, EPHX1, BPHL, TRIM16, SLC7A11, BAK1, DHRS2, GPX1, CDKN1A, ERCC6, BAX, FAS, NQO1, HTR1D, NEFL	2357	61	13528	1.8818	1	0.142727	11.0865
GOTERM_BP_FAT	GO:0033273~response to vitamin	20	0.635526	0.0151179	ALPL, MUC1, MICB, SP100, CCL2, CYP1A1, PTGS2, PDGFA, GDAP1, MAP1B, ITGA2, TRIM16, VDR, CCND1, DUSP1, CD44, RARA, TIE1, IGFBP2, KLF4	2357	66	13528	1.73924	1	0.261325	25.069
GOTERM_BP_FAT	GO:0050678~regulation of epithelial cell proliferation	20	0.635526	0.0319557	NOG, SMAD3, ESR2, MMP12, TGFB2, KDR, GPX1, VEGFC, NOTCH1, CDKN2B, EPGN, GRN, BAX, TSC2, TGFA, FGF1, TBX18, FGF2, RUNX3, APC	2357	71	13528	1.61676	1	0.397667	45.9521
GOTERM_BP_FAT	GO:0019748~secondary metabolic process	20	0.635526	0.082977	ME1, NAMPT, CYP1B1, CYP1A1, RBP1, PGD, ALDOB, RPE65, NADK, PNP, IDH3A, AFMID, TP53I3, TDO2, G6PD, LRAT, MDH2, OCA2, BCO2, RETSAT	2357	79	13528	1.45304	1	0.643912	80.6235
GOTERM_BP_FAT	GO:0044272~sulfur compound biosynthetic process	19	0.60375	0.00127809	GCLC, NDST1, CYTL1, CHST3, GCLM, TPK1, GSS, MTHFD1, HAGH, CTH, CHST7, CHST6, CSGALNACT2, CHST11, CHST13, LIAS, EXT1, EXT2, CBS	2357	50	13528	2.18101	0.99782	0.0493875	2.39382
GOTERM_BP_FAT	GO:0030705~cytoskeleton-dependent intracellular transport	19	0.60375	0.00212972	MYO5A, MYL7, ACTC1, MAP2K1, MYO1E, UCHL1, KLC2, MYH9, TNNT2, NDE1, KIF1A, KIF1B, MACF1, MAP1S, KLC1, RHOT1, PAFAH1B1, NEFL, NEFM	2357	52	13528	2.09712	0.999963	0.0680337	3.95867
GOTERM_BP_FAT	GO:0008629~induction of apoptosis by intracellular signals	19	0.60375	0.00341292	PRKCA, PML, GPX1, CASP3, TP53I3, CDKN1A, ERCC6, RNF7, UACA, CUL4A, HTRA2, PCBP4, BBC3, AEN, BAX, BCL3, JAK2, ABL1, MYC	2357	54	13528	2.01945	1	0.0945191	6.2717
GOTERM_BP_FAT	GO:0008360~regulation of cell shape	19	0.60375	0.00341292	RHOJ, LST1, PDPN, FERMT2, RHOQ, FBLIM1, ITGB2, PALMD, MYH9, KDR, CDC42EP2, FYN, ITGA7, CDC42EP4, ARAP3, FGD6, CDC42EP3, CDC42EP5, FGD4	2357	54	13528	2.01945	1	0.0945191	6.2717
GOTERM_BP_FAT	GO:0050769~positive regulation of neurogenesis	19	0.60375	0.00956564	ZNF488, LIMK1, TNFRSF12A, PLXNB2, MAP1B, DLL3, CDH4, NUMBL, EPHB2, AMIGO1, VEGFC, NOTCH1, METRN, MAPT, NUMB, NPTN, NEFL, ARHGDIA, NGF	2357	59	13528	1.84831	1	0.192836	16.648
GOTERM_BP_FAT	GO:0051091~positive regulation of transcription factor activity	19	0.60375	0.0114933	IRAK2, IRAK1, ICAM1, IL6, SP100, TNF, MTDH, CEBPG, CYTL1, TLR2, TLR4, CARD11, PRKCQ, SMARCB1, TICAM1, GTF2A2, PYCARD, JAK2, RHEBL1	2357	60	13528	1.81751	1	0.219093	19.6684
GOTERM_BP_FAT	GO:0050866~negative regulation of cell activation	19	0.60375	0.0137162	LST1, PDGFB, PDGFA, NDFIP1, FOXP3, PDCD1LG2, CD74, INHBA, CASP3, CDKN2A, IL20RB, IL4R, CD274, GLMN, BCL6, INPP5D, FAS, LAG3, PAG1	2357	61	13528	1.78771	1	0.244546	23.0226
GOTERM_BP_FAT	GO:0042129~regulation of T cell proliferation	19	0.60375	0.0162629	IL6, IL18, STAT5A, IL27, STAT5B, NDFIP1, IL15, FOXP3, PNP, PDCD1LG2, CARD11, PRKCQ, NCK2, CASP3, CDKN2A, IL20RB, CD274, GLMN, EBI3	2357	62	13528	1.75888	1	0.271541	26.7022
GOTERM_BP_FAT	GO:0031668~cellular response to extracellular stimulus	19	0.60375	0.022444	CAV1, NUAK2, LEPR, GSDMD, AXL, HRK, ASNS, GLRX2, VDR, CDKN1A, PSEN1, ATG5, CDKN2B, ITGA6, MAP1LC3A, MYOCD, HSPA5, FOSL1, EIF2AK4	2357	64	13528	1.70391	1	0.328641	34.9528
GOTERM_BP_FAT	GO:0050730~regulation of peptidyl-tyrosine phosphorylation	19	0.60375	0.0399599	PRKCA, CAV1, IL6, CCK, PDGFB, PDGFA, HCLS1, ITGB2, TLR4, IL6R, PRKCE, PRKCD, IL11, LIF, CLCF1, CD81, TDGF1, JAK2, TNK2	2357	68	13528	1.60368	1	0.448873	53.8189
GOTERM_BP_FAT	GO:0009108~coenzyme biosynthetic process	19	0.60375	0.0455703	ME1, MOCOS, NAMPT, GCLC, PDXK, GCLM, PNP, GCH1, TPK1, GSS, MTHFD1, HAGH, PANK4, MTHFD2, COQ2, LIAS, FPGS, FLAD1, MOCS1	2357	69	13528	1.58044	1	0.47979	58.6724
GOTERM_BP_FAT	GO:0051924~regulation of calcium ion transport	19	0.60375	0.0455703	ORAI1, TRPC1, CAV1, DRD1, TRPC4, JPH2, GNAI2, PTGS2, GJA1, FKBP1A, FKBP1B, THY1, BAK1, ADRB2, BAX, PLN, PLCG2, CALM1, F2R	2357	69	13528	1.58044	1	0.47979	58.6724
GOTERM_BP_FAT	GO:0007498~mesoderm development	19	0.60375	0.0821114	HCK, DLL3, SMAD3, TBX1, TRIM15, SNAI2, MACF1, EPB41L5, TDGF1, GDF11, FOXC2, JAK2, TXNRD1, TIE1, EXT1, EXT2, KLF4, TCF15, ACVR1	2357	74	13528	1.47366	1	0.641719	80.274
GOTERM_BP_FAT	GO:0050795~regulation of behavior	18	0.571973	0.0012367	PRKCA, EDN3, IL6, DRD1, PDGFB, F2RL1, SMAD3, ITGA2, IL6R, ESR2, GREM1, KDR, CDH13, S1PR1, F3, GHRL, CHRNB2, THBS1	2357	46	13528	2.24589	0.997341	0.0482152	2.31717
GOTERM_BP_FAT	GO:0048638~regulation of developmental growth	18	0.571973	0.00162746	COL4A4, RTN4, BMP10, NOG, LIMK1, TNFRSF12A, MAP1B, CDH4, TTL, NRCAM, RNF6, ADRB2, SEMA4F, MAPT, NRG1, FGF2, UBA52, NGF	2357	47	13528	2.19811	0.999592	0.0557751	3.03869
GOTERM_BP_FAT	GO:0007163~establishment or maintenance of cell polarity	18	0.571973	0.00272415	LIMS1, PARD3, CAP2, PRKCI, CCL4L1, MYH9, CCL4, LLGL1, NDE1, ANK1, MACF1, ERBB2IP, CFL1, PAFAH1B1, CLASP2, CAP1, APC, CDC42BPB	2357	49	13528	2.10839	0.999998	0.0813799	5.03679
GOTERM_BP_FAT	GO:0002757~immune response-activating signal transduction	18	0.571973	0.00546478	IRAK2, C3AR1, IRAK1, MICB, MICA, TLR2, NFKBIA, TLR4, TLR7, THY1, PSEN1, FYN, TICAM1, PLCG2, PSEN2, IKBKG, CD79A, TRAF6	2357	52	13528	1.98675	1	0.131665	9.86095
GOTERM_BP_FAT	GO:0035150~regulation of tube size	18	0.571973	0.00676632	EDN3, CAV2, CAV1, ACTC1, GCLC, ACTA2, EDN1, ITGA1, CFTR, GCLM, GCH1, GPX1, ACTG2, ADRB2, ATG5, KCNJ8, FOXC2, NPPB	2357	53	13528	1.94926	1	0.151525	12.0698
GOTERM_BP_FAT	GO:0050880~regulation of blood vessel size	18	0.571973	0.00676632	EDN3, CAV2, CAV1, ACTC1, GCLC, ACTA2, EDN1, ITGA1, CFTR, GCLM, GCH1, GPX1, ACTG2, ADRB2, ATG5, KCNJ8, FOXC2, NPPB	2357	53	13528	1.94926	1	0.151525	12.0698
GOTERM_BP_FAT	GO:0003018~vascular process in circulatory system	18	0.571973	0.0174677	EDN3, CAV2, CAV1, ACTC1, GCLC, ACTA2, EDN1, ITGA1, CFTR, GCLM, GCH1, GPX1, ACTG2, ADRB2, ATG5, KCNJ8, FOXC2, NPPB	2357	58	13528	1.78122	1	0.284732	28.3844
GOTERM_BP_FAT	GO:0045454~cell redox homeostasis	18	0.571973	0.0380537	GLRX3, TMX1, GCLC, TMX3, DNAJC10, PRDX1, SELT, DDIT3, GLRX2, GPX1, GSR, TXN, TXNRD3, TXNRD2, TXNRD1, SH3BGRL3, QSOX1, SCO2	2357	63	13528	1.63986	1	0.439637	52.0505
GOTERM_BP_FAT	GO:0051271~negative regulation of cell motion	18	0.571973	0.0380537	BMP10, PTPRK, PARD3, DRD1, SP100, PDGFB, ACTN4, ACTN1, GREM1, ADORA1, VASH1, THY1, CLIC4, RRAS, TIE1, ARAP3, THBS1, FGF2	2357	63	13528	1.63986	1	0.439637	52.0505
GOTERM_BP_FAT	GO:0007249~I-kappaB kinase/NF-kappaB cascade	18	0.571973	0.0380537	IRAK2, IRAK1, IKBKAP, LY96, NFKBIB, TLR2, NFKBIA, TLR4, TLR7, CARD10, TNFRSF10A, TNFRSF10B, TICAM1, IKBKG, RIPK3, BCL3, TRAF6, EDARADD	2357	63	13528	1.63986	1	0.439637	52.0505
GOTERM_BP_FAT	GO:0001764~neuron migration	18	0.571973	0.0436998	CAV2, CDK5R1, CCK, DCDC2, ESR2, CDK5, NRCAM, ASCL1, NDE1, PSEN1, CXCR4, FYN, BAX, DNER, PAFAH1B1, APBB2, DCLK1, TWIST1	2357	64	13528	1.61423	1	0.469269	57.1107
GOTERM_BP_FAT	GO:0006839~mitochondrial transport	18	0.571973	0.0809658	BID, GRPEL2, GRPEL1, TSPO, TOMM40, BCL2L1, TIMM44, SLC25A12, STARD3, PPIF, SLC25A30, BAK1, SLC25A20, KIAA1279, SLC1A3, PSEN1, UCP2, BAX	2357	69	13528	1.49726	1	0.637246	79.8023
GOTERM_BP_FAT	GO:0045637~regulation of myeloid cell differentiation	18	0.571973	0.090346	TNF, STAT5A, STAT5B, NDFIP1, NFKBIA, TLR4, FOXO3, CCL5, LIF, INHBA, ACVR1B, HIF1A, ETS1, SCIN, FAS, INPP5D, THOC5, APC	2357	70	13528	1.47587	1	0.666693	83.37
GOTERM_BP_FAT	GO:0050818~regulation of coagulation	17	0.540197	0.000863916	CAV1, PDGFB, PDPN, PDGFA, F2RL1, EDN1, TLR4, ANXA2P1, ANXA4, PROC, ANXA2, PSEN1, F3, PSEN2, SERPINE1, THBS1, PLAU, F2R	2357	41	13528	2.37979	0.984104	0.0359884	1.6241
GOTERM_BP_FAT	GO:0048660~regulation of smooth muscle cell proliferation	17	0.540197	0.00348808	PRKCA, IL6, TNF, FLT1, PDGFB, PTGS2, EDN1, STAT5B, ITGA2, IL6R, IL15, MNAT1, CDH13, S1PR1, TGM2, HBEGF, KLF4	2357	46	13528	2.12112	1	0.0959476	6.40552
GOTERM_BP_FAT	GO:0050864~regulation of B cell activation	17	0.540197	0.010654	IL6, IL27RA, STAT5A, STAT5B, NDFIP1, TNFSF12, CD40, CARD11, INHBA, CDKN1A, CASP3, CDKN2A, TICAM1, CHRNB2, BCL6, INPP5D, FAS	2357	51	13528	1.91317	1	0.208934	18.3663
GOTERM_BP_FAT	GO:0051250~negative regulation of lymphocyte activation	17	0.540197	0.0187258	LST1, NDFIP1, FOXP3, PDCD1LG2, CD74, INHBA, CASP3, CDKN2A, IL20RB, IL4R, CD274, GLMN, BCL6, INPP5D, FAS, LAG3, PAG1	2357	54	13528	1.80688	1	0.294186	30.102
GOTERM_BP_FAT	GO:0050671~positive regulation of lymphocyte proliferation	17	0.540197	0.0222579	IL6, STAT5A, IL18, STAT5B, TAC1, CD40, IL15, PNP, PDCD1LG2, CARD11, PRKCQ, NCK2, CDKN1A, TICAM1, CHRNB2, BCL6, EBI3	2357	55	13528	1.77403	1	0.327371	34.7177
GOTERM_BP_FAT	GO:0051592~response to calcium ion	17	0.540197	0.0222579	ACTB, SYT1, TRPC1, CAV1, S100A16, TTN, ITPR3, KCNMB2, SLC25A12, TNNT2, MNAT1, AHRR, CCND1, DUSP1, THBS1, CALM1, ADAM9	2357	55	13528	1.77403	1	0.327371	34.7177
GOTERM_BP_FAT	GO:0043603~cellular amide metabolic process	17	0.540197	0.026271	ME1, NAMPT, ASS1, STAT5A, PGD, STAT5B, ALDOB, NADK, ASL, PNP, IDH3A, AFMID, TP53I3, TDO2, G6PD, ARG2, MDH2	2357	56	13528	1.74235	1	0.361863	39.6114
GOTERM_BP_FAT	GO:0070665~positive regulation of leukocyte proliferation	17	0.540197	0.026271	IL6, STAT5A, IL18, STAT5B, TAC1, CD40, IL15, PNP, PDCD1LG2, CARD11, PRKCQ, NCK2, CDKN1A, TICAM1, CHRNB2, BCL6, EBI3	2357	56	13528	1.74235	1	0.361863	39.6114
GOTERM_BP_FAT	GO:0032946~positive regulation of mononuclear cell proliferation	17	0.540197	0.026271	IL6, STAT5A, IL18, STAT5B, TAC1, CD40, IL15, PNP, PDCD1LG2, CARD11, PRKCQ, NCK2, CDKN1A, TICAM1, CHRNB2, BCL6, EBI3	2357	56	13528	1.74235	1	0.361863	39.6114
GOTERM_BP_FAT	GO:0002695~negative regulation of leukocyte activation	17	0.540197	0.0308002	LST1, NDFIP1, FOXP3, PDCD1LG2, CD74, INHBA, CASP3, CDKN2A, IL20RB, IL4R, CD274, GLMN, BCL6, INPP5D, FAS, LAG3, PAG1	2357	57	13528	1.71178	1	0.389296	44.7167
GOTERM_BP_FAT	GO:0045619~regulation of lymphocyte differentiation	17	0.540197	0.0705428	STAT5A, IL27, STAT5B, NDFIP1, IL15, PNP, CD74, CARD11, INHBA, CDKN2A, IL4R, CD2, VNN1, RARA, BCL6, INPP5D, FAS	2357	63	13528	1.54875	1	0.598644	74.9913
GOTERM_BP_FAT	GO:0042063~gliogenesis	17	0.540197	0.089146	ZNF488, DRD1, TSPAN2, SOX11, C1S, MMP14, CDK5, TGFB2, ASCL1, NOTCH1, METRN, DNER, PHGDH, OLIG2, EIF2B3, FGF2, GAP43	2357	65	13528	1.5011	1	0.662444	82.9494
GOTERM_BP_FAT	GO:0021537~telencephalon development	17	0.540197	0.089146	DRD1, CEP120, OXTR, ZEB2, CDK5, TACC2, ASCL1, NDE1, DLX1, PSEN1, BAX, POU3F3, MKKS, PAFAH1B1, LHX6, LRP8, ID4	2357	65	13528	1.5011	1	0.662444	82.9494
GOTERM_BP_FAT	GO:0043393~regulation of protein binding	16	0.508421	2.60589e-05	NOG, PCBD1, CALD1, ITGA2, FKBP1A, ATR, PRKCD, BAK1, ADRB2, AIDA, PSEN1, SMARCD3, BAX, TICAM1, NRG1, ADD2	2357	29	13528	3.16662	0.117393	0.00222744	0.0493581
GOTERM_BP_FAT	GO:0051971~positive regulation of transmission of nerve impulse	16	0.508421	0.000779708	COL4A4, DRD1, TNF, CCL2, PTGS2, GRIK2, OXTR, TAC1, ITGA2, PINK1, LAMA2, SLC1A3, CHRNB2, LTB, UBA52, NMU	2357	37	13528	2.48195	0.976194	0.0340174	1.4669
GOTERM_BP_FAT	GO:0030595~leukocyte chemotaxis	16	0.508421	0.000779708	PRKCA, EDN3, IL6, CCL2, PDGFB, S100A9, ITGA1, ITGB2, IL6R, CX3CL1, CCL5, ITGAM, TGFB2, SBDS, SAA1, CXCL16	2357	37	13528	2.48195	0.976194	0.0340174	1.4669
GOTERM_BP_FAT	GO:0060326~cell chemotaxis	16	0.508421	0.00148002	PRKCA, EDN3, IL6, CCL2, PDGFB, S100A9, ITGA1, ITGB2, IL6R, CX3CL1, CCL5, ITGAM, TGFB2, SBDS, SAA1, CXCL16	2357	39	13528	2.35467	0.999173	0.052738	2.76704
GOTERM_BP_FAT	GO:0031646~positive regulation of neurological system process	16	0.508421	0.00148002	COL4A4, DRD1, TNF, CCL2, PTGS2, GRIK2, OXTR, TAC1, ITGA2, PINK1, LAMA2, SLC1A3, CHRNB2, LTB, UBA52, NMU	2357	39	13528	2.35467	0.999173	0.052738	2.76704
GOTERM_BP_FAT	GO:0010810~regulation of cell-substrate adhesion	16	0.508421	0.00901862	ONECUT2, CCDC80, SMAD3, NID1, EDIL3, MMP14, CDH13, CDKN2A, CD36, FBLN2, TDGF1, TSC2, BCL6, THBS1, COL8A1, CYR61	2357	46	13528	1.99635	1	0.186761	15.7715
GOTERM_BP_FAT	GO:0021543~pallium development	16	0.508421	0.00901862	DRD1, CEP120, ZEB2, CDK5, TACC2, ASCL1, NDE1, DLX1, PSEN1, BAX, POU3F3, MKKS, PAFAH1B1, LHX6, LRP8, ID4	2357	46	13528	1.99635	1	0.186761	15.7715
GOTERM_BP_FAT	GO:0006418~tRNA aminoacylation for protein translation	16	0.508421	0.00901862	CARS, YARS, ZNFX1, SARS, FARS2, GARS, VARS, DTD1, WARS, TARS, HARS, MARS2, FARSA, TARSL2, EIF2AK4, MARS	2357	46	13528	1.99635	1	0.186761	15.7715
GOTERM_BP_FAT	GO:0043039~tRNA aminoacylation	16	0.508421	0.00901862	CARS, YARS, ZNFX1, SARS, FARS2, GARS, VARS, DTD1, WARS, TARS, HARS, MARS2, FARSA, TARSL2, EIF2AK4, MARS	2357	46	13528	1.99635	1	0.186761	15.7715
GOTERM_BP_FAT	GO:0043038~amino acid activation	16	0.508421	0.00901862	CARS, YARS, ZNFX1, SARS, FARS2, GARS, VARS, DTD1, WARS, TARS, HARS, MARS2, FARSA, TARSL2, EIF2AK4, MARS	2357	46	13528	1.99635	1	0.186761	15.7715
GOTERM_BP_FAT	GO:0032886~regulation of microtubule-based process	16	0.508421	0.0166236	CAV2, DYNC1LI1, ARHGEF2, CAV1, CEP120, MAP1A, MAP1B, TACC2, SBDS, TRIM54, MACF1, MAPT, MAP4, MKKS, CLASP2, APC	2357	49	13528	1.87412	1	0.275743	27.2097
GOTERM_BP_FAT	GO:0009064~glutamine family amino acid metabolic process	16	0.508421	0.0283791	GCLC, ASS1, ASNS, CAD, ASL, GCLM, PPAT, FAH, GOT2, SLC1A3, GOT1, ARG2, GLS, GFPT2, PHGDH, DDAH1	2357	52	13528	1.766	1	0.377547	42.0408
GOTERM_BP_FAT	GO:0051291~protein heterooligomerization	16	0.508421	0.0283791	HRAS, KCND2, MAP2K1, GRB2, PCBD1, GABRA6, CDH2, BIRC3, ITPR3, BIRC2, SEPT11, GCH1, JUP, TNFRSF1A, TSC2, PARVA	2357	52	13528	1.766	1	0.377547	42.0408
GOTERM_BP_FAT	GO:0034330~cell junction organization	16	0.508421	0.060027	PTPRK, TLN1, GJD3, PRKCI, SMAD3, ACTN1, GJA1, GJA4, GJC1, TGFB2, THY1, NUMBL, ITGA6, ITGA5, NUMB, APC	2357	57	13528	1.61109	1	0.553403	69.0501
GOTERM_BP_FAT	GO:0048738~cardiac muscle tissue development	16	0.508421	0.060027	BMP10, ACTC1, TNNC1, FKBP1A, TTN, CSRP3, ITGB1, TGFB2, GJC1, TNNT2, ATG5, PLN, TDGF1, FOXC2, NRG1, COL11A1	2357	57	13528	1.61109	1	0.553403	69.0501
GOTERM_BP_FAT	GO:0051100~negative regulation of binding	16	0.508421	0.0776247	IRAK2, IRAK1, NOG, SP100, CEBPG, NFKBIA, FOXP3, NR0B1, PRKCD, DDIT3, FLNA, PTHLH, ADRB2, CDKN2A, JAK2, COMMD7	2357	59	13528	1.55647	1	0.626659	78.3648
GOTERM_BP_FAT	GO:0009411~response to UV	16	0.508421	0.0776247	PTPRK, FECH, POLH, HUS1, PML, GPX1, CCND1, CDKN1A, CASP3, ERCC6, RPAIN, UACA, BAX, DDB2, BCL3, TUBB3	2357	59	13528	1.55647	1	0.626659	78.3648
GOTERM_BP_FAT	GO:0016049~cell growth	16	0.508421	0.0982714	FGFR1, PDGFB, ACTA1, FHL1, SLC3A2, CSRP2, VAT1, TGFB2, NOTCH2, ERBB2IP, NDRG4, BIN3, EMP3, EMP1, CACNA1A, DCLK1	2357	61	13528	1.50544	1	0.691066	85.9106
GOTERM_BP_FAT	GO:0040013~negative regulation of locomotion	16	0.508421	0.0982714	BMP10, PTPRK, DRD1, PDGFB, GREM1, ADORA1, VASH1, THY1, CLIC4, RRAS, GHRL, TIE1, ARAP3, THBS1, HTR2C, FGF2	2357	61	13528	1.50544	1	0.691066	85.9106
GOTERM_BP_FAT	GO:0048661~positive regulation of smooth muscle cell proliferation	15	0.476644	0.0003093	PRKCA, IL6, TNF, FLT1, PDGFB, PTGS2, STAT5B, EDN1, ITGA2, IL6R, CDH13, MNAT1, S1PR1, TGM2, HBEGF	2357	31	13528	2.77718	0.772907	0.0170895	0.58436
GOTERM_BP_FAT	GO:0050806~positive regulation of synaptic transmission	15	0.476644	0.000966018	COL4A4, DRD1, CCL2, TNF, PTGS2, GRIK2, OXTR, TAC1, PINK1, LAMA2, SLC1A3, CHRNB2, LTB, UBA52, NMU	2357	34	13528	2.53213	0.990259	0.0398121	1.81439
GOTERM_BP_FAT	GO:0006029~proteoglycan metabolic process	15	0.476644	0.0116134	GAL3ST4, HS3ST4, MAMDC2, NDST1, CYTL1, CHST3, SULF2, CHST7, HPSE, CHST11, CSGALNACT2, CHST13, EXT1, COL11A1, EXT2	2357	43	13528	2.00215	1	0.219396	19.8531
GOTERM_BP_FAT	GO:0042303~molting cycle	15	0.476644	0.0116134	MPZL3, PTGS2, PDGFA, SOX9, SNAI1, TGFB2, ACVR1B, FOXQ1, NOTCH1, PSEN1, PSEN2, TGM3, RUNX3, APC, EDARADD	2357	43	13528	2.00215	1	0.219396	19.8531
GOTERM_BP_FAT	GO:0042633~hair cycle	15	0.476644	0.0116134	MPZL3, PTGS2, PDGFA, SOX9, SNAI1, TGFB2, ACVR1B, FOXQ1, NOTCH1, PSEN1, PSEN2, TGM3, RUNX3, APC, EDARADD	2357	43	13528	2.00215	1	0.219396	19.8531
GOTERM_BP_FAT	GO:0045793~positive regulation of cell size	15	0.476644	0.0306118	EXTL3, LIMK1, TNFRSF12A, MAP1B, SPHK1, EDN1, CDH4, TGFB2, FXN, CXCL16, MAPT, HBEGF, TAF9, NRG1, NGF	2357	48	13528	1.79359	1	0.388412	44.5128
GOTERM_BP_FAT	GO:0042108~positive regulation of cytokine biosynthetic process	15	0.476644	0.0306118	TNF, CEBPG, STAT5A, IL27, STAT5B, TLR4, TLR7, PRKCQ, CARD11, TICAM1, GLMN, BCL3, TRAF6, LTB, EBI3	2357	48	13528	1.79359	1	0.388412	44.5128
GOTERM_BP_FAT	GO:0051258~protein polymerization	15	0.476644	0.0362072	CAV2, CAV1, TUBB2B, WASF3, DIAPH1, TUBB2A, PREX1, TUBA4A, TUBE1, TUBB6, TUBG1, TUBA1A, NEFL, TUBB3, TUBA1C	2357	49	13528	1.75699	1	0.426349	50.2763
GOTERM_BP_FAT	GO:0016202~regulation of striated muscle tissue development	15	0.476644	0.0424997	COL4A4, BMP10, NOG, SMAD3, SIRT2, NOTCH1, ADRB2, MYOCD, SOX15, HDAC9, NRG1, FGF2, UBA52, TWIST1, ACVR1	2357	50	13528	1.72185	1	0.463717	56.0794
GOTERM_BP_FAT	GO:0048634~regulation of muscle development	15	0.476644	0.0495256	COL4A4, BMP10, NOG, SMAD3, SIRT2, NOTCH1, ADRB2, MYOCD, SOX15, HDAC9, NRG1, FGF2, UBA52, TWIST1, ACVR1	2357	51	13528	1.68809	1	0.49819	61.7993
GOTERM_BP_FAT	GO:0014031~mesenchymal cell development	15	0.476644	0.0495256	S100A4, EDN3, NOG, EDN1, TBX1, ZEB2, SOX9, TGFB2, NOTCH1, HIF1A, CFL1, FOXC2, NRG1, ACVR1, NFATC1	2357	51	13528	1.68809	1	0.49819	61.7993
GOTERM_BP_FAT	GO:0048762~mesenchymal cell differentiation	15	0.476644	0.0495256	S100A4, EDN3, NOG, EDN1, TBX1, ZEB2, SOX9, TGFB2, NOTCH1, HIF1A, CFL1, FOXC2, NRG1, ACVR1, NFATC1	2357	51	13528	1.68809	1	0.49819	61.7993
GOTERM_BP_FAT	GO:0060485~mesenchyme development	15	0.476644	0.0573165	S100A4, EDN3, NOG, EDN1, TBX1, ZEB2, SOX9, TGFB2, NOTCH1, HIF1A, CFL1, FOXC2, NRG1, ACVR1, NFATC1	2357	52	13528	1.65562	1	0.541223	67.3148
GOTERM_BP_FAT	GO:0010001~glial cell differentiation	15	0.476644	0.065899	ZNF488, DRD1, TSPAN2, SOX11, C1S, CDK5, ASCL1, NOTCH1, METRN, DNER, PHGDH, OLIG2, EIF2B3, FGF2, GAP43	2357	53	13528	1.62439	1	0.578618	72.5148
GOTERM_BP_FAT	GO:0051494~negative regulation of cytoskeleton organization	15	0.476644	0.0855178	ARHGEF2, MAP1A, MAP1B, SBDS, S1PR1, TRIM54, MAPT, SCIN, CAPG, MAP4, TMSB4X, CLASP2, ADD2, APC, SPTAN1	2357	55	13528	1.56532	1	0.649156	81.6157
GOTERM_BP_FAT	GO:0030203~glycosaminoglycan metabolic process	15	0.476644	0.0855178	HYAL2, MAMDC2, NDST1, HEXB, CHST3, FUCA1, GNS, XYLT2, LYG2, CHST7, CHST6, CHST11, CHST13, EXT1, EXT2	2357	55	13528	1.56532	1	0.649156	81.6157
GOTERM_BP_FAT	GO:0000082~G1/S transition of mitotic cell cycle	15	0.476644	0.0965785	CDC7, ITGB1, RBBP8, INHBA, ACVR1B, MNAT1, CCND1, CDKN1A, CDKN2A, CUL4A, GSPT1, ID4, GFI1, ACVR1, NFATC1	2357	56	13528	1.53737	1	0.687011	85.401
GOTERM_BP_FAT	GO:0048771~tissue remodeling	15	0.476644	0.0965785	CAV1, LIPA, TBX1, MMP14, CSRP3, BAK1, ADRB2, HIF1A, IL23A, RAC2, ATG5, BAX, TGM2, FOXC2, F2R	2357	56	13528	1.53737	1	0.687011	85.401
GOTERM_BP_FAT	GO:0050729~positive regulation of inflammatory response	14	0.444868	0.000821324	PRKCA, IL6, OSMR, C3, STAT5A, STAT5B, TAC1, ITGA2, TLR4, CX3CL1, CCL5, TNFRSF1A, TGM2, JAK2	2357	30	13528	2.67843	0.980501	0.0351615	1.54462
GOTERM_BP_FAT	GO:0050920~regulation of chemotaxis	14	0.444868	0.00119112	PRKCA, EDN3, CDH13, IL6, S1PR1, PDGFB, F3, F2RL1, SMAD3, ITGA2, IL6R, GREM1, THBS1, KDR	2357	31	13528	2.59203	0.996691	0.0468602	2.23267
GOTERM_BP_FAT	GO:0008637~apoptotic mitochondrial changes	14	0.444868	0.00119112	BID, CCK, DNM1L, AIFM2, SMAD3, PMAIP1, BCL2L1, GPX1, BAK1, CASP3, CDKN2A, BBC3, BAX, MYC	2357	31	13528	2.59203	0.996691	0.0468602	2.23267
GOTERM_BP_FAT	GO:0048520~positive regulation of behavior	14	0.444868	0.00320515	PRKCA, EDN3, CDH13, IL6, S1PR1, PDGFB, F3, F2RL1, SMAD3, GHRL, ITGA2, IL6R, THBS1, KDR	2357	34	13528	2.36332	1	0.0911281	5.90078
GOTERM_BP_FAT	GO:0030193~regulation of blood coagulation	14	0.444868	0.00567346	CAV1, PDGFB, PDPN, PDGFA, F2RL1, EDN1, TLR4, ANXA2P1, PROC, ANXA2, F3, SERPINE1, THBS1, PLAU, F2R	2357	36	13528	2.23203	1	0.134335	10.2186
GOTERM_BP_FAT	GO:0006940~regulation of smooth muscle contraction	14	0.444868	0.00946192	CAV1, FLT1, PTGS2, MAP2K1, SPHK1, EDN1, ITGA2, OXTR, ADRB2, MYOCD, TBXA2R, CNN1, NMU, F2R	2357	38	13528	2.11455	1	0.191751	16.4825
GOTERM_BP_FAT	GO:0033189~response to vitamin A	14	0.444868	0.0226724	MUC1, MICB, SP100, CYP1A1, PDGFA, MAP1B, GDAP1, TRIM16, CD44, DUSP1, RARA, TIE1, IGFBP2, KLF4	2357	42	13528	1.91317	1	0.330405	35.24
GOTERM_BP_FAT	GO:0022405~hair cycle process	14	0.444868	0.0226724	PTGS2, PDGFA, SOX9, SNAI1, TGFB2, ACVR1B, FOXQ1, NOTCH1, PSEN1, PSEN2, TGM3, RUNX3, APC, EDARADD	2357	42	13528	1.91317	1	0.330405	35.24
GOTERM_BP_FAT	GO:0022404~molting cycle process	14	0.444868	0.0226724	PTGS2, PDGFA, SOX9, SNAI1, TGFB2, ACVR1B, FOXQ1, NOTCH1, PSEN1, PSEN2, TGM3, RUNX3, APC, EDARADD	2357	42	13528	1.91317	1	0.330405	35.24
GOTERM_BP_FAT	GO:0001942~hair follicle development	14	0.444868	0.0226724	PTGS2, PDGFA, SOX9, SNAI1, TGFB2, ACVR1B, FOXQ1, NOTCH1, PSEN1, PSEN2, TGM3, RUNX3, APC, EDARADD	2357	42	13528	1.91317	1	0.330405	35.24
GOTERM_BP_FAT	GO:0030307~positive regulation of cell growth	14	0.444868	0.0226724	EXTL3, LIMK1, TNFRSF12A, MAP1B, SPHK1, CDH4, TGFB2, FXN, CXCL16, MAPT, HBEGF, TAF9, NRG1, NGF	2357	42	13528	1.91317	1	0.330405	35.24
GOTERM_BP_FAT	GO:0007162~negative regulation of cell adhesion	14	0.444868	0.0274645	ARHGDIG, MAP2K1, SRCIN1, SIPA1, MMP14, FXYD5, CDH13, CDKN2A, RND1, BCL6, JAK2, THBS1, ARHGDIA, ARHGDIB	2357	43	13528	1.86867	1	0.370842	40.9985
GOTERM_BP_FAT	GO:0051899~membrane depolarization	14	0.444868	0.0274645	CAV1, CCK, GCLC, GRIK2, EDN1, ADORA1, GCLM, CDK5, DMPK, ATXN1, GRID2, GHRL, CHRNB2, CACNA1A	2357	43	13528	1.86867	1	0.370842	40.9985
GOTERM_BP_FAT	GO:0051495~positive regulation of cytoskeleton organization	14	0.444868	0.0391965	CAV2, CAV1, MAP1B, EDN1, SMAD3, TAC1, PRKCQ, NCK2, CDC42EP2, MAPT, CFL1, APC, SYNPO, CDC42EP5	2357	45	13528	1.78562	1	0.446442	53.1182
GOTERM_BP_FAT	GO:0042326~negative regulation of phosphorylation	14	0.444868	0.0391965	PRKCA, CAV1, FKBP1A, PRKCD, ATXN1, INHBA, BAK1, CDKN1A, CDKN2A, PSEN1, CDKN2B, BAX, PSEN2, FAM129A	2357	45	13528	1.78562	1	0.446442	53.1182
GOTERM_BP_FAT	GO:0050768~negative regulation of neurogenesis	14	0.444868	0.0391965	RTN4, ATF5, NOG, RNF6, BDNF, DLX1, YWHAH, PSEN1, SEMA4F, DLL3, ID4, ARHGDIA, EPHB2, THY1	2357	45	13528	1.78562	1	0.446442	53.1182
GOTERM_BP_FAT	GO:0018108~peptidyl-tyrosine phosphorylation	14	0.444868	0.0462266	FLT1, STAT5A, ABI1, FES, DDR2, EPHB2, TYK2, FYN, JAK1, JAK2, JAK3, ABL1, ABL2, F2R	2357	46	13528	1.7468	1	0.478855	59.2075
GOTERM_BP_FAT	GO:0045089~positive regulation of innate immune response	14	0.444868	0.0462266	POLR3G, IRAK2, PVR, IRAK1, CARD9, MICA, STAT5A, STAT5B, TLR2, NFKBIA, TLR4, TLR7, TICAM1, LAG3	2357	46	13528	1.7468	1	0.478855	59.2075
GOTERM_BP_FAT	GO:0045936~negative regulation of phosphate metabolic process	14	0.444868	0.0628034	PRKCA, CAV1, FKBP1A, PRKCD, ATXN1, INHBA, BAK1, CDKN1A, CDKN2A, PSEN1, CDKN2B, BAX, PSEN2, FAM129A	2357	48	13528	1.67402	1	0.567334	70.7369
GOTERM_BP_FAT	GO:0010721~negative regulation of cell development	14	0.444868	0.0628034	RTN4, ATF5, NOG, RNF6, BDNF, DLX1, YWHAH, PSEN1, SEMA4F, DLL3, ID4, ARHGDIA, EPHB2, THY1	2357	48	13528	1.67402	1	0.567334	70.7369
GOTERM_BP_FAT	GO:0030183~B cell differentiation	14	0.444868	0.0628034	KLF6, LRRC8A, CEBPG, RAG1, ITGB1, IL11, BAK1, CLCF1, BAX, PLCG2, BCL3, BCL6, CD79A, HDAC9	2357	48	13528	1.67402	1	0.567334	70.7369
GOTERM_BP_FAT	GO:0010563~negative regulation of phosphorus metabolic process	14	0.444868	0.0628034	PRKCA, CAV1, FKBP1A, PRKCD, ATXN1, INHBA, BAK1, CDKN1A, CDKN2A, PSEN1, CDKN2B, BAX, PSEN2, FAM129A	2357	48	13528	1.67402	1	0.567334	70.7369
GOTERM_BP_FAT	GO:0018212~peptidyl-tyrosine modification	14	0.444868	0.0628034	FLT1, STAT5A, ABI1, FES, DDR2, EPHB2, TYK2, FYN, JAK1, JAK2, JAK3, ABL1, ABL2, F2R	2357	48	13528	1.67402	1	0.567334	70.7369
GOTERM_BP_FAT	GO:0043244~regulation of protein complex disassembly	14	0.444868	0.0943388	ARHGEF2, MAP1A, MAP1B, SBDS, TRIM54, MAPT, SCIN, CFL1, CAPG, MAP4, CLASP2, ADD2, APC, SPTAN1	2357	51	13528	1.57555	1	0.679766	84.6998
GOTERM_BP_FAT	GO:0006354~RNA elongation	14	0.444868	0.0943388	POLR2E, POLR2L, TAF4B, POLR2D, ELL3, GTF2H1, MNAT1, ADRM1, TAF13, GTF2E2, TCEA3, GTF2A2, GTF2F2, TAF9	2357	51	13528	1.57555	1	0.679766	84.6998
GOTERM_BP_FAT	GO:0045766~positive regulation of angiogenesis	13	0.413092	0.000652077	TNFRSF1A, HIF1A, F3, SPHK1, RHOB, TNFSF12, HDAC9, THBS1, VASH2, FGF2, DDAH1, HDAC7, ANGPTL4	2357	26	13528	2.86975	0.956097	0.03018	1.22819
GOTERM_BP_FAT	GO:0010970~microtubule-based transport	13	0.413092	0.00209901	MAP2K1, UCHL1, KLC2, NDE1, KIF1A, KIF1B, MACF1, MAP1S, KLC1, RHOT1, PAFAH1B1, NEFL, NEFM	2357	29	13528	2.57288	0.999958	0.068453	3.90265
GOTERM_BP_FAT	GO:0050921~positive regulation of chemotaxis	13	0.413092	0.00209901	PRKCA, EDN3, CDH13, IL6, S1PR1, PDGFB, F3, F2RL1, SMAD3, ITGA2, IL6R, THBS1, KDR	2357	29	13528	2.57288	0.999958	0.068453	3.90265
GOTERM_BP_FAT	GO:0051092~positive regulation of NF-kappaB transcription factor activity	13	0.413092	0.0423663	IRAK2, ICAM1, IRAK1, IL6, MTDH, TNF, TLR2, TLR4, PRKCQ, CARD11, TICAM1, PYCARD, RHEBL1	2357	41	13528	1.81984	1	0.463645	55.9633
GOTERM_BP_FAT	GO:0043242~negative regulation of protein complex disassembly	13	0.413092	0.0423663	ARHGEF2, MAP1A, MAP1B, SBDS, TRIM54, MAPT, CAPG, SCIN, MAP4, CLASP2, ADD2, SPTAN1, APC	2357	41	13528	1.81984	1	0.463645	55.9633
GOTERM_BP_FAT	GO:0050868~negative regulation of T cell activation	13	0.413092	0.0502438	CASP3, CDKN2A, IL20RB, IL4R, CD274, NDFIP1, GLMN, BCL6, FOXP3, CD74, PDCD1LG2, PAG1, LAG3	2357	42	13528	1.77651	1	0.501351	62.3425
GOTERM_BP_FAT	GO:0002768~immune response-regulating cell surface receptor signaling pathway	13	0.413092	0.0502438	C3AR1, MICB, MICA, PSEN1, FYN, IKBKG, PSEN2, PLCG2, TLR2, CD79A, CD40, TRAF6, THY1	2357	42	13528	1.77651	1	0.501351	62.3425
GOTERM_BP_FAT	GO:0070507~regulation of microtubule cytoskeleton organization	13	0.413092	0.0502438	DYNC1LI1, CAV2, CAV1, ARHGEF2, MAP1A, MAP1B, SBDS, TRIM54, MACF1, MAPT, MAP4, CLASP2, APC	2357	42	13528	1.77651	1	0.501351	62.3425
GOTERM_BP_FAT	GO:0042440~pigment metabolic process	13	0.413092	0.0796343	BLVRA, HMOX2, TSPO, FECH, FXN, CPOX, SLC25A38, NFE2L1, UROD, PPAT, OCA2, GART, PRPS1	2357	45	13528	1.65808	1	0.63459	79.2406
GOTERM_BP_FAT	GO:0032649~regulation of interferon-gamma production	12	0.381316	0.00934797	INHBA, IL20RB, IL27RA, IL18, IL27, CEBPG, BCL3, RARA, FOXP3, TLR7, EBI3, IFNAR1	2357	30	13528	2.2958	1	0.190466	16.3003
GOTERM_BP_FAT	GO:0031110~regulation of microtubule polymerization or depolymerization	12	0.381316	0.0122552	CAV2, ARHGEF2, CAV1, SBDS, TRIM54, MACF1, MAPT, MAP1A, MAP1B, MAP4, CLASP2, APC	2357	31	13528	2.22174	1	0.224848	20.8333
GOTERM_BP_FAT	GO:0001936~regulation of endothelial cell proliferation	12	0.381316	0.0158011	CAV2, CDH13, CAV1, HIF1A, CCL2, PDGFB, F3, GHRL, TNFSF12, THBS1, VASH2, VASH1	2357	32	13528	2.15231	1	0.268605	26.0477
GOTERM_BP_FAT	GO:0021987~cerebral cortex development	12	0.381316	0.0200626	ASCL1, NDE1, CEP120, PSEN1, BAX, MKKS, POU3F3, LRP8, LHX6, PAFAH1B1, CDK5, TACC2	2357	33	13528	2.08709	1	0.305876	31.8842
GOTERM_BP_FAT	GO:0000060~protein import into nucleus, translocation	12	0.381316	0.0251146	TNF, PML, NFKBIA, BCL3, BCL6, JAK2, KPNB1, FGF2, TNPO1, TOB1, F2R, TGFB2	2357	34	13528	2.02571	1	0.352934	38.2381
GOTERM_BP_FAT	GO:0032675~regulation of interleukin-6 production	12	0.381316	0.0378674	IL6, CARD9, TNF, TICAM1, TLR2, GHRL, TLR4, IL6R, INPP5D, TRAF6, TLR7, AKIRIN2	2357	36	13528	1.91317	1	0.439025	51.8741
GOTERM_BP_FAT	GO:0007585~respiratory gaseous exchange	12	0.381316	0.0378674	RAB3A, ZFAND5, COX11, NDST1, TNNC1, CHST11, EDN1, CSF2RB, BPGM, CFTR, PBX3, TCF15	2357	36	13528	1.91317	1	0.439025	51.8741
GOTERM_BP_FAT	GO:0008286~insulin receptor signaling pathway	12	0.381316	0.0456916	EIF4EBP1, GRB10, GRB2, PTPN2, GSK3A, BAIAP2, FOXC2, RHOQ, RPE65, SHC1, PIK3R3, SIK2	2357	37	13528	1.86146	1	0.478734	58.7719
GOTERM_BP_FAT	GO:0007266~Rho protein signal transduction	12	0.381316	0.0545501	RHOJ, ARHGAP4, ARHGDIG, CDH13, LIMK1, CFL1, RHOB, ABCA1, CDC42EP4, ARHGDIA, CDC42EP5, ARHGDIB	2357	38	13528	1.81247	1	0.526062	65.449
GOTERM_BP_FAT	GO:0002429~immune response-activating cell surface receptor signaling pathway	12	0.381316	0.0644825	C3AR1, MICB, MICA, PSEN1, FYN, IKBKG, PSEN2, PLCG2, TLR2, CD79A, TRAF6, THY1	2357	39	13528	1.766	1	0.571407	71.7144
GOTERM_BP_FAT	GO:0046496~nicotinamide nucleotide metabolic process	12	0.381316	0.0755177	ME1, NAMPT, TDO2, TP53I3, G6PD, ALDOB, PGD, NADK, PNP, IDH3A, MDH2, AFMID	2357	40	13528	1.72185	1	0.618943	77.4091
GOTERM_BP_FAT	GO:0006769~nicotinamide metabolic process	12	0.381316	0.0755177	ME1, NAMPT, TDO2, TP53I3, G6PD, ALDOB, PGD, NADK, PNP, IDH3A, MDH2, AFMID	2357	40	13528	1.72185	1	0.618943	77.4091
GOTERM_BP_FAT	GO:0051341~regulation of oxidoreductase activity	12	0.381316	0.0755177	VDR, HIF1A, TNF, FXN, ARG2, EDN1, NFKB1, SCARB1, GFI1, ABL1, ABL2, GCH1	2357	40	13528	1.72185	1	0.618943	77.4091
GOTERM_BP_FAT	GO:0021953~central nervous system neuron differentiation	12	0.381316	0.0755177	PRKCA, ASCL1, DRD1, LHX6, PAFAH1B1, CHRNB2, GLI2, LHX8, CDK5, DCLK1, CACNA1A, EPHB2	2357	40	13528	1.72185	1	0.618943	77.4091
GOTERM_BP_FAT	GO:0009820~alkaloid metabolic process	12	0.381316	0.0876732	ME1, NAMPT, TDO2, TP53I3, G6PD, ALDOB, PGD, NADK, PNP, IDH3A, MDH2, AFMID	2357	41	13528	1.67985	1	0.656933	82.4195
GOTERM_BP_FAT	GO:0033619~membrane protein proteolysis	11	0.349539	0.000849852	PRKCQ, PSEN1, BACE2, PSEN2, APH1B, BACE1, NFKB1, ADAM19, MYH9, TRAF6, ADAM9	2357	20	13528	3.15672	0.982995	0.0357233	1.59786
GOTERM_BP_FAT	GO:0030516~regulation of axon extension	11	0.349539	0.000849852	NRCAM, RTN4, RNF6, SEMA4F, LIMK1, TNFRSF12A, MAPT, MAP1B, CDH4, TTL, NGF	2357	20	13528	3.15672	0.982995	0.0357233	1.59786
GOTERM_BP_FAT	GO:0001836~release of cytochrome c from mitochondria	11	0.349539	0.0013708	BID, BAK1, GPX1, CASP3, CCK, BBC3, BAX, SMAD3, BCL2L1, PMAIP1, MYC	2357	21	13528	3.0064	0.998603	0.0508322	2.56534
GOTERM_BP_FAT	GO:0050772~positive regulation of axonogenesis	11	0.349539	0.00649793	AMIGO1, METRN, LIMK1, TNFRSF12A, PLXNB2, MAPT, MAP1B, NEFL, CDH4, ARHGDIA, NGF	2357	25	13528	2.52538	1	0.147333	11.6185
GOTERM_BP_FAT	GO:0006749~glutathione metabolic process	11	0.349539	0.0158451	HAGH, GSS, GSR, GPX1, CTH, G6PD, GCLC, GPX3, TXNRD3, GCLM, GLRX2	2357	28	13528	2.2548	1	0.268311	26.1103
GOTERM_BP_FAT	GO:0010811~positive regulation of cell-substrate adhesion	11	0.349539	0.0158451	CDH13, CD36, FBLN2, TDGF1, CCDC80, SMAD3, NID1, EDIL3, COL8A1, THBS1, CYR61	2357	28	13528	2.2548	1	0.268311	26.1103
GOTERM_BP_FAT	GO:0033013~tetrapyrrole metabolic process	11	0.349539	0.0204992	BLVRA, HMOX2, TSPO, FECH, CYP1A1, FXN, CPOX, SLC25A38, NFE2L1, SUCLA2, UROD	2357	29	13528	2.17705	1	0.310463	32.4568
GOTERM_BP_FAT	GO:0006778~porphyrin metabolic process	11	0.349539	0.0204992	BLVRA, HMOX2, TSPO, FECH, CYP1A1, FXN, CPOX, SLC25A38, NFE2L1, SUCLA2, UROD	2357	29	13528	2.17705	1	0.310463	32.4568
GOTERM_BP_FAT	GO:0032663~regulation of interleukin-2 production	11	0.349539	0.0260748	CARD11, PRKCQ, CARD9, IL20RB, STAT5A, STAT5B, GLMN, TRAF6, FOXP3, HDAC7, LAG3	2357	30	13528	2.10448	1	0.360699	39.3805
GOTERM_BP_FAT	GO:0007270~nerve-nerve synaptic transmission	11	0.349539	0.0326556	PLAT, SLC1A4, DRD1, KIF1B, GABRB3, GABRA6, GRIN2D, TMOD2, GRID2, CDK5, CACNA1A	2357	31	13528	2.0366	1	0.402428	46.6877
GOTERM_BP_FAT	GO:0042246~tissue regeneration	11	0.349539	0.0403168	INA, NOTCH2, PRKCQ, GPX1, NOTCH1, SERPINE1, SOX15, NINJ1, GAP43, PLAU, PLAUR	2357	32	13528	1.97295	1	0.450856	54.1431
GOTERM_BP_FAT	GO:0021954~central nervous system neuron development	11	0.349539	0.0403168	PRKCA, ASCL1, DRD1, LHX6, PAFAH1B1, CHRNB2, GLI2, LHX8, CDK5, DCLK1, EPHB2	2357	32	13528	1.97295	1	0.450856	54.1431
GOTERM_BP_FAT	GO:0050871~positive regulation of B cell activation	11	0.349539	0.0491229	CARD11, CDKN1A, IL6, STAT5A, TICAM1, STAT5B, BCL6, CHRNB2, TNFSF12, CD40, INPP5D	2357	33	13528	1.91317	1	0.496275	61.4915
GOTERM_BP_FAT	GO:0032526~response to retinoic acid	11	0.349539	0.0491229	MUC1, MICB, SP100, DUSP1, PDGFA, GDAP1, RARA, TRIM16, TIE1, IGFBP2, KLF4	2357	33	13528	1.91317	1	0.496275	61.4915
GOTERM_BP_FAT	GO:0019229~regulation of vasoconstriction	11	0.349539	0.0591264	EDN3, PRKCQ, CAV1, ECE1, PTGS2, MAP2K1, EDN1, ACE2, TBXA2R, KCNMB2, F2R	2357	34	13528	1.8569	1	0.549756	68.4835
GOTERM_BP_FAT	GO:0043648~dicarboxylic acid metabolic process	11	0.349539	0.0591264	ME1, GOT2, SDHB, ME3, ME2, GOT1, STAT5A, STAT5B, CS, IDH3A, MDH2	2357	34	13528	1.8569	1	0.549756	68.4835
GOTERM_BP_FAT	GO:0045216~cell-cell junction organization	11	0.349539	0.0703659	TLN1, GJD3, NUMB, PRKCI, SMAD3, GJA1, GJA4, TGFB2, GJC1, NUMBL, APC	2357	35	13528	1.80384	1	0.599604	74.901
GOTERM_BP_FAT	GO:0002263~cell activation during immune response	11	0.349539	0.0828654	ICAM1, PSEN1, RELB, TICAM1, PSEN2, PLCG2, TLR2, BCL3, TLR4, TLR7, RAB27A	2357	36	13528	1.75374	1	0.644311	80.5787
GOTERM_BP_FAT	GO:0002366~leukocyte activation during immune response	11	0.349539	0.0828654	ICAM1, PSEN1, RELB, TICAM1, PSEN2, PLCG2, TLR2, BCL3, TLR4, TLR7, RAB27A	2357	36	13528	1.75374	1	0.644311	80.5787
GOTERM_BP_FAT	GO:0046887~positive regulation of hormone secretion	11	0.349539	0.0828654	EDN3, INHBA, RAB8B, PFKFB2, EDN1, GHRL, JAK2, PFKM, TRH, NMU, PSMD9	2357	36	13528	1.75374	1	0.644311	80.5787
GOTERM_BP_FAT	GO:0031348~negative regulation of defense response	11	0.349539	0.0828654	TARBP2, GPX1, MICB, ADRB2, UACA, IL20RB, SAA1, NDFIP1, GHRL, ADORA1, NT5E	2357	36	13528	1.75374	1	0.644311	80.5787
GOTERM_BP_FAT	GO:0030301~cholesterol transport	11	0.349539	0.0966335	SOAT1, CEL, OSBPL5, CAV1, MSR1, STX12, CD36, SCARB1, CFTR, CETP, ABCA1	2357	37	13528	1.70634	1	0.686362	85.4178
GOTERM_BP_FAT	GO:0015918~sterol transport	11	0.349539	0.0966335	SOAT1, CEL, OSBPL5, CAV1, MSR1, STX12, CD36, SCARB1, CFTR, CETP, ABCA1	2357	37	13528	1.70634	1	0.686362	85.4178
GOTERM_BP_FAT	GO:0019438~aromatic compound biosynthetic process	10	0.317763	0.00155353	MOCOS, TPK1, PCBD1, QDPR, SPR, FPGS, SUCLA2, FLAD1, MOCS1, GCH1	2357	18	13528	3.18861	0.999419	0.0544772	2.90256
GOTERM_BP_FAT	GO:0045884~regulation of survival gene product expression	10	0.317763	0.00570612	MEF2C, CDH13, IL2RB, STAT5A, BAX, STAT5B, HRK, BCL2L1, ESR2, MYC	2357	21	13528	2.73309	1	0.134395	10.2745
GOTERM_BP_FAT	GO:0043525~positive regulation of neuron apoptosis	10	0.317763	0.00818598	CDK5R1, TNF, BAX, ITGA1, HRK, NR3C1, NQO1, CDK5, LTB, TGFB2	2357	22	13528	2.60886	1	0.174038	14.4206
GOTERM_BP_FAT	GO:0042558~pteridine and derivative metabolic process	10	0.317763	0.0114057	MOCOS, MTHFD2, PCBD1, QDPR, SPR, FPGS, FLAD1, PIPOX, MOCS1, GCH1	2357	23	13528	2.49543	1	0.218471	19.5334
GOTERM_BP_FAT	GO:0010594~regulation of endothelial cell migration	10	0.317763	0.0205397	VEGFC, BMP10, PDGFB, EDN1, SCARB1, HDAC9, THBS1, FGF2, HDAC7, VASH1	2357	25	13528	2.2958	1	0.310015	32.5096
GOTERM_BP_FAT	GO:0000186~activation of MAPKK activity	10	0.317763	0.0205397	ERCC6, FLT1, PSEN1, GNAI2, JAK2, GADD45B, ADORA1, FGF2, ADAM9, F2R	2357	25	13528	2.2958	1	0.310015	32.5096
GOTERM_BP_FAT	GO:0035303~regulation of dephosphorylation	10	0.317763	0.0266814	SMG6, SMG5, SMAD3, ITGA2, FKBP1A, JAK2, RCAN1, ADORA1, FKBP1B, TGFB2	2357	26	13528	2.2075	1	0.364362	40.0919
GOTERM_BP_FAT	GO:0030166~proteoglycan biosynthetic process	10	0.317763	0.0266814	GAL3ST4, NDST1, CHST7, CHST11, CSGALNACT2, CYTL1, CHST13, CHST3, EXT1, EXT2	2357	26	13528	2.2075	1	0.364362	40.0919
GOTERM_BP_FAT	GO:0001952~regulation of cell-matrix adhesion	10	0.317763	0.0340108	CDH13, CDKN2A, CD36, TDGF1, TSC2, ONECUT2, SMAD3, BCL6, MMP14, THBS1	2357	27	13528	2.12574	1	0.411255	48.085
GOTERM_BP_FAT	GO:0048002~antigen processing and presentation of peptide antigen	10	0.317763	0.0426156	MICA, TAP2, HLA-A, IFI30, HLA-C, ERAP2, HLA-B, MR1, TRAF6, CD74, HLA-F	2357	28	13528	2.04982	1	0.463648	56.18
GOTERM_BP_FAT	GO:0042990~regulation of transcription factor import into nucleus	10	0.317763	0.0639221	PRKCQ, TNF, UACA, NFKBIE, NFKBIB, NFKBIA, SMAD3, BCL3, PRDX1, FLNA	2357	30	13528	1.91317	1	0.571032	71.3917
GOTERM_BP_FAT	GO:0032945~negative regulation of mononuclear cell proliferation	10	0.317763	0.090955	CASP3, CDKN2A, LST1, IL20RB, CD274, NDFIP1, GLMN, INPP5D, FOXP3, PDCD1LG2	2357	32	13528	1.79359	1	0.667504	83.5797
GOTERM_BP_FAT	GO:0021761~limbic system development	10	0.317763	0.090955	DRD1, DLX1, BAX, MKKS, LRP8, PAFAH1B1, ZEB2, ID4, NR0B1, CDK5	2357	32	13528	1.79359	1	0.667504	83.5797
GOTERM_BP_FAT	GO:0070664~negative regulation of leukocyte proliferation	10	0.317763	0.090955	CASP3, CDKN2A, LST1, IL20RB, CD274, NDFIP1, GLMN, INPP5D, FOXP3, PDCD1LG2	2357	32	13528	1.79359	1	0.667504	83.5797
GOTERM_BP_FAT	GO:0050672~negative regulation of lymphocyte proliferation	10	0.317763	0.090955	CASP3, CDKN2A, LST1, IL20RB, CD274, NDFIP1, GLMN, INPP5D, FOXP3, PDCD1LG2	2357	32	13528	1.79359	1	0.667504	83.5797
GOTERM_BP_FAT	GO:0031114~regulation of microtubule depolymerization	9	0.285987	0.00285427	ARHGEF2, SBDS, TRIM54, MAPT, MAP1A, MAP1B, MAP4, CLASP2, APC	2357	16	13528	3.22847	0.999999	0.0845771	5.27126
GOTERM_BP_FAT	GO:0007026~negative regulation of microtubule depolymerization	9	0.285987	0.00285427	ARHGEF2, SBDS, TRIM54, MAPT, MAP1A, MAP1B, MAP4, CLASP2, APC	2357	16	13528	3.22847	0.999999	0.0845771	5.27126
GOTERM_BP_FAT	GO:0031111~negative regulation of microtubule polymerization or depolymerization	9	0.285987	0.00457549	ARHGEF2, SBDS, TRIM54, MAPT, MAP1A, MAP1B, MAP4, CLASP2, APC	2357	17	13528	3.03856	1	0.118649	8.32162
GOTERM_BP_FAT	GO:0019915~lipid storage	9	0.285987	0.00699306	SOAT1, CAV1, CD36, TNF, GM2A, STAT5A, HEXB, STAT5B, B4GALNT1	2357	18	13528	2.86975	1	0.154766	12.4493
GOTERM_BP_FAT	GO:0008088~axon cargo transport	9	0.285987	0.00699306	KIF1A, KIF1B, MACF1, KLC1, UCHL1, PAFAH1B1, KLC2, NEFL, NEFM	2357	18	13528	2.86975	1	0.154766	12.4493
GOTERM_BP_FAT	GO:0045987~positive regulation of smooth muscle contraction	9	0.285987	0.00699306	PTGS2, MYOCD, EDN1, SPHK1, TBXA2R, OXTR, ITGA2, NMU, F2R	2357	18	13528	2.86975	1	0.154766	12.4493
GOTERM_BP_FAT	GO:0032755~positive regulation of interleukin-6 production	9	0.285987	0.0102615	IL6, CARD9, TNF, TICAM1, TLR2, TLR4, IL6R, TLR7, AKIRIN2	2357	19	13528	2.71871	1	0.203697	17.7506
GOTERM_BP_FAT	GO:0002685~regulation of leukocyte migration	9	0.285987	0.0145371	ICAM1, EDN3, IL6, F2RL1, ITGA2, IL6R, GREM1, THBS1, ADORA1	2357	20	13528	2.58277	1	0.254434	24.2275
GOTERM_BP_FAT	GO:0045933~positive regulation of muscle contraction	9	0.285987	0.0199716	PTGS2, MYOCD, EDN1, SPHK1, TBXA2R, OXTR, ITGA2, NMU, F2R	2357	21	13528	2.45979	1	0.305666	31.7642
GOTERM_BP_FAT	GO:0042168~heme metabolic process	9	0.285987	0.0267063	BLVRA, HMOX2, TSPO, FECH, FXN, CPOX, SLC25A38, NFE2L1, UROD	2357	22	13528	2.34798	1	0.363629	40.1208
GOTERM_BP_FAT	GO:0050777~negative regulation of immune response	9	0.285987	0.0558601	GPX1, MASP1, IL20RB, IL27RA, NDFIP1, BCL6, INPP5D, FOXP3, TGFB2	2357	25	13528	2.06622	1	0.532758	66.3448
GOTERM_BP_FAT	GO:0051353~positive regulation of oxidoreductase activity	9	0.285987	0.0688283	VDR, HIF1A, TNF, FXN, EDN1, SCARB1, ABL1, ABL2, GCH1	2357	26	13528	1.98675	1	0.594101	74.1027
GOTERM_BP_FAT	GO:0046677~response to antibiotic	9	0.285987	0.0688283	PRKCA, ALPL, CYB5R4, SLC1A3, CCL2, CYP1A1, ETS1, JAK1, JAK2	2357	26	13528	1.98675	1	0.594101	74.1027
GOTERM_BP_FAT	GO:0009069~serine family amino acid metabolic process	9	0.285987	0.0688283	CTH, SHMT2, GCLC, PHGDH, FPGS, PSAT1, PSPH, GCLM, CBS	2357	26	13528	1.98675	1	0.594101	74.1027
GOTERM_BP_FAT	GO:0045428~regulation of nitric oxide biosynthetic process	9	0.285987	0.0834884	ICAM1, CAV1, HRH1, TNF, ARG2, TICAM1, EDN1, JAK2, DDAH1	2357	27	13528	1.91317	1	0.645358	80.8271
GOTERM_BP_FAT	GO:0007159~leukocyte adhesion	9	0.285987	0.0998375	ICAM1, TNF, ITGA5, L1CAM, ITGB2, MSN, ITGB1, SELPLG, ITGAM	2357	28	13528	1.84484	1	0.696247	86.3671
GOTERM_BP_FAT	GO:0007595~lactation	9	0.285987	0.0998375	PTHLH, CAV2, CAV1, NEURL, AGPAT6, BCAT2, STAT5A, STAT5B, OXTR	2357	28	13528	1.84484	1	0.696247	86.3671
GOTERM_BP_FAT	GO:0030888~regulation of B cell proliferation	9	0.285987	0.0998375	CARD11, CDKN1A, CASP3, CDKN2A, TICAM1, BCL6, CHRNB2, CD40, INPP5D	2357	28	13528	1.84484	1	0.696247	86.3671
GOTERM_BP_FAT	GO:0035051~cardiac cell differentiation	9	0.285987	0.0998375	BMP10, ACTC1, ATG5, MYOCD, TDGF1, NRG1, TTN, ITGB1, TGFB2	2357	28	13528	1.84484	1	0.696247	86.3671
GOTERM_BP_FAT	GO:0007173~epidermal growth factor receptor signaling pathway	9	0.285987	0.0998375	NCK2, REPS2, ERBB2IP, GRB2, CBL, TDGF1, HBEGF, SHC1, AREG	2357	28	13528	1.84484	1	0.696247	86.3671
GOTERM_BP_FAT	GO:0031032~actomyosin structure organization	9	0.285987	0.0998375	TNNT2, BMP10, ACTC1, ACTA1, CNN2, CNN1, TTN, ITGB1, TMOD1	2357	28	13528	1.84484	1	0.696247	86.3671
GOTERM_BP_FAT	GO:0010595~positive regulation of endothelial cell migration	8	0.25421	0.00310187	VEGFC, PDGFB, EDN1, SCARB1, HDAC9, THBS1, FGF2, HDAC7	2357	13	13528	3.532	1	0.0893809	5.7159
GOTERM_BP_FAT	GO:0042559~pteridine and derivative biosynthetic process	8	0.25421	0.00527768	MOCOS, PCBD1, QDPR, SPR, FPGS, FLAD1, MOCS1, GCH1	2357	14	13528	3.27971	1	0.129394	9.53914
GOTERM_BP_FAT	GO:0006509~membrane protein ectodomain proteolysis	8	0.25421	0.00842351	PRKCQ, PSEN1, BACE2, PSEN2, BACE1, ADAM19, MYH9, ADAM9	2357	15	13528	3.06107	1	0.177072	14.808
GOTERM_BP_FAT	GO:0007405~neuroblast proliferation	8	0.25421	0.0127551	FZD9, ASCL1, NDE1, NUMB, ARTN, PAFAH1B1, ID4, NUMBL	2357	16	13528	2.86975	1	0.232039	21.589
GOTERM_BP_FAT	GO:0045646~regulation of erythrocyte differentiation	8	0.25421	0.0257913	INHBA, ACVR1B, HIF1A, ETS1, STAT5A, STAT5B, FOXO3, INPP5D	2357	18	13528	2.55089	1	0.358548	39.0454
GOTERM_BP_FAT	GO:0030593~neutrophil chemotaxis	8	0.25421	0.0257913	PRKCA, EDN3, CCL2, SAA1, ITGA1, ITGB2, ITGAM, TGFB2	2357	18	13528	2.55089	1	0.358548	39.0454
GOTERM_BP_FAT	GO:0010469~regulation of receptor activity	8	0.25421	0.0257913	NCK2, PSEN1, SNX6, EPGN, PSEN2, TGFA, SHC1, PRKCD	2357	18	13528	2.55089	1	0.358548	39.0454
GOTERM_BP_FAT	GO:0048008~platelet-derived growth factor receptor signaling pathway	8	0.25421	0.0348504	PLAT, SGPL1, ZFAND5, PDGFB, PDGFA, MYO1E, TIPARP, JAK2	2357	19	13528	2.41663	1	0.416038	48.9332
GOTERM_BP_FAT	GO:0045076~regulation of interleukin-2 biosynthetic process	8	0.25421	0.0348504	CARD11, PRKCQ, CARD9, STAT5A, STAT5B, GLMN, FOXP3, LAG3	2357	19	13528	2.41663	1	0.416038	48.9332
GOTERM_BP_FAT	GO:0050927~positive regulation of positive chemotaxis	8	0.25421	0.0348504	PRKCA, CDH13, S1PR1, F3, F2RL1, SMAD3, ITGA2, KDR	2357	19	13528	2.41663	1	0.416038	48.9332
GOTERM_BP_FAT	GO:0050926~regulation of positive chemotaxis	8	0.25421	0.0348504	PRKCA, CDH13, S1PR1, F3, F2RL1, SMAD3, ITGA2, KDR	2357	19	13528	2.41663	1	0.416038	48.9332
GOTERM_BP_FAT	GO:0050688~regulation of defense response to virus	8	0.25421	0.0348504	DDX58, TARBP2, MICB, AP2A1, IL27, PML, IL15, AP2M1	2357	19	13528	2.41663	1	0.416038	48.9332
GOTERM_BP_FAT	GO:0002758~innate immune response-activating signal transduction	8	0.25421	0.0348504	IRAK2, IRAK1, MICA, TICAM1, TLR2, NFKBIA, TLR4, TLR7	2357	19	13528	2.41663	1	0.416038	48.9332
GOTERM_BP_FAT	GO:0002218~activation of innate immune response	8	0.25421	0.0348504	IRAK2, IRAK1, MICA, TICAM1, TLR2, NFKBIA, TLR4, TLR7	2357	19	13528	2.41663	1	0.416038	48.9332
GOTERM_BP_FAT	GO:0033014~tetrapyrrole biosynthetic process	8	0.25421	0.0457883	TSPO, FECH, FXN, CPOX, SLC25A38, NFE2L1, SUCLA2, UROD	2357	20	13528	2.2958	1	0.477501	58.8509
GOTERM_BP_FAT	GO:0000188~inactivation of MAPK activity	8	0.25421	0.0457883	PRKCA, GPS1, CAV1, RGS3, DUSP22, SPRED1, DUSP8, DUSP6	2357	20	13528	2.2958	1	0.477501	58.8509
GOTERM_BP_FAT	GO:0006779~porphyrin biosynthetic process	8	0.25421	0.0457883	TSPO, FECH, FXN, CPOX, SLC25A38, NFE2L1, SUCLA2, UROD	2357	20	13528	2.2958	1	0.477501	58.8509
GOTERM_BP_FAT	GO:0006024~glycosaminoglycan biosynthetic process	8	0.25421	0.0586966	XYLT2, CHST7, CHST6, CHST11, CHST13, CHST3, EXT1, EXT2	2357	21	13528	2.18648	1	0.548037	68.2096
GOTERM_BP_FAT	GO:0001569~patterning of blood vessels	8	0.25421	0.0586966	SEMA5A, FLT1, CXCR4, EDN1, FOXC2, PLXND1, CYR61, ACVR1	2357	21	13528	2.18648	1	0.548037	68.2096
GOTERM_BP_FAT	GO:0007157~heterophilic cell adhesion	8	0.25421	0.0736254	AMIGO1, ICAM1, AMIGO2, CADM3, ITGA5, L1CAM, CDH2, CDH4	2357	22	13528	2.08709	1	0.612084	76.5168
GOTERM_BP_FAT	GO:0045930~negative regulation of mitotic cell cycle	8	0.25421	0.0736254	TRIM35, BTG3, MYO16, PML, SMAD3, DGKZ, BCL6, APBB2	2357	22	13528	2.08709	1	0.612084	76.5168
GOTERM_BP_FAT	GO:0021766~hippocampus development	8	0.25421	0.0736254	DRD1, DLX1, MKKS, LRP8, PAFAH1B1, ZEB2, ID4, CDK5	2357	22	13528	2.08709	1	0.612084	76.5168
GOTERM_BP_FAT	GO:0016525~negative regulation of angiogenesis	8	0.25421	0.0905824	COL4A2, PML, NPPB, GHRL, TIE1, THBS1, ANGPT2, VASH1	2357	23	13528	1.99635	1	0.666811	83.4517
GOTERM_BP_FAT	GO:0042058~regulation of epidermal growth factor receptor signaling pathway	8	0.25421	0.0905824	NCK2, CDH13, PSEN1, SNX6, EPGN, PSEN2, TGFA, SHC1	2357	23	13528	1.99635	1	0.666811	83.4517
GOTERM_BP_FAT	GO:0006023~aminoglycan biosynthetic process	8	0.25421	0.0905824	XYLT2, CHST7, CHST6, CHST11, CHST13, CHST3, EXT1, EXT2	2357	23	13528	1.99635	1	0.666811	83.4517
GOTERM_BP_FAT	GO:0010332~response to gamma radiation	8	0.25421	0.0905824	BAK1, GPX1, CAV1, ERCC6, CCL2, BAX, PML, IL6R	2357	23	13528	1.99635	1	0.666811	83.4517
GOTERM_BP_FAT	GO:0042755~eating behavior	8	0.25421	0.0905824	DRD1, CCK, LEPR, UCHL1, OXTR, TRH, NMU, TCF15	2357	23	13528	1.99635	1	0.666811	83.4517
GOTERM_BP_FAT	GO:0006921~cell structure disassembly during apoptosis	8	0.25421	0.0905824	FOXL2, CASP3, CDKN2A, DFFA, GZMA, BAX, PMAIP1, MYC	2357	23	13528	1.99635	1	0.666811	83.4517
GOTERM_BP_FAT	GO:0030865~cortical cytoskeleton organization	7	0.222434	0.0233682	TLN1, EPB41L1, LASP1, RHOQ, CDK5, EHD2, LLGL1	2357	14	13528	2.86975	1	0.337699	36.108
GOTERM_BP_FAT	GO:0002224~toll-like receptor signaling pathway	7	0.222434	0.0233682	IRAK2, IRAK1, TICAM1, TLR2, NFKBIA, TLR4, TLR7	2357	14	13528	2.86975	1	0.337699	36.108
GOTERM_BP_FAT	GO:0002687~positive regulation of leukocyte migration	7	0.222434	0.0333313	ICAM1, EDN3, IL6, F2RL1, ITGA2, IL6R, THBS1	2357	15	13528	2.67843	1	0.406866	47.3888
GOTERM_BP_FAT	GO:0007176~regulation of epidermal growth factor receptor activity	7	0.222434	0.0333313	NCK2, PSEN1, SNX6, EPGN, PSEN2, TGFA, SHC1	2357	15	13528	2.67843	1	0.406866	47.3888
GOTERM_BP_FAT	GO:0001938~positive regulation of endothelial cell proliferation	7	0.222434	0.0333313	CDH13, HIF1A, CCL2, PDGFB, F3, TNFSF12, VASH2	2357	15	13528	2.67843	1	0.406866	47.3888
GOTERM_BP_FAT	GO:0048639~positive regulation of developmental growth	7	0.222434	0.045677	ADRB2, LIMK1, TNFRSF12A, MAPT, MAP1B, CDH4, NGF	2357	16	13528	2.51103	1	0.479612	58.7599
GOTERM_BP_FAT	GO:0021696~cerebellar cortex morphogenesis	7	0.222434	0.045677	RFX4, AGTPBP1, LHX1, GLI2, CDK5, WNT7A, CACNA1A	2357	16	13528	2.51103	1	0.479612	58.7599
GOTERM_BP_FAT	GO:0043535~regulation of blood vessel endothelial cell migration	7	0.222434	0.045677	VEGFC, PDGFB, HDAC9, THBS1, FGF2, HDAC7, VASH1	2357	16	13528	2.51103	1	0.479612	58.7599
GOTERM_BP_FAT	GO:0022029~telencephalon cell migration	7	0.222434	0.045677	DRD1, PSEN1, POU3F3, LRP8, LHX6, PAFAH1B1, CDK5	2357	16	13528	2.51103	1	0.479612	58.7599
GOTERM_BP_FAT	GO:0031532~actin cytoskeleton reorganization	7	0.222434	0.045677	ATP2C1, S100A9, CDC42BPA, ANTXR1, MYH9, FLNA, CDC42BPB	2357	16	13528	2.51103	1	0.479612	58.7599
GOTERM_BP_FAT	GO:0021885~forebrain cell migration	7	0.222434	0.0605112	DRD1, PSEN1, POU3F3, LRP8, LHX6, PAFAH1B1, CDK5	2357	17	13528	2.36332	1	0.554437	69.3508
GOTERM_BP_FAT	GO:0006000~fructose metabolic process	7	0.222434	0.0605112	SORD, PFKFB3, PFKFB2, ALDOB, GFPT2, PFKP, PFKM	2357	17	13528	2.36332	1	0.554437	69.3508
GOTERM_BP_FAT	GO:0031575~G1/S transition checkpoint	7	0.222434	0.0605112	CCND1, CDKN2B, PCBP4, HUS1, PML, DGKZ, RBM38	2357	17	13528	2.36332	1	0.554437	69.3508
GOTERM_BP_FAT	GO:0002221~pattern recognition receptor signaling pathway	7	0.222434	0.0605112	IRAK2, IRAK1, TICAM1, TLR2, NFKBIA, TLR4, TLR7	2357	17	13528	2.36332	1	0.554437	69.3508
GOTERM_BP_FAT	GO:0006783~heme biosynthetic process	7	0.222434	0.0605112	TSPO, FECH, FXN, CPOX, SLC25A38, NFE2L1, UROD	2357	17	13528	2.36332	1	0.554437	69.3508
GOTERM_BP_FAT	GO:0002474~antigen processing and presentation of peptide antigen via MHC class I	7	0.222434	0.0605112	MICA, TAP2, HLA-A, HLA-C, ERAP2, HLA-B, MR1, HLA-F	2357	17	13528	2.36332	1	0.554437	69.3508
GOTERM_BP_FAT	GO:0001837~epithelial to mesenchymal transition	7	0.222434	0.0778712	S100A4, NOG, NOTCH1, HIF1A, SOX9, NFATC1, TGFB2	2357	18	13528	2.23203	1	0.626939	78.4741
GOTERM_BP_FAT	GO:0010921~regulation of phosphatase activity	7	0.222434	0.0778712	SMAD3, ITGA2, FKBP1A, JAK2, RCAN1, FKBP1B, TGFB2	2357	18	13528	2.23203	1	0.626939	78.4741
GOTERM_BP_FAT	GO:0042345~regulation of NF-kappaB import into nucleus	7	0.222434	0.0778712	PRKCQ, TNF, UACA, NFKBIB, NFKBIA, BCL3, PRDX1	2357	18	13528	2.23203	1	0.626939	78.4741
GOTERM_BP_FAT	GO:0051963~regulation of synaptogenesis	7	0.222434	0.0778712	PRKCA, COL4A4, OXTR, GHRL, CHRNB2, WNT7A, UBA52	2357	18	13528	2.23203	1	0.626939	78.4741
GOTERM_BP_FAT	GO:0021695~cerebellar cortex development	7	0.222434	0.0778712	RFX4, AGTPBP1, LHX1, GLI2, CDK5, WNT7A, CACNA1A	2357	18	13528	2.23203	1	0.626939	78.4741
GOTERM_BP_FAT	GO:0002285~lymphocyte activation during immune response	7	0.222434	0.0778712	ICAM1, PSEN1, RELB, PSEN2, PLCG2, BCL3, RAB27A	2357	18	13528	2.23203	1	0.626939	78.4741
GOTERM_BP_FAT	GO:0050654~chondroitin sulfate proteoglycan metabolic process	7	0.222434	0.0778712	MAMDC2, CHST7, CHST11, CSGALNACT2, CYTL1, CHST13, CHST3	2357	18	13528	2.23203	1	0.626939	78.4741
GOTERM_BP_FAT	GO:0050869~negative regulation of B cell activation	7	0.222434	0.0778712	INHBA, CASP3, CDKN2A, NDFIP1, BCL6, FAS, INPP5D	2357	18	13528	2.23203	1	0.626939	78.4741
GOTERM_BP_FAT	GO:0060079~regulation of excitatory postsynaptic membrane potential	7	0.222434	0.097727	ATXN1, GRIK2, GRID2, GHRL, ADORA1, CDK5, DMPK	2357	19	13528	2.11455	1	0.689803	85.7486
GOTERM_BP_FAT	GO:0006541~glutamine metabolic process	7	0.222434	0.097727	GLS, GFPT2, PHGDH, CAD, ASNS, ASL, PPAT	2357	19	13528	2.11455	1	0.689803	85.7486
GOTERM_BP_FAT	GO:0035176~social behavior	7	0.222434	0.097727	NPAS3, GNB1L, GRPR, OXTR, MKKS, TBX1, CHRNB2	2357	19	13528	2.11455	1	0.689803	85.7486
GOTERM_BP_FAT	GO:0021587~cerebellum morphogenesis	7	0.222434	0.097727	RFX4, AGTPBP1, LHX1, GLI2, CDK5, WNT7A, CACNA1A	2357	19	13528	2.11455	1	0.689803	85.7486
GOTERM_BP_FAT	GO:0051402~neuron apoptosis	7	0.222434	0.097727	BID, CASP3, PSEN1, GRIK2, BAX, CDK5, NLRP1	2357	19	13528	2.11455	1	0.689803	85.7486
GOTERM_BP_FAT	GO:0043496~regulation of protein homodimerization activity	6	0.190658	0.00245365	BAK1, AIDA, PCBD1, BAX, TICAM1, NRG1	2357	7	13528	4.91957	0.999992	0.075001	4.54762
GOTERM_BP_FAT	GO:0033627~cell adhesion mediated by integrin	6	0.190658	0.00245365	ICAM1, ITGA6, ITGA5, L1CAM, ITGB1, ADAM9	2357	7	13528	4.91957	0.999992	0.075001	4.54762
GOTERM_BP_FAT	GO:0008631~induction of apoptosis by oxidative stress	6	0.190658	0.00560435	GPX1, TP53I3, CASP3, UACA, RNF7, JAK2	2357	8	13528	4.30462	1	0.133465	10.1003
GOTERM_BP_FAT	GO:0045773~positive regulation of axon extension	6	0.190658	0.01081	LIMK1, TNFRSF12A, MAPT, MAP1B, CDH4, NGF	2357	9	13528	3.82633	1	0.20996	18.6098
GOTERM_BP_FAT	GO:0046325~negative regulation of glucose import	6	0.190658	0.01081	PRKCA, PEA15, GRB10, TNF, GSK3A, LTB	2357	9	13528	3.82633	1	0.20996	18.6098
GOTERM_BP_FAT	GO:0043536~positive regulation of blood vessel endothelial cell migration	6	0.190658	0.01081	VEGFC, PDGFB, HDAC9, THBS1, FGF2, HDAC7	2357	9	13528	3.82633	1	0.20996	18.6098
GOTERM_BP_FAT	GO:0010829~negative regulation of glucose transport	6	0.190658	0.0185506	PRKCA, PEA15, GRB10, TNF, GSK3A, LTB	2357	10	13528	3.4437	1	0.292803	29.8652
GOTERM_BP_FAT	GO:0042088~T-helper 1 type immune response	6	0.190658	0.0185506	IL18, RELB, BCL3, TLR4, TRAF6, EBI3	2357	10	13528	3.4437	1	0.292803	29.8652
GOTERM_BP_FAT	GO:0006107~oxaloacetate metabolic process	6	0.190658	0.0185506	GOT2, GOT1, STAT5A, STAT5B, CS, MDH2	2357	10	13528	3.4437	1	0.292803	29.8652
GOTERM_BP_FAT	GO:0045648~positive regulation of erythrocyte differentiation	6	0.190658	0.029208	INHBA, ACVR1B, HIF1A, ETS1, FOXO3, INPP5D	2357	11	13528	3.13064	1	0.382159	42.9705
GOTERM_BP_FAT	GO:0050650~chondroitin sulfate proteoglycan biosynthetic process	6	0.190658	0.029208	CHST7, CHST11, CSGALNACT2, CYTL1, CHST13, CHST3	2357	11	13528	3.13064	1	0.382159	42.9705
GOTERM_BP_FAT	GO:0002688~regulation of leukocyte chemotaxis	6	0.190658	0.029208	EDN3, IL6, F2RL1, IL6R, GREM1, THBS1	2357	11	13528	3.13064	1	0.382159	42.9705
GOTERM_BP_FAT	GO:0045885~positive regulation of survival gene product expression	6	0.190658	0.0430425	MEF2C, CDH13, IL2RB, STAT5A, STAT5B, ESR2	2357	12	13528	2.86975	1	0.466059	56.5487
GOTERM_BP_FAT	GO:0008045~motor axon guidance	6	0.190658	0.0601846	ALCAM, CXCR4, KIF5C, LHX4, CDK5, ETV4	2357	13	13528	2.649	1	0.5534	69.1483
GOTERM_BP_FAT	GO:0030866~cortical actin cytoskeleton organization	6	0.190658	0.0601846	TLN1, EPB41L1, RHOQ, CDK5, EHD2, LLGL1	2357	13	13528	2.649	1	0.5534	69.1483
GOTERM_BP_FAT	GO:0007250~activation of NF-kappaB-inducing kinase activity	6	0.190658	0.0601846	TNFRSF10A, IRAK1, TNFRSF10B, IKBKG, TRAF6, CARD10	2357	13	13528	2.649	1	0.5534	69.1483
GOTERM_BP_FAT	GO:0050974~detection of mechanical stimulus involved in sensory perception	6	0.190658	0.0601846	CHRNA9, FYN, MKKS, ITGA2, COL11A1, MYC	2357	13	13528	2.649	1	0.5534	69.1483
GOTERM_BP_FAT	GO:0045822~negative regulation of heart contraction	6	0.190658	0.0601846	PRKCA, PLN, TAC1, JAK2, ADORA1, FKBP1B	2357	13	13528	2.649	1	0.5534	69.1483
GOTERM_BP_FAT	GO:0002286~T cell activation during immune response	6	0.190658	0.0601846	ICAM1, PSEN1, RELB, PSEN2, BCL3, RAB27A	2357	13	13528	2.649	1	0.5534	69.1483
GOTERM_BP_FAT	GO:0033135~regulation of peptidyl-serine phosphorylation	6	0.190658	0.0806381	LIF, BAK1, CAV1, IL6, BAX, IL11	2357	14	13528	2.45979	1	0.636612	79.6654
GOTERM_BP_FAT	GO:0021795~cerebral cortex cell migration	6	0.190658	0.0806381	PSEN1, POU3F3, LRP8, LHX6, PAFAH1B1, CDK5	2357	14	13528	2.45979	1	0.636612	79.6654
GOTERM_BP_FAT	GO:0035249~synaptic transmission, glutamatergic	6	0.190658	0.0806381	PLAT, SLC1A4, GRIN2D, GRID2, CDK5, CACNA1A	2357	14	13528	2.45979	1	0.636612	79.6654
GOTERM_BP_FAT	GO:0046885~regulation of hormone biosynthetic process	5	0.158881	0.0355279	HIF1A, NR3C1, TRERF1, CACNA1A, BMP6	2357	8	13528	3.58719	1	0.421223	49.6081
GOTERM_BP_FAT	GO:0021799~cerebral cortex radially oriented cell migration	5	0.158881	0.0355279	POU3F3, LRP8, LHX6, PAFAH1B1, CDK5	2357	8	13528	3.58719	1	0.421223	49.6081
GOTERM_BP_FAT	GO:0033523~histone H2B ubiquitination	5	0.158881	0.0355279	RNF8, LEO1, PAF1, RNF40, CTR9	2357	8	13528	3.58719	1	0.421223	49.6081
GOTERM_BP_FAT	GO:0006563~L-serine metabolic process	5	0.158881	0.0355279	SHMT2, PHGDH, PSAT1, PSPH, CBS	2357	8	13528	3.58719	1	0.421223	49.6081
GOTERM_BP_FAT	GO:0050691~regulation of defense response to virus by host	5	0.158881	0.0553023	DDX58, TARBP2, MICB, PML, IL15	2357	9	13528	3.18861	1	0.530072	65.9661
GOTERM_BP_FAT	GO:0014829~vascular smooth muscle contraction	5	0.158881	0.0553023	EDN3, ACTG2, ACTC1, ACTA2, EDN1	2357	9	13528	3.18861	1	0.530072	65.9661
GOTERM_BP_FAT	GO:0060416~response to growth hormone stimulus	5	0.158881	0.0553023	SOCS2, STAT5A, STAT5B, JAK2, TRIM16	2357	9	13528	3.18861	1	0.530072	65.9661
GOTERM_BP_FAT	GO:0002828~regulation of T-helper 2 type immune response	5	0.158881	0.0798033	IL27RA, IL4R, NDFIP1, RARA, BCL6	2357	10	13528	2.86975	1	0.634473	79.3128
GOTERM_BP_FAT	GO:0006103~2-oxoglutarate metabolic process	5	0.158881	0.0798033	GOT2, GOT1, STAT5A, STAT5B, IDH3A	2357	10	13528	2.86975	1	0.634473	79.3128
GOTERM_BP_FAT	GO:0051931~regulation of sensory perception	5	0.158881	0.0798033	ADRB2, CCK, GRIN2D, HTR2C, F2R	2357	10	13528	2.86975	1	0.634473	79.3128
GOTERM_BP_FAT	GO:0046685~response to arsenic	5	0.158881	0.0798033	CDKN1A, TNFRSF11B, GCLC, CYP1A1, CPOX	2357	10	13528	2.86975	1	0.634473	79.3128
GOTERM_BP_FAT	GO:0045123~cellular extravasation	5	0.158881	0.0798033	TNF, ITGA1, CX3CL1, SELPLG, ITGAM	2357	10	13528	2.86975	1	0.634473	79.3128
GOTERM_BP_FAT	GO:0051930~regulation of sensory perception of pain	5	0.158881	0.0798033	ADRB2, CCK, GRIN2D, HTR2C, F2R	2357	10	13528	2.86975	1	0.634473	79.3128
GOTERM_BP_FAT	GO:0002690~positive regulation of leukocyte chemotaxis	5	0.158881	0.0798033	EDN3, IL6, F2RL1, IL6R, THBS1	2357	10	13528	2.86975	1	0.634473	79.3128
GOTERM_BP_FAT	GO:0033631~cell-cell adhesion mediated by integrin	4	0.127105	0.018353	ITGA5, L1CAM, ITGB1, ADAM9	2357	4	13528	5.7395	1	0.292054	29.5972
GOTERM_BP_FAT	GO:0048712~negative regulation of astrocyte differentiation	4	0.127105	0.018353	ATF5, NOG, DLL3, ID4	2357	4	13528	5.7395	1	0.292054	29.5972
GOTERM_BP_FAT	GO:0002548~monocyte chemotaxis	4	0.127105	0.018353	IL6, CCL2, PDGFB, IL6R	2357	4	13528	5.7395	1	0.292054	29.5972
GOTERM_BP_FAT	GO:0006927~transformed cell apoptosis	4	0.127105	0.018353	TNF, BAX, RHOB, FAS	2357	4	13528	5.7395	1	0.292054	29.5972
GOTERM_BP_FAT	GO:0001955~blood vessel maturation	4	0.127105	0.018353	RECK, CD44, MMP2, CDH5	2357	4	13528	5.7395	1	0.292054	29.5972
GOTERM_BP_FAT	GO:0050435~beta-amyloid metabolic process	4	0.127105	0.0399553	PSEN1, PSEN2, BACE1, FKBP1A	2357	5	13528	4.5916	1	0.449837	53.8147
GOTERM_BP_FAT	GO:0006290~pyrimidine dimer repair	4	0.127105	0.0399553	ERCC6, POLH, DDB2, POLB	2357	5	13528	4.5916	1	0.449837	53.8147
GOTERM_BP_FAT	GO:0051965~positive regulation of synaptogenesis	4	0.127105	0.0399553	PRKCA, OXTR, GHRL, WNT7A	2357	5	13528	4.5916	1	0.449837	53.8147
GOTERM_BP_FAT	GO:0044089~positive regulation of cellular component biogenesis	4	0.127105	0.0399553	PRKCA, OXTR, GHRL, WNT7A	2357	5	13528	4.5916	1	0.449837	53.8147
GOTERM_BP_FAT	GO:0051962~positive regulation of nervous system development	4	0.127105	0.0399553	PRKCA, OXTR, GHRL, WNT7A	2357	5	13528	4.5916	1	0.449837	53.8147
GOTERM_BP_FAT	GO:0043277~apoptotic cell clearance	4	0.127105	0.0696945	CD36, ITGAV, SCARB1, THBS1	2357	6	13528	3.82633	1	0.597883	74.5553
GOTERM_BP_FAT	GO:0048710~regulation of astrocyte differentiation	4	0.127105	0.0696945	ATF5, NOG, DLL3, ID4	2357	6	13528	3.82633	1	0.597883	74.5553
GOTERM_BP_FAT	GO:0006729~tetrahydrobiopterin biosynthetic process	4	0.127105	0.0696945	PCBD1, QDPR, SPR, GCH1	2357	6	13528	3.82633	1	0.597883	74.5553
GOTERM_BP_FAT	GO:0003016~respiratory system process	4	0.127105	0.0696945	RAB3A, ZFAND5, TNNC1, TCF15	2357	6	13528	3.82633	1	0.597883	74.5553
GOTERM_BP_FAT	GO:0048521~negative regulation of behavior	4	0.127105	0.0696945	DRD1, GHRL, ESR2, GREM1	2357	6	13528	3.82633	1	0.597883	74.5553
GOTERM_BP_FAT	GO:0048703~embryonic viscerocranium morphogenesis	4	0.127105	0.0696945	NDST1, CHST11, FOXC2, TBX1	2357	6	13528	3.82633	1	0.597883	74.5553
GOTERM_BP_FAT	GO:0002544~chronic inflammatory response	4	0.127105	0.0696945	TNF, VNN1, THBS1, CCL5	2357	6	13528	3.82633	1	0.597883	74.5553
GOTERM_BP_FAT	GO:0033194~response to hydroperoxide	4	0.127105	0.0696945	GPX1, GPX3, JAK2, TRPM2	2357	6	13528	3.82633	1	0.597883	74.5553
GOTERM_BP_FAT	GO:0010634~positive regulation of epithelial cell migration	4	0.127105	0.0696945	HIF1A, ITGA2, TAC1, TGFB2	2357	6	13528	3.82633	1	0.597883	74.5553
GOTERM_BP_FAT	GO:0006534~cysteine metabolic process	4	0.127105	0.0696945	CTH, GCLC, GCLM, CBS	2357	6	13528	3.82633	1	0.597883	74.5553
GOTERM_BP_FAT	GO:0019322~pentose biosynthetic process	3	0.0953289	0.0804069	G6PD, PYGL, PGD	2357	3	13528	5.7395	1	0.636436	79.5683
GOTERM_BP_FAT	GO:0006564~L-serine biosynthetic process	3	0.0953289	0.0804069	PHGDH, PSAT1, PSPH	2357	3	13528	5.7395	1	0.636436	79.5683
GOTERM_BP_FAT	GO:0031133~regulation of axon diameter	3	0.0953289	0.0804069	NEFL, WNT7A, NEFM	2357	3	13528	5.7395	1	0.636436	79.5683
GOTERM_BP_FAT	GO:0019693~ribose phosphate metabolic process	3	0.0953289	0.0804069	G6PD, PYGL, PRPS1	2357	3	13528	5.7395	1	0.636436	79.5683
GOTERM_BP_FAT	GO:0010692~regulation of alkaline phosphatase activity	3	0.0953289	0.0804069	SMAD3, ITGA2, TGFB2	2357	3	13528	5.7395	1	0.636436	79.5683
GOTERM_BP_FAT	GO:0043268~positive regulation of potassium ion transport	3	0.0953289	0.0804069	ADRB2, DRD1, ADORA1	2357	3	13528	5.7395	1	0.636436	79.5683
GOTERM_BP_FAT	GO:0032497~detection of lipopolysaccharide	3	0.0953289	0.0804069	LY96, SCARB1, TLR4	2357	3	13528	5.7395	1	0.636436	79.5683
GOTERM_BP_FAT	GO:0046323~glucose import	3	0.0953289	0.0804069	DRD1, SLC2A4, SORT1	2357	3	13528	5.7395	1	0.636436	79.5683
GOTERM_BP_FAT	GO:0046813~virion attachment, binding of host cell surface receptor	3	0.0953289	0.0804069	ICAM1, CD81, ACE2	2357	3	13528	5.7395	1	0.636436	79.5683
GOTERM_BP_FAT	GO:0014012~axon regeneration in the peripheral nervous system	3	0.0953289	0.0804069	MAP1B, CHST3, NEFL	2357	3	13528	5.7395	1	0.636436	79.5683
GOTERM_BP_FAT	GO:0021819~layer formation in the cerebral cortex	3	0.0953289	0.0804069	LRP8, PAFAH1B1, CDK5	2357	3	13528	5.7395	1	0.636436	79.5683
GOTERM_BP_FAT	GO:0032536~regulation of cell projection size	3	0.0953289	0.0804069	NEFL, WNT7A, NEFM	2357	3	13528	5.7395	1	0.636436	79.5683
GOTERM_BP_FAT	GO:0060137~maternal process involved in parturition	3	0.0953289	0.0804069	CCL2, CYP1A1, OXTR	2357	3	13528	5.7395	1	0.636436	79.5683

## Sheet: down in EDEC vs. HLC
Category	Term	Count	%	PValue	Genes	List Total	Pop Hits	Pop Total	Fold Enrichment	Bonferroni	Benjamini	FDR
GOTERM_BP_FAT	GO:0006350~transcription	463	15.1803	3.47022e-10	ZNF57, RORA, ZNF253, CTNNB1, CDCA7, MED28, PHTF2, ZNF397, ZNF396, ZNF395, ZNF391, ZNF101, ZNF641, ZNF100, RCOR3, ZNF506, RCOR1, ZNF507, RXRA, ZHX1, MED12, ZNF791, ZNF649, HMG20A, ZNF503, MED13, ZNF234, ZNF786, VGLL1, ZNF383, VGLL3, TGIF2, ZNF614, ZNF611, ZNF77, ZNF76, MYEF2, ZNF514, DIDO1, ZNF615, ZNF512, ZNF616, ZNF513, ZNF226, HEXIM1, ZNF224, ZNF223, PIR, ZNF124, TCF4, NAT14, ASXL2, ZNF398, KLF…	2325	2101	13528	1.28223	1.54459e-06	1.54459e-06	6.52317e-07
GOTERM_BP_FAT	GO:0045449~regulation of transcription	545	17.8689	2.01211e-08	ZNF57, RORA, ZNF253, CTNNB1, MAGED1, APP, CDCA7, MED28, PHTF2, ZNF397, ZNF396, ZNF395, TIGD7, CCNA2, ZNF391, ZNF101, ZNF641, ZNF100, RCOR3, ZNF506, RXRA, RCOR1, ZNF507, ZHX1, MED12, ZNF649, ZNF791, HMG20A, ZNF503, MED13, ZNF234, ZNF786, VGLL1, ZNF383, VGLL3, TGIF2, ZNF614, ZNF611, ZNF77, ZNF76, ZNF514, ZNF615, ZNF512, ZNF616, ZNF513, ZNF226, HEXIM1, ZNF224, ZNF223, ZNF124, TCF4, DNMT3B, NAT14, ZN…	2325	2601	13528	1.21918	8.95548e-05	4.47784e-05	3.78226e-05
GOTERM_BP_FAT	GO:0051252~regulation of RNA metabolic process	393	12.8852	8.93474e-08	ZNF57, RORA, ZNF253, CTNNB1, MAGED1, APP, ZNF397, ZNF396, ZNF395, ZNF101, ZNF641, ZNF100, ZNF506, RXRA, ZHX1, MED12, ZNF791, ZNF649, HMG20A, MED13, ZNF234, ZNF786, VGLL1, ZNF383, TGIF2, ZNF614, ZNF611, ZNF77, ZNF76, ZNF514, ZNF615, ZNF616, ZNF226, HEXIM1, ZNF224, ZNF223, ZNF124, PABPC1, TCF4, DNMT3B, ZNF398, DHX9, KLF13, ZNF620, KLF10, PAIP1, ESRRG, ZNF627, USF2, ZNF211, TRPS1, ZNF117, BACH1, ELF…	2325	1813	13528	1.26126	0.000397606	0.000132553	0.000167951
GOTERM_BP_FAT	GO:0022403~cell cycle phase	114	3.7377	1.20447e-07	PRC1, DBF4, KNTC1, TTK, PTTG1, FOXO4, APP, RAD21, OIP5, CDCA2, CCNA2, CDCA5, STAG2, STAG1, EGFR, LIG3, SKP2, PIM1, MND1, ESPL1, TACC3, PPP1CB, NCAPD2, RAD1, MAD2L1, TIMELESS, SPAG5, NEK9, NEK4, DSCC1, NEK2, MRE11A, LRRCC1, ANLN, CCNG1, CCNG2, KIAA1009, SPC24, SPC25, NIPBL, NCAPG2, MNS1, TNKS, HELLS, TAF1, MKI67, NUF2, SYCE2, RAD54L, ATM, CDKN1C, CDKN1B, SMC1A, ALG11, KIF23, KIF22, NBN, E2F4, RHOU…	2325	414	13528	1.60219	0.000535967	0.000134019	0.000226411
GOTERM_BP_FAT	GO:0051301~cell division	86	2.81967	3.87268e-07	KIF23, CDK19, CCNT2, PRC1, CDC14A, CDC14B, KNTC1, PTTG1, LATS2, FAM83D, CCNE1, RAD21, SEH1L, OIP5, CDCA2, CABLES2, CDK10, CCNA2, CDCA5, STAG2, STAG1, CDK13, CDC7, CDC6, CDK1, KIF11, DSN1, LIG3, PAPD7, NUSAP1, ESPL1, HMGA2, UBE2C, PPP1CB, CDK2, TACC1, NCAPD2, CDK3, MAD2L1, TIMELESS, SPAG5, NEK9, MAPRE2, NEK4, SEPT6, RBP4, CKS1B, NEK2, DIAPH2, USP9X, LRRCC1, ANLN, CEP55, KIT, CCNG1, CCNG2, NR2C2, K…	2325	295	13528	1.69624	0.00172224	0.000344686	0.000727966
GOTERM_BP_FAT	GO:0035295~tube development	67	2.19672	1.65734e-06	GNA13, NRP1, PGF, PDGFA, LMO4, TP63, GJA5, GLI3, LGR4, CTNNB1, MAP3K7, EDNRA, CTTNBP2, SPRY1, GPC3, ROBO2, HHIP, RARB, IHH, MAN1A2, MGP, BCL2L11, SLIT2, MYCN, HHEX, EYA1, ACVR2B, TIMELESS, VEGFA, PDGFRA, TFAP2A, CUX1, IFT88, ADAMTS2, WNT5A, RBP4, PTK7, BMPR2, SEMA5A, OVOL2, HAND1, CRISPLD2, HAND2, AGT, DHCR7, PCSK5, BMP4, CEBPA, B4GALT1, EPAS1, TBX3, TGFBR1, FOXA1, SMAD4, IGF1, SMAD2, NR4A3, FZD6…	2325	220	13528	1.772	0.00734968	0.00122871	0.00311534
GOTERM_BP_FAT	GO:0007167~enzyme linked receptor protein signaling pathway	94	3.08197	1.8705e-06	MPZL1, NRTN, NRP1, IL6ST, PDGFA, LTBP3, GDF6, SHOC2, FOXO1, FSTL1, FOXO4, MAP3K7, FOS, EIF4EBP2, ZFYVE16, GAB1, PDGFC, ANGPT1, RAPGEF1, INSR, FRS2, PILRB, GNG7, GHR, AKT2, EGFR, PTPRF, ARID5B, LIFR, SOCS5, STXBP4, IRS1, ACVR2A, ACVR2B, DOK4, DOK5, HIPK2, VEGFA, COL1A2, PDGFRA, ROR1, ADAM17, ROR2, EIF2AK3, FGFR2, FGFR3, FUT8, ERBB4, USP9Y, ERBB3, USP9X, COL3A1, BMPR2, KIT, GREM2, EPHB1, PXN, PHIP,…	2325	342	13528	1.59924	0.00829103	0.00118866	0.00351602
GOTERM_BP_FAT	GO:0006355~regulation of transcription, DNA-dependent	376	12.3279	1.95038e-06	CDX2, HMGN2, ZNF57, RORA, ZNF253, CTNNB1, MAGED1, APP, SIN3A, TRAK1, CREB3L2, ZNF397, ZNF396, ZNF395, RARB, PITX1, ZNF101, ZNF641, ZNF100, ZNF506, RXRA, YY1, ZHX1, MED12, ZNF791, HMG20A, ZNF649, MED13, PPARGC1A, ZNF234, RAB18, ZNF786, VEGFA, VGLL1, ZNF383, TGIF2, ZNF614, ZNF611, ZNF77, ZNF76, TAF9B, AFAP1L2, ZNF514, ZNF615, ZNF616, PLAGL1, ZNF226, ZNF224, HEXIM1, ZNF223, ZNF124, TCF4, DNMT3B, TCF…	2325	1773	13528	1.23393	0.00864359	0.00108456	0.00366618
GOTERM_BP_FAT	GO:0000087~M phase of mitotic cell cycle	67	2.19672	3.29081e-06	KIF23, KIF22, KNTC1, PTTG1, LATS2, FAM83D, KIF2C, RAD21, SEH1L, OIP5, CDCA2, CDCA5, CCNA2, STAG2, STAG1, CDC6, CDK1, KIF11, DSN1, KIF15, TPX2, PAPD7, NUSAP1, ESPL1, HMGA2, UBE2C, CDK2, NCAPD2, CDK3, MAD2L1, TIMELESS, SPAG5, NEK9, MAPRE2, NEK4, DSCC1, NEK2, USP9X, LRRCC1, ANLN, CEP55, CCNG1, CCNG2, KIAA1009, SPC24, SPC25, NCAPH, NIPBL, NCAPG2, BUB1, HELLS, TERF1, PDS5B, DLGAP5, KIF18A, NUF2, CENPF…	2325	224	13528	1.74035	0.0145407	0.00162617	0.00618573
GOTERM_BP_FAT	GO:0001501~skeletal system development	88	2.88525	3.50787e-06	CYP24A1, LTBP3, TCOF1, TP63, POSTN, DLK1, GJA5, GLI3, CTNNB1, BARX2, OSR2, COL12A1, WWOX, PITX1, GHR, IHH, EGFR, MATN3, ARID5B, MGP, SMO, ACVR2A, AMBN, ACVR2B, EYA1, GNAQ, NAB2, NAB1, COL1A2, PDGFRA, TFAP2A, ROR2, STC1, KIAA1217, COL1A1, EIF2AK3, WNT5A, RBP4, FGFR3, COL3A1, SOX5, FHL2, COL2A1, SOX6, ATP6V1B1, AHSG, MSX2, LECT1, PTN, AXIN2, PCSK5, SPP1, BMP4, TBX3, LGALS3, KLF10, TGFBR1, NF1, SMAD…	2325	319	13528	1.6051	0.0154923	0.00156014	0.00659373
GOTERM_BP_FAT	GO:0007067~mitosis	66	2.16393	3.5166e-06	KIF23, KIF22, KNTC1, PTTG1, LATS2, FAM83D, KIF2C, RAD21, SEH1L, OIP5, CDCA2, CDCA5, CCNA2, STAG2, STAG1, CDC6, CDK1, KIF11, DSN1, KIF15, TPX2, PAPD7, NUSAP1, ESPL1, HMGA2, UBE2C, CDK2, NCAPD2, CDK3, MAD2L1, TIMELESS, SPAG5, NEK9, MAPRE2, NEK4, DSCC1, NEK2, USP9X, LRRCC1, ANLN, CEP55, CCNG1, CCNG2, KIAA1009, SPC24, SPC25, NCAPH, NIPBL, NCAPG2, BUB1, HELLS, TERF1, PDS5B, DLGAP5, KIF18A, NUF2, CENPF…	2325	220	13528	1.74555	0.0155306	0.00142194	0.00661015
GOTERM_BP_FAT	GO:0000280~nuclear division	66	2.16393	3.5166e-06	KIF23, KIF22, KNTC1, PTTG1, LATS2, FAM83D, KIF2C, RAD21, SEH1L, OIP5, CDCA2, CDCA5, CCNA2, STAG2, STAG1, CDC6, CDK1, KIF11, DSN1, KIF15, TPX2, PAPD7, NUSAP1, ESPL1, HMGA2, UBE2C, CDK2, NCAPD2, CDK3, MAD2L1, TIMELESS, SPAG5, NEK9, MAPRE2, NEK4, DSCC1, NEK2, USP9X, LRRCC1, ANLN, CEP55, CCNG1, CCNG2, KIAA1009, SPC24, SPC25, NCAPH, NIPBL, NCAPG2, BUB1, HELLS, TERF1, PDS5B, DLGAP5, KIF18A, NUF2, CENPF…	2325	220	13528	1.74555	0.0155306	0.00142194	0.00661015
GOTERM_BP_FAT	GO:0007049~cell cycle	182	5.96721	4.14789e-06	ZAK, PRC1, DBF4, KNTC1, TTK, PTTG1, FOXO4, SART1, CTNNB1, APP, RAD21, OIP5, CDCA2, TLK1, CDCA5, CCNA2, STAG2, MAP2K6, STAG1, EGFR, ESCO1, LIG3, SKP2, PIM1, MND1, ESPL1, PLK1S1, TACC3, PPP1CB, TACC1, NCAPD2, RAD1, HHEX, MAD2L1, TIMELESS, SPAG5, MAPK4, PRDM5, NEK9, NEK4, SEPT6, DST, SEPT8, DSCC1, NEK2, MRE11A, LRRCC1, ANLN, CHEK2, CCNG1, SESN1, CCNG2, KIAA1009, SESN3, SPC24, PLAGL1, SPC25, NIPBL, N…	2325	776	13528	1.36465	0.0182929	0.00153734	0.00779673
GOTERM_BP_FAT	GO:0000279~M phase	89	2.91803	7.19269e-06	KIF23, KIF22, NBN, PRC1, KNTC1, TTK, PTTG1, LATS2, FAM83D, KIF2C, RAD21, SEH1L, OIP5, CDCA2, PIWIL4, FANCA, CCNA2, CDCA5, STAG2, STAG1, CDC6, CDK1, KIF11, DSN1, KIF15, LIG3, TPX2, PAPD7, NUSAP1, MND1, ESPL1, HMGA2, RAD52, TACC3, UBE2C, CDK2, NCAPD2, CDK3, RAD1, MAD2L1, TIMELESS, SPAG5, FANCD2, NEK9, MAPRE2, NEK4, DSCC1, NEK2, MRE11A, USP9X, LRRCC1, ANLN, CEP55, CCNG1, CCNG2, KIAA1009, RPA1, SPC24…	2325	329	13528	1.574	0.0315078	0.00245965	0.0135196
GOTERM_BP_FAT	GO:0048285~organelle fission	67	2.19672	7.44282e-06	KIF23, KIF22, KNTC1, PTTG1, LATS2, FAM83D, KIF2C, RAD21, SEH1L, OIP5, CDCA2, CDCA5, CCNA2, STAG2, STAG1, CDC6, CDK1, KIF11, DSN1, KIF15, TPX2, PAPD7, NUSAP1, ESPL1, HMGA2, UBE2C, CDK2, NCAPD2, CDK3, MAD2L1, TIMELESS, SPAG5, NEK9, MAPRE2, NEK4, DSCC1, NEK2, USP9X, LRRCC1, ANLN, CEP55, CCNG1, CCNG2, KIAA1009, SPC24, SPC25, NCAPH, NIPBL, NCAPG2, BUB1, HELLS, TERF1, PDS5B, DLGAP5, KIF18A, NUF2, CENPF…	2325	229	13528	1.70235	0.0325854	0.0023635	0.0139897
GOTERM_BP_FAT	GO:0022402~cell cycle process	137	4.4918	1.31047e-05	ZAK, PRC1, DBF4, KNTC1, TTK, PTTG1, FOXO4, SART1, CTNNB1, APP, RAD21, OIP5, CDCA2, CCNA2, CDCA5, STAG2, MAP2K6, STAG1, EGFR, LIG3, SKP2, PIM1, MND1, ESPL1, PLK1S1, TACC3, PPP1CB, NCAPD2, RAD1, MAD2L1, TIMELESS, SPAG5, NEK9, NEK4, DST, DSCC1, NEK2, MRE11A, LRRCC1, ANLN, CCNG1, CCNG2, SESN1, KIAA1009, SESN3, SPC24, PLAGL1, SPC25, NIPBL, NCAPG2, MNS1, TNKS, HELLS, TAF1, MKI67, NUF2, SYCE2, GAS1, RAD…	2325	565	13528	1.41086	0.0566608	0.00388108	0.0246307
GOTERM_BP_FAT	GO:0000278~mitotic cell cycle	96	3.14754	1.93902e-05	KIF23, KIF22, E2F4, PRC1, DBF4, KNTC1, TTK, PTTG1, FOXO4, RHOU, GTSE1, LATS2, FAM83D, KIF2C, CCNE1, APP, RAD21, SEH1L, OIP5, MTBP, CDCA2, CDK10, CCNA2, CDCA5, STAG2, STAG1, EGFR, CDC7, KHDRBS1, CDC6, CDK1, KIF11, DSN1, KIF15, PIM1, TPX2, PAPD7, SKP2, NUSAP1, ESPL1, HMGA2, UBE2C, PPP1CB, CDK2, NCAPD2, CDK3, MAD2L1, TIMELESS, SPAG5, PRDM5, NEK9, ADAM17, MAPRE2, NEK4, DSCC1, BCAT1, NEK2, USP9X, LRRC…	2325	370	13528	1.50966	0.0826872	0.00537965	0.0364426
GOTERM_BP_FAT	GO:0031667~response to nutrient levels	58	1.90164	2.6842e-05	ARSB, CYP24A1, PPARA, KYNU, IL6ST, PDGFA, IGFBP7, PPARG, AQP3, CCNE1, HMOX1, ANGPT1, APOM, INSR, GHR, CLN3, CYP11A1, GATM, ACADS, SOCS3, RXRA, MGP, PPARGC1A, ATG4C, SSTR1, HSD11B2, RYR2, STC1, COL1A1, RBP4, HSD17B2, BMPR2, ENSA, TIMP3, ACSL1, HSPA5, MEST, SPP1, BMP4, SOAT2, SLC8A1, CFB, FADS1, MSH5, BCKDHB, CPS1, STAT1, SIRT1, USF2, HMGCS2, TFRC, NPY, PTCH1, CP, LRP2, BMP7, SST, HDAC6	2325	197	13528	1.71306	0.112614	0.00700333	0.0504443
GOTERM_BP_FAT	GO:0051276~chromosome organization	119	3.90164	2.96499e-05	HIST2H2AA3, HMGN2, RBM4, MORF4L2, PTTG1, CBX5, TLK1, ACIN1, CDCA5, H1F0, SATB1, C11ORF30, RCOR1, HMG20A, ESPL1, ARID1A, H2AFJ, ARID1B, NCAPD2, MAD2L1, PRDM5, SMARCA1, SMARCA2, SUDS3, DSCC1, HMGB1, HMGB2, NEK2, MRE11A, TADA1, SOX6, NIPBL, HIST1H4A, NCAPG2, ASF1B, DNMT3B, HELLS, AEBP2, CPA4, CREBBP, WHSC1, RAD54L, HDAC4, MSL1, PARP1, SMC1A, HDAC6, BMI1, NBN, ARID4A, HP1BP3, UTY, EZH1, ARID4B, SEH1L…	2325	485	13528	1.42763	0.123636	0.00730506	0.0557198
GOTERM_BP_FAT	GO:0043009~chordate embryonic development	87	2.85246	2.97165e-05	GNA13, XRCC4, NBN, CDX2, LMO4, GNA12, DLK1, GLI3, EDNRA, MAP3K7, GATA2, G2E3, DAB2, APOB, OSR2, MKL2, FLVCR1, GABPA, PTPRR, LEF1, SPINT1, DLL1, MYH6, BCL2L11, SMO, ACVR2A, EYA1, PDGFRA, TFAP2A, ROR2, KIAA1217, COL1A1, IFT88, RBP4, SYVN1, FUT8, C5, PTK7, PRKDC, COL2A1, EGLN1, CDH1, TPM1, TCF7L2, ARNT, RPA1, LY6E, OVOL2, HAND1, HAND2, SLC30A1, PKD2, AXIN2, PCSK5, BMP4, GINS1, CEBPA, EPAS1, TBX3, NA…	2325	331	13528	1.52933	0.123896	0.00693742	0.055845
GOTERM_BP_FAT	GO:0007389~pattern specification process	73	2.39344	3.55886e-05	BMI1, GNA13, CDX2, NRP1, TP63, GLI3, CTNNB1, EDNRA, WNT3, SOSTDC1, HHIP, NR2F2, FRS2, IHH, EGR2, EFNB1, YY1, LEF1, DLL1, CFC1, SMO, HHEX, ACVR2A, EYA1, ACVR2B, CRKL, HIPK1, HOXC13, HIPK2, VEGFA, ROR2, RELN, IFT88, TSHZ1, BMPR2, PRKDC, TTC8, SEMA5A, SF3B1, HOXA1, OVOL2, DISP1, LEFTY2, PKD2, AXIN2, PCSK5, BMP4, TBX3, SMAD6, TGFBR1, FTO, SMAD5, RPGRIP1L, SMAD4, SMAD2, GAS1, MID1, ATM, HOXB3, HOXB4, …	2325	267	13528	1.59082	0.146498	0.00788909	0.0668766
GOTERM_BP_FAT	GO:0009725~response to hormone stimulus	94	3.08197	4.06723e-05	ARSB, PPARA, CGA, ADCY7, PDGFA, PGF, IGFBP7, RBM4, PPARG, FOXO1, FOXO4, LATS2, CTNNB1, FOS, CTTNBP2, CCNE1, PDPK1, APOA2, EIF4EBP2, ANG, HMOX1, GATA3, GAB1, SERPINA1, ANGPT1, GNG2, GNG4, INSR, CCNA2, GNG7, GHR, IHH, AKT2, KCNMA1, STS, EGR2, LYN, CYP11A1, GATM, SOCS3, ACADS, RXRA, SOCS1, MGP, MFGE8, STXBP4, CDO1, LPIN1, IRS1, SLC34A2, PDGFRA, CA4, WFDC1, HSD11B2, CA2, COL1A1, RBP4, HMGB2, ENPP1, E…	2325	367	13528	1.4903	0.165595	0.00858371	0.0764262
GOTERM_BP_FAT	GO:0009792~embryonic development ending in birth or egg hatching	87	2.85246	4.23586e-05	GNA13, XRCC4, NBN, CDX2, LMO4, GNA12, DLK1, GLI3, EDNRA, MAP3K7, GATA2, G2E3, DAB2, APOB, OSR2, MKL2, FLVCR1, GABPA, PTPRR, LEF1, SPINT1, DLL1, MYH6, BCL2L11, SMO, ACVR2A, EYA1, PDGFRA, TFAP2A, ROR2, KIAA1217, COL1A1, IFT88, RBP4, SYVN1, FUT8, C5, PTK7, PRKDC, COL2A1, EGLN1, CDH1, TPM1, TCF7L2, ARNT, RPA1, LY6E, OVOL2, HAND1, HAND2, SLC30A1, PKD2, AXIN2, PCSK5, BMP4, GINS1, CEBPA, EPAS1, TBX3, NA…	2325	334	13528	1.5156	0.171835	0.00853349	0.0795939
GOTERM_BP_FAT	GO:0007059~chromosome segregation	30	0.983607	4.26929e-05	NEK2, USP9X, PTTG1, SPC25, NCAPH, NIPBL, RAD21, SEH1L, CDCA5, TOP2A, STAG2, STAG1, PDS5B, DSN1, DLGAP5, KIF18A, NUF2, PAPD7, CENPF, NUSAP1, ESPL1, BIRC5, SMC2, BRCA1, SMC4, CENPH, NCAPD2, MAD2L1, SMC1A, DSCC1	2325	81	13528	2.155	0.173066	0.00822815	0.0802217
GOTERM_BP_FAT	GO:0048732~gland development	43	1.40984	4.85223e-05	CGA, ERBB4, ELF3, ERBB3, HK2, TP63, CDH1, MDK, GLI3, CTTNBP2, GATA2, IGF1R, APOA1, LY6E, PITX1, B4GALT1, EGFR, BMP4, TBX3, PMCH, CREB1, TGFBR1, NF1, FOXA1, MET, LEF1, IGF1, CDO1, ISL1, IRS1, USF2, BCL2L11, HOXB3, HHEX, EYA1, CRKL, PRLR, SFRP1, CRH, PBX1, PTCH1, BMP7, ATP7B	2325	135	13528	1.8533	0.194247	0.00895871	0.0911707
GOTERM_BP_FAT	GO:0007584~response to nutrient	44	1.44262	5.56269e-05	ARSB, RBP4, CYP24A1, KYNU, HSD17B2, IL6ST, PDGFA, IGFBP7, PPARG, ENSA, TIMP3, AQP3, CCNE1, ACSL1, HMOX1, ANGPT1, APOM, INSR, MEST, SPP1, BMP4, SOAT2, SLC8A1, CYP11A1, GATM, CFB, FADS1, MSH5, RXRA, BCKDHB, MGP, STAT1, USF2, TFRC, HMGCS2, SSTR1, RYR2, PTCH1, STC1, CP, COL1A1, LRP2, BMP7, SST	2325	140	13528	1.82867	0.21933	0.00985521	0.104513
GOTERM_BP_FAT	GO:0009991~response to extracellular stimulus	62	2.03279	5.75003e-05	ARSB, CYP24A1, PPARA, KYNU, IL6ST, PDGFA, IGFBP7, PPARG, AQP3, FOS, CCNE1, HMOX1, ANGPT1, INSR, APOM, GHR, CLN3, LYN, CYP11A1, GATM, ACADS, SOCS3, RXRA, MGP, PPARGC1A, ATG4C, SSTR1, RYR2, HSD11B2, STC1, COL1A1, RBP4, HSD17B2, ADORA2B, BMPR2, ENSA, TIMP3, ACSL1, HSPA5, MEST, SPP1, BMP4, SOAT2, SLC8A1, CFB, FADS1, MSH5, BCKDHB, CPS1, STAT1, SIRT1, USF2, HMGCS2, TFRC, NPY, SFRP2, PTCH1, CP, LRP2, BM…	2325	220	13528	1.63976	0.225812	0.00979559	0.108031
GOTERM_BP_FAT	GO:0006974~response to DNA damage stimulus	94	3.08197	7.79283e-05	XRCC4, KIF22, CLSPN, NBN, ZAK, MORF4L2, RBM4, ZNF12, TP63, PTTG1, FOXO4, GTSE1, NONO, FANCM, MUTYH, RAD21, MCM7, SLK, FANCI, HMOX1, PARG, TLK1, PMS2CL, FANCA, TOP2A, CCNA2, MAP2K6, PMS1, FANCB, ESCO1, CDK1, POLI, REV1, MYO6, LYN, GEN1, C11ORF30, USP1, DDB1, LIG3, PAPD7, IFI16, RAD52, PPP1CB, EYA3, RAD1, XPA, EYA1, EYA2, HIPK1, TIMELESS, RIF1, FANCD2, UBR5, HIPK2, GADD45G, RAD23B, HMGB1, HMGB2, XI…	2325	373	13528	1.46632	0.293104	0.0127649	0.146384
GOTERM_BP_FAT	GO:0009891~positive regulation of biosynthetic process	158	5.18033	0.000103633	CDX2, THRB, PDGFA, GDF6, RBM4, MORF4L2, TLR3, FOXO1, RORA, FOXO4, CTNNB1, APOA4, GATA2, APOA2, APP, GATA5, MDFIC, PDGFC, RARB, CCNA2, INSR, SAMD4A, EGFR, MYO6, RXRA, MED12, ARID1A, ARNTL, ARID1B, MED13, PPARGC1A, IRS1, TNKS2, HHEX, VEGFA, F2, TFAP2B, PDGFRA, SMARCA1, SMARCA2, HMGB2, ADORA2B, SOX5, APOC2, AFAP1L2, SOX6, WT1, ARNT, PLAGL1, HOXA1, MEIS2, OVOL2, TNKS, TCF4, NR1H3, PLAGL2, BMP4, TAF1,…	2325	695	13528	1.32277	0.369532	0.0163398	0.194625
GOTERM_BP_FAT	GO:0045935~positive regulation of nucleobase, nucleoside, nucleotide and nucleic acid metabolic process	144	4.72131	0.000103634	CDX2, THRB, PDGFA, GDF6, RBM4, MORF4L2, FOXO1, RORA, FOXO4, CTNNB1, GATA2, APP, GATA5, MDFIC, PDGFC, RARB, CCNA2, INSR, MYO6, RXRA, MED12, ARID1A, ARNTL, MED13, ARID1B, PPARGC1A, TNKS2, HHEX, VEGFA, PDGFRA, TFAP2B, SMARCA1, SMARCA2, HMGB2, ADORA2B, SOX5, AFAP1L2, SOX6, WT1, ARNT, PLAGL1, HOXA1, MEIS2, OVOL2, TNKS, TCF4, NR1H3, PLAGL2, BMP4, TAF1, IKZF2, EPAS1, KLF13, TAF8, TGFBR1, CREBBP, SMAD5, …	2325	624	13528	1.34273	0.369536	0.015781	0.194627
GOTERM_BP_FAT	GO:0009719~response to endogenous stimulus	100	3.27869	0.000104692	CGA, ADCY7, PDGFA, PGF, RBM4, FOXO1, FOXO4, CTNNB1, CTTNBP2, APOA2, EIF4EBP2, GATA3, GAB1, GNG2, GNG4, INSR, CCNA2, GNG7, GATM, SOCS3, RXRA, SOCS1, MGP, MFGE8, CDO1, IRS1, SLC34A2, PDGFRA, WFDC1, HSD11B2, COL1A1, RBP4, HMGB2, ERBB4, ENPP1, ERBB3, ALDOC, HMGCS1, TIMP3, AHSG, KRAS, TFF1, SPP1, BMP4, TGFBR1, NR4A3, CPS1, ABCG1, BRCA1, HMGCS2, TSC1, PRKAR1A, TGFBR3, PARP1, BMP7, SST, PDCD7, HDAC6, AR…	2325	405	13528	1.43667	0.372497	0.0154135	0.196611
GOTERM_BP_FAT	GO:0031100~organ regeneration	14	0.459016	0.000123052	SOCS3, TGFBR1, ALDOC, SOCS1, PPARG, LIFR, NR4A3, CCNE1, AFP, APOA2, ATIC, ANGPT1, LRP2, CCNA2	2325	26	13528	3.13304	0.421744	0.0175138	0.231055
GOTERM_BP_FAT	GO:0000070~mitotic sister chromatid segregation	17	0.557377	0.000124065	PDS5B, NEK2, DLGAP5, PAPD7, KIF18A, NUSAP1, ESPL1, SMC2, SMC4, NCAPD2, NCAPH, MAD2L1, NIPBL, SEH1L, SMC1A, CDCA5, DSCC1	2325	36	13528	2.74762	0.424346	0.0171097	0.232955
GOTERM_BP_FAT	GO:0033554~cellular response to stress	132	4.32787	0.000128407	XRCC4, ZAK, RBM4, MORF4L2, PTTG1, FOXO4, APOA4, NONO, MUTYH, RAD21, MDFIC, INSIG1, GAB1, TLK1, CCNA2, PMS1, MAP2K6, ESCO1, MYO6, POLI, C11ORF30, USP1, KIAA1804, RXRA, LIG3, PPP1CB, RAD1, PYCR1, TIMELESS, UBR5, ROR2, EIF2AK3, WNT5A, RAD23B, HMGB1, HMGB2, ADORA2B, MRE11A, BMPR2, CHEK2, SESN1, PXN, RBX1, ARNT, SLC11A2, POLE2, POLQ, DHX9, HERPUD1, EPAS1, EME1, CIDEB, ATAD5, RAD54L, BRCA1, ATM, PXDNL,…	2325	566	13528	1.35696	0.435364	0.0171713	0.241097
GOTERM_BP_FAT	GO:0001568~blood vessel development	66	2.16393	0.000140066	NRP2, GNA13, CDX2, NRP1, LMO2, PGF, PDGFA, WASF2, FOXO1, ANPEP, ENPEP, GJA5, CTNNB1, EDNRA, MAP3K7, APOB, CUL7, HEY1, ANG, ROBO1, HMOX1, CCBE1, SEMA3C, ERAP1, ANGPT1, SOX17, MKL2, NR2F2, IHH, ARHGAP24, SLIT2, SMO, CRKL, NUS1, VEGFA, COL1A2, COL1A1, COL3A1, TCF7L2, WT1, ZFP36L1, SEMA5A, HAND1, AGGF1, HAND2, AGT, DHCR7, PPAP2B, C1GALT1, RASA1, BMP4, B4GALT1, EPAS1, TBX3, AIMP1, TGFBR1, NF1, DLX3, A…	2325	245	13528	1.56743	0.463923	0.0181705	0.262962
GOTERM_BP_FAT	GO:0010557~positive regulation of macromolecule biosynthetic process	149	4.88525	0.000149143	CDX2, THRB, PDGFA, GDF6, RBM4, MORF4L2, TLR3, FOXO1, RORA, FOXO4, CTNNB1, GATA2, APOA2, APP, GATA5, MDFIC, PDGFC, RARB, CCNA2, INSR, SAMD4A, MYO6, RXRA, MED12, ARID1A, ARNTL, ARID1B, MED13, PPARGC1A, IRS1, TNKS2, HHEX, VEGFA, F2, TFAP2B, PDGFRA, SMARCA1, SMARCA2, HMGB2, SOX5, AFAP1L2, SOX6, WT1, ARNT, PLAGL1, HOXA1, MEIS2, OVOL2, TNKS, TCF4, NR1H3, PLAGL2, BMP4, TAF1, IKZF2, EPAS1, KLF13, TAF8, T…	2325	654	13528	1.32562	0.485152	0.0187893	0.27998
GOTERM_BP_FAT	GO:0007178~transmembrane receptor protein serine/threonine kinase signaling pathway	34	1.11475	0.000162227	FUT8, PDGFA, USP9Y, LTBP3, GDF6, USP9X, COL3A1, BMPR2, FSTL1, GREM2, MSX2, MAP3K7, FOS, UBE2D3, MAP3K1, ZFYVE16, LEFTY2, BMP4, CREB1, KLF10, SMAD6, TGFBR1, SMAD5, SMAD4, SMAD2, ACVR2A, ACVR2B, ID1, HIPK2, COL1A2, TGFBR3, BAMBI, BMP7, HPGD	2325	103	13528	1.92067	0.514284	0.0198594	0.304508
GOTERM_BP_FAT	GO:0000819~sister chromatid segregation	17	0.557377	0.000183967	PDS5B, NEK2, DLGAP5, PAPD7, KIF18A, NUSAP1, ESPL1, SMC2, SMC4, NCAPD2, NCAPH, MAD2L1, NIPBL, SEH1L, SMC1A, CDCA5, DSCC1	2325	37	13528	2.67336	0.55909	0.0218897	0.345248
GOTERM_BP_FAT	GO:0060541~respiratory system development	35	1.14754	0.000190179	WNT5A, RBP4, PDGFA, ANO1, BMPR2, GLI3, CTNNB1, CTTNBP2, CRISPLD2, DHCR7, POU2F1, HHIP, CEBPA, BMP4, MAN1A2, EPAS1, TGFBR1, FOXA1, RPGRIP1L, MGP, SMAD2, MYCN, ATP7A, ACVR2B, TULP3, SP1, TIMELESS, SP3, VEGFA, PDGFRA, CRH, HOPX, CUX1, ADAMTS2, IFT88	2325	108	13528	1.88562	0.571115	0.0220317	0.356885
GOTERM_BP_FAT	GO:0032868~response to insulin stimulus	33	1.08197	0.000207602	RBP4, PPARA, ENPP1, ERBB3, PPARG, PRKDC, FOXO1, FOXO4, AHSG, PHIP, IGF1R, PDPK1, EIF4EBP2, GAB1, INSR, PIK3R1, GHR, AKT2, KAT2B, EGR2, LYN, SOCS3, FADS1, RXRA, IGF2, STXBP4, STAT1, APPL1, IRS1, LPIN1, TSC1, HSD11B2, PARP1	2325	100	13528	1.9201	0.603125	0.0234172	0.389521
GOTERM_BP_FAT	GO:0031328~positive regulation of cellular biosynthetic process	154	5.04918	0.000224242	CDX2, THRB, PDGFA, GDF6, RBM4, MORF4L2, TLR3, FOXO1, RORA, FOXO4, CTNNB1, APOA4, GATA2, APOA2, APP, GATA5, MDFIC, PDGFC, RARB, CCNA2, INSR, SAMD4A, EGFR, MYO6, RXRA, MED12, ARID1A, ARNTL, ARID1B, MED13, PPARGC1A, IRS1, TNKS2, HHEX, VEGFA, TFAP2B, PDGFRA, SMARCA1, SMARCA2, HMGB2, ADORA2B, SOX5, APOC2, AFAP1L2, SOX6, WT1, ARNT, PLAGL1, HOXA1, MEIS2, OVOL2, TNKS, TCF4, NR1H3, PLAGL2, BMP4, TAF1, IKZ…	2325	685	13528	1.3081	0.631463	0.0246465	0.42068
GOTERM_BP_FAT	GO:0032869~cellular response to insulin stimulus	25	0.819672	0.000244515	KAT2B, ENPP1, ERBB3, RXRA, PPARG, PRKDC, FOXO1, IGF2, STXBP4, FOXO4, STAT1, APPL1, IRS1, LPIN1, AHSG, PHIP, IGF1R, PDPK1, EIF4EBP2, GAB1, PARP1, INSR, PIK3R1, AKT2, GHR	2325	68	13528	2.13915	0.663269	0.0261987	0.45863
GOTERM_BP_FAT	GO:0001701~in utero embryonic development	50	1.63934	0.000265486	GNA13, XRCC4, NBN, CDX2, GNA12, GLI3, EDNRA, GATA2, APOB, DAB2, G2E3, MKL2, FLVCR1, GABPA, PTPRR, SPINT1, MYH6, BCL2L11, PDGFRA, IFT88, SYVN1, FUT8, C5, CDH1, EGLN1, TPM1, ARNT, RPA1, LY6E, HAND1, HAND2, SLC30A1, PKD2, CEBPA, GINS1, TBX3, EPAS1, NASP, TGFBR1, TAF8, RPGRIP1L, SMAD2, PLK4, TULP3, CCNB2, SP1, SP3, HOPX, TGFBR3, AMOT	2325	176	13528	1.65298	0.693284	0.0277467	0.497871
GOTERM_BP_FAT	GO:0043434~response to peptide hormone stimulus	45	1.47541	0.000288201	RBP4, PPARA, ENPP1, ERBB3, PPARG, PRKDC, FOXO1, FOXO4, AHSG, PHIP, CTTNBP2, IGF1R, PDPK1, EIF4EBP2, GAB1, TFF1, CCNA2, INSR, PIK3R1, AKT2, GHR, STS, EGR2, KAT2B, LYN, GATM, SOCS3, FADS1, RXRA, SOCS1, IGF2, STXBP4, NR4A3, CDO1, APPL1, CPS1, STAT1, LPIN1, IRS1, TSC1, HMGCS2, HSD11B2, COL1A1, PARP1, BMP7	2325	154	13528	1.70021	0.722787	0.0293958	0.540361
GOTERM_BP_FAT	GO:0001944~vasculature development	66	2.16393	0.000293738	NRP2, GNA13, CDX2, NRP1, LMO2, PGF, PDGFA, WASF2, FOXO1, ANPEP, ENPEP, GJA5, CTNNB1, EDNRA, MAP3K7, APOB, CUL7, HEY1, ANG, ROBO1, HMOX1, CCBE1, SEMA3C, ERAP1, ANGPT1, SOX17, MKL2, NR2F2, IHH, ARHGAP24, SLIT2, SMO, CRKL, NUS1, VEGFA, COL1A2, COL1A1, COL3A1, TCF7L2, WT1, ZFP36L1, SEMA5A, HAND1, AGGF1, HAND2, AGT, DHCR7, PPAP2B, C1GALT1, RASA1, BMP4, B4GALT1, EPAS1, TBX3, AIMP1, TGFBR1, NF1, DLX3, A…	2325	251	13528	1.52996	0.729537	0.0292813	0.550714
GOTERM_BP_FAT	GO:0051325~interphase	34	1.11475	0.000295634	BCAT1, E2F4, DBF4, ZNF655, FOXO4, RHOU, GTSE1, LATS2, CCNE1, APP, NPAT, MTBP, CAMK2D, CDK10, PPP3CA, CDCA5, TERF1, KHDRBS1, CDC7, EGFR, CDC6, TAF1, PIM1, SKP2, CENPF, BIRC5, CDC25C, CDKN3, PPP1CB, CDK2, CDKN1C, CCNB1, CDKN1B, ADAM17	2325	106	13528	1.86631	0.73181	0.0288222	0.554259
GOTERM_BP_FAT	GO:0008283~cell proliferation	104	3.40984	0.000304057	LMO1, ZAK, PDGFA, PGF, ENPEP, CLK1, CTNNB1, DAB2, APOA1, GAB1, TGFBI, INSIG1, GNG2, LGI1, FRS2, EGFR, BST2, RXRA, SKP2, PIM1, TACC3, HHEX, GLUL, SERPINF1, RASGRF1, UBR5, VEGFA, EMP2, RBP4, ERBB4, ELN, HDGF, BCL2L2, NR2C2, SLC29A2, HELLS, CSF1R, GINS1, BMP4, GNAT1, MKI67, TAF8, KLF10, MET, CREBBP, EPS15, HOXB4, EPS8, NPY, PCNA, TGFBR3, HSPD1, FABP7, PDZK1, NBN, INSL4, CDC14A, ELF5, E2F8, TP63, LGR…	2325	436	13528	1.3879	0.741682	0.0289966	0.570008
GOTERM_BP_FAT	GO:0051173~positive regulation of nitrogen compound metabolic process	145	4.7541	0.000322169	CDX2, THRB, PDGFA, GDF6, RBM4, MORF4L2, FOXO1, RORA, FOXO4, CTNNB1, GATA2, APP, GATA5, MDFIC, PDGFC, RARB, CCNA2, INSR, EGFR, MYO6, RXRA, MED12, ARID1A, ARNTL, MED13, ARID1B, PPARGC1A, TNKS2, HHEX, VEGFA, PDGFRA, TFAP2B, SMARCA1, SMARCA2, HMGB2, ADORA2B, SOX5, AFAP1L2, SOX6, WT1, ARNT, PLAGL1, HOXA1, MEIS2, OVOL2, TNKS, TCF4, NR1H3, PLAGL2, BMP4, TAF1, IKZF2, EPAS1, KLF13, TAF8, TGFBR1, CREBBP, S…	2325	644	13528	1.31006	0.761695	0.0300541	0.603865
GOTERM_BP_FAT	GO:0045893~positive regulation of transcription, DNA-dependent	112	3.67213	0.000331252	CDX2, THRB, RBM4, MORF4L2, FOXO1, RORA, CTNNB1, GATA2, APP, MDFIC, RARB, MYO6, RXRA, MED12, ARID1A, ARNTL, MED13, ARID1B, PPARGC1A, HHEX, VEGFA, TFAP2B, SMARCA1, SMARCA2, HMGB2, SOX5, AFAP1L2, SOX6, WT1, ARNT, PLAGL1, HOXA1, MEIS2, OVOL2, TCF4, NR1H3, PLAGL2, BMP4, TAF1, IKZF2, EPAS1, KLF13, TAF8, FOXA1, SMAD5, CREBBP, SMAD4, ESRRG, TEAD1, SMAD2, NR4A3, BRCA1, USF2, DLX2, HDAC4, CSRNP1, BMP7, PPA…	2325	477	13528	1.36619	0.77114	0.0302547	0.62084
GOTERM_BP_FAT	GO:0045941~positive regulation of transcription	129	4.22951	0.000363645	CDX2, THRB, GDF6, RBM4, MORF4L2, FOXO1, RORA, FOXO4, CTNNB1, GATA2, APP, GATA5, MDFIC, RARB, CCNA2, MYO6, RXRA, MED12, ARID1A, ARNTL, MED13, ARID1B, PPARGC1A, HHEX, VEGFA, TFAP2B, SMARCA1, SMARCA2, HMGB2, SOX5, AFAP1L2, SOX6, WT1, ARNT, PLAGL1, HOXA1, MEIS2, OVOL2, TCF4, NR1H3, PLAGL2, BMP4, TAF1, IKZF2, EPAS1, KLF13, TAF8, TGFBR1, FOXA1, SMAD5, CREBBP, SMAD4, ESRRG, TEAD1, SMAD2, NR4A3, BRCA1, U…	2325	564	13528	1.33083	0.801879	0.0324985	0.681355
GOTERM_BP_FAT	GO:0051329~interphase of mitotic cell cycle	33	1.08197	0.000377675	BCAT1, E2F4, DBF4, FOXO4, RHOU, GTSE1, LATS2, CCNE1, APP, NPAT, MTBP, CAMK2D, CDK10, PPP3CA, CDCA5, TERF1, KHDRBS1, CDC7, EGFR, CDC6, TAF1, PIM1, SKP2, CENPF, BIRC5, CDC25C, CDKN3, PPP1CB, CDK2, CDKN1C, CCNB1, CDKN1B, ADAM17	2325	103	13528	1.86418	0.813877	0.0330679	0.707555
GOTERM_BP_FAT	GO:0001763~morphogenesis of a branching structure	26	0.852459	0.000396741	GNA13, NRP1, PGF, CTNND2, GLI3, CTNNB1, EDNRA, SEMA5A, GPC3, AGT, IHH, B4GALT1, BMP4, TBX3, FOXA1, SMAD4, SPINT1, IGF1, MGP, MYCN, DLX2, EYA1, TIMELESS, VEGFA, PBX1, BMP7	2325	74	13528	2.04434	0.829026	0.0340394	0.743149
GOTERM_BP_FAT	GO:0010628~positive regulation of gene expression	132	4.32787	0.000413967	CDX2, THRB, GDF6, RBM4, MORF4L2, FOXO1, RORA, FOXO4, CTNNB1, GATA2, APP, GATA5, MDFIC, RARB, CCNA2, MYO6, RXRA, MED12, ARID1A, ARNTL, MED13, ARID1B, PPARGC1A, HHEX, VEGFA, TFAP2B, SMARCA1, SMARCA2, HMGB2, SOX5, AFAP1L2, SOX6, WT1, ARNT, PLAGL1, HOXA1, MEIS2, OVOL2, TCF4, DNMT3B, NR1H3, PLAGL2, BMP4, TAF1, IKZF2, EPAS1, KLF13, TAF8, TGFBR1, CREBBP, SMAD5, FOXA1, SMAD4, ESRRG, TEAD1, SMAD2, NR4A3, …	2325	581	13528	1.32193	0.84165	0.0348206	0.775296
GOTERM_BP_FAT	GO:0051254~positive regulation of RNA metabolic process	112	3.67213	0.000460467	CDX2, THRB, RBM4, MORF4L2, FOXO1, RORA, CTNNB1, GATA2, APP, MDFIC, RARB, MYO6, RXRA, MED12, ARID1A, ARNTL, MED13, ARID1B, PPARGC1A, HHEX, VEGFA, TFAP2B, SMARCA1, SMARCA2, HMGB2, SOX5, AFAP1L2, SOX6, WT1, ARNT, PLAGL1, HOXA1, MEIS2, OVOL2, TCF4, NR1H3, PLAGL2, BMP4, TAF1, IKZF2, EPAS1, KLF13, TAF8, FOXA1, SMAD5, CREBBP, SMAD4, ESRRG, TEAD1, SMAD2, NR4A3, BRCA1, USF2, DLX2, HDAC4, CSRNP1, BMP7, PPA…	2325	481	13528	1.35483	0.871267	0.037941	0.862028
GOTERM_BP_FAT	GO:0043627~response to estrogen stimulus	33	1.08197	0.000550893	ARSB, PDGFA, PPARG, TIMP3, CTNNB1, CCNE1, CTTNBP2, APOA2, HMOX1, GATA3, SERPINA1, ANGPT1, TFF1, CCNA2, INSR, GHR, IHH, BMP4, KCNMA1, STS, CYP11A1, SOCS3, TGFBR1, SOCS1, CRIPAK, MFGE8, BRCA1, SLC34A2, PDGFRA, WFDC1, PTCH1, CA2, BMP7	2325	105	13528	1.82867	0.913939	0.0444043	1.03048
GOTERM_BP_FAT	GO:0030509~BMP signaling pathway	18	0.590164	0.000584591	BMP4, USP9Y, SMAD6, USP9X, GDF6, SMAD5, BMPR2, SMAD4, FSTL1, GREM2, MSX2, ACVR2A, ACVR2B, UBE2D3, ID1, ZFYVE16, TGFBR3, BMP7	2325	44	13528	2.38029	0.925932	0.0462209	1.09319
GOTERM_BP_FAT	GO:0060348~bone development	37	1.21311	0.000604141	CYP24A1, FHL2, COL2A1, ATP6V1B1, AHSG, PTN, AXIN2, WWOX, GHR, IHH, SPP1, BMP4, EGFR, KLF10, NF1, SMAD5, MGP, IGF1, IGF2, WWTR1, COL5A2, SMO, HOXB4, AMBN, SP1, NAB2, SP3, KAZALD1, NAB1, STC1, COL1A1, BMP7, ATP6V0A4, EIF2AK3, IGFBP3, BMP5, IGFBP5	2325	123	13528	1.75028	0.932108	0.0468976	1.12955
GOTERM_BP_FAT	GO:0007507~heart development	57	1.86885	0.000640204	NRP2, NRP1, FGF12, GLI3, GJA5, CTNNB1, EDNRA, SEMA3C, MKL2, RARB, INSR, RXRA, MYH6, SMO, HHEX, ACVR2B, CRKL, GNAQ, IFT88, SRI, RBP4, ERBB4, ERBB3, COL3A1, PRKDC, COL2A1, EGLN1, SOX6, TPM1, MSX2, LY6E, HAND1, OVOL2, HAND2, HEXIM1, PKD2, OBSL1, NFATC4, PCSK5, TCF25, BMP4, TBX3, TGFBR1, NF1, RPGRIP1L, TEAD1, SMAD2, ISL1, ATM, TSC1, ID2, PKP2, ID1, PTCD2, HOPX, TGFBR3, PTCH1	2325	215	13528	1.54258	0.942182	0.0487783	1.1966
GOTERM_BP_FAT	GO:0007179~transforming growth factor beta receptor signaling pathway	22	0.721311	0.000664786	FUT8, PDGFA, USP9Y, LTBP3, KLF10, CREB1, TGFBR1, SMAD6, USP9X, SMAD5, COL3A1, SMAD4, SMAD2, MAP3K7, FOS, ID1, MAP3K1, LEFTY2, COL1A2, TGFBR3, BAMBI, HPGD	2325	60	13528	2.13345	0.948178	0.0497532	1.24227
GOTERM_BP_FAT	GO:0001503~ossification	35	1.14754	0.000692934	CYP24A1, FHL2, COL2A1, ATP6V1B1, AHSG, PTN, AXIN2, WWOX, IHH, SPP1, EGFR, BMP4, KLF10, NF1, SMAD5, MGP, IGF1, IGF2, WWTR1, COL5A2, SMO, AMBN, SP1, NAB2, KAZALD1, SP3, NAB1, STC1, COL1A1, BMP7, ATP6V0A4, EIF2AK3, IGFBP3, BMP5, IGFBP5	2325	115	13528	1.77085	0.954285	0.0509498	1.29455
GOTERM_BP_FAT	GO:0030323~respiratory tube development	32	1.04918	0.000702659	WNT5A, RBP4, PDGFA, BMPR2, GLI3, CTNNB1, CTTNBP2, CRISPLD2, DHCR7, HHIP, PCSK5, BMP4, CEBPA, MAN1A2, EPAS1, TGFBR1, FOXA1, MGP, SMAD2, MYCN, ATP7A, ACVR2B, TIMELESS, SP1, SP3, VEGFA, PDGFRA, CRH, HOPX, CUX1, ADAMTS2, IFT88	2325	102	13528	1.82541	0.956222	0.0508077	1.3126
GOTERM_BP_FAT	GO:0003002~regionalization	53	1.7377	0.000704935	BMI1, TP63, GLI3, CTNNB1, WNT3, HHIP, NR2F2, FRS2, EGR2, YY1, LEF1, DLL1, ACVR2A, HHEX, SMO, ACVR2B, CRKL, HIPK1, HOXC13, HIPK2, ROR2, RELN, IFT88, TSHZ1, BMPR2, PRKDC, HOXA1, SF3B1, OVOL2, DISP1, AXIN2, PCSK5, BMP4, TBX3, TGFBR1, SMAD6, RPGRIP1L, SMAD4, SMAD2, GAS1, ATM, HOXB3, HOXB4, DLX2, HOXB2, TULP3, SFRP1, SFRP2, HOXB5, LRP6, PBX1, PTCH1, PBX2	2325	197	13528	1.56538	0.956664	0.0501538	1.31682
GOTERM_BP_FAT	GO:0034367~macromolecular complex remodeling	11	0.360656	0.000759838	APOA4, LPL, APOA2, APOB, AGT, APOC3, PLA2G2A, APOC1, APOC2, APOM, ABCG1	2325	20	13528	3.20017	0.966066	0.0531075	1.41869
GOTERM_BP_FAT	GO:0034368~protein-lipid complex remodeling	11	0.360656	0.000759838	APOA4, LPL, APOA2, APOB, AGT, APOC3, PLA2G2A, APOC1, APOC2, APOM, ABCG1	2325	20	13528	3.20017	0.966066	0.0531075	1.41869
GOTERM_BP_FAT	GO:0034369~plasma lipoprotein particle remodeling	11	0.360656	0.000759838	APOA4, LPL, APOA2, APOB, AGT, APOC3, PLA2G2A, APOC1, APOC2, APOM, ABCG1	2325	20	13528	3.20017	0.966066	0.0531075	1.41869
GOTERM_BP_FAT	GO:0031099~regeneration	24	0.786885	0.000824602	KLK6, GATM, SOCS3, TGFBR1, RXRA, ALDOC, PPARG, SOCS1, LIFR, IGF1, NR4A3, TIMP3, NOTCH3, CCNB1, AFP, CCNE1, SMO, APOA2, FGA, ATIC, ANGPT1, VCAN, LRP2, CCNA2	2325	69	13528	2.02382	0.97457	0.0566169	1.53873
GOTERM_BP_FAT	GO:0019217~regulation of fatty acid metabolic process	19	0.622951	0.000825435	PPARA, CAB39L, PRKAG1, PPARG, APOC1, APOC2, IGF2, PPARGC1A, IRS1, BRCA1, APOA4, ACSL1, AGT, APOC3, FABP1, PRKAA1, PRKAA2, NR1H3, AKT2	2325	49	13528	2.25615	0.974664	0.0558121	1.54027
GOTERM_BP_FAT	GO:0048754~branching morphogenesis of a tube	23	0.754098	0.000841622	B4GALT1, BMP4, GNA13, NRP1, TBX3, PGF, FOXA1, SMAD4, IGF1, MGP, GLI3, CTNNB1, MYCN, SEMA5A, EDNRA, EYA1, GPC3, TIMELESS, AGT, VEGFA, PBX1, BMP7, IHH	2325	65	13528	2.05885	0.976427	0.0560253	1.57025
GOTERM_BP_FAT	GO:0009225~nucleotide-sugar metabolic process	9	0.295082	0.000842242	CSGALNACT1, PGM3, UAP1, GNE, UGDH, GALT, EXTL2, PMM2, SLC35A3	2325	14	13528	3.74046	0.976492	0.0552399	1.5714
GOTERM_BP_FAT	GO:0010033~response to organic substance	157	5.14754	0.00088198	CGA, ADCY7, IL6ST, PGF, PDGFA, RBM3, RBM4, TLR3, FOXO1, FOXO4, CTNNB1, CTTNBP2, APOB, APOA2, EIF4EBP2, GATA3, GAB1, CREB3L2, GNG2, GNG4, DNAJC3, APOM, CCNA2, INSR, GNG7, EGFR, F12, GATM, SOCS3, RXRA, SOCS1, LIFR, MGP, MFGE8, COLEC12, CDO1, IRS1, SLC34A2, GLUL, PDGFRA, HSD11B2, WFDC1, RYR2, COL1A1, EIF2AK3, RBP4, HMGB2, IL1R1, ENPP1, ERBB4, ERBB3, ALDOC, TAF9B, HMGCS1, HSPA1A, TIMP3, TTC3, AHSG, K…	2325	721	13528	1.267	0.980306	0.0569333	1.64496
GOTERM_BP_FAT	GO:0030324~lung development	31	1.01639	0.00089632	WNT5A, RBP4, PDGFA, BMPR2, GLI3, CTNNB1, CTTNBP2, CRISPLD2, DHCR7, HHIP, BMP4, CEBPA, MAN1A2, EPAS1, TGFBR1, FOXA1, MGP, SMAD2, MYCN, ATP7A, ACVR2B, SP1, TIMELESS, SP3, VEGFA, PDGFRA, CRH, HOPX, CUX1, ADAMTS2, IFT88	2325	99	13528	1.82195	0.981524	0.0570063	1.67149
GOTERM_BP_FAT	GO:0043487~regulation of RNA stability	12	0.393443	0.00104478	ZFP36, ZFP36L1, ZFP36L2, DHX9, TNFRSF1B, SERBP1, PAIP1, VEGFA, HNRNPD, ELAVL1, PABPC1, HNRNPU	2325	24	13528	2.90925	0.990465	0.0652078	1.94577
GOTERM_BP_FAT	GO:0043062~extracellular structure organization	45	1.47541	0.00107074	CADM1, ERBB4, ELF3, LUM, TNC, COL3A1, UTRN, ELN, CACNB2, CDH1, COL2A1, POSTN, DCN, PCDHB11, SPINK5, CTNNB1, APP, ANK3, CRISPLD2, P4HA1, AGT, TGFBI, COL12A1, VWA1, B4GALT1, MYO6, LGALS3, ADAMTS20, NRXN3, TGFBR1, PCDHB3, NF1, NRXN1, COL5A2, CSGALNACT1, ATP7A, WNT7B, COL14A1, TSC1, KAZALD1, COL1A2, PDGFRA, LAMC1, COL1A1, ADAMTS2	2325	163	13528	1.60633	0.991506	0.065852	1.99367
GOTERM_BP_FAT	GO:0045944~positive regulation of transcription from RNA polymerase II promoter	88	2.88525	0.00108815	PPARA, ELF1, THRB, MORF4L2, RBM4, PPARG, FOXO1, TP63, RORA, CTNNB1, GATA2, FOS, APP, BARX2, RARB, MKL2, YAP1, IHH, EGR1, MYO6, EGR2, RXRA, MED12, LEF1, ARNTL, MED13, PPARGC1A, NRIP1, MED6, HHEX, NCOA1, NCOA2, HIPK2, VEGFA, TFAP2B, CAND1, SMARCA2, HMGB2, SOX5, PRKDC, SOX6, NFYA, TCF7L2, WT1, CALCOCO1, ARNT, PLAGL1, HOXA1, MEIS2, HAND1, HAND2, MAP3K1, POU2F1, NFATC2, NR1H3, PLAGL2, BMP4, CEBPA, TAF…	2325	371	13528	1.38013	0.99214	0.0659761	2.02576
GOTERM_BP_FAT	GO:0042476~odontogenesis	20	0.655738	0.00109764	BMP4, ODAM, ERBB4, ERBB3, LEF1, TP63, GLI3, BCL2L11, CTNNB1, SMO, DLX2, ACVR2B, AMBN, SOSTDC1, COL1A2, PDGFRA, CA2, COL1A1, BMP7, EDARADD	2325	54	13528	2.155	0.992466	0.0656394	2.04326
GOTERM_BP_FAT	GO:0048598~embryonic morphogenesis	75	2.45902	0.0011258	LMO4, MYO7A, CRABP2, GNA12, TP63, GJA5, GLI3, CTNNB1, MAP3K7, WNT3, OSR2, RARB, FRS2, CDH23, FLVCR1, MYO6, LEF1, CFC1, SLIT2, ACVR2A, EYA1, ACVR2B, EYA2, GNAQ, DLD, TFAP2A, ROR2, NSD1, IFT88, WNT5A, RBP4, LMBR1, TSHZ1, PTK7, BMPR2, UGDH, COL2A1, TCF7L2, MSX2, HOXA1, OVOL2, HAND1, POU2F1, FBN2, PPAP2B, BMP4, TBX3, TGFBR1, FTO, SMAD4, RPGRIP1L, SMAD2, GJB6, NR4A3, GAS1, FZD6, HOXB3, HOXB4, DLX2, HO…	2325	307	13528	1.42146	0.993354	0.0663763	2.09516
GOTERM_BP_FAT	GO:0035239~tube morphogenesis	37	1.21311	0.00114984	GNA13, NRP1, PGF, LMO4, PTK7, TP63, GLI3, LGR4, CTNNB1, SEMA5A, MAP3K7, EDNRA, GPC3, OVOL2, HAND1, HAND2, AGT, IHH, B4GALT1, BMP4, TBX3, FOXA1, SMAD4, MGP, IGF1, NR4A3, BCL2L11, FZD6, MYCN, EYA1, TSC1, TIMELESS, VEGFA, TFAP2A, PBX1, PTCH1, BMP7	2325	127	13528	1.69515	0.994029	0.0668611	2.13945
GOTERM_BP_FAT	GO:0042475~odontogenesis of dentine-containing tooth	16	0.52459	0.00128177	BMP4, ODAM, TP63, LEF1, GLI3, BCL2L11, CTNNB1, SMO, DLX2, ACVR2B, AMBN, SOSTDC1, PDGFRA, CA2, BMP7, EDARADD	2325	39	13528	2.38707	0.996683	0.0732929	2.38213
GOTERM_BP_FAT	GO:0001655~urogenital system development	33	1.08197	0.00132087	RBP4, PGF, TP63, GLI3, WT1, SPRY1, GPC3, AGT, PKD2, ROBO2, RARB, PCSK5, C1GALT1, HELLS, BMP4, TGFBR1, ARID5B, NF1, FOXA1, SMAD4, RPGRIP1L, LEF1, WWTR1, SLIT2, BCL2L11, ACVR2B, EYA1, SFRP1, TSC1, PTCD2, PBX1, CA2, BMP7	2325	110	13528	1.74555	0.997214	0.0744887	2.45394
GOTERM_BP_FAT	GO:0034377~plasma lipoprotein particle assembly	8	0.262295	0.00154842	APOA4, SOAT2, APOA2, APOB, APOA1, APOC3, APOC1, APOM	2325	12	13528	3.879	0.99899	0.0856813	2.87089
GOTERM_BP_FAT	GO:0065005~protein-lipid complex assembly	8	0.262295	0.00154842	APOA4, SOAT2, APOA2, APOB, APOA1, APOC3, APOC1, APOM	2325	12	13528	3.879	0.99899	0.0856813	2.87089
GOTERM_BP_FAT	GO:0051726~regulation of cell cycle	79	2.59016	0.00165993	CCNT2, NBN, ZAK, KNTC1, TTK, FOXO4, GTSE1, LATS2, CDT1, CDC45, APP, CUL7, MTBP, CABLES2, CDK10, CDK5RAP3, KRTAP21-1, INSR, CCNA2, DLG1, CDK13, EGFR, CDC7, CDC6, CDK1, DDB1, PIM1, SKP2, NUSAP1, PIM3, ESPL1, HERC2, TACC3, UBE2C, PPP1CB, CDK2, RAD1, MAD2L1, TIMELESS, GADD45G, ADAM17, CKS1B, NEK2, AFAP1L2, ANLN, ZNF655, CHEK2, CCNG1, CCNG2, TSPYL2, OVOL2, HEXIM1, MDC1, BUB1, CAMK2D, TERF1, BMP4, TBX3…	2325	331	13528	1.3887	0.999385	0.0904463	3.0746
GOTERM_BP_FAT	GO:0048593~camera-type eye morphogenesis	17	0.557377	0.00178976	BMP4, RBP4, IRX5, PTPRM, YY1, NF1, GLI3, EPHB1, CTNNB1, PVRL1, SP1, SP3, PVRL3, VEGFA, POU2F1, BMP7, FRS2	2325	44	13528	2.24805	0.999655	0.0960025	3.31126
GOTERM_BP_FAT	GO:0043588~skin development	13	0.42623	0.00185902	FRAS1, ATP7A, STS, PDGFA, COL3A1, COL1A2, LEF1, TP63, COL1A1, KRTAP21-1, COL5A2, ADAMTS2, DHCR24	2325	29	13528	2.60829	0.999747	0.0983488	3.43729
GOTERM_BP_FAT	GO:0030199~collagen fibril organization	13	0.42623	0.00185902	ATP7A, COL14A1, P4HA1, LUM, TGFBR1, NF1, COL3A1, COL1A2, COL12A1, COL2A1, COL1A1, ADAMTS2, COL5A2	2325	29	13528	2.60829	0.999747	0.0983488	3.43729
GOTERM_BP_FAT	GO:0048568~embryonic organ development	46	1.5082	0.0018809	RBP4, TSHZ1, LMO2, MYO7A, COL2A1, EGLN1, GLI3, TCF7L2, ARNT, HOXA1, GATA2, OSR2, OVOL2, HAND1, PKD2, MKL2, RARB, PCSK5, FRS2, CDH23, CEBPA, MYO6, EPAS1, TGFBR1, SPINT1, NR4A3, GJB6, GAS1, FZD6, HOXB3, DLX2, HOXB4, PLK4, EYA1, HOXB2, TULP3, SP1, HOXB5, SP3, GFPT1, DLX5, VEGFA, ROR2, TFAP2A, PBX1, BMP7	2325	172	13528	1.55611	0.999771	0.0982824	3.47707
GOTERM_BP_FAT	GO:0043488~regulation of mRNA stability	11	0.360656	0.00190841	ZFP36, ZFP36L1, ZFP36L2, DHX9, SERBP1, PAIP1, VEGFA, HNRNPD, ELAVL1, PABPC1, HNRNPU	2325	22	13528	2.90925	0.999797	0.0984937	3.52706
GOTERM_BP_FAT	GO:0048592~eye morphogenesis	23	0.754098	0.00203427	BMP4, GNAT1, RBP4, PTPRM, IRX5, YY1, MYO7A, NF1, GAS1, GLI3, COL5A2, EPHB1, CTNNB1, SP1, PVRL1, SP3, PVRL3, VEGFA, NTRK2, POU2F1, RARB, BMP7, FRS2	2325	69	13528	1.9395	0.999884	0.103451	3.75548
GOTERM_BP_FAT	GO:0015914~phospholipid transport	14	0.459016	0.00206829	APOA4, APOA2, APOA1, ATP10B, APOC3, PCTP, APOC1, ATP8B1, ATP11B, APOC2, ATP11A, ATP10D, ABCA4, ABCG1	2325	33	13528	2.46845	0.999901	0.103904	3.81713
GOTERM_BP_FAT	GO:0048545~response to steroid hormone stimulus	50	1.63934	0.00213799	ARSB, PDGFA, IGFBP7, PPARG, CTNNB1, FOS, CTTNBP2, CCNE1, APOA2, GATA3, HMOX1, ANGPT1, SERPINA1, CCNA2, INSR, IHH, GHR, KCNMA1, STS, CYP11A1, ACADS, SOCS3, RXRA, SOCS1, MFGE8, CDO1, SLC34A2, PDGFRA, HSD11B2, WFDC1, CA4, COL1A1, CA2, HMGB2, ERBB4, TIMP3, CPN1, KRAS, TFF1, SPP1, BMP4, TGFBR1, BCKDHB, CRIPAK, CPS1, BRCA1, PTCH1, BMP7, SST, PDCD7	2325	192	13528	1.51523	0.999927	0.106023	3.94334
GOTERM_BP_FAT	GO:0010565~regulation of cellular ketone metabolic process	20	0.655738	0.00226801	PPARA, CAB39L, PRKAG1, PPARG, ARPP19, APOC1, APOC2, IGF2, PPARGC1A, IRS1, BRCA1, APOA4, ACSL1, AGT, APOC3, FABP1, PRKAA1, PRKAA2, NR1H3, AKT2	2325	57	13528	2.04158	0.999959	0.110874	4.17835
GOTERM_BP_FAT	GO:0007369~gastrulation	23	0.754098	0.00249387	BMP4, BMPR2, UGDH, SMAD4, LEF1, SMAD2, NR4A3, CFC1, SLIT2, CTNNB1, ACVR2A, ACVR2B, EYA2, WNT3, HAND1, DLD, PRKAR1A, LRP6, AMOT, BMP7, NSD1, PPAP2B, FRS2	2325	70	13528	1.91179	0.999985	0.119925	4.58527
GOTERM_BP_FAT	GO:0006796~phosphate metabolic process	201	6.59016	0.00255063	PDP2, GDF6, PTPN21, CLK1, LPAR1, PRKG1, PRKX, MAP3K7, CTTNBP2, APP, CLK4, GAB1, TLK1, MAP2K6, PTPRM, BRAF, PTPRF, KIAA1804, PTPRR, PIM1, PIM3, SCYL3, MARK1, SPAG9, EIF2AK1, SCYL2, MAPK4, F2, DLD, PDGFRA, ROR1, NEK9, ROR2, NEK4, EIF2AK3, NEK7, PPP2R3A, ERBB4, ENPP1, ENPP2, ERBB3, NEK2, STK17B, CHEK2, MST4, ACP1, EPHB1, VRK1, DUSP16, TNKS, GPD2, GPD1, TAOK1, TGFBR1, EPM2A, SMAD2, OXSR1, GUCY2C, ATM…	2325	973	13528	1.20197	0.999988	0.12118	4.68728
GOTERM_BP_FAT	GO:0006793~phosphorus metabolic process	201	6.59016	0.00255063	PDP2, GDF6, PTPN21, CLK1, LPAR1, PRKG1, PRKX, MAP3K7, CTTNBP2, APP, CLK4, GAB1, TLK1, MAP2K6, PTPRM, BRAF, PTPRF, KIAA1804, PTPRR, PIM1, PIM3, SCYL3, MARK1, SPAG9, EIF2AK1, SCYL2, MAPK4, F2, DLD, PDGFRA, ROR1, NEK9, ROR2, NEK4, EIF2AK3, NEK7, PPP2R3A, ERBB4, ENPP1, ENPP2, ERBB3, NEK2, STK17B, CHEK2, MST4, ACP1, EPHB1, VRK1, DUSP16, TNKS, GPD2, GPD1, TAOK1, TGFBR1, EPM2A, SMAD2, OXSR1, GUCY2C, ATM…	2325	973	13528	1.20197	0.999988	0.12118	4.68728
GOTERM_BP_FAT	GO:0033700~phospholipid efflux	7	0.229508	0.002854	APOA4, APOA2, APOA1, APOC3, APOC1, APOC2, ABCG1	2325	10	13528	4.07295	0.999997	0.13319	5.23072
GOTERM_BP_FAT	GO:0045834~positive regulation of lipid metabolic process	17	0.557377	0.00302603	PPARA, VAV3, PPARG, APOC1, APOC2, IGF2, PPARGC1A, IRS1, ABCG1, APOA4, APOA2, APOA1, AGT, FABP1, PRKAA1, NR1H3, AKT2	2325	46	13528	2.15031	0.999999	0.13919	5.53759
GOTERM_BP_FAT	GO:0007155~cell adhesion	149	4.88525	0.00311221	ITGB3BP, LYPD3, CADM1, NELL2, POSTN, PNN, CTNNB1, APOA4, CD47, APP, DAB1, ROBO1, TGFBI, CSF3R, COL12A1, ROBO2, FNDC3A, SPON1, CDH23, EGFR, PTPRM, PTPRF, EFNB1, MGP, MFGE8, ACTN2, AJAP1, BCL2L11, CTNNA2, PGM5, F5, CCR3, LSAMP, GPR56, TESK2, ROR2, RELN, LAMC1, DST, OLFM4, GNE, PCDH20, PTK7, ITGB4, ITGB5, ARF6, PXN, SEMA5A, PVRL4, AGGF1, PVRL1, ITGB8, TRO, PVRL3, SSX2IP, SPAM1, FN1, SPP1, B4GALT1, P…	2325	700	13528	1.23851	0.999999	0.141409	5.69096
GOTERM_BP_FAT	GO:0032583~regulation of gene-specific transcription	37	1.21311	0.0031642	PPARA, HMGB2, PPARG, TAF9B, PRKDC, TCF7L2, CTNNB1, ARNT, GATA2, HEY1, HAND1, MAP3K1, PEX14, NR2F2, INSR, NR1H3, CEBPA, TAF1, IKZF2, CREB1, RXRA, IGF1, IGF2, SMAD2, SIRT1, PPARGC1A, USF2, CDKN1C, HDAC4, DLX2, HHEX, CDKN1B, BPTF, NR5A2, SMARCA1, TBL1X, SMARCA2	2325	134	13528	1.6066	0.999999	0.142152	5.78337
GOTERM_BP_FAT	GO:0022610~biological adhesion	149	4.88525	0.00323565	ITGB3BP, LYPD3, CADM1, NELL2, POSTN, PNN, CTNNB1, APOA4, CD47, APP, DAB1, ROBO1, TGFBI, CSF3R, COL12A1, ROBO2, FNDC3A, SPON1, CDH23, EGFR, PTPRM, PTPRF, EFNB1, MGP, MFGE8, ACTN2, AJAP1, BCL2L11, CTNNA2, PGM5, F5, CCR3, LSAMP, GPR56, TESK2, ROR2, RELN, LAMC1, DST, OLFM4, GNE, PCDH20, PTK7, ITGB4, ITGB5, ARF6, PXN, SEMA5A, PVRL4, AGGF1, PVRL1, ITGB8, TRO, PVRL3, SSX2IP, SPAM1, FN1, SPP1, B4GALT1, P…	2325	701	13528	1.23674	0.999999	0.143679	5.91023
GOTERM_BP_FAT	GO:0030879~mammary gland development	21	0.688525	0.00337052	B4GALT1, ELF3, ERBB4, TBX3, PMCH, ERBB3, CREB1, MET, HK2, IGF1, LEF1, CDO1, GLI3, IRS1, USF2, BCL2L11, CTTNBP2, IGF1R, PRLR, PTCH1, ATP7B	2325	63	13528	1.9395	1	0.147743	6.14925
GOTERM_BP_FAT	GO:0007411~axon guidance	31	1.01639	0.00340102	NRP2, NRP1, EPHB1, SEMA5A, HOXA1, APP, PVRL1, ROBO1, ANK3, ROBO2, SEMA3A, UNC5C, B3GNT2, EGR2, PTPRM, NRXN3, EFNB1, NRXN1, GAS1, ISL1, SLIT2, SLIT3, SEMA6A, EPHA4, OPHN1, CNTN4, SIAH1, EFNA5, RELN, BMP7, FEZ2	2325	107	13528	1.68573	1	0.147531	6.20324
GOTERM_BP_FAT	GO:0006694~steroid biosynthetic process	26	0.852459	0.00360889	HSD17B11, TM7SF2, HSD17B2, HMGCR, CYP51A1, HSD17B1, HMGCS1, ACBD3, APOA1, DHCR7, PRKAA1, PRKAA2, DHCR24, CYP19A1, CYP11A1, AMACR, SIGMAR1, TECR, HMGCS2, PRLR, SQLE, CRH, HSD11B2, PBX1, IDI1, AKR1D1	2325	85	13528	1.77977	1	0.154331	6.57031
GOTERM_BP_FAT	GO:0019216~regulation of lipid metabolic process	32	1.04918	0.00363981	PPARA, CAB39L, THRB, PDGFA, PRKAG1, IGFBP7, PPARG, APOC1, APOC2, APOA4, APOB, APOA2, APOA1, ACSL1, DHCR7, AGT, APOC3, PRKAA1, PRKAA2, APOM, NR1H3, AKT2, KCNMA1, VAV3, SF1, IGF2, ATP1A1, IRS1, PPARGC1A, BRCA1, ABCG1, FABP1	2325	112	13528	1.66243	1	0.154074	6.6248
GOTERM_BP_FAT	GO:0048736~appendage development	30	0.983607	0.00368439	WNT5A, LMBR1, CRABP2, GNA12, TP63, COL2A1, GLI3, GJA5, CTNNB1, MSX2, FBN2, RARB, NR2F2, KRTAP21-1, PCSK5, PITX1, FLVCR1, TBX3, FTO, RPGRIP1L, LEF1, GAS1, TULP3, GNAQ, DLX5, LRP6, PBX1, PTCH1, PBX2, IFT88	2325	103	13528	1.69471	1	0.154349	6.7033
GOTERM_BP_FAT	GO:0060173~limb development	30	0.983607	0.00368439	WNT5A, LMBR1, CRABP2, GNA12, TP63, COL2A1, GLI3, GJA5, CTNNB1, MSX2, FBN2, RARB, NR2F2, KRTAP21-1, PCSK5, PITX1, FLVCR1, TBX3, FTO, RPGRIP1L, LEF1, GAS1, TULP3, GNAQ, DLX5, LRP6, PBX1, PTCH1, PBX2, IFT88	2325	103	13528	1.69471	1	0.154349	6.7033
GOTERM_BP_FAT	GO:0006468~protein amino acid phosphorylation	142	4.65574	0.00381981	RNASEL, PRPF4B, ZAK, GDF6, TTK, CLK1, LPAR1, PRKG1, PRKX, MAP3K7, CTTNBP2, APP, MDFIC, AAK1, CLK4, GAB1, TLK1, FRS2, INSR, MAP2K6, EGFR, BRAF, KIAA1804, PIM1, PIM3, SCYL3, CDKL3, STK4, MARK1, SPAG9, EIF2AK1, SCYL2, MAPK4, F2, PDGFRA, ROR1, NEK9, TESK2, ROR2, RELN, NEK4, LRRK2, LRRK1, EIF2AK3, KALRN, NEK7, FGFR2, FGFR3, ERBB4, ADORA2B, ERBB3, NEK2, STK17B, PTK7, BMPR2, CHEK2, MST4, EPHB1, VRK1, AD…	2325	667	13528	1.23872	1	0.158076	6.94138
GOTERM_BP_FAT	GO:0035107~appendage morphogenesis	29	0.95082	0.00398905	WNT5A, LMBR1, CRABP2, GNA12, TP63, COL2A1, GLI3, GJA5, CTNNB1, MSX2, FBN2, RARB, KRTAP21-1, PCSK5, PITX1, FLVCR1, TBX3, FTO, RPGRIP1L, LEF1, GAS1, TULP3, GNAQ, DLX5, LRP6, PBX1, PTCH1, PBX2, IFT88	2325	99	13528	1.70441	1	0.16298	7.2381
GOTERM_BP_FAT	GO:0035108~limb morphogenesis	29	0.95082	0.00398905	WNT5A, LMBR1, CRABP2, GNA12, TP63, COL2A1, GLI3, GJA5, CTNNB1, MSX2, FBN2, RARB, KRTAP21-1, PCSK5, PITX1, FLVCR1, TBX3, FTO, RPGRIP1L, LEF1, GAS1, TULP3, GNAQ, DLX5, LRP6, PBX1, PTCH1, PBX2, IFT88	2325	99	13528	1.70441	1	0.16298	7.2381
GOTERM_BP_FAT	GO:0001892~embryonic placenta development	11	0.360656	0.00415957	CEBPA, GATA2, PLK4, HAND1, EPAS1, SP1, SP3, PKD2, SPINT1, EGLN1, ARNT	2325	24	13528	2.66681	1	0.167808	7.53618
GOTERM_BP_FAT	GO:0006829~zinc ion transport	11	0.360656	0.00415957	SLC39A10, SLC30A1, SLC39A9, SLC39A8, SLC39A7, SLC30A5, SLC39A5, SLC30A10, SLC30A6, SLC39A2, SLC30A7	2325	24	13528	2.66681	1	0.167808	7.53618
GOTERM_BP_FAT	GO:0042787~protein ubiquitination during ubiquitin-dependent protein catabolic process	9	0.295082	0.00419121	CBLC, MAP3K1, DDB1, TRIM32, UBE4B, RNF217, SIAH1, PARK2, LNX1	2325	17	13528	3.08038	1	0.167463	7.59139
GOTERM_BP_FAT	GO:0030198~extracellular matrix organization	30	0.983607	0.00428826	ELF3, LUM, COL3A1, ELN, POSTN, COL2A1, DCN, SPINK5, APP, CRISPLD2, P4HA1, AGT, TGFBI, COL12A1, VWA1, B4GALT1, LGALS3, ADAMTS20, TGFBR1, NF1, COL5A2, ATP7A, CSGALNACT1, COL14A1, KAZALD1, COL1A2, PDGFRA, COL1A1, LAMC1, ADAMTS2	2325	104	13528	1.67841	1	0.169485	7.76054
GOTERM_BP_FAT	GO:0006325~chromatin organization	86	2.81967	0.00430868	BMI1, HIST2H2AA3, HMGN2, ARID4A, HP1BP3, UTY, EZH1, MORF4L2, RBM4, ARID4B, CBX5, HIST2H2AC, TLK1, KDM5A, KDM5B, BRD8, H1F0, SATB1, HIST1H1D, HIST1H1C, HIST1H1B, C11ORF30, HIST1H1A, RCOR1, HMG20A, ARID1A, H2AFJ, ARID1B, HMGA2, EYA3, EYA1, EYA2, BPTF, PRDM5, ASH1L, SMARCA1, NSD1, SMARCA2, SUDS3, ING5, HIST1H2AC, HMGB1, ING3, HMGB2, ING2, HIST1H2AG, CTCFL, TADA1, SOX6, TSPYL4, ARID2, CHD9, TSPYL2, H…	2325	378	13528	1.32378	1	0.168731	7.79608
GOTERM_BP_FAT	GO:0030030~cell projection organization	84	2.7541	0.00436993	NRP2, LIMA1, NRTN, NRP1, E2F4, PDGFA, MYO7A, WASF2, LPAR1, PRKG1, SPAG16, OFD1, DFNB31, APP, ANK3, IFT20, ROBO1, ROBO2, SEMA3A, UNC5C, CDH23, EGFR, MYO6, EGR2, PTPRM, NRXN3, EFNB1, RXRA, LIFR, ACTN2, NRXN1, LPIN1, SLIT2, CTNNA2, SLIT3, SMO, RASGRF1, SDCBP, OPHN1, CNTN4, SIAH1, EFNA5, VCAN, RELN, SLITRK6, DST, IFT88, KALRN, ERBB3, CLU, ITGB4, ABI2, RDX, ARF6, CDH1, TTC8, TPM1, EPHB1, SEMA5A, HOXA1…	2325	368	13528	1.32813	1	0.169435	7.90264
GOTERM_BP_FAT	GO:0045740~positive regulation of DNA replication	12	0.393443	0.00461497	IGF1R, DNA2, PDGFA, PDGFRA, IGF1, KITLG, PDGFC, TNKS, IGF2, INSR, POT1, TNKS2	2325	28	13528	2.49364	1	0.176535	8.32779
GOTERM_BP_FAT	GO:0007423~sensory organ development	56	1.83607	0.00491923	PDGFA, MYO7A, GLI3, CTNNB1, DFNB31, RARB, KRTAP21-1, FRS2, CDH23, EGFR, KCNMA1, MYO6, PTPRM, YY1, LRTOMT, DLL1, BCL2L11, EYA1, HOXC13, VEGFA, PDGFRA, TGIF2, CUX1, CRYBA1, RBP4, IRX5, TSHZ1, ERBB3, ABI2, COL2A1, NHS, EPHB1, WT1, HOXA1, MEIS2, PVRL1, MAP3K1, PVRL3, POU2F1, GNAT1, BMP4, NF1, RPGRIP1L, GAS1, NR4A3, GJB6, COL5A2, FZD6, TULP3, CDKN1B, PKNOX1, SP1, DLX5, SP3, NTRK2, BMP7	2325	229	13528	1.42286	1	0.185463	8.85309
GOTERM_BP_FAT	GO:0006260~DNA replication	48	1.57377	0.00496095	ING5, CLSPN, HMGB1, HMGB2, DNAH14, LIN9, MRE11A, DBF4, RBM4, MCM10, POT1, CDT1, RPA1, MCM9, CDC45, MCM8, MCM7, POLE2, POLQ, TOP2A, FEN1, TERF1, CDC7, GINS1, GINS2, CDC6, POLI, REV1, NASP, GINS4, LIG3, PAPD7, CENPF, IGF1, CDC25C, MCM3, SIRT1, MCM4, BRCA1, CDK2, MCM6, RAD1, POLD3, DNA2, RRM1, PCNA, RBM14, DUT, DSCC1	2325	190	13528	1.46994	1	0.185323	8.9249
GOTERM_BP_FAT	GO:0001822~kidney development	28	0.918033	0.00504321	PGF, GLI3, WT1, SPRY1, GPC3, AGT, PKD2, ROBO2, RARB, PCSK5, C1GALT1, BMP4, TGFBR1, ARID5B, NF1, SMAD4, RPGRIP1L, LEF1, WWTR1, BCL2L11, SLIT2, ACVR2B, EYA1, TSC1, PTCD2, PBX1, CA2, BMP7	2325	96	13528	1.69706	1	0.186541	9.06632
GOTERM_BP_FAT	GO:0007346~regulation of mitotic cell cycle	40	1.31148	0.00519324	NBN, NEK2, KNTC1, TTK, AFAP1L2, ANLN, ZNF655, FOXO4, GTSE1, CDT1, APP, CUL7, CAMK2D, BUB1, MTBP, CDK10, CCNA2, INSR, CDK13, TERF1, DLG1, EGFR, CDK1, CDC6, DLGAP5, SMAD6, CENPF, IGF1, NUSAP1, IGF2, PIM3, BIRC5, ESPL1, HERC2, GAS1, CDC25C, UBE2C, ATM, CDK2, MAD2L1	2325	152	13528	1.53118	1	0.189971	9.32373
GOTERM_BP_FAT	GO:0001702~gastrulation with mouth forming second	10	0.327869	0.00519495	ACVR2A, ACVR2B, SMAD4, LRP6, UGDH, AMOT, NSD1, FRS2, PPAP2B, CTNNB1	2325	21	13528	2.77071	1	0.188488	9.32667
GOTERM_BP_FAT	GO:0045923~positive regulation of fatty acid metabolic process	10	0.327869	0.00519495	APOA4, PPARA, AGT, PPARG, APOC2, FABP1, PPARGC1A, IRS1, AKT2, NR1H3	2325	21	13528	2.77071	1	0.188488	9.32667
GOTERM_BP_FAT	GO:0046321~positive regulation of fatty acid oxidation	6	0.196721	0.00526952	PPARA, PPARG, FABP1, PPARGC1A, IRS1, AKT2	2325	8	13528	4.36387	1	0.189392	9.45434
GOTERM_BP_FAT	GO:0010872~regulation of cholesterol esterification	6	0.196721	0.00526952	APOA4, APOA2, APOA1, AGT, APOC1, ABCG1	2325	8	13528	4.36387	1	0.189392	9.45434
GOTERM_BP_FAT	GO:0008203~cholesterol metabolic process	27	0.885246	0.00546455	TM7SF2, HDLBP, HMGCR, CYP51A1, SORL1, HMGCS1, APOC1, APOA4, APOA2, APOB, APOA1, DHCR7, INSIG1, APOC3, PRKAA1, PRKAA2, CAT, DHCR24, SOAT2, CYP11A1, RXRA, PCTP, ABCG1, HMGCS2, SQLE, IDI1, AKR1D1	2325	92	13528	1.7076	1	0.194132	9.78747
GOTERM_BP_FAT	GO:0045596~negative regulation of cell differentiation	53	1.7377	0.00582596	PPARA, NBN, NRP1, CDX2, LMO2, PPARG, TLR3, TP63, FOXO4, GLI3, CTNNB1, SEMA3F, SEMA3A, IHH, ZFP36, ZCCHC11, DLL1, SOCS5, RIF1, PLA2G2A, CNTN4, IRX3, HMGB3, ENPP1, KIT, TCF7L2, TTC3, HIST1H4A, OVOL2, MBNL3, AXIN2, NR1H3, SPP1, BMP4, KLK8, TBX3, TGFBR1, NF1, CREBBP, IGF1, WWTR1, ISL1, SIRT1, ABCG1, NOTCH3, DLX2, HDAC4, HOPX, TGFBR3, PBX1, BMP7, ACAD11, OMG	2325	216	13528	1.42769	1	0.203982	10.4017
GOTERM_BP_FAT	GO:0042733~embryonic digit morphogenesis	11	0.360656	0.00588027	LMBR1, TULP3, GNAQ, TBX3, GNA12, LRP6, GAS1, GLI3, IFT88, FLVCR1, CTNNB1	2325	25	13528	2.56014	1	0.204086	10.4937
GOTERM_BP_FAT	GO:0042127~regulation of cell proliferation	163	5.34426	0.00598068	XRCC4, CDX2, IL6ST, PGF, PDGFA, RBM5, TTK, FOXO1, FOXO4, SSR1, CTNNB1, MAGED1, CD47, CTTNBP2, CDCA7, PDGFC, RARB, CCNA2, INSR, EGFR, PTPRM, PTPRF, RXRA, EFNB1, LIFR, MFGE8, IRS1, PPP1CB, HHEX, EIF2AK1, TIMELESS, SSTR1, FGFR1OP, VEGFA, PDGFRA, PLA2G2A, WFDC1, LAMC1, SMARCA2, FGFR2, RBP4, FGFR3, ERBB4, ERBB3, CLU, BMPR2, SESN1, ARNT, KRAS, AGGF1, OVOL2, ADRA2A, AXIN2, B4GALT1, BMP4, CRIP2, TGFBR1, …	2325	787	13528	1.2051	1	0.205603	10.6635
GOTERM_BP_FAT	GO:0033273~response to vitamin	21	0.688525	0.00605973	BMP4, RBP4, CYP24A1, KYNU, HSD17B2, PDGFA, FADS1, RXRA, IGFBP7, PPARG, TIMP3, AQP3, CCNE1, TFRC, ANGPT1, PTCH1, LRP2, BMP7, INSR, MEST, SPP1	2325	66	13528	1.85134	1	0.206443	10.7969
GOTERM_BP_FAT	GO:0008202~steroid metabolic process	50	1.63934	0.00625221	TM7SF2, CYP24A1, OSBP, HMGCR, SORL1, APOA4, ACBD3, APOA2, APOB, APOA1, INSIG1, ATP8B1, SULT1E1, CAT, WWOX, DHCR24, STS, CYP11A1, RXRA, PCTP, SIGMAR1, TECR, SQLE, UGT2B11, HSD11B2, AKR1D1, HSD17B11, HDLBP, HSD17B2, CYP51A1, HSD17B1, HMGCS1, APOC1, DHCR7, APOC3, PRKAA1, PRKAA2, CYP19A1, SOAT2, OSBPL2, OSBPL9, AMACR, ABCG1, AFP, HMGCS2, PRLR, CRH, PBX1, NR5A2, IDI1	2325	202	13528	1.44022	1	0.210674	11.1211
GOTERM_BP_FAT	GO:0046890~regulation of lipid biosynthetic process	16	0.52459	0.00634173	PDGFA, IGFBP7, SF1, APOC1, APOC2, IGF2, ATP1A1, BRCA1, ABCG1, APOA4, APOB, AGT, DHCR7, APOC3, PRKAA1, NR1H3	2325	45	13528	2.0688	1	0.211764	11.2715
GOTERM_BP_FAT	GO:0006275~regulation of DNA replication	20	0.655738	0.00645284	CDC6, NBN, PDGFA, KITLG, IGF1, IGF2, POT1, CDK2, CDT1, TNKS2, DNA2, IGF1R, CDC45, TSPYL2, PDGFRA, PCNA, TNKS, PDGFC, INSR, TERF1	2325	62	13528	1.87693	1	0.213468	11.4578
GOTERM_BP_FAT	GO:0001667~ameboidal cell migration	14	0.459016	0.00655961	NRP2, SMO, EDNRB, NRTN, OVOL2, SEMA3F, EFNB1, ARID5B, WASF2, LRP6, AMOT, KITLG, SEMA3C, ISL1	2325	37	13528	2.20159	1	0.215015	11.6365
GOTERM_BP_FAT	GO:0031327~negative regulation of cellular biosynthetic process	120	3.93443	0.0066997	CDX2, THRB, PDGFA, CBX5, CTNNB1, EIF4EBP2, SIN3A, RARB, SATB1, RXRA, GABPA, ZHX1, ZNF189, HHEX, EIF2AK1, TIMELESS, TRIM33, SMARCA2, EIF2AK3, SUDS3, HMGB1, HMGB2, ENPP1, TAF9B, APOC1, SOX6, WT1, MEIS2, OVOL2, HEXIM1, APOC3, TCF4, DNMT3B, TCF25, HELLS, CREBZF, KLF10, FOXA1, SMAD4, SMAD2, BRCA1, CDKN1C, HOXB4, DLX2, HDAC4, CDKN1B, TSC1, TRPS1, HOPX, RFX3, CRYM, PPARA, ARID4A, PPARG, TP63, RLIM, ZNF3…	2325	561	13528	1.2446	1	0.217493	11.8704
GOTERM_BP_FAT	GO:0000041~transition metal ion transport	22	0.721311	0.00678161	TF, MMGT1, SLC39A10, SFXN2, SLC11A2, ATP7A, SLC30A1, SLC39A9, SLC39A8, SLC30A5, SLC25A37, SLC39A7, HEPH, SLC39A5, CP, SLC30A10, SLC31A1, SLC40A1, SLC30A6, SLC39A2, ATP7B, SLC30A7	2325	71	13528	1.80291	1	0.218267	12.0069
GOTERM_BP_FAT	GO:0009952~anterior/posterior pattern formation	37	1.21311	0.00679305	TSHZ1, BMPR2, PRKDC, GLI3, CTNNB1, HOXA1, SF3B1, WNT3, NR2F2, AXIN2, PCSK5, FRS2, TBX3, TGFBR1, YY1, SMAD4, LEF1, DLL1, SMAD2, ATM, HOXB3, HHEX, ACVR2A, HOXB4, ACVR2B, CRKL, HOXB2, SFRP1, HIPK1, SFRP2, HOXC13, HOXB5, HIPK2, LRP6, ROR2, PBX1, IFT88	2325	140	13528	1.53775	1	0.217037	12.026
GOTERM_BP_FAT	GO:0030071~regulation of mitotic metaphase/anaphase transition	10	0.327869	0.00747026	MAD2L1, CUL7, DLGAP5, BUB1, CENPF, TTK, ESPL1, HERC2, ATM, TERF1	2325	22	13528	2.64477	1	0.234326	13.1467
GOTERM_BP_FAT	GO:0070647~protein modification by small protein conjugation or removal	41	1.34426	0.00749905	USP7, DZIP3, USP9Y, USP9X, PPIL2, RNF217, CBLL1, MYLIP, UBE3C, SENP7, LNX1, RBX1, UBE2D3, G2E3, FBXW7, MAP3K1, FBXO25, USP33, MYSM1, FBXL21, USP1, DDB1, UBE4B, HERC2, PARK2, UBE2C, RBBP6, BRCA1, CBLC, SENP1, TRIM33, WDSUB1, ATXN7, TRIM32, USP46, CAND1, SIAH1, ZNF587, BARD1, HDAC6, FBXO11	2325	160	13528	1.49099	1	0.233488	13.194
GOTERM_BP_FAT	GO:0006281~DNA repair	66	2.16393	0.00770484	XRCC4, KIF22, CLSPN, NBN, MORF4L2, RBM4, ZNF12, PTTG1, NONO, FANCM, MUTYH, RAD21, SLK, FANCI, PMS2CL, FANCA, TOP2A, FANCB, PMS1, ESCO1, POLI, REV1, C11ORF30, GEN1, DDB1, USP1, LIG3, PAPD7, RAD52, EYA3, RAD1, XPA, EYA1, EYA2, FANCD2, GADD45G, RAD23B, HMGB1, HMGB2, MRE11A, UNG, PRKDC, SMUG1, RBX1, RPA1, POLE2, MDC1, POLQ, FEN1, MSH6, RAD51AP1, MSH5, EME1, SMC5, RAD54L, SIRT1, ATM, BRCA1, POLD3, ATR…	2325	284	13528	1.35219	1	0.237444	13.5318
GOTERM_BP_FAT	GO:0007169~transmembrane receptor protein tyrosine kinase signaling pathway	54	1.77049	0.00776936	MPZL1, NRTN, NRP1, PDGFA, FOXO1, SHOC2, FOXO4, EIF4EBP2, GAB1, ANGPT1, PDGFC, RAPGEF1, FRS2, INSR, PILRB, AKT2, GHR, EGFR, ARID5B, STXBP4, SOCS5, IRS1, DOK4, DOK5, VEGFA, ROR1, PDGFRA, ROR2, ADAM17, EIF2AK3, FGFR2, FGFR3, ERBB4, ERBB3, BMPR2, KIT, EPHB1, PXN, PHIP, IGF1R, CEP57, PIK3R1, CSF1R, MET, IGF2, APPL1, EPS15, RPS6KA5, EPHA4, PRLR, EPS8, CSRNP1, NTRK2, ARF4	2325	224	13528	1.40267	1	0.237553	13.6374
GOTERM_BP_FAT	GO:0010604~positive regulation of macromolecule metabolic process	175	5.7377	0.0078058	CDX2, THRB, IL6ST, PDGFA, GDF6, RBM4, MORF4L2, TTK, TLR3, FOXO1, RORA, FOXO4, CTNNB1, GATA2, APOA2, APP, GATA5, MDFIC, PDGFC, RARB, CCNA2, INSR, SAMD4A, F12, MYO6, RXRA, MED12, ARID1A, ARNTL, ARID1B, MED13, PPARGC1A, IRS1, TNKS2, HHEX, TRIM32, F2, VEGFA, TFAP2B, PDGFRA, SMARCA1, LRRK2, SMARCA2, HMGB2, ITLN1, SOX5, BMPR2, AFAP1L2, SOX6, WT1, ARNT, PLAGL1, HOXA1, MEIS2, OVOL2, TNKS, TCF4, DNMT3B, P…	2325	857	13528	1.18814	1	0.236916	13.697
GOTERM_BP_FAT	GO:0006259~DNA metabolic process	109	3.57377	0.00787781	XRCC4, DBF4, RBM4, MORF4L2, PTTG1, MCM10, NONO, MUTYH, RAD21, PMS1, ESCO1, POLI, C11ORF30, USP1, LIG3, MND1, RAD1, DSCC1, RAD23B, HMGB1, HMGB2, DNAH14, MRE11A, RBX1, POLE2, POLQ, DNMT3B, HELLS, GINS1, GINS2, EME1, GINS4, PPFIBP1, PPFIBP2, RAD54L, BRCA1, ATM, POLD3, DNA2, DNASE1, PCNA, HSPD1, PARP1, SMC1A, NYNRIN, DUT, KIF22, CLSPN, NBN, ZNF12, CDT1, FOS, FANCM, MCM9, CDC45, MCM8, MCM7, SLK, FANCI…	2325	506	13528	1.25339	1	0.237225	13.8146
GOTERM_BP_FAT	GO:0048729~tissue morphogenesis	45	1.47541	0.00799436	FRAS1, PGF, LMO4, BMPR2, DAG1, PTK7, TP63, GLI3, TPM1, CTNNB1, MAP3K7, GPC3, WNT3, LY6E, OVOL2, HAND1, AGT, BMP4, TBX3, RXRA, SMAD4, LEF1, SMAD2, MYH6, NR4A3, SLIT2, FZD6, ATP7A, HOXB4, EYA1, HOXB2, EYA2, TSC1, TIMELESS, FREM2, PTCD2, PRKAR1A, COL1A2, TGFBR3, TFAP2A, PBX1, PTCH1, CA2, COL1A1, BMP7	2325	180	13528	1.45462	1	0.238691	14.0048
GOTERM_BP_FAT	GO:0006695~cholesterol biosynthetic process	11	0.360656	0.00810812	TM7SF2, APOA1, HMGCS2, HMGCR, CYP51A1, DHCR7, HMGCS1, PRKAA1, PRKAA2, IDI1, DHCR24	2325	26	13528	2.46167	1	0.240061	14.1899
GOTERM_BP_FAT	GO:0001649~osteoblast differentiation	15	0.491803	0.00823052	BMP4, CYP24A1, SMAD5, NF1, FHL2, IGF1, IGF2, WWTR1, SMO, COL1A1, IGFBP3, WWOX, IGFBP5, SPP1, IHH	2325	42	13528	2.07803	1	0.24163	14.3888
GOTERM_BP_FAT	GO:0051129~negative regulation of cellular component organization	37	1.21311	0.00859509	TRIOBP, HMGB1, LIMA1, NRP1, CLU, APOC1, APOC2, TTK, ARF6, RDX, POT1, TTC3, APOA2, APOA1, MAP3K1, SEMA3F, APOC3, BUB1, SEMA3A, DNMT3B, TERF1, NR1H3, SPP1, KLK8, PTPRF, SMAD6, VIL1, CENPF, ESPL1, MID1, BRCA1, ATM, MAD2L1, MAP2, TGFBR3, OMG, HDAC6	2325	142	13528	1.51609	1	0.249287	14.9784
GOTERM_BP_FAT	GO:0048706~embryonic skeletal system development	23	0.754098	0.0088043	RBP4, TGFBR1, COL2A1, DLK1, GAS1, GLI3, HOXB3, DLX2, HOXB4, ACVR2A, EYA1, HOXB2, TULP3, OSR2, SP1, HOXB5, SP3, GFPT1, TFAP2A, PBX1, KIAA1217, COL1A1, PCSK5	2325	77	13528	1.73799	1	0.252908	15.315
GOTERM_BP_FAT	GO:0010564~regulation of cell cycle process	31	1.01639	0.00907122	NEK2, KNTC1, TTK, ANLN, GTSE1, CDT1, CUL7, BUB1, CAMK2D, INSR, CDK13, TERF1, CDC7, DLGAP5, SMAD6, CENPF, NUSAP1, IGF1, IGF2, PDE3A, ESPL1, BIRC5, HERC2, GAS1, UBE2C, CDC25C, BRCA1, ATM, PLK4, MAD2L1, TIMELESS	2325	114	13528	1.58222	1	0.257875	15.7427
GOTERM_BP_FAT	GO:0032870~cellular response to hormone stimulus	35	1.14754	0.00916517	CGA, ADCY7, ENPP1, PGF, ERBB3, IGFBP7, PPARG, PRKDC, FOXO1, FOXO4, LATS2, AHSG, PHIP, IGF1R, FOS, PDPK1, EIF4EBP2, GAB1, GNG2, GNG4, INSR, PIK3R1, GNG7, GHR, AKT2, KAT2B, RXRA, IGF2, STXBP4, STAT1, APPL1, IRS1, LPIN1, PRKAR1A, PARP1	2325	133	13528	1.53118	1	0.258545	15.8927
GOTERM_BP_FAT	GO:0031577~spindle checkpoint	7	0.229508	0.0091913	MAD2L1, BUB1, CENPF, TTK, BIRC5, ATM, TERF1	2325	12	13528	3.39412	1	0.257568	15.9344
GOTERM_BP_FAT	GO:0048514~blood vessel morphogenesis	51	1.67213	0.00923391	NRP2, GNA13, NRP1, PGF, PDGFA, WASF2, ANPEP, ENPEP, CTNNB1, MAP3K7, EDNRA, APOB, CUL7, HEY1, ROBO1, ANG, HMOX1, CCBE1, ERAP1, SEMA3C, ANGPT1, SOX17, MKL2, NR2F2, IHH, ARHGAP24, SLIT2, SMO, NUS1, VEGFA, WT1, SEMA5A, ZFP36L1, AGGF1, HAND1, HAND2, AGT, C1GALT1, RASA1, BMP4, B4GALT1, AIMP1, EPAS1, TGFBR1, NF1, ATP7A, PKNOX1, ID1, MAPK14, NTRK2, AMOT	2325	211	13528	1.40637	1	0.256999	16.0023
GOTERM_BP_FAT	GO:0000075~cell cycle checkpoint	26	0.852459	0.00933198	CDK1, CDC6, NBN, ZAK, DDB1, KNTC1, CENPF, TTK, BIRC5, CHEK2, FOXO4, CCNG2, BRCA1, GTSE1, ATM, CDT1, RAD1, CDC45, MAD2L1, MDC1, MAPK14, BUB1, SMC1A, CCNA2, TERF1, DLG1	2325	91	13528	1.66243	1	0.257761	16.1585
GOTERM_BP_FAT	GO:0055088~lipid homeostasis	17	0.557377	0.00935644	SOAT2, LPL, PPARG, ACACA, APOC2, IGF2, USF2, ABCG1, MTTP, APOA4, ASGR2, APOA2, APOB, APOA1, APOC3, NR5A2, APOM	2325	51	13528	1.9395	1	0.256769	16.1974
GOTERM_BP_FAT	GO:0033344~cholesterol efflux	9	0.295082	0.00944373	APOA4, SOAT2, APOA2, APOA1, APOC3, APOC1, APOC2, APOM, ABCG1	2325	19	13528	2.75613	1	0.257269	16.3361
GOTERM_BP_FAT	GO:0007224~smoothened signaling pathway	9	0.295082	0.00944373	SMO, HIPK1, DISP1, CDON, HIPK2, PTCH1, HHIP, GLI3, IFT88	2325	19	13528	2.75613	1	0.257269	16.3361
GOTERM_BP_FAT	GO:0009791~post-embryonic development	22	0.721311	0.00952551	BMP4, ACO1, ARID5B, MYO7A, TGFBR1, IREB2, CCDC47, SMAD2, DLK1, SOX6, BCL2L11, ACVR2B, MUT, APOB, GNAQ, CSRNP1, DHCR7, SLC18A2, SEMA3C, KRTAP21-1, SERP1, CDH23	2325	73	13528	1.75352	1	0.257633	16.4658
GOTERM_BP_FAT	GO:0007089~traversing start control point of mitotic cell cycle	5	0.163934	0.00971423	CDC6, MTBP, CDK10, CDC25C, CDK2	2325	6	13528	4.84875	1	0.260464	16.7645
GOTERM_BP_FAT	GO:0009890~negative regulation of biosynthetic process	121	3.96721	0.0097452	CDX2, THRB, PDGFA, CBX5, CTNNB1, EIF4EBP2, SIN3A, RARB, SATB1, RXRA, GABPA, ZHX1, ZNF189, HHEX, EIF2AK1, TIMELESS, TRIM33, SMARCA2, EIF2AK3, SUDS3, HMGB1, HMGB2, ENPP1, TAF9B, APOC1, SOX6, WT1, MEIS2, OVOL2, HEXIM1, APOC3, TCF4, DNMT3B, TCF25, HELLS, CREBZF, KLF10, FOXA1, SMAD4, SMAD2, BRCA1, CDKN1C, HOXB4, DLX2, HDAC4, CDKN1B, TSC1, TRPS1, HOPX, RFX3, CRYM, PPARA, ARID4A, PPARG, TP63, RLIM, ZNF3…	2325	573	13528	1.22869	1	0.259634	16.8134
GOTERM_BP_FAT	GO:0043193~positive regulation of gene-specific transcription	25	0.819672	0.0101631	HMGB2, PPARG, PRKDC, TCF7L2, CTNNB1, ARNT, GATA2, HAND1, MAP3K1, NR2F2, NR1H3, CEBPA, TAF1, IKZF2, CREB1, IGF1, SMAD2, PPARGC1A, USF2, HDAC4, HHEX, BPTF, NR5A2, SMARCA1, SMARCA2	2325	87	13528	1.67198	1	0.267594	17.4709
GOTERM_BP_FAT	GO:0035113~embryonic appendage morphogenesis	25	0.819672	0.0101631	WNT5A, LMBR1, TBX3, CRABP2, GNA12, FTO, RPGRIP1L, LEF1, TP63, GAS1, GLI3, GJA5, CTNNB1, MSX2, TULP3, GNAQ, DLX5, LRP6, PBX1, PTCH1, RARB, FBN2, PBX2, IFT88, FLVCR1	2325	87	13528	1.67198	1	0.267594	17.4709
GOTERM_BP_FAT	GO:0030326~embryonic limb morphogenesis	25	0.819672	0.0101631	WNT5A, LMBR1, TBX3, CRABP2, GNA12, FTO, RPGRIP1L, LEF1, TP63, GAS1, GLI3, GJA5, CTNNB1, MSX2, TULP3, GNAQ, DLX5, LRP6, PBX1, PTCH1, RARB, FBN2, PBX2, IFT88, FLVCR1	2325	87	13528	1.67198	1	0.267594	17.4709
GOTERM_BP_FAT	GO:0030258~lipid modification	21	0.688525	0.010294	ACOX1, SOAT2, ECH1, PIK3C2G, PIK3C2A, ACADS, PI4KA, PPARGC1A, HADHA, CPT1A, SACM1L, ACADVL, MTMR1, ACOT8, MAPK14, BDH2, PRKAA1, HSD17B4, ALG13, PIK3R1, IP6K2	2325	69	13528	1.77085	1	0.268974	17.6758
GOTERM_BP_FAT	GO:0001666~response to hypoxia	35	1.14754	0.0103053	PPARA, TF, ATP1B1, CLDN3, PDGFA, PGF, ALDOC, EGLN3, EGLN1, ARNT, EDNRA, SLC11A2, ANG, HMOX1, CAMK2D, SERPINA1, PRKAA1, ANGPT1, SCNN1G, DPP4, KCNMA1, SLC8A1, EPAS1, SOCS3, TGFBR1, NF1, CREBBP, SMAD4, ITPR2, HSP90B1, TFRC, VEGFA, HSD11B2, ADAM17, RYR2	2325	134	13528	1.51976	1	0.267677	17.6935
GOTERM_BP_FAT	GO:0016125~sterol metabolic process	28	0.918033	0.0103807	TM7SF2, HDLBP, HMGCR, CYP51A1, SORL1, HMGCS1, APOC1, APOA4, APOA2, APOB, APOA1, DHCR7, INSIG1, APOC3, PRKAA1, PRKAA2, CAT, DHCR24, SOAT2, CYP11A1, RXRA, PCTP, SIGMAR1, ABCG1, HMGCS2, SQLE, IDI1, AKR1D1	2325	101	13528	1.61305	1	0.267813	17.8113
GOTERM_BP_FAT	GO:0001755~neural crest cell migration	10	0.327869	0.0104329	NRP2, SMO, EDNRB, NRTN, OVOL2, SEMA3F, EFNB1, KITLG, SEMA3C, ISL1	2325	23	13528	2.52978	1	0.267436	17.8926
GOTERM_BP_FAT	GO:0000082~G1/S transition of mitotic cell cycle	18	0.590164	0.0107018	EGFR, BCAT1, CDC7, E2F4, DBF4, PIM1, SKP2, CDKN3, PPP1CB, RHOU, LATS2, CCNE1, CDKN1B, NPAT, CAMK2D, ADAM17, PPP3CA, CDCA5	2325	56	13528	1.87023	1	0.271782	18.311
GOTERM_BP_FAT	GO:0016126~sterol biosynthetic process	13	0.42623	0.0109746	TM7SF2, HMGCR, CYP51A1, HMGCS1, SIGMAR1, APOA1, HMGCS2, SQLE, DHCR7, PRKAA1, PRKAA2, IDI1, DHCR24	2325	35	13528	2.16116	1	0.27613	18.7334
GOTERM_BP_FAT	GO:0043691~reverse cholesterol transport	8	0.262295	0.011839	APOA4, APOA2, APOA1, CLU, APOC3, APOC2, APOM, ABCG1	2325	16	13528	2.90925	1	0.292819	20.0582
GOTERM_BP_FAT	GO:0034381~lipoprotein particle clearance	8	0.262295	0.011839	APOA2, APOB, APOA1, HMOX1, APOC3, APOC1, APOC2, APOM	2325	16	13528	2.90925	1	0.292819	20.0582
GOTERM_BP_FAT	GO:0031329~regulation of cellular catabolic process	19	0.622951	0.0119688	CLN3, TAF1, PPARA, PTPN3, PRKAG1, APOC1, IGF1, APOC2, IGF2, PPP1CB, IRS1, TIMP3, ARNT, APOA4, HDAC4, APOC3, FABP1, INSR, AKT2	2325	61	13528	1.81232	1	0.293912	20.2554
GOTERM_BP_FAT	GO:0007242~intracellular signaling cascade	246	8.06557	0.0129403	CYP24A1, ADCY7, IL6ST, LPAR1, CTNNB1, MAP3K7, DIRAS2, GAB1, GNG2, TLK1, DEPDC1B, GNG4, RAPGEF2, RAPGEF1, RAB20, CCNA2, MAP2K6, HTR1E, GNG7, DEPDC7, MAGI3, MAGI2, BRAF, KIAA1804, RXRA, MED12, COLEC12, MED13, PPARGC1A, PCLO, MARK1, DEPDC4, RAD1, SPAG9, RAB18, SPAG5, SSTR1, CCR3, UBR5, F2, ROR2, RAB12, EIF2AK3, PLCXD3, RALGPS2, RALGPS1, GNAI1, ERBB3, STK17B, ARF6, CHEK2, KRAS, DUSP16, BLNK, GPR155, …	2325	1256	13528	1.13961	1	0.312037	21.7165
GOTERM_BP_FAT	GO:0070482~response to oxygen levels	36	1.18033	0.0131772	PPARA, TF, ATP1B1, CLDN3, PDGFA, PGF, ALDOC, EGLN3, EGLN1, ARNT, EDNRA, SLC11A2, ANG, HMOX1, CAMK2D, SERPINA1, PRKAA1, ANGPT1, SCNN1G, DPP4, KCNMA1, SLC8A1, EPAS1, SOCS3, TGFBR1, NF1, CREBBP, SMAD4, ITPR2, HSP90B1, TFRC, VEGFA, PDGFRA, HSD11B2, ADAM17, RYR2	2325	141	13528	1.48557	1	0.315093	22.069
GOTERM_BP_FAT	GO:0006323~DNA packaging	31	1.01639	0.0131887	HIST1H2AC, HIST2H2AA3, HMGB2, HIST1H2AG, HP1BP3, TSPYL4, NCAPH, TSPYL2, HIST1H4A, CENPA, NCAPG2, HIST2H2AC, ACIN1, ASF1B, CDCA5, TOP2A, HELLS, H1F0, HIST1H2BC, HIST1H1D, HIST1H1C, HIST1H1B, HIST1H1A, HIST1H2BH, PAPD7, NUSAP1, H2AFJ, SMC2, SMC4, NCAPD2, ASH1L	2325	117	13528	1.54165	1	0.313666	22.086
GOTERM_BP_FAT	GO:0019218~regulation of steroid metabolic process	13	0.42623	0.0139458	KCNMA1, IGFBP7, APOC1, SF1, ATP1A1, ABCG1, APOA4, APOA2, APOB, APOA1, DHCR7, AGT, PRKAA1	2325	36	13528	2.10112	1	0.326744	23.202
GOTERM_BP_FAT	GO:0030521~androgen receptor signaling pathway	13	0.42623	0.0139458	CCNE1, NCOA1, NCOA3, GRIP1, THRAP3, MED12, FHL2, ARID1A, MED13, PPARGC1A, BRCA1, CTNNB1, NRIP1	2325	36	13528	2.10112	1	0.326744	23.202
GOTERM_BP_FAT	GO:0042770~DNA damage response, signal transduction	23	0.754098	0.0139853	MSH6, CDK1, NBN, MYO6, ZAK, CIDEB, TP63, IFI16, CHEK2, FOXO4, BRCA1, GTSE1, ATM, RAD1, XPA, NUPR1, HIPK1, MDC1, HMOX1, MAPK14, HIPK2, SMC1A, CCNA2	2325	80	13528	1.67282	1	0.325824	23.2599
GOTERM_BP_FAT	GO:0016310~phosphorylation	162	5.31148	0.0141399	RNASEL, PRPF4B, ZAK, GDF6, TTK, CLK1, LPAR1, PRKG1, PRKX, MAP3K7, CTTNBP2, APP, MDFIC, AAK1, CLK4, GAB1, TLK1, FRS2, INSR, MAP2K6, EGFR, BRAF, KIAA1804, PIM1, PIM3, SCYL3, CDKL3, STK4, MARK1, SPAG9, EIF2AK1, SCYL2, MAPK4, F2, DLD, PDGFRA, ROR1, NEK9, TESK2, ROR2, RELN, NEK4, LRRK2, LRRK1, EIF2AK3, KALRN, NEK7, FGFR2, FGFR3, ERBB4, ADORA2B, NEK2, ERBB3, STK17B, PTK7, BMPR2, CHEK2, ATP6V1B1, MST4, …	2325	800	13528	1.17825	1	0.327103	23.4858
GOTERM_BP_FAT	GO:0001654~eye development	34	1.11475	0.0141774	RBP4, IRX5, MYO7A, ABI2, NHS, GLI3, WT1, EPHB1, CTNNB1, MEIS2, PVRL1, MAP3K1, PVRL3, POU2F1, RARB, KRTAP21-1, FRS2, BMP4, GNAT1, PTPRM, YY1, NF1, RPGRIP1L, GAS1, COL5A2, TULP3, PKNOX1, SP1, SP3, VEGFA, NTRK2, TGIF2, BMP7, CRYBA1	2325	132	13528	1.4987	1	0.326154	23.5404
GOTERM_BP_FAT	GO:0060021~palate development	12	0.393443	0.0143157	ACVR2B, TSHZ1, CSRNP1, ARID5B, TGFBR1, PDGFRA, SMAD4, TGFBR3, LEF1, SMAD2, COL2A1, GAS1	2325	32	13528	2.18194	1	0.327108	23.7417
GOTERM_BP_FAT	GO:0046320~regulation of fatty acid oxidation	11	0.360656	0.0144406	PPARA, CAB39L, ACSL1, PRKAG1, PPARG, FABP1, PRKAA1, PRKAA2, PPARGC1A, IRS1, AKT2	2325	28	13528	2.28584	1	0.327802	23.9233
GOTERM_BP_FAT	GO:0050996~positive regulation of lipid catabolic process	7	0.229508	0.0146188	APOA4, PPARA, APOA2, APOC2, FABP1, IRS1, AKT2	2325	13	13528	3.13304	1	0.32947	24.1814
GOTERM_BP_FAT	GO:0007076~mitotic chromosome condensation	7	0.229508	0.0146188	NCAPH, PAPD7, NUSAP1, CDCA5, SMC2, NCAPD2, SMC4	2325	13	13528	3.13304	1	0.32947	24.1814
GOTERM_BP_FAT	GO:0034101~erythrocyte homeostasis	16	0.52459	0.0147526	BMP4, LYN, EPAS1, SMAD5, IREB2, SOX6, PKNOX1, ID2, SP1, HMOX1, SP3, VEGFA, TGFBR3, HEPH, ACIN1, FLVCR1	2325	49	13528	1.89992	1	0.330301	24.3746
GOTERM_BP_FAT	GO:0046777~protein amino acid autophosphorylation	24	0.786885	0.0147974	EGFR, TAF1, TRPM7, NEK2, KIAA1804, TGFBR1, MET, PIM1, TRIM24, KIT, CLK1, STK4, CTTNBP2, IGF1R, VRK1, EIF2AK1, MAP3K1, NTRK2, CLK4, PDGFRA, CAMK2D, LRRK2, INSR, EIF2AK3	2325	85	13528	1.64287	1	0.329499	24.4392
GOTERM_BP_FAT	GO:0048812~neuron projection morphogenesis	50	1.63934	0.0170902	NRP2, NRP1, ERBB3, CLU, EPHB1, SEMA5A, IGF1R, HOXA1, APP, PVRL1, ROBO1, ANK3, DMD, ROBO2, B3GNT2, UNC5C, SEMA3A, EGFR, PARD6B, KLK8, PTPRM, EGR2, PTPRZ1, NRXN3, CREB1, RXRA, EFNB1, LIFR, GAS1, NRXN1, ISL1, SLIT2, CTNNA2, SLIT3, ATP7A, SMO, EPHA4, SEMA6A, DLX5, OPHN1, RELN, VCAN, SIAH1, EFNA5, CNTN4, SLITRK6, BMP7, DST, FEZ2, KALRN	2325	213	13528	1.36584	1	0.368361	27.6772
GOTERM_BP_FAT	GO:0008286~insulin receptor signaling pathway	13	0.42623	0.0174911	PHIP, IGF1R, EIF4EBP2, GAB1, FOXO1, IGF2, STXBP4, FOXO4, APPL1, INSR, IRS1, PIK3R1, AKT2	2325	37	13528	2.04434	1	0.373441	28.2297
GOTERM_BP_FAT	GO:0030325~adrenal gland development	6	0.196721	0.0175195	APOA1, LY6E, NF1, CRH, PBX1, MDK	2325	10	13528	3.4911	1	0.372183	28.2687
GOTERM_BP_FAT	GO:0045022~early endosome to late endosome transport	6	0.196721	0.0175195	HOOK1, HOOK2, AKTIP, LYST, EEA1, HOOK3	2325	10	13528	3.4911	1	0.372183	28.2687
GOTERM_BP_FAT	GO:0007095~mitotic cell cycle G2/M transition DNA damage checkpoint	4	0.131148	0.0176509	CDK1, NBN, FOXO4, CCNA2	2325	4	13528	5.81849	1	0.372662	28.4488
GOTERM_BP_FAT	GO:0006642~triglyceride mobilization	4	0.131148	0.0176509	APOB, IL6ST, APOC3, SIRT1	2325	4	13528	5.81849	1	0.372662	28.4488
GOTERM_BP_FAT	GO:0014033~neural crest cell differentiation	12	0.393443	0.0182191	NRP2, EDNRA, SMO, EDNRB, NRTN, OVOL2, HAND2, SEMA3F, EFNB1, KITLG, SEMA3C, ISL1	2325	33	13528	2.11582	1	0.380352	29.2228
GOTERM_BP_FAT	GO:0014032~neural crest cell development	12	0.393443	0.0182191	NRP2, EDNRA, SMO, EDNRB, NRTN, OVOL2, HAND2, SEMA3F, EFNB1, KITLG, SEMA3C, ISL1	2325	33	13528	2.11582	1	0.380352	29.2228
GOTERM_BP_FAT	GO:0008630~DNA damage response, signal transduction resulting in induction of apoptosis	12	0.393443	0.0182191	XPA, MSH6, NUPR1, HIPK1, HMOX1, HIPK2, CIDEB, TP63, CHEK2, IFI16, ATM, BRCA1	2325	33	13528	2.11582	1	0.380352	29.2228
GOTERM_BP_FAT	GO:0045597~positive regulation of cell differentiation	53	1.7377	0.0182989	XRCC4, CDX2, THRB, IL6ST, MORF4L2, PPARG, GLI3, SART1, CTNNB1, CCNE1, APOB, ROBO1, ROBO2, ACIN1, FNDC3B, AP3B1, IHH, LYN, PTPRF, ADAMTS20, SOCS3, SOCS5, SLIT2, SMO, ACVR2A, ACVR2B, SERPINF1, PLA2G2A, TGIF2, CA2, IRX3, CLU, BMPR2, KITLG, KIT, ARNT, AGT, DNMT3B, BMP4, LPL, KLF10, FOXA1, SMAD5, SMAD4, IGF2, SMAD2, WNT7B, ID2, MAPK14, DLX5, HOPX, BMP7, IGFBP3	2325	229	13528	1.34664	1	0.37993	29.3308
GOTERM_BP_FAT	GO:0009894~regulation of catabolic process	26	0.852459	0.0184455	PPARA, PRKAG1, APOC1, APOC2, TIMP3, ARNT, APOA4, APOA2, APOC3, INSR, AKT2, CLN3, TAF1, PTPN3, IGF1, IGF2, ARNTL, PPP1CB, IRS1, HDAC4, CBLB, TRIM32, FABP1, FAF1, MDM4, BARD1	2325	96	13528	1.57584	1	0.380599	29.5289
GOTERM_BP_FAT	GO:0051318~G1 phase	9	0.295082	0.0184646	CDKN1C, CDC6, TAF1, MTBP, CDK10, ZNF655, FOXO4, CDC25C, CDK2	2325	21	13528	2.49364	1	0.379201	29.5547
GOTERM_BP_FAT	GO:0009409~response to cold	9	0.295082	0.0184646	FOS, ADRB1, DIO2, PMCH, RBM3, AGT, PPARG, CIRBP, PCSK1N	2325	21	13528	2.49364	1	0.379201	29.5547
GOTERM_BP_FAT	GO:0045669~positive regulation of osteoblast differentiation	10	0.327869	0.0188749	BMP4, ACVR2A, ACVR2B, WNT7B, IL6ST, DLX5, SMAD5, BMPR2, BMP7, CTNNB1	2325	25	13528	2.3274	1	0.384093	30.1062
GOTERM_BP_FAT	GO:0030261~chromosome condensation	10	0.327869	0.0188749	NCAPH, NCAPG2, PAPD7, NUSAP1, ACIN1, CDCA5, TOP2A, SMC2, NCAPD2, SMC4	2325	25	13528	2.3274	1	0.384093	30.1062
GOTERM_BP_FAT	GO:0048858~cell projection morphogenesis	56	1.83607	0.0193849	NRP2, NRP1, E2F4, OFD1, APP, ANK3, ROBO1, ROBO2, UNC5C, SEMA3A, EGFR, EGR2, PTPRM, NRXN3, RXRA, EFNB1, LIFR, NRXN1, SLIT2, CTNNA2, SLIT3, SMO, OPHN1, VCAN, EFNA5, RELN, SIAH1, CNTN4, SLITRK6, IFT88, DST, KALRN, ERBB3, CLU, TTC8, EPHB1, SEMA5A, IGF1R, HOXA1, PVRL1, DMD, B3GNT2, PARD6B, KLK8, PTPRZ1, CREB1, RPGRIP1L, GAS1, ISL1, WWTR1, ATP7A, SEMA6A, EPHA4, DLX5, BMP7, FEZ2	2325	245	13528	1.32994	1	0.390461	30.7859
GOTERM_BP_FAT	GO:0007185~transmembrane receptor protein tyrosine phosphatase signaling pathway	5	0.163934	0.0195974	PTPRD, PTPRE, PTPRF, PTN, FRS2	2325	7	13528	4.15607	1	0.392076	31.0673
GOTERM_BP_FAT	GO:0010873~positive regulation of cholesterol esterification	5	0.163934	0.0195974	APOA4, APOA2, APOA1, AGT, APOC1	2325	7	13528	4.15607	1	0.392076	31.0673
GOTERM_BP_FAT	GO:0060216~definitive hemopoiesis	5	0.163934	0.0195974	HOXB3, HOXB4, SP1, SP3, TGFBR3	2325	7	13528	4.15607	1	0.392076	31.0673
GOTERM_BP_FAT	GO:0014065~phosphoinositide 3-kinase cascade	5	0.163934	0.0195974	IGF1R, ERBB3, NF1, IRS1, PIK3R1	2325	7	13528	4.15607	1	0.392076	31.0673
GOTERM_BP_FAT	GO:0016481~negative regulation of transcription	97	3.18033	0.019901	CDX2, THRB, CTNNB1, CBX5, SIN3A, RARB, SATB1, RXRA, ZHX1, GABPA, ZNF189, HHEX, TIMELESS, TRIM33, SMARCA2, SUDS3, HMGB1, HMGB2, TAF9B, SOX6, WT1, MEIS2, OVOL2, HEXIM1, TCF4, DNMT3B, TCF25, HELLS, CREBZF, KLF10, FOXA1, SMAD4, SMAD2, BRCA1, CDKN1C, HOXB4, DLX2, HDAC4, CDKN1B, TRPS1, HOPX, RFX3, CRYM, PPARA, ARID4A, PPARG, TP63, RLIM, CBFA2T2, GLI3, ZNF345, BARX2, HEY1, ATP8B1, NR2F2, KDM5B, KHDRBS1,…	2325	459	13528	1.22962	1	0.395078	31.4675
GOTERM_BP_FAT	GO:0006869~lipid transport	36	1.18033	0.0200147	RBP4, PPARA, OSBP, HDLBP, ATP10B, CLU, PPARG, SORL1, APOC1, APOC2, ATP10D, ABCA4, APOA4, APOB, APOA2, APOA1, APOC3, ATP8B1, ABCD3, APOM, SOAT2, SPNS2, OSBPL2, SPNS3, OSBPL9, PSAP, PCTP, ATP11B, ANXA1, ATP11A, SIGMAR1, ABCG1, MTTP, PLEKHA8, SLC27A6, FABP1	2325	145	13528	1.44459	1	0.395124	31.6168
GOTERM_BP_FAT	GO:0016071~mRNA metabolic process	80	2.62295	0.0204677	RNASEL, PRPF4B, LSM6, RBM4, LSM7, RBM5, SART1, PNN, AUH, NONO, PARN, APP, SRRM2, PCBP2, U2AF1, LSM5, MAGOHB, SRRM1, LSM3, PTBP2, LUC7L3, PABPN1, PAN2, ZFP36, KHDRBS1, SNRPA1, KHDRBS3, HNRNPA2B1, SF1, PPARGC1A, HNRNPR, HNRNPU, PCF11, SERBP1, VEGFA, ESRP1, SNRPA, CPSF6, ESRP2, THOC2, SNRPE, PRPF38B, THOC1, PRPF38A, TRA2B, TRA2A, HSPA1A, SF3B3, ZFP36L1, HNRNPA3, HNRNPL, SF3B1, ZFP36L2, CIR1, CNOT6L,…	2325	370	13528	1.25805	1	0.400328	32.2086
GOTERM_BP_FAT	GO:0035270~endocrine system development	20	0.655738	0.0210837	BMP4, CGA, TGFBR1, CREB1, NF1, CLU, CDH1, ISL1, MDK, HOXB3, GATA2, HHEX, EYA1, CRKL, APOA1, LY6E, CRH, PBX1, EIF2AK3, PITX1	2325	69	13528	1.68652	1	0.407862	33.0055
GOTERM_BP_FAT	GO:0014031~mesenchymal cell development	16	0.52459	0.0213389	NRP2, NRTN, EFNB1, LEF1, KITLG, ISL1, CTNNB1, EDNRA, EDNRB, SMO, OVOL2, HAND2, SEMA3F, TGFBR3, SEMA3C, BMP7	2325	51	13528	1.82541	1	0.409929	33.333
GOTERM_BP_FAT	GO:0048762~mesenchymal cell differentiation	16	0.52459	0.0213389	NRP2, NRTN, EFNB1, LEF1, KITLG, ISL1, CTNNB1, EDNRA, EDNRB, SMO, OVOL2, HAND2, SEMA3F, TGFBR3, SEMA3C, BMP7	2325	51	13528	1.82541	1	0.409929	33.333
GOTERM_BP_FAT	GO:0001890~placenta development	18	0.590164	0.0214702	CEBPA, CDX2, EPAS1, RXRA, PPARG, LEF1, SPINT1, EGLN1, ARNT, DLX3, GATA2, PLK4, HAND1, SP1, ANG, SP3, PKD2, SPP1	2325	60	13528	1.74555	1	0.410154	33.5009
GOTERM_BP_FAT	GO:0045940~positive regulation of steroid metabolic process	7	0.229508	0.0219259	APOA4, APOA2, APOA1, AGT, APOC1, PRKAA1, ABCG1	2325	14	13528	2.90925	1	0.415087	34.0806
GOTERM_BP_FAT	GO:0042325~regulation of phosphorylation	98	3.21311	0.0219374	ADCY7, ZAK, PDGFA, HMGCR, IL6ST, GDF6, TTK, TLR3, LPAR1, MAP3K7, APP, APOA1, DAB1, MDFIC, GAB1, PDGFC, FRS2, INSR, MAP2K6, EGFR, SOCS3, KIAA1804, SOCS1, PIM1, PKIB, IRS1, PPP1CB, SPAG9, F2, RELN, ADORA2B, ENPP1, ITLN1, BMPR2, CCNG1, AKT1S1, KRAS, HEXIM1, DUSP16, ADRA2A, BMP4, VAV3, TGFBR1, SMAD6, MET, SMAD4, ATP7A, CDKN1C, CBLC, CDKN1B, TSC1, RGS4, PRKAR1A, BMP7, CCNT2, PRKAG1, SPRY4, LATS2, EDNR…	2325	466	13528	1.22363	1	0.413556	34.0953
GOTERM_BP_FAT	GO:0043010~camera-type eye development	28	0.918033	0.0220545	RBP4, IRX5, ABI2, NHS, GLI3, WT1, EPHB1, CTNNB1, PVRL1, MAP3K1, PVRL3, POU2F1, KRTAP21-1, FRS2, BMP4, PTPRM, YY1, NF1, RPGRIP1L, GAS1, TULP3, PKNOX1, SP1, SP3, VEGFA, TGIF2, BMP7, CRYBA1	2325	107	13528	1.5226	1	0.413553	34.2434
GOTERM_BP_FAT	GO:0010629~negative regulation of gene expression	105	3.44262	0.0226867	CDX2, THRB, RBM3, CBX5, CTNNB1, SIN3A, RARB, INSR, SATB1, RXRA, GABPA, ZHX1, SKP2, ZNF189, HHEX, TIMELESS, TRIM33, SMARCA2, SUDS3, HMGB1, HMGB2, TAF9B, SOX6, WT1, MEIS2, OVOL2, HEXIM1, TCF4, DNMT3B, TCF25, HELLS, BMP4, CREBZF, KLF10, FOXA1, SMAD4, SMAD2, BRCA1, CDKN1C, HOXB4, DLX2, HDAC4, CDKN1B, TRPS1, HOPX, RFX3, CRYM, ADAR, PPARA, ARID4A, PPARG, TP63, RLIM, CBFA2T2, GLI3, ZNF345, BARX2, HEY1, …	2325	504	13528	1.21219	1	0.42086	35.0379
GOTERM_BP_FAT	GO:0045892~negative regulation of transcription, DNA-dependent	77	2.52459	0.0227203	PPARA, CDX2, ARID4A, PPARG, TP63, ZNF345, CBFA2T2, CBX5, CTNNB1, SIN3A, BARX2, HEY1, RARB, NR2F2, KDM5B, ATF7IP, EGR1, SATB1, RXRA, ARID5B, GABPA, ZHX1, LEF1, ZNF189, SPEN, MBD2, PURB, NRIP1, HHEX, NCOA2, BPTF, HIPK2, MDM4, CUX1, LCOR, NSD1, SMARCA2, ZMYND11, HMGB1, TAF9B, SOX6, WT1, HIC2, MEIS2, CIR1, OVOL2, HAND1, HEXIM1, POU2F1, PEX14, TCF4, DNMT3B, TCF25, BAZ2A, HELLS, CEBPA, TBX3, KLF10, FOX…	2325	356	13528	1.25849	1	0.419647	35.0798
GOTERM_BP_FAT	GO:0010558~negative regulation of macromolecule biosynthetic process	113	3.70492	0.0230283	CDX2, THRB, CBX5, CTNNB1, EIF4EBP2, SIN3A, RARB, SATB1, RXRA, GABPA, ZHX1, ZNF189, HHEX, EIF2AK1, TIMELESS, TRIM33, EIF2AK3, SMARCA2, SUDS3, HMGB1, HMGB2, ENPP1, TAF9B, SOX6, WT1, MEIS2, OVOL2, HEXIM1, TCF4, DNMT3B, TCF25, HELLS, CREBZF, KLF10, FOXA1, SMAD4, SMAD2, BRCA1, CDKN1C, HOXB4, DLX2, HDAC4, CDKN1B, TSC1, TRPS1, HOPX, RFX3, CRYM, PPARA, ARID4A, PPARG, TP63, RLIM, ZNF345, CBFA2T2, GLI3, CD…	2325	547	13528	1.20199	1	0.422278	35.4633
GOTERM_BP_FAT	GO:0051783~regulation of nuclear division	17	0.557377	0.0233487	NEK2, DLGAP5, CENPF, NUSAP1, IGF1, TTK, ESPL1, IGF2, HERC2, CDC25C, ATM, MAD2L1, CUL7, BUB1, INSR, CDK13, TERF1	2325	56	13528	1.76633	1	0.425044	35.8601
GOTERM_BP_FAT	GO:0007088~regulation of mitosis	17	0.557377	0.0233487	NEK2, DLGAP5, CENPF, NUSAP1, IGF1, TTK, ESPL1, IGF2, HERC2, CDC25C, ATM, MAD2L1, CUL7, BUB1, INSR, CDK13, TERF1	2325	56	13528	1.76633	1	0.425044	35.8601
GOTERM_BP_FAT	GO:0033043~regulation of organelle organization	50	1.63934	0.0236474	LIMA1, PDGFA, TTK, CTNNB1, CTTNBP2, CUL7, TLK1, INSR, CDK13, VIL1, NUSAP1, ESPL1, HERC2, PPARGC1A, NEBL, TNKS2, MAD2L1, DST, TRIOBP, NEK2, ELN, CTCFL, ARF6, RDX, TPM1, POT1, PFN2, MAP3K1, BUB1, TNKS, DNMT3B, RASA1, TERF1, DLGAP5, PIF1, CENPF, IGF1, IGF2, CRIPAK, MID1, CDC25C, BRCA1, ATM, PLK4, CDKN1B, TSC1, GOLPH3, MAP2, AMOT, HDAC6	2325	217	13528	1.34067	1	0.42747	36.2278
GOTERM_BP_FAT	GO:0051253~negative regulation of RNA metabolic process	78	2.55738	0.0237905	PPARA, CDX2, ARID4A, PPARG, TP63, ZNF345, CBFA2T2, CBX5, CTNNB1, SIN3A, BARX2, HEY1, RARB, NR2F2, KDM5B, ATF7IP, EGR1, SATB1, RXRA, ARID5B, GABPA, ZHX1, LEF1, ZNF189, SPEN, MBD2, PURB, NRIP1, HHEX, NCOA2, BPTF, HIPK2, MDM4, CUX1, LCOR, NSD1, SMARCA2, ZMYND11, HMGB1, TAF9B, SOX6, WT1, HIC2, MEIS2, CIR1, OVOL2, HAND1, HEXIM1, POU2F1, PEX14, TCF4, DNMT3B, TCF25, BAZ2A, HELLS, CEBPA, TBX3, KLF10, FOX…	2325	362	13528	1.25371	1	0.427753	36.4033
GOTERM_BP_FAT	GO:0043467~regulation of generation of precursor metabolites and energy	11	0.360656	0.0238738	ATP7A, HDAC4, ENPP1, PRKAG1, IGF1, IGF2, PPP1CB, INSR, IRS1, ARNT, AKT2	2325	30	13528	2.13345	1	0.427224	36.5052
GOTERM_BP_FAT	GO:0000080~G1 phase of mitotic cell cycle	8	0.262295	0.0240471	CDKN1C, CDC6, TAF1, MTBP, CDK10, FOXO4, CDC25C, CDK2	2325	18	13528	2.586	1	0.427911	36.7167
GOTERM_BP_FAT	GO:0033993~response to lipid	8	0.262295	0.0240471	EGFR, TGFBR1, PPARG, TGFBR3, SMAD2, SERPINA1, CPS1, ABCG1	2325	18	13528	2.586	1	0.427911	36.7167
GOTERM_BP_FAT	GO:0016447~somatic recombination of immunoglobulin gene segments	8	0.262295	0.0240471	XRCC4, MSH6, NBN, SWAP70, UNG, PRKDC, PMS2CL, HSPD1	2325	18	13528	2.586	1	0.427911	36.7167
GOTERM_BP_FAT	GO:0008380~RNA splicing	63	2.06557	0.0240917	PRPF4B, LSM6, RBM4, LSM7, RBM5, ZNF638, SART1, PNN, NONO, SRRM2, PCBP2, U2AF1, LSM5, MAGOHB, SRRM1, LSM3, PTBP2, LUC7L3, PABPN1, SNRPA1, HNRNPA2B1, SF1, HNRNPR, PPARGC1A, HNRNPU, PCF11, ESRP1, SNRPA, ESRP2, THOC2, SNRPE, PRPF38B, THOC1, PRPF38A, TRA2B, TRA2A, IVNS1ABP, SF3B3, HNRNPL, HNRNPA3, SF3B1, CIR1, CDC40, NUDT21, HNRNPD, PABPC1, RBM28, PPWD1, RBM25, DHX9, CSTF3, HNRNPA1, RBMX, HNRNPA0, PAP…	2325	284	13528	1.29072	1	0.426868	36.7711
GOTERM_BP_FAT	GO:0010876~lipid localization	38	1.2459	0.0245255	RBP4, PPARA, OSBP, HDLBP, ATP10B, ENPP1, CLU, SORL1, PPARG, APOC1, APOC2, ATP10D, ABCA4, APOA4, APOB, APOA2, APOA1, APOC3, ATP8B1, ABCD3, APOM, SOAT2, SPNS2, OSBPL2, SPNS3, OSBPL9, PSAP, PCTP, ANXA1, ATP11B, ATP11A, SIGMAR1, ABCG1, MTTP, NRIP1, PLEKHA8, SLC27A6, FABP1	2325	157	13528	1.4083	1	0.431013	37.2973
GOTERM_BP_FAT	GO:0046486~glycerolipid metabolic process	39	1.27869	0.0245642	IL6ST, GPLD1, APOC1, PIP5K1B, APOC2, ALG9, APOA4, SERINC5, PIGL, APOB, APOA2, APOA1, ANG, APOC3, ETNK1, PLA1A, CAT, PLCB1, PIK3R1, PIGA, NR1H3, IP6K2, GPD1, LPL, PIK3C2G, PIK3C2A, PGAP1, PIGV, PI4KA, ADNP, CPS1, SIRT1, PIGP, MTTP, SACM1L, SEMA6D, PLA2G2A, PIP4K2A, GPAM	2325	162	13528	1.40075	1	0.429894	37.3442
GOTERM_BP_FAT	GO:0050994~regulation of lipid catabolic process	10	0.327869	0.024575	APOA4, PPARA, APOA2, APOC3, APOC1, APOC2, FABP1, IGF2, IRS1, AKT2	2325	26	13528	2.23788	1	0.428416	37.3572
GOTERM_BP_FAT	GO:0046326~positive regulation of glucose import	9	0.295082	0.0247471	ERBB4, ERBB3, ITLN1, ARPP19, IGF2, INSR, IRS1, PIK3R1, AKT2	2325	22	13528	2.38029	1	0.429064	37.5646
GOTERM_BP_FAT	GO:0010828~positive regulation of glucose transport	9	0.295082	0.0247471	ERBB4, ERBB3, ITLN1, ARPP19, IGF2, INSR, IRS1, PIK3R1, AKT2	2325	22	13528	2.38029	1	0.429064	37.5646
GOTERM_BP_FAT	GO:0030218~erythrocyte differentiation	14	0.459016	0.0247691	BMP4, LYN, EPAS1, SMAD5, SOX6, PKNOX1, ID2, SP1, SP3, VEGFA, TGFBR3, HEPH, ACIN1, FLVCR1	2325	43	13528	1.89439	1	0.427749	37.591
GOTERM_BP_FAT	GO:0006641~triglyceride metabolic process	14	0.459016	0.0247691	APOA4, LPL, APOA2, APOB, IL6ST, APOC3, APOC1, APOC2, CAT, CPS1, GPAM, SIRT1, MTTP, NR1H3	2325	43	13528	1.89439	1	0.427749	37.591
GOTERM_BP_FAT	GO:0006357~regulation of transcription from RNA polymerase II promoter	146	4.78689	0.0251709	CDX2, THRB, RBM4, MORF4L2, FOXO1, RORA, CTNNB1, MAGED1, GATA2, APP, SIN3A, TRAK1, RARB, SATB1, MYO6, RXRA, YY1, GABPA, MED12, ZNF189, ARNTL, MED13, PPARGC1A, HHEX, VEGFA, TFAP2B, TFAP2A, TFAP2C, SMARCA2, HMGB1, HMGB2, ZNF76, TAF9B, SOX5, SOX6, WT1, ARNT, PLAGL1, HOXA1, MEIS2, HEXIM1, TEF, TCF4, TCF25, NR1H3, PLAGL2, BMP4, TAF1, IKZF2, EPAS1, SUB1, KLF13, KLF10, CREBBP, SMAD5, FOXA1, SMAD4, TEAD1,…	2325	727	13528	1.1685	1	0.431371	38.0727
GOTERM_BP_FAT	GO:0060485~mesenchyme development	16	0.52459	0.0253643	NRP2, NRTN, EFNB1, LEF1, KITLG, ISL1, CTNNB1, EDNRA, EDNRB, SMO, OVOL2, HAND2, SEMA3F, TGFBR3, SEMA3C, BMP7	2325	52	13528	1.79031	1	0.432267	38.3032
GOTERM_BP_FAT	GO:0048469~cell maturation	21	0.688525	0.025647	KCNMA1, CEBPA, PLP1, IRX5, EPAS1, FOXA1, PPARG, PDE3A, CTNNB1, CDC25B, CDKN1C, CCNB1, GATA2, APP, GNAQ, ANG, LEFTY2, VEGFA, DLD, MTCH1, IHH	2325	75	13528	1.62918	1	0.434291	38.6387
GOTERM_BP_FAT	GO:0048878~chemical homeostasis	106	3.47541	0.0260204	GNA13, IL6ST, SLC7A8, LPAR1, APOA4, APP, APOB, APOA2, APOA1, RGN, INSR, APOM, PMCH, STIM2, IRS1, PPARGC1A, SLC34A2, CCR7, CCR3, RYR3, VEGFA, F2, DLD, RYR2, STC1, SLC40A1, SRI, RBP4, CLCN3, ERBB4, ENPP1, APOC2, ATP12A, ATP6V1B1, SLC11A2, SERINC5, GCKR, SLC30A1, P2RY2, APOC3, SLC30A5, LPL, HERPUD1, EPAS1, FOXA1, IREB2, ACACA, EPHX2, CPS1, ABCG1, USF2, ATP7A, TSC1, CACNA1G, CHRND, IFI6, ATP7B, PPARG…	2325	512	13528	1.20461	1	0.437434	39.0792
GOTERM_BP_FAT	GO:0045934~negative regulation of nucleobase, nucleoside, nucleotide and nucleic acid metabolic process	106	3.47541	0.0260204	CDX2, THRB, CBX5, CTNNB1, SIN3A, RARB, SATB1, RXRA, GABPA, ZHX1, ZNF189, HHEX, TIMELESS, TRIM33, SMARCA2, SUDS3, HMGB1, HMGB2, TAF9B, SOX6, WT1, MEIS2, OVOL2, HEXIM1, TCF4, DNMT3B, TCF25, HELLS, CREBZF, KLF10, FOXA1, SMAD4, SMAD2, BRCA1, CDKN1C, HOXB4, DLX2, HDAC4, CDKN1B, TRPS1, HOPX, RFX3, CRYM, PPARA, ARID4A, PPARG, TP63, RLIM, CBFA2T2, GLI3, ZNF345, CDT1, EDNRA, CDC45, BARX2, HEY1, ATP8B1, NR…	2325	512	13528	1.20461	1	0.437434	39.0792
GOTERM_BP_FAT	GO:0016055~Wnt receptor signaling pathway	33	1.08197	0.0263837	WNT5A, NKD2, PPM1A, CTNND1, TCF7L2, CALCOCO1, CPZ, CTNNB1, WNT3, WISP1, SOSTDC1, RSPO3, RSPO2, WNT6, AXIN2, LEF1, TLE4, FRZB, SLC9A3R1, FZD6, DKK2, HHEX, WNT7B, FZD10, SFRP1, SFRP2, SFRP4, KREMEN1, LRP6, RNF138, ROR2, WNT11, TBL1X	2325	133	13528	1.44369	1	0.440404	39.5049
GOTERM_BP_FAT	GO:0010552~positive regulation of specific transcription from RNA polymerase II promoter	17	0.557377	0.0274386	CEBPA, TAF1, HMGB2, IKZF2, CREB1, PPARG, PRKDC, TCF7L2, USF2, CTNNB1, HDAC4, HHEX, GATA2, HAND1, MAP3K1, SMARCA2, NR1H3	2325	57	13528	1.73534	1	0.451817	40.7253
GOTERM_BP_FAT	GO:0021602~cranial nerve morphogenesis	6	0.196721	0.0276443	HOXB3, HOXA1, HOXB2, EGR2, GLI3, EPHB1	2325	11	13528	3.17372	1	0.452717	40.9604
GOTERM_BP_FAT	GO:0009083~branched chain family amino acid catabolic process	6	0.196721	0.0276443	BCAT1, ALDH6A1, MCCC2, MCCC1, BCKDHB, AUH	2325	11	13528	3.17372	1	0.452717	40.9604
GOTERM_BP_FAT	GO:0010885~regulation of cholesterol storage	6	0.196721	0.0276443	LPL, PPARA, APOB, PPARG, ABCG1, NR1H3	2325	11	13528	3.17372	1	0.452717	40.9604
GOTERM_BP_FAT	GO:0045841~negative regulation of mitotic metaphase/anaphase transition	6	0.196721	0.0276443	MAD2L1, BUB1, CENPF, TTK, ATM, TERF1	2325	11	13528	3.17372	1	0.452717	40.9604
GOTERM_BP_FAT	GO:0007094~mitotic cell cycle spindle assembly checkpoint	6	0.196721	0.0276443	MAD2L1, BUB1, CENPF, TTK, ATM, TERF1	2325	11	13528	3.17372	1	0.452717	40.9604
GOTERM_BP_FAT	GO:0042592~homeostatic process	150	4.91803	0.0276865	GNA13, IL6ST, VPS54, SLC7A8, LPAR1, CTNNB1, APOA4, APP, APOB, APOA2, APOA1, RGN, ACIN1, APOM, INSR, FLVCR1, PMCH, STIM2, PPARGC1A, IRS1, BCL2L11, SLC34A2, CCR7, GYLTL1B, CCR3, RYR3, VEGFA, DLD, F2, RYR2, STC1, SLC40A1, SRI, RBP4, CLCN3, ENPP1, ERBB4, TMX4, MRE11A, APOC2, SOX6, ATP12A, ATP6V1B1, SLC11A2, SERINC5, GCKR, SLC30A1, P2RY2, DMD, APOC3, SLC30A5, TFF1, BMP4, P4HB, LPL, HERPUD1, EPAS1, CRE…	2325	751	13528	1.16215	1	0.451639	41.0086
GOTERM_BP_FAT	GO:0051172~negative regulation of nitrogen compound metabolic process	107	3.5082	0.0281439	CDX2, THRB, CBX5, CTNNB1, SIN3A, RARB, SATB1, RXRA, GABPA, ZHX1, ZNF189, HHEX, TIMELESS, TRIM33, SMARCA2, SUDS3, HMGB1, HMGB2, TAF9B, APOC1, SOX6, WT1, MEIS2, OVOL2, HEXIM1, TCF4, DNMT3B, TCF25, HELLS, CREBZF, KLF10, FOXA1, SMAD4, SMAD2, BRCA1, CDKN1C, HOXB4, DLX2, HDAC4, CDKN1B, TRPS1, HOPX, RFX3, CRYM, PPARA, ARID4A, PPARG, TP63, RLIM, CBFA2T2, GLI3, ZNF345, CDT1, EDNRA, CDC45, BARX2, HEY1, ATP…	2325	519	13528	1.19957	1	0.455544	41.5281
GOTERM_BP_FAT	GO:0010906~regulation of glucose metabolic process	12	0.393443	0.0283072	HDAC4, ENPP1, PRKAG1, ARPP19, IGF1, IGF2, PPP1CB, INSR, PPARGC1A, IRS1, ARNT, AKT2	2325	35	13528	1.99491	1	0.455907	41.7125
GOTERM_BP_FAT	GO:0001657~ureteric bud development	12	0.393443	0.0283072	BMP4, SPRY1, EYA1, GPC3, PGF, AGT, SMAD4, ROBO2, PBX1, RARB, GLI3, SLIT2	2325	35	13528	1.99491	1	0.455907	41.7125
GOTERM_BP_FAT	GO:0016567~protein ubiquitination	30	0.983607	0.0284272	DZIP3, PPIL2, RNF217, CBLL1, MYLIP, UBE3C, LNX1, UBE2D3, G2E3, FBXW7, MAP3K1, FBXO25, FBXL21, DDB1, UBE4B, HERC2, PARK2, UBE2C, RBBP6, BRCA1, CBLC, TRIM33, WDSUB1, TRIM32, SIAH1, CAND1, ZNF587, BARD1, FBXO11, HDAC6	2325	119	13528	1.46685	1	0.455754	41.8476
GOTERM_BP_FAT	GO:0031175~neuron projection development	57	1.86885	0.0296877	NRP2, NRTN, NRP1, PRKG1, APP, ANK3, ROBO1, ROBO2, UNC5C, SEMA3A, EGFR, MYO6, EGR2, PTPRM, NRXN3, RXRA, EFNB1, LIFR, NRXN1, SLIT2, CTNNA2, SLIT3, SMO, RASGRF1, OPHN1, VCAN, EFNA5, RELN, SIAH1, CNTN4, SLITRK6, DST, KALRN, ERBB3, CLU, ABI2, CDH1, EPHB1, SEMA5A, HOXA1, IGF1R, PVRL1, DMD, B3GNT2, PARD6B, KLK8, PTPRZ1, CREB1, GAS1, ISL1, ATP7A, SEMA6A, EPHA4, DLX5, MAP2, BMP7, FEZ2	2325	256	13528	1.29552	1	0.468866	43.2496
GOTERM_BP_FAT	GO:0001656~metanephros development	14	0.459016	0.0297914	BMP4, SPRY1, EYA1, GPC3, PGF, AGT, NF1, SMAD4, ROBO2, PBX1, RARB, GLI3, SLIT2, WT1	2325	44	13528	1.85134	1	0.468474	43.3635
GOTERM_BP_FAT	GO:0045444~fat cell differentiation	16	0.52459	0.029929	CEBPA, ALDH6A1, SOCS1, PPARG, RUNX1T1, TTC8, TCF7L2, SIRT1, PPARGC1A, PEX11A, LAMA4, ADRB1, RGS2, TRIM32, ERAP1, INSR	2325	53	13528	1.75653	1	0.468473	43.5143
GOTERM_BP_FAT	GO:0043489~RNA stabilization	7	0.229508	0.0313427	DHX9, PAIP1, VEGFA, HNRNPD, ELAVL1, PABPC1, HNRNPU	2325	15	13528	2.7153	1	0.482763	45.0418
GOTERM_BP_FAT	GO:0048255~mRNA stabilization	7	0.229508	0.0313427	DHX9, PAIP1, VEGFA, HNRNPD, ELAVL1, PABPC1, HNRNPU	2325	15	13528	2.7153	1	0.482763	45.0418
GOTERM_BP_FAT	GO:0007052~mitotic spindle organization	7	0.229508	0.0313427	KIF23, SPC25, KIF11, PRC1, TTK, TNKS, SMC1A	2325	15	13528	2.7153	1	0.482763	45.0418
GOTERM_BP_FAT	GO:0042304~regulation of fatty acid biosynthetic process	7	0.229508	0.0313427	APOA4, AGT, APOC3, APOC1, APOC2, BRCA1, NR1H3	2325	15	13528	2.7153	1	0.482763	45.0418
GOTERM_BP_FAT	GO:0016197~endosome transport	17	0.557377	0.0320382	VPS54, SNX1, EEA1, VTI1A, MON2, HOOK3, HOOK1, HOOK2, AKTIP, ZFYVE16, LYST, STX16, TOM1, VPS35, DOPEY1, LRP2, RHOBTB3	2325	58	13528	1.70542	1	0.488804	45.7788
GOTERM_BP_FAT	GO:0030518~steroid hormone receptor signaling pathway	17	0.557377	0.0320382	GRIP1, RBM4, MED12, FHL2, ARID1A, MED13, PPARGC1A, CALCOCO1, BRCA1, CTNNB1, NRIP1, CCNE1, NCOA1, NCOA2, NCOA3, UBR5, THRAP3, RBM14	2325	58	13528	1.70542	1	0.488804	45.7788
GOTERM_BP_FAT	GO:0042493~response to drug	49	1.60656	0.0323842	NBN, ERBB4, PGF, SLC15A2, PDGFA, ERBB3, PPARG, HMGCS1, CDH1, HADHA, CCNE1, CTTNBP2, FOS, APOA2, ACSL1, SEMA3C, SLC22A5, DNMT3B, MAP2K6, GABRE, SLC8A1, PTPRM, LYN, SOCS3, CREB1, SOCS1, PAPD7, ACACA, CENPF, ATP1A1, PDE3A, STAT1, CPS1, RAD54L, ABCG2, HDAC4, HMGCS2, HSD11B2, ADAM17, WFDC1, CA4, RYR2, PTCH1, GRK5, SRP72, LRP2, SST, PDZK1, ABCC6	2325	216	13528	1.31994	1	0.490967	46.142
GOTERM_BP_FAT	GO:0021545~cranial nerve development	8	0.262295	0.0325657	HOXB3, SMO, HOXA1, HOXB2, EGR2, ERBB3, GLI3, EPHB1	2325	19	13528	2.44989	1	0.49134	46.3315
GOTERM_BP_FAT	GO:0010907~positive regulation of glucose metabolic process	8	0.262295	0.0325657	ARPP19, IGF1, IGF2, INSR, PPARGC1A, IRS1, ARNT, AKT2	2325	19	13528	2.44989	1	0.49134	46.3315
GOTERM_BP_FAT	GO:0006639~acylglycerol metabolic process	15	0.491803	0.0326197	LPL, IL6ST, APOC1, APOC2, CPS1, SIRT1, MTTP, APOA4, APOA2, APOB, ANG, APOC3, CAT, GPAM, NR1H3	2325	49	13528	1.78117	1	0.490346	46.3878
GOTERM_BP_FAT	GO:0009896~positive regulation of catabolic process	15	0.491803	0.0326197	TAF1, PPARA, APOC2, IGF1, IGF2, IRS1, ARNT, APOA4, APOA2, CBLB, TRIM32, FABP1, INSR, AKT2, BARD1	2325	49	13528	1.78117	1	0.490346	46.3878
GOTERM_BP_FAT	GO:0010608~posttranscriptional regulation of gene expression	48	1.57377	0.0326938	EIF4E3, CPEB2, RBM3, EIF5, PRKDC, PAIP2B, ZFP36L1, ASGR2, ZFP36L2, TNFRSF1B, APP, APOA2, APOA1, EIF4EBP2, ANG, EIF3H, HNRNPD, PUM2, SOX17, PABPC1, PIWIL4, TNRC6B, SAMD4A, ZFP36, DHX9, ZCCHC11, ACO1, PAIP1, IREB2, ELAVL1, SMAD2, ANKHD1, PPARGC1A, HNRNPU, COG3, EIF4B, EIF2AK1, DIO2, TSC1, SERBP1, CDKN2AIP, EIF4A2, VEGFA, MDM4, HSPD1, PPP1R15B, EIF2AK3, IGFBP5	2325	211	13528	1.32364	1	0.489574	46.465
GOTERM_BP_FAT	GO:0019220~regulation of phosphate metabolic process	100	3.27869	0.0336967	ZAK, ADCY7, IL6ST, PDGFA, HMGCR, GDF6, TLR3, TTK, LPAR1, MAP3K7, APP, DAB1, APOA1, MDFIC, GAB1, PDGFC, INSR, FRS2, MAP2K6, EGFR, SOCS3, KIAA1804, SOCS1, PIM1, PKIB, PPP1CB, IRS1, SPAG9, F2, RELN, ADORA2B, ENPP1, ITLN1, BMPR2, CCNG1, KRAS, AKT1S1, HEXIM1, DUSP16, ADRA2A, BMP4, VAV3, TGFBR1, SMAD6, MET, SMAD4, ATP7A, CDKN1C, CBLC, CDKN1B, TSC1, RGS4, PRKAR1A, BMP7, CCNT2, PRKAG1, LATS2, SPRY4, EDNR…	2325	485	13528	1.19969	1	0.498604	47.4988
GOTERM_BP_FAT	GO:0051174~regulation of phosphorus metabolic process	100	3.27869	0.0336967	ZAK, ADCY7, IL6ST, PDGFA, HMGCR, GDF6, TLR3, TTK, LPAR1, MAP3K7, APP, DAB1, APOA1, MDFIC, GAB1, PDGFC, INSR, FRS2, MAP2K6, EGFR, SOCS3, KIAA1804, SOCS1, PIM1, PKIB, PPP1CB, IRS1, SPAG9, F2, RELN, ADORA2B, ENPP1, ITLN1, BMPR2, CCNG1, KRAS, AKT1S1, HEXIM1, DUSP16, ADRA2A, BMP4, VAV3, TGFBR1, SMAD6, MET, SMAD4, ATP7A, CDKN1C, CBLC, CDKN1B, TSC1, RGS4, PRKAR1A, BMP7, CCNT2, PRKAG1, LATS2, SPRY4, EDNR…	2325	485	13528	1.19969	1	0.498604	47.4988
GOTERM_BP_FAT	GO:0003013~circulatory system process	43	1.40984	0.0340759	PPARA, UTS2, E2F4, ADORA2B, TBC1D8, PPARG, ELN, BMPR2, TPM1, EDNRA, CTTNBP2, CALCB, EDNRB, HMOX1, AGT, CAMK2D, GUCY1A3, ERAP1, PCSK5, MAP2K6, KCNMA1, PMCH, SMAD5, EPHX2, SERPING1, ATP1A1, MYH6, NPR3, STAT1, ACSM3, HOXB2, ADRB1, NTS, NPY, F5, VEGFA, COL1A2, CACNA1G, AMOT, HSD11B2, RYR2, GUCY1B3, KCNH2	2325	186	13528	1.34514	1	0.500985	47.8847
GOTERM_BP_FAT	GO:0008015~blood circulation	43	1.40984	0.0340759	PPARA, UTS2, E2F4, ADORA2B, TBC1D8, PPARG, ELN, BMPR2, TPM1, EDNRA, CTTNBP2, CALCB, EDNRB, HMOX1, AGT, CAMK2D, GUCY1A3, ERAP1, PCSK5, MAP2K6, KCNMA1, PMCH, SMAD5, EPHX2, SERPING1, ATP1A1, MYH6, NPR3, STAT1, ACSM3, HOXB2, ADRB1, NTS, NPY, F5, VEGFA, COL1A2, CACNA1G, AMOT, HSD11B2, RYR2, GUCY1B3, KCNH2	2325	186	13528	1.34514	1	0.500985	47.8847
GOTERM_BP_FAT	GO:0006928~cell motion	98	3.21311	0.0346176	GNA13, CTHRC1, NRTN, LYPD3, HMGCR, ENPEP, MYLIP, PRKG1, CTTNBP2, APP, APOB, APOA1, DAB1, GAB2, ROBO1, ANK3, ROBO2, UNC5C, PTPRM, EFNB1, SCYL3, CTNNA2, LYST, OPHN1, SDCBP, EFNA5, RELN, LAMC1, ENPP2, ARF6, EPHB1, SEMA5A, HOXA1, OVOL2, PVRL1, ADRA2A, B3GNT2, FN1, B4GALT1, S100P, VAV3, TGFBR1, MET, ARFIP2, GAS1, SEMA6A, EPHA4, NPY, TGFBR3, BMP7, NRP2, NRP1, WASF1, WASF2, EDNRB, ANG, SPINT2, PEX2, SEM…	2325	475	13528	1.20045	1	0.505	48.4313
GOTERM_BP_FAT	GO:0009100~glycoprotein metabolic process	46	1.5082	0.0359208	OSTC, GALNT1, TUSC3, GALNT7, FUT8, TSPAN7, COL2A1, ALG6, DCN, EDEM3, HS2ST1, ST6GALNAC5, STT3B, NGLY1, ST3GAL1, ASGR2, ST6GALNAC3, LECT1, B3GNT5, SLC35D1, TRAK1, FUT4, B3GNT2, GCNT1, DHCR24, B4GALT1, KLK6, MGAT4A, CLN3, MAN1A2, FUT11, IGF1, MOGS, MAN1C1, PMM2, ST6GALNAC2, MANBA, ABCG1, CSGALNACT1, COG3, ATP7A, ST8SIA4, SULF1, UGGT2, LRP2, SERP1	2325	202	13528	1.325	1	0.516595	49.7243
GOTERM_BP_FAT	GO:0009880~embryonic pattern specification	11	0.360656	0.0370819	TBX3, DISP1, EFNB1, SMAD6, SMAD5, RPGRIP1L, SMAD2, DLL1, BMP7, FRS2, CTNNB1	2325	32	13528	2.00011	1	0.526456	50.8504
GOTERM_BP_FAT	GO:0009310~amine catabolic process	21	0.688525	0.037978	BCAT1, ALDH6A1, KYNU, MAOA, BCKDHB, HAL, AASS, LRTOMT, HGD, CDO1, MOXD1, GLDC, AUH, MCCC2, DIO2, DIO3, GLS, MCCC1, GCSH, ASRGL1, ENOSF1	2325	78	13528	1.56652	1	0.533519	51.7031
GOTERM_BP_FAT	GO:0006638~neutral lipid metabolic process	15	0.491803	0.0383773	LPL, IL6ST, APOC1, APOC2, CPS1, SIRT1, MTTP, APOA4, APOA2, APOB, ANG, APOC3, CAT, GPAM, NR1H3	2325	50	13528	1.74555	1	0.535744	52.0785
GOTERM_BP_FAT	GO:0048261~negative regulation of receptor-mediated endocytosis	4	0.131148	0.0385035	APOC3, APOC1, APOC2, ARF6	2325	5	13528	4.6548	1	0.535371	52.1966
GOTERM_BP_FAT	GO:0051974~negative regulation of telomerase activity	4	0.131148	0.0385035	PIF1, PPARG, POT1, TERF1	2325	5	13528	4.6548	1	0.535371	52.1966
GOTERM_BP_FAT	GO:0032000~positive regulation of fatty acid beta-oxidation	4	0.131148	0.0385035	PPARA, FABP1, IRS1, AKT2	2325	5	13528	4.6548	1	0.535371	52.1966
GOTERM_BP_FAT	GO:0048532~anatomical structure arrangement	4	0.131148	0.0385035	HOXA1, HOXB2, DAB1, EGR2	2325	5	13528	4.6548	1	0.535371	52.1966
GOTERM_BP_FAT	GO:0050919~negative chemotaxis	4	0.131148	0.0385035	NRP2, PDGFA, SEMA3F, SEMA3A	2325	5	13528	4.6548	1	0.535371	52.1966
GOTERM_BP_FAT	GO:0007064~mitotic sister chromatid cohesion	4	0.131148	0.0385035	PDS5B, NIPBL, SMC1A, DSCC1	2325	5	13528	4.6548	1	0.535371	52.1966
GOTERM_BP_FAT	GO:0010901~regulation of very-low-density lipoprotein particle remodeling	4	0.131148	0.0385035	APOA2, APOA1, APOC3, APOC2	2325	5	13528	4.6548	1	0.535371	52.1966
GOTERM_BP_FAT	GO:0021561~facial nerve development	4	0.131148	0.0385035	SMO, HOXA1, HOXB2, EGR2	2325	5	13528	4.6548	1	0.535371	52.1966
GOTERM_BP_FAT	GO:0032446~protein modification by small protein conjugation	32	1.04918	0.0386772	DZIP3, PPIL2, RNF217, CBLL1, MYLIP, UBE3C, SENP7, LNX1, RBX1, UBE2D3, G2E3, FBXW7, MAP3K1, FBXO25, FBXL21, DDB1, UBE4B, HERC2, PARK2, UBE2C, RBBP6, BRCA1, CBLC, TRIM33, WDSUB1, TRIM32, SIAH1, CAND1, ZNF587, BARD1, FBXO11, HDAC6	2325	132	13528	1.41054	1	0.535448	52.3587
GOTERM_BP_FAT	GO:0045833~negative regulation of lipid metabolic process	10	0.327869	0.0394287	APOA2, PDGFA, APOC3, APOC1, APOC2, IGF2, ATP1A1, PRKAA1, APOM, BRCA1	2325	28	13528	2.07803	1	0.540897	53.0539
GOTERM_BP_FAT	GO:0051270~regulation of cell motion	44	1.44262	0.039486	GNA13, NRP1, ERBB4, ENPP2, IL6ST, PDGFA, CBLL1, KIT, TPM1, IGF1R, ARHGAP5, HMOX1, MAP3K1, SEMA3F, AGT, GAB1, UNC5C, SEMA3A, ARHGAP8, INSR, PIK3R1, B4GALT1, EGFR, PARD6B, PTPRM, LYN, TGFBR1, NF1, IGF1, IGF2, IRS1, SPAG9, LAMA4, CDKN1B, PTP4A1, VEGFA, PDGFRA, AMOT, TGFBR3, ADAM17, SST, IGFBP3, HDAC6, IGFBP5	2325	193	13528	1.3265	1	0.539877	53.1065
GOTERM_BP_FAT	GO:0040007~growth	42	1.37705	0.0402063	FGFR2, CGA, NBN, FGFR3, GDF6, VPS54, CCNG1, TIMP3, GLI3, SPINK5, CCNE1, APP, LY6E, FGA, DHCR7, LEFTY2, KRTAP21-1, FLVCR1, GINS1, BMP4, KLK6, HPN, GATM, ARID5B, TAF8, RXRA, IGF1, SMAD2, SOCS5, GAS1, NOTCH3, CCNB1, SMO, ACVR2B, CCNB2, NUPR1, WHSC1L1, TGFBR3, CHRND, BMP7, BMP5, IGFBP5	2325	183	13528	1.33539	1	0.544931	53.7631
GOTERM_BP_FAT	GO:0051784~negative regulation of nuclear division	6	0.196721	0.040825	MAD2L1, BUB1, CENPF, TTK, ATM, TERF1	2325	12	13528	2.90925	1	0.548981	54.3202
GOTERM_BP_FAT	GO:0045839~negative regulation of mitosis	6	0.196721	0.040825	MAD2L1, BUB1, CENPF, TTK, ATM, TERF1	2325	12	13528	2.90925	1	0.548981	54.3202
GOTERM_BP_FAT	GO:0006110~regulation of glycolysis	6	0.196721	0.040825	HDAC4, PRKAG1, IGF1, IGF2, INSR, ARNT	2325	12	13528	2.90925	1	0.548981	54.3202
GOTERM_BP_FAT	GO:0034375~high-density lipoprotein particle remodeling	6	0.196721	0.040825	APOA4, APOA2, APOC3, APOC1, APOM, ABCG1	2325	12	13528	2.90925	1	0.548981	54.3202
GOTERM_BP_FAT	GO:0015031~protein transport	150	4.91803	0.0411396	SEC31A, AP4E1, AP1G1, VPS54, UNC50, NUP62CL, VPS52, HOOK3, SSR1, HOOK1, HOOK2, APOB, TRAK1, RABGEF1, TLK1, VPS13B, SAR1A, RAB20, MYO6, LRP1B, ARNTL, NUPL1, VTI1A, COPG2, RAB18, LCA5, LYST, F2, SDCBP, RAB12, SRP72, COL1A1, COPZ2, FRAS1, ARFGAP3, RTP4, MTX3, SNX5, COPZ1, CACNB1, SNX1, ARF6, NAPB, LMAN1, RIMS2, TRAM2, GCKR, TOMM6, STX17, STX16, DUSP16, NUP50, TMED10, TNKS, DOPEY1, TRAM1, SEC61A1, RA…	2325	762	13528	1.14537	1	0.550259	54.601
GOTERM_BP_FAT	GO:0002562~somatic diversification of immune receptors via germline recombination within a single locus	9	0.295082	0.0414736	XRCC4, MSH6, NBN, SWAP70, UNG, LIG3, PRKDC, PMS2CL, HSPD1	2325	24	13528	2.18194	1	0.551695	54.8973
GOTERM_BP_FAT	GO:0016444~somatic cell DNA recombination	9	0.295082	0.0414736	XRCC4, MSH6, NBN, SWAP70, UNG, LIG3, PRKDC, PMS2CL, HSPD1	2325	24	13528	2.18194	1	0.551695	54.8973
GOTERM_BP_FAT	GO:0051216~cartilage development	20	0.655738	0.0418298	WNT5A, BMP4, SOX5, MGP, COL2A1, SOX6, HOXB3, ATP7A, DLX2, BARX2, LECT1, MAPK14, GFPT1, ROR2, COL1A1, BMP7, EIF2AK3, PITX1, BMP5, GHR	2325	74	13528	1.57257	1	0.553311	55.2114
GOTERM_BP_FAT	GO:0051338~regulation of transferase activity	78	2.55738	0.0419668	CCNT2, ADCY7, ZAK, HMGCR, PRKAG1, PPARG, TLR3, LPAR1, LATS2, SPRY4, EDNRA, MAP3K7, PDPK1, APP, SPRY1, DAB1, APOA1, ANG, MDFIC, GAB1, CDK5RAP3, PDGFC, INSR, FRS2, MAP2K6, PILRB, GHR, EGFR, CDC6, KIAA1804, PIM1, PKIB, PPP1CB, IRS1, SPAG9, ACVR2B, GADD45G, ADAM17, RELN, PRKD3, CKS1B, ADORA2B, C5, KITLG, KIT, CCNG1, POT1, SERINC5, KRAS, TSPYL2, AKT1S1, HEXIM1, MAP3K1, DUSP16, ADRA2A, PRKAA1, CERK, TE…	2325	372	13528	1.22001	1	0.552991	55.3316
GOTERM_BP_FAT	GO:0018108~peptidyl-tyrosine phosphorylation	14	0.459016	0.041979	ERBB4, LYN, ERBB3, ABI2, CLK1, KIT, STAT1, PRLR, CLK4, F2, PDGFRA, RELN, INSR, GHR	2325	46	13528	1.77085	1	0.551583	55.3423
GOTERM_BP_FAT	GO:0032990~cell part morphogenesis	56	1.83607	0.0420416	NRP2, NRP1, E2F4, OFD1, APP, ANK3, ROBO1, ROBO2, UNC5C, SEMA3A, EGFR, EGR2, PTPRM, NRXN3, RXRA, EFNB1, LIFR, NRXN1, SLIT2, CTNNA2, SLIT3, SMO, OPHN1, VCAN, EFNA5, RELN, SIAH1, CNTN4, SLITRK6, IFT88, DST, KALRN, ERBB3, CLU, TTC8, EPHB1, SEMA5A, IGF1R, HOXA1, PVRL1, DMD, B3GNT2, PARD6B, KLK8, PTPRZ1, CREB1, RPGRIP1L, GAS1, ISL1, WWTR1, ATP7A, SEMA6A, EPHA4, DLX5, BMP7, FEZ2	2325	256	13528	1.2728	1	0.550624	55.3972
GOTERM_BP_FAT	GO:0001525~angiogenesis	35	1.14754	0.0420899	GNA13, NRP2, NRP1, PDGFA, PGF, WASF2, ANPEP, ENPEP, CTNNB1, SEMA5A, EDNRA, MAP3K7, AGGF1, HAND1, ROBO1, ANG, HAND2, HMOX1, CCBE1, ERAP1, ANGPT1, SOX17, C1GALT1, IHH, B4GALT1, BMP4, AIMP1, EPAS1, ARHGAP24, SLIT2, PKNOX1, NUS1, ID1, MAPK14, VEGFA	2325	148	13528	1.376	1	0.549545	55.4394
GOTERM_BP_FAT	GO:0048562~embryonic organ morphogenesis	32	1.04918	0.0424135	RBP4, TSHZ1, MYO7A, COL2A1, GLI3, TCF7L2, HOXA1, OSR2, OVOL2, RARB, FRS2, CDH23, MYO6, TGFBR1, NR4A3, GJB6, GAS1, FZD6, HOXB3, DLX2, HOXB4, EYA1, HOXB2, TULP3, SP1, HOXB5, GFPT1, DLX5, SP3, TFAP2A, ROR2, BMP7	2325	133	13528	1.39994	1	0.550863	55.7215
GOTERM_BP_FAT	GO:0010676~positive regulation of cellular carbohydrate metabolic process	8	0.262295	0.0428805	ARPP19, IGF1, IGF2, INSR, PPARGC1A, IRS1, ARNT, AKT2	2325	20	13528	2.3274	1	0.5534	56.1257
GOTERM_BP_FAT	GO:0045913~positive regulation of carbohydrate metabolic process	8	0.262295	0.0428805	ARPP19, IGF1, IGF2, INSR, PPARGC1A, IRS1, ARNT, AKT2	2325	20	13528	2.3274	1	0.5534	56.1257
GOTERM_BP_FAT	GO:0043471~regulation of cellular carbohydrate catabolic process	7	0.229508	0.043045	HDAC4, PRKAG1, IGF1, IGF2, PPP1CB, INSR, ARNT	2325	16	13528	2.54559	1	0.553324	56.2672
GOTERM_BP_FAT	GO:0033280~response to vitamin D	7	0.229508	0.043045	CYP24A1, RXRA, LRP2, BMP7, INSR, AQP3, SPP1	2325	16	13528	2.54559	1	0.553324	56.2672
GOTERM_BP_FAT	GO:0006825~copper ion transport	7	0.229508	0.043045	SLC11A2, ATP7A, MMGT1, HEPH, CP, SLC31A1, ATP7B	2325	16	13528	2.54559	1	0.553324	56.2672
GOTERM_BP_FAT	GO:0045598~regulation of fat cell differentiation	7	0.229508	0.043045	ENPP1, TAF8, PPARG, WWTR1, SIRT1, LPIN1, FNDC3B	2325	16	13528	2.54559	1	0.553324	56.2672
GOTERM_BP_FAT	GO:0009081~branched chain family amino acid metabolic process	7	0.229508	0.043045	BCAT1, ALDH6A1, MCCC2, MCCC1, BCKDHB, GHR, AUH	2325	16	13528	2.54559	1	0.553324	56.2672
GOTERM_BP_FAT	GO:0043470~regulation of carbohydrate catabolic process	7	0.229508	0.043045	HDAC4, PRKAG1, IGF1, IGF2, PPP1CB, INSR, ARNT	2325	16	13528	2.54559	1	0.553324	56.2672
GOTERM_BP_FAT	GO:0060284~regulation of cell development	46	1.5082	0.0447996	IRX3, XRCC4, NBN, NRP1, PPARG, SOX5, KIT, TTC3, ROBO1, SEMA3F, S1PR5, ROBO2, CDK5RAP3, MBNL3, SEMA3A, DNMT3B, SPP1, B4GALT1, BMP4, KLK8, LYN, PTPRF, TBX3, NF1, FOXA1, SMAD4, IGF2, SMAD2, DLL1, ISL1, SLIT2, NOTCH3, HDAC4, SMO, DLX2, EYA1, SERPINF1, NTRK2, TGFBR3, PBX1, CNTN4, TGIF2, BMP7, OMG, IGFBP3, KALRN	2325	205	13528	1.30561	1	0.566601	57.7502
GOTERM_BP_FAT	GO:0006662~glycerol ether metabolic process	15	0.491803	0.0448242	LPL, IL6ST, APOC1, APOC2, CPS1, SIRT1, MTTP, APOA4, APOA2, APOB, ANG, APOC3, CAT, GPAM, NR1H3	2325	51	13528	1.71132	1	0.565323	57.7706
GOTERM_BP_FAT	GO:0051094~positive regulation of developmental process	60	1.96721	0.044921	XRCC4, CDX2, THRB, IL6ST, MORF4L2, PPARG, GLI3, SART1, CTNNB1, GATA2, CCNE1, APOB, ROBO1, ERAP1, ROBO2, ACIN1, MKL2, INSR, FNDC3B, AP3B1, IHH, LYN, PTPRF, ADAMTS20, SOCS3, SOCS5, SLIT2, SMO, ACVR2A, ACVR2B, SERPINF1, PLA2G2A, TGIF2, CA2, IRX3, CLU, BMPR2, KITLG, KIT, ARNT, AGGF1, AGT, DNMT3B, BMP4, B4GALT1, LPL, KLF10, FOXA1, SMAD5, SMAD4, IGF2, SMAD2, WNT7B, ID2, MAPK14, DLX5, HOPX, AMOT, BMP7, …	2325	278	13528	1.25579	1	0.564647	57.8509
GOTERM_BP_FAT	GO:0010551~regulation of specific transcription from RNA polymerase II promoter	24	0.786885	0.0451804	CEBPA, PPARA, TAF1, HMGB2, IKZF2, CREB1, RXRA, PPARG, TAF9B, PRKDC, SIRT1, TCF7L2, USF2, CTNNB1, HDAC4, GATA2, DLX2, HHEX, HAND1, HEY1, MAP3K1, TBL1X, SMARCA2, NR1H3	2325	94	13528	1.48557	1	0.565312	58.0656
GOTERM_BP_FAT	GO:0046324~regulation of glucose import	11	0.360656	0.0452832	ERBB4, ENPP1, ERBB3, ITLN1, ARPP19, IGF2, APPL1, INSR, IRS1, PIK3R1, AKT2	2325	33	13528	1.9395	1	0.564691	58.1504
GOTERM_BP_FAT	GO:0032526~response to retinoic acid	11	0.360656	0.0452832	BMP4, RBP4, HSD17B2, TFRC, PDGFA, IGFBP7, RXRA, PTCH1, LRP2, AQP3, MEST	2325	33	13528	1.9395	1	0.564691	58.1504
GOTERM_BP_FAT	GO:0045184~establishment of protein localization	151	4.95082	0.0456165	SEC31A, AP4E1, AP1G1, VPS54, UNC50, NUP62CL, VPS52, HOOK3, SSR1, HOOK1, HOOK2, APOB, ANK3, TRAK1, RABGEF1, TLK1, VPS13B, SAR1A, RAB20, MYO6, LRP1B, ARNTL, NUPL1, VTI1A, COPG2, RAB18, LCA5, LYST, F2, SDCBP, RAB12, SRP72, COL1A1, COPZ2, FRAS1, ARFGAP3, RTP4, MTX3, SNX5, COPZ1, CACNB1, SNX1, ARF6, NAPB, LMAN1, RIMS2, TRAM2, GCKR, TOMM6, STX17, STX16, DUSP16, NUP50, TMED10, TNKS, DOPEY1, TRAM1, SEC61…	2325	769	13528	1.14251	1	0.565953	58.4242
GOTERM_BP_FAT	GO:0033189~response to vitamin A	13	0.42623	0.0458875	BMP4, RBP4, TFRC, HSD17B2, PDGFA, FADS1, IGFBP7, RXRA, PPARG, PTCH1, LRP2, AQP3, MEST	2325	42	13528	1.80096	1	0.566697	58.6455
GOTERM_BP_FAT	GO:0032844~regulation of homeostatic process	28	0.918033	0.0464433	TF, LMO2, POT1, ARNT, AHSG, EDNRA, AGT, PKD2, TNKS, SLC22A5, SPP1, TERF1, KLK8, LYN, PIF1, NF1, TNKS2, ACVR2A, MAPK14, VEGFA, F2, CACNA1G, RYR2, ADAM17, CA2, EIF2AK3, IFI6, CALM1	2325	114	13528	1.4291	1	0.569721	59.096
GOTERM_BP_FAT	GO:0006397~mRNA processing	68	2.22951	0.0470597	RNASEL, PRPF4B, LSM6, RBM4, LSM7, RBM5, SART1, PNN, NONO, APP, SRRM2, PCBP2, U2AF1, LSM5, MAGOHB, SRRM1, LSM3, PTBP2, LUC7L3, PABPN1, ZFP36, KHDRBS1, SNRPA1, KHDRBS3, HNRNPA2B1, SF1, HNRNPR, PPARGC1A, HNRNPU, PCF11, ESRP1, SNRPA, CPSF6, ESRP2, THOC2, SNRPE, PRPF38B, THOC1, PRPF38A, TRA2B, TRA2A, SF3B3, HNRNPA3, HNRNPL, SF3B1, CIR1, CNOT6L, CDC40, NUDT21, HNRNPD, PABPC1, RBM28, PPWD1, RBM25, DHX9,…	2325	321	13528	1.23258	1	0.573181	59.5902
GOTERM_BP_FAT	GO:0016568~chromatin modification	59	1.93443	0.0484931	BMI1, UTY, EZH1, MORF4L2, RBM4, TLK1, KDM5A, KDM5B, BRD8, C11ORF30, RCOR1, HMG20A, ARID1A, ARID1B, EYA3, EYA1, EYA2, BPTF, ASH1L, PRDM5, SMARCA1, NSD1, SMARCA2, SUDS3, ING5, ING3, ING2, CTCFL, TADA1, ARID2, CHD9, TSPYL2, ASF1B, BAZ2A, DNMT3B, MYSM1, HELLS, TERF1, CHD3, AEBP2, BRD1, CPA4, CSRP2BP, KAT2B, NASP, CREBBP, WHSC1, SIRT1, RPS6KA5, HDAC4, PHF17, ATXN7, PHF16, MSL1, WHSC1L1, KDM4B, KDM4C, …	2325	274	13528	1.25289	1	0.582935	60.7177
GOTERM_BP_FAT	GO:0009636~response to toxin	17	0.557377	0.0492029	DDC, TRPM6, LYN, TGFBR1, EPHX2, WAPAL, SLC7A8, CDH1, GUCY2C, AQP10, ATP7A, FOS, XPA, SLC23A1, NUPR1, SLC18A2, HDAC6	2325	61	13528	1.62155	1	0.586934	61.2649
GOTERM_BP_FAT	GO:0048332~mesoderm morphogenesis	12	0.393443	0.050107	BMP4, EYA2, WNT3, HAND1, TBX3, PRKAR1A, BMPR2, LEF1, SMAD2, NR4A3, BMP7, SLIT2	2325	38	13528	1.83742	1	0.592325	61.9514
GOTERM_BP_FAT	GO:0010675~regulation of cellular carbohydrate metabolic process	12	0.393443	0.050107	HDAC4, ENPP1, PRKAG1, ARPP19, IGF1, IGF2, PPP1CB, INSR, PPARGC1A, IRS1, ARNT, AKT2	2325	38	13528	1.83742	1	0.592325	61.9514
GOTERM_BP_FAT	GO:0031570~DNA integrity checkpoint	15	0.491803	0.0519937	RAD1, CDC6, CDK1, CDC45, NBN, ZAK, MDC1, MAPK14, CHEK2, FOXO4, CCNA2, BRCA1, ATM, GTSE1, CDT1	2325	52	13528	1.67841	1	0.604794	63.3471
GOTERM_BP_FAT	GO:0010948~negative regulation of cell cycle process	9	0.295082	0.0521082	MAD2L1, BUB1, CENPF, TTK, ESPL1, GAS1, ATM, BRCA1, TERF1	2325	25	13528	2.09466	1	0.604193	63.4303
GOTERM_BP_FAT	GO:0021675~nerve development	9	0.295082	0.0521082	HOXB3, SMO, HOXA1, NRTN, HOXB2, EGR2, ERBB3, GLI3, EPHB1	2325	25	13528	2.09466	1	0.604193	63.4303
GOTERM_BP_FAT	GO:0046461~neutral lipid catabolic process	5	0.163934	0.052916	LPL, APOA2, APOB, APOC3, CPS1	2325	9	13528	3.2325	1	0.608568	64.0116
GOTERM_BP_FAT	GO:0048009~insulin-like growth factor receptor signaling pathway	5	0.163934	0.052916	IGF1R, EIF2AK3, IRS1, PIK3R1, GHR	2325	9	13528	3.2325	1	0.608568	64.0116
GOTERM_BP_FAT	GO:0044269~glycerol ether catabolic process	5	0.163934	0.052916	LPL, APOA2, APOB, APOC3, CPS1	2325	9	13528	3.2325	1	0.608568	64.0116
GOTERM_BP_FAT	GO:0014037~Schwann cell differentiation	5	0.163934	0.052916	EGR2, ERBB3, NAB2, NF1, NAB1	2325	9	13528	3.2325	1	0.608568	64.0116
GOTERM_BP_FAT	GO:0031076~embryonic camera-type eye development	5	0.163934	0.052916	TULP3, SP1, SP3, BMP7, FRS2	2325	9	13528	3.2325	1	0.608568	64.0116
GOTERM_BP_FAT	GO:0046464~acylglycerol catabolic process	5	0.163934	0.052916	LPL, APOA2, APOB, APOC3, CPS1	2325	9	13528	3.2325	1	0.608568	64.0116
GOTERM_BP_FAT	GO:0035019~somatic stem cell maintenance	5	0.163934	0.052916	CDX2, PLA2G2A, IGF1, KIT, TCF7L2	2325	9	13528	3.2325	1	0.608568	64.0116
GOTERM_BP_FAT	GO:0031529~ruffle organization	5	0.163934	0.052916	LIMA1, ARFIP2, ARF6, TPM1, LPIN1	2325	9	13528	3.2325	1	0.608568	64.0116
GOTERM_BP_FAT	GO:0034374~low-density lipoprotein particle remodeling	5	0.163934	0.052916	APOA2, APOB, AGT, PLA2G2A, ABCG1	2325	9	13528	3.2325	1	0.608568	64.0116
GOTERM_BP_FAT	GO:0001824~blastocyst development	13	0.42623	0.0540623	GINS1, G2E3, NBN, CDX2, HAND1, SP1, NASP, SP3, TAF8, TGFBR1, HOPX, TGFBR3, CDH1	2325	43	13528	1.75908	1	0.61524	64.8217
GOTERM_BP_FAT	GO:0034599~cellular response to oxidative stress	13	0.42623	0.0540623	EPAS1, TPM1, PXN, ARNT, PXDNL, APOA4, ATP7A, SLC11A2, FOS, PYCR1, HMOX1, CAT, HDAC6	2325	43	13528	1.75908	1	0.61524	64.8217
GOTERM_BP_FAT	GO:0007093~mitotic cell cycle checkpoint	13	0.42623	0.0540623	CDK1, NBN, MAD2L1, KNTC1, BUB1, CENPF, TTK, FOXO4, CCNA2, ATM, GTSE1, DLG1, TERF1	2325	43	13528	1.75908	1	0.61524	64.8217
GOTERM_BP_FAT	GO:0007548~sex differentiation	35	1.14754	0.0540707	CGA, ERMP1, RBP4, HMGB2, HMGCR, TP63, BCL2L2, TCF7L2, LGR4, WT1, AHSG, CCNE1, ANG, AGT, ANGPT1, HSD17B4, FANCA, FNDC3A, DHCR24, B4GALT1, BMP4, TBX3, DMRT3, SMAD5, SF1, SIRT1, BCL2L11, NRIP1, AFP, ACVR2A, VEGFA, PDGFRA, ROR2, BIK, PBX1	2325	151	13528	1.34866	1	0.613883	64.8275
GOTERM_BP_FAT	GO:0045787~positive regulation of cell cycle	16	0.52459	0.0542731	EGFR, TBX3, SMAD6, DLGAP5, PIM1, NUSAP1, IGF1, BIRC5, ESPL1, IGF2, PPP1CB, APP, ID2, ADAM17, INSR, TERF1	2325	57	13528	1.63326	1	0.613884	64.9688
GOTERM_BP_FAT	GO:0010827~regulation of glucose transport	11	0.360656	0.0546262	ERBB4, ENPP1, ERBB3, ITLN1, ARPP19, IGF2, APPL1, INSR, IRS1, PIK3R1, AKT2	2325	34	13528	1.88245	1	0.61493	65.2138
GOTERM_BP_FAT	GO:0043255~regulation of carbohydrate biosynthetic process	8	0.262295	0.0550885	ENPP1, ARPP19, IGF2, PPP1CB, INSR, PPARGC1A, IRS1, AKT2	2325	21	13528	2.21657	1	0.616716	65.5322
GOTERM_BP_FAT	GO:0021700~developmental maturation	25	0.819672	0.0560019	KCNMA1, CEBPA, PLP1, IRX5, ERBB4, EPAS1, PPARG, FOXA1, PDE3A, SPINK5, CTNNB1, CDC25B, CDKN1C, CCNB1, GATA2, APP, BARX2, GNAQ, ANG, LEFTY2, VEGFA, MTCH1, DLD, KRTAP21-1, IHH	2325	101	13528	1.44022	1	0.621542	66.1531
GOTERM_BP_FAT	GO:0002009~morphogenesis of an epithelium	25	0.819672	0.0560019	FRAS1, PGF, LMO4, DAG1, PTK7, TP63, GLI3, CTNNB1, MAP3K7, GPC3, OVOL2, AGT, BMP4, SMAD4, FZD6, HOXB4, EYA1, HOXB2, TIMELESS, TSC1, FREM2, TFAP2A, PTCH1, PBX1, CA2	2325	101	13528	1.44022	1	0.621542	66.1531
GOTERM_BP_FAT	GO:0046395~carboxylic acid catabolic process	27	0.885246	0.0561664	BCAT1, ACOX1, KYNU, ECH1, AASS, HADHA, AUH, GLDC, MCCC2, ACOT8, MCCC1, GCSH, ASRGL1, BDH2, HSD17B4, ENOSF1, ALDH6A1, ACADS, BCKDHB, HAL, HGD, CDO1, MOXD1, CPT1A, ACADVL, GLS, AKR1D1	2325	111	13528	1.41531	1	0.621263	66.2638
GOTERM_BP_FAT	GO:0016054~organic acid catabolic process	27	0.885246	0.0561664	BCAT1, ACOX1, KYNU, ECH1, AASS, HADHA, AUH, GLDC, MCCC2, ACOT8, MCCC1, GCSH, ASRGL1, BDH2, HSD17B4, ENOSF1, ALDH6A1, ACADS, BCKDHB, HAL, HGD, CDO1, MOXD1, CPT1A, ACADVL, GLS, AKR1D1	2325	111	13528	1.41531	1	0.621263	66.2638
GOTERM_BP_FAT	GO:0018205~peptidyl-lysine modification	7	0.229508	0.0571464	ATP7A, HDAC4, KAT2B, CREBBP, SETD2, SIRT1, HDAC6	2325	17	13528	2.39585	1	0.626428	66.9162
GOTERM_BP_FAT	GO:0060393~regulation of pathway-restricted SMAD protein phosphorylation	7	0.229508	0.0571464	BMP4, GDF6, SMAD6, TGFBR1, SMAD4, TTK, BMP7	2325	17	13528	2.39585	1	0.626428	66.9162
GOTERM_BP_FAT	GO:0018212~peptidyl-tyrosine modification	14	0.459016	0.0572915	ERBB4, LYN, ERBB3, ABI2, CLK1, KIT, STAT1, PRLR, CLK4, F2, PDGFRA, RELN, INSR, GHR	2325	48	13528	1.69706	1	0.626009	67.0118
GOTERM_BP_FAT	GO:0051346~negative regulation of hydrolase activity	14	0.459016	0.0572915	GNAT1, HERPUD1, OXA1L, SMAD6, APOC1, BIRC5, SIRT1, APOA2, APOA1, APOC3, HSPA5, GCHFR, IFI6, DHCR24	2325	48	13528	1.69706	1	0.626009	67.0118
GOTERM_BP_FAT	GO:0007409~axonogenesis	43	1.40984	0.0575257	NRP2, NRP1, ERBB3, EPHB1, SEMA5A, IGF1R, HOXA1, APP, PVRL1, ROBO1, ANK3, ROBO2, UNC5C, SEMA3A, B3GNT2, PARD6B, PTPRM, EGR2, PTPRZ1, NRXN3, CREB1, RXRA, EFNB1, NRXN1, GAS1, ISL1, SLIT2, CTNNA2, SLIT3, EPHA4, SEMA6A, DLX5, OPHN1, RELN, VCAN, SIAH1, EFNA5, CNTN4, SLITRK6, BMP7, DST, FEZ2, KALRN	2325	193	13528	1.29635	1	0.62618	67.1655
GOTERM_BP_FAT	GO:0000226~microtubule cytoskeleton organization	34	1.11475	0.0591021	KIF23, PRC1, NEK2, TTK, HOOK3, CTNNB1, HOOK1, OFD1, CTTNBP2, KIF2C, SPC25, HOOK2, SEH1L, CENPA, TNKS, KIF11, KIF18A, NUSAP1, ESPL1, PLK1S1, MID1, UBE2C, TACC3, CENPJ, GABARAP, BRCA1, MARK1, SASS6, SPAG5, FGFR1OP, MAP2, MAP7, SMC1A, DST	2325	147	13528	1.34577	1	0.63506	68.1826
GOTERM_BP_FAT	GO:0007259~JAK-STAT cascade	12	0.393443	0.0593626	NMI, FGFR3, PRLR, SOCS3, IL6ST, SOCS1, F2, SOCS6, PKD2, STAT1, STAT2, GHR	2325	39	13528	1.79031	1	0.635363	68.3478
GOTERM_BP_FAT	GO:0006109~regulation of carbohydrate metabolic process	12	0.393443	0.0593626	HDAC4, ENPP1, PRKAG1, ARPP19, IGF1, IGF2, PPP1CB, INSR, PPARGC1A, IRS1, ARNT, AKT2	2325	39	13528	1.79031	1	0.635363	68.3478
GOTERM_BP_FAT	GO:0034440~lipid oxidation	12	0.393443	0.0593626	ACADVL, ACOX1, ECH1, ACOT8, ACADS, MAPK14, BDH2, PRKAA1, HSD17B4, PPARGC1A, HADHA, CPT1A	2325	39	13528	1.79031	1	0.635363	68.3478
GOTERM_BP_FAT	GO:0019395~fatty acid oxidation	12	0.393443	0.0593626	ACADVL, ACOX1, ECH1, ACOT8, ACADS, MAPK14, BDH2, PRKAA1, HSD17B4, PPARGC1A, HADHA, CPT1A	2325	39	13528	1.79031	1	0.635363	68.3478
GOTERM_BP_FAT	GO:0033044~regulation of chromosome organization	10	0.327869	0.0594042	PIF1, CTCFL, TNKS, ESPL1, TLK1, PPARGC1A, DNMT3B, POT1, TERF1, TNKS2	2325	30	13528	1.9395	1	0.634269	68.3741
GOTERM_BP_FAT	GO:0018904~organic ether metabolic process	15	0.491803	0.0599143	LPL, IL6ST, APOC1, APOC2, CPS1, SIRT1, MTTP, APOA4, APOA2, APOB, ANG, APOC3, CAT, GPAM, NR1H3	2325	53	13528	1.64674	1	0.636158	68.695
GOTERM_BP_FAT	GO:0001889~liver development	15	0.491803	0.0599143	CEBPA, CADM1, RXRA, NF1, RPGRIP1L, ARF6, CTNNB1, AFP, HHEX, CCNE1, SP1, SP3, PTCD2, TGFBR3, MKL2	2325	53	13528	1.64674	1	0.636158	68.695
GOTERM_BP_FAT	GO:0044264~cellular polysaccharide metabolic process	15	0.491803	0.0599143	PHKA2, GNE, PHKB, IL6ST, EPM2A, GYG2, CPS1, PPP1CB, HS2ST1, CSGALNACT1, PPP1R3E, PPP1R3B, PPP1R2, B3GNT2, AGL	2325	53	13528	1.64674	1	0.636158	68.695
GOTERM_BP_FAT	GO:0042327~positive regulation of phosphorylation	24	0.786885	0.0616593	EGFR, BMP4, LYN, IL6ST, GDF6, ITLN1, TGFBR1, BMPR2, SMAD4, TTK, IGF1, KITLG, IGF2, EDNRA, EDNRB, ACVR2A, ANG, HPX, AGT, F2, ADAM17, BMP7, INSR, GHR	2325	97	13528	1.43963	1	0.645705	69.7694
GOTERM_BP_FAT	GO:0030330~DNA damage response, signal transduction by p53 class mediator	9	0.295082	0.0643452	NBN, MYO6, NUPR1, HIPK1, HIPK2, TP63, IFI16, GTSE1, BRCA1	2325	26	13528	2.01409	1	0.660541	71.3552
GOTERM_BP_FAT	GO:0005977~glycogen metabolic process	11	0.360656	0.0651538	PHKA2, PPP1R3E, PPP1R3B, PPP1R2, PHKB, IL6ST, EPM2A, GYG2, CPS1, PPP1CB, AGL	2325	35	13528	1.82867	1	0.66394	71.817
GOTERM_BP_FAT	GO:0010887~negative regulation of cholesterol storage	4	0.131148	0.0672928	PPARA, PPARG, ABCG1, NR1H3	2325	6	13528	3.879	1	0.674846	73.0048
GOTERM_BP_FAT	GO:0032148~activation of protein kinase B activity	4	0.131148	0.0672928	PDPK1, ANG, IGF2, INSR	2325	6	13528	3.879	1	0.674846	73.0048
GOTERM_BP_FAT	GO:0034379~very-low-density lipoprotein particle assembly	4	0.131148	0.0672928	SOAT2, APOB, APOC3, APOC1	2325	6	13528	3.879	1	0.674846	73.0048
GOTERM_BP_FAT	GO:0042415~norepinephrine metabolic process	4	0.131148	0.0672928	ATP7A, LY6E, EPAS1, PARK2	2325	6	13528	3.879	1	0.674846	73.0048
GOTERM_BP_FAT	GO:0032210~regulation of telomere maintenance via telomerase	4	0.131148	0.0672928	TNKS, POT1, TERF1, TNKS2	2325	6	13528	3.879	1	0.674846	73.0048
GOTERM_BP_FAT	GO:0034384~high-density lipoprotein particle clearance	4	0.131148	0.0672928	APOA2, APOA1, APOC2, APOM	2325	6	13528	3.879	1	0.674846	73.0048
GOTERM_BP_FAT	GO:0045922~negative regulation of fatty acid metabolic process	4	0.131148	0.0672928	APOC3, APOC1, IGF2, BRCA1	2325	6	13528	3.879	1	0.674846	73.0048
GOTERM_BP_FAT	GO:0006047~UDP-N-acetylglucosamine metabolic process	4	0.131148	0.0672928	PGM3, UAP1, GNE, SLC35A3	2325	6	13528	3.879	1	0.674846	73.0048
GOTERM_BP_FAT	GO:0048015~phosphoinositide-mediated signaling	22	0.721311	0.0677371	HMGB2, PIK3C2G, CCKBR, PIK3C2A, PI4KA, IGF1, NPR3, HOMER1, UBE2C, EDNRA, EDNRB, IGF1R, P2RY6, GNAQ, HIST1H4A, NPY, SPAG5, P2RY2, AGT, PCNA, TOP2A, FEN1	2325	88	13528	1.45462	1	0.676015	73.2455
GOTERM_BP_FAT	GO:0051327~M phase of meiotic cell cycle	24	0.786885	0.0679835	MSH6, NBN, MKI67, NEK2, MRE11A, MSH5, LIG3, MND1, SYCE2, ESPL1, RAD52, RAD54L, ATM, CDC25B, RAD1, RPA1, RAD21, FANCD2, MNS1, PIWIL4, ALG11, SMC1A, FANCA, STAG2	2325	98	13528	1.42494	1	0.676073	73.3781
GOTERM_BP_FAT	GO:0007126~meiosis	24	0.786885	0.0679835	MSH6, NBN, MKI67, NEK2, MRE11A, MSH5, LIG3, MND1, SYCE2, ESPL1, RAD52, RAD54L, ATM, CDC25B, RAD1, RPA1, RAD21, FANCD2, MNS1, PIWIL4, ALG11, SMC1A, FANCA, STAG2	2325	98	13528	1.42494	1	0.676073	73.3781
GOTERM_BP_FAT	GO:0051272~positive regulation of cell motion	24	0.786885	0.0679835	EGFR, ERBB4, LYN, PDGFA, IL6ST, TGFBR1, IGF1, IGF2, KIT, CBLL1, IRS1, SPAG9, IGF1R, ARHGAP5, AGT, PTP4A1, VEGFA, PDGFRA, AMOT, ADAM17, ARHGAP8, INSR, PIK3R1, HDAC6	2325	98	13528	1.42494	1	0.676073	73.3781
GOTERM_BP_FAT	GO:0000079~regulation of cyclin-dependent protein kinase activity	15	0.491803	0.06861	EGFR, CCNT2, CKS1B, CDC6, PIM1, CCNG1, CDC25C, CDKN3, PPP1CB, LATS2, CDKN1C, CDKN1B, HEXIM1, ADAM17, CDK5RAP3	2325	54	13528	1.61625	1	0.678232	73.7125
GOTERM_BP_FAT	GO:0032355~response to estradiol stimulus	15	0.491803	0.06861	BMP4, SOCS3, PDGFA, SOCS1, CCNE1, PDGFRA, WFDC1, SERPINA1, PTCH1, TFF1, BMP7, INSR, CCNA2, IHH, GHR	2325	54	13528	1.61625	1	0.678232	73.7125
GOTERM_BP_FAT	GO:0001658~branching involved in ureteric bud morphogenesis	8	0.262295	0.0692478	BMP4, EYA1, GPC3, PGF, AGT, SMAD4, PBX1, GLI3	2325	22	13528	2.11582	1	0.680425	74.0488
GOTERM_BP_FAT	GO:0002027~regulation of heart rate	8	0.262295	0.0692478	ADRB1, IRX5, EPAS1, PMCH, CACNA1G, SEMA3A, MYH6, TPM1	2325	22	13528	2.11582	1	0.680425	74.0488
GOTERM_BP_FAT	GO:0016445~somatic diversification of immunoglobulins	8	0.262295	0.0692478	XRCC4, MSH6, NBN, SWAP70, UNG, PRKDC, PMS2CL, HSPD1	2325	22	13528	2.11582	1	0.680425	74.0488
GOTERM_BP_FAT	GO:0060675~ureteric bud morphogenesis	8	0.262295	0.0692478	BMP4, EYA1, GPC3, PGF, AGT, SMAD4, PBX1, GLI3	2325	22	13528	2.11582	1	0.680425	74.0488
GOTERM_BP_FAT	GO:0001704~formation of primary germ layer	12	0.393443	0.0696754	BMP4, EYA2, WNT3, HAND1, PRKAR1A, BMPR2, LEF1, SMAD2, NR4A3, BMP7, SLIT2, CTNNB1	2325	40	13528	1.74555	1	0.681452	74.272
GOTERM_BP_FAT	GO:0045165~cell fate commitment	32	1.04918	0.0706416	ERBB4, PPARG, SOX5, PRKDC, MYEF2, SOX6, TCF7L2, GLI3, CTNNB1, GATA2, SPRY1, WNT3, POU2F1, NR2F2, FRS2, PITX1, BMP4, TGFBR1, SMAD5, FOXA1, SMAD4, SMAD2, DLL1, GAS1, ISL1, NOTCH3, SMO, DLX2, EYA1, EYA2, GCM1, CDON	2325	139	13528	1.33951	1	0.68536	74.7697
GOTERM_BP_FAT	GO:0051052~regulation of DNA metabolic process	27	0.885246	0.0737012	NBN, PDGFA, MRE11A, KITLG, POT1, CDT1, IGF1R, CDC45, TSPYL2, PDGFC, TNKS, INSR, TERF1, CDC6, MSH6, USP1, PIF1, IGF1, IGF2, CDK2, BRCA1, TNKS2, EYA3, DNA2, EYA1, PDGFRA, PCNA	2325	114	13528	1.37806	1	0.70004	76.2861
GOTERM_BP_FAT	GO:0051130~positive regulation of cellular component organization	40	1.31148	0.0738072	APOC2, ARF6, CBLL1, KIT, TPM1, POT1, AHSG, CTTNBP2, GATA2, PDPK1, ROBO1, MAP3K1, ROBO2, TNKS, INSR, DNMT3B, PIK3R1, TERF1, TAF1, PTPRF, TGFBR1, DLGAP5, SMAD4, NUSAP1, IGF1, IGF2, SMAD2, MFGE8, ESPL1, PPARGC1A, SLIT2, TNKS2, PLK4, CDKN1B, TSC1, AMOT, CAND1, CLEC7A, FAF1, HDAC6	2325	181	13528	1.28586	1	0.699305	76.3371
GOTERM_BP_FAT	GO:0001934~positive regulation of protein amino acid phosphorylation	22	0.721311	0.0748889	BMP4, LYN, IL6ST, GDF6, ITLN1, TGFBR1, BMPR2, SMAD4, TTK, IGF1, KITLG, IGF2, EDNRA, EDNRB, ACVR2A, HPX, AGT, F2, ADAM17, BMP7, INSR, GHR	2325	89	13528	1.43828	1	0.703495	76.8512
GOTERM_BP_FAT	GO:0030335~positive regulation of cell migration	22	0.721311	0.0748889	EGFR, ERBB4, PDGFA, IL6ST, IGF1, IGF2, KIT, CBLL1, IRS1, SPAG9, IGF1R, ARHGAP5, AGT, PTP4A1, VEGFA, PDGFRA, AMOT, ADAM17, ARHGAP8, INSR, PIK3R1, HDAC6	2325	89	13528	1.43828	1	0.703495	76.8512
GOTERM_BP_FAT	GO:0007160~cell-matrix adhesion	22	0.721311	0.0748889	LYPD3, TRPM7, COL3A1, ITGB4, ITGB5, ACTN2, BCAM, NID2, RAPH1, PXN, BCL2L11, CTNNB1, COL17A1, PDPK1, TSC1, ITGB8, FREM1, AGT, PKD2, TESK2, SGCE, FN1	2325	89	13528	1.43828	1	0.703495	76.8512
GOTERM_BP_FAT	GO:0051960~regulation of nervous system development	42	1.37705	0.0765319	TF, IRX3, XRCC4, NBN, NRP1, PPARG, SOX5, KIT, TTC3, PVRL1, ROBO1, SEMA3F, S1PR5, ROBO2, CDK5RAP3, SEMA3A, DNMT3B, SPP1, BMP4, KLK8, LYN, PTPRF, NF1, FOXA1, IGF1, DLL1, ISL1, SLIT2, NOTCH3, SMO, DLX2, EYA1, TULP3, SERPINF1, NTRK2, PBX1, CNTN4, TGIF2, BMP7, OMG, EIF2AK3, KALRN	2325	192	13528	1.2728	1	0.710357	77.6119
GOTERM_BP_FAT	GO:0010862~positive regulation of pathway-restricted SMAD protein phosphorylation	6	0.196721	0.0768027	BMP4, GDF6, TGFBR1, SMAD4, TTK, BMP7	2325	14	13528	2.49364	1	0.710424	77.735
GOTERM_BP_FAT	GO:0010171~body morphogenesis	6	0.196721	0.0768027	CDON, CSRNP1, ARID5B, PDGFRA, COL1A1, FLVCR1	2325	14	13528	2.49364	1	0.710424	77.735
GOTERM_BP_FAT	GO:0010962~regulation of glucan biosynthetic process	6	0.196721	0.0768027	ENPP1, IGF2, PPP1CB, INSR, IRS1, AKT2	2325	14	13528	2.49364	1	0.710424	77.735
GOTERM_BP_FAT	GO:0032885~regulation of polysaccharide biosynthetic process	6	0.196721	0.0768027	ENPP1, IGF2, PPP1CB, INSR, IRS1, AKT2	2325	14	13528	2.49364	1	0.710424	77.735
GOTERM_BP_FAT	GO:0005979~regulation of glycogen biosynthetic process	6	0.196721	0.0768027	ENPP1, IGF2, PPP1CB, INSR, IRS1, AKT2	2325	14	13528	2.49364	1	0.710424	77.735
GOTERM_BP_FAT	GO:0031331~positive regulation of cellular catabolic process	11	0.360656	0.0768951	APOA4, PPARA, TAF1, IGF1, APOC2, FABP1, IGF2, INSR, IRS1, ARNT, AKT2	2325	36	13528	1.77787	1	0.709625	77.7769
GOTERM_BP_FAT	GO:0001707~mesoderm formation	11	0.360656	0.0768951	BMP4, EYA2, WNT3, HAND1, PRKAR1A, BMPR2, LEF1, SMAD2, NR4A3, BMP7, SLIT2	2325	36	13528	1.77787	1	0.709625	77.7769
GOTERM_BP_FAT	GO:0055072~iron ion homeostasis	11	0.360656	0.0768951	SRI, SLC11A2, TF, TFRC, ACO1, HPX, HMOX1, IREB2, HP, CP, SLC40A1	2325	36	13528	1.77787	1	0.709625	77.7769
GOTERM_BP_FAT	GO:0006073~cellular glucan metabolic process	11	0.360656	0.0768951	PHKA2, PPP1R3E, PPP1R3B, PPP1R2, PHKB, IL6ST, EPM2A, GYG2, CPS1, PPP1CB, AGL	2325	36	13528	1.77787	1	0.709625	77.7769
GOTERM_BP_FAT	GO:0044042~glucan metabolic process	11	0.360656	0.0768951	PHKA2, PPP1R3E, PPP1R3B, PPP1R2, PHKB, IL6ST, EPM2A, GYG2, CPS1, PPP1CB, AGL	2325	36	13528	1.77787	1	0.709625	77.7769
GOTERM_BP_FAT	GO:0050767~regulation of neurogenesis	37	1.21311	0.0770835	IRX3, XRCC4, NBN, NRP1, PPARG, SOX5, KIT, TTC3, ROBO1, SEMA3F, S1PR5, ROBO2, CDK5RAP3, SEMA3A, DNMT3B, SPP1, BMP4, KLK8, LYN, PTPRF, NF1, FOXA1, DLL1, ISL1, SLIT2, NOTCH3, SMO, DLX2, EYA1, SERPINF1, NTRK2, PBX1, CNTN4, TGIF2, BMP7, OMG, KALRN	2325	166	13528	1.29689	1	0.709295	77.862
GOTERM_BP_FAT	GO:0034762~regulation of transmembrane transport	9	0.295082	0.0782182	APOA2, STIM2, PKD2, IGF2, SLC9A3R1, HOMER1, JPH1, PDZK1, CALM1	2325	27	13528	1.9395	1	0.713514	78.368
GOTERM_BP_FAT	GO:0002200~somatic diversification of immune receptors	9	0.295082	0.0782182	XRCC4, MSH6, NBN, SWAP70, UNG, LIG3, PRKDC, PMS2CL, HSPD1	2325	27	13528	1.9395	1	0.713514	78.368
GOTERM_BP_FAT	GO:0016576~histone dephosphorylation	3	0.0983607	0.0783766	EYA3, EYA1, EYA2	2325	3	13528	5.81849	1	0.713036	78.4378
GOTERM_BP_FAT	GO:0034371~chylomicron remodeling	3	0.0983607	0.0783766	APOA4, LPL, APOC2	2325	3	13528	5.81849	1	0.713036	78.4378
GOTERM_BP_FAT	GO:0032212~positive regulation of telomere maintenance via telomerase	3	0.0983607	0.0783766	TNKS, POT1, TNKS2	2325	3	13528	5.81849	1	0.713036	78.4378
GOTERM_BP_FAT	GO:0010903~negative regulation of very-low-density lipoprotein particle remodeling	3	0.0983607	0.0783766	APOA2, APOA1, APOC3	2325	3	13528	5.81849	1	0.713036	78.4378
GOTERM_BP_FAT	GO:0006886~intracellular protein transport	76	2.4918	0.0790389	SEC24A, PDIA3, AP4E1, AP1G1, GLI3, SSR1, COPB2, SRPR, ZFYVE16, TRAK1, TLK1, SAR1A, KDELR1, SEC24D, AP3B1, TOMM34, SEC23A, KDELR2, STX1A, MYO6, PGAP1, ARNTL, HERC2, STXBP4, VTI1A, COPG2, ATG4C, NUP205, ARCN1, F2, TOMM20, SDCBP, TOM1, SRP72, COPZ2, ARFGAP3, STON1, RTP4, MTX3, COPZ1, CACNB1, SNX1, NAPB, RIMS2, GCKR, CEP57, STX17, DUSP16, STX16, EXOC4, RAB11A, PEX14, PPP3CA, TRAM1, TNPO1, SEC61A1, FY…	2325	374	13528	1.18237	1	0.714948	78.7272
GOTERM_BP_FAT	GO:0010817~regulation of hormone levels	34	1.11475	0.0803334	HSD17B11, CGA, RBP4, HSD17B1, CRHBP, FAM3B, CRABP2, APOA1, LY6E, AGT, ASMTL, SULT1E1, PCSK5, KLK6, TBX3, CYP11A1, LYN, FOXA1, SMAD2, PCLO, AFP, SLC16A2, ACVR2B, DIO2, DIO3, CRH, UGT2B11, HSD11B2, RELN, LRP2, PCSK1N, AKR1D1, EIF2AK3, CRYM	2325	151	13528	1.31012	1	0.719776	79.2823
GOTERM_BP_FAT	GO:0032507~maintenance of protein location in cell	12	0.393443	0.0810678	KDELR3, KDELR2, EZR, PDIA3, TLN2, SEH1L, ANK3, FGFR1OP, DMD, FAF1, TACC3, KDELR1	2325	41	13528	1.70297	1	0.721945	79.5911
GOTERM_BP_FAT	GO:0006310~DNA recombination	25	0.819672	0.0814782	XRCC4, HMGB1, NBN, UNG, MRE11A, RBM4, PRKDC, NONO, RPA1, RAD21, PMS2CL, MSH6, RAD51AP1, SWAP70, MSH5, EME1, SMC5, LIG3, MND1, RAD52, RAD54L, ATM, BRCA1, ATRX, HSPD1, RBM14	2325	105	13528	1.38536	1	0.722611	79.7618
GOTERM_BP_FAT	GO:0045937~positive regulation of phosphate metabolic process	24	0.786885	0.0819408	EGFR, BMP4, LYN, IL6ST, GDF6, ITLN1, TGFBR1, BMPR2, SMAD4, TTK, IGF1, KITLG, IGF2, EDNRA, EDNRB, ACVR2A, ANG, HPX, AGT, F2, ADAM17, BMP7, INSR, GHR	2325	100	13528	1.39644	1	0.723509	79.9525
GOTERM_BP_FAT	GO:0010562~positive regulation of phosphorus metabolic process	24	0.786885	0.0819408	EGFR, BMP4, LYN, IL6ST, GDF6, ITLN1, TGFBR1, BMPR2, SMAD4, TTK, IGF1, KITLG, IGF2, EDNRA, EDNRB, ACVR2A, ANG, HPX, AGT, F2, ADAM17, BMP7, INSR, GHR	2325	100	13528	1.39644	1	0.723509	79.9525
GOTERM_BP_FAT	GO:0051321~meiotic cell cycle	24	0.786885	0.0819408	MSH6, NBN, MKI67, NEK2, MRE11A, MSH5, LIG3, MND1, SYCE2, ESPL1, RAD52, RAD54L, ATM, CDC25B, RAD1, RPA1, RAD21, FANCD2, MNS1, PIWIL4, ALG11, SMC1A, FANCA, STAG2	2325	100	13528	1.39644	1	0.723509	79.9525
GOTERM_BP_FAT	GO:0030522~intracellular receptor-mediated signaling pathway	19	0.622951	0.0822458	CYP24A1, GRIP1, RXRA, RBM4, MED12, FHL2, ARID1A, MED13, PPARGC1A, CALCOCO1, BRCA1, CTNNB1, NRIP1, CCNE1, NCOA1, NCOA2, NCOA3, UBR5, THRAP3, RBM14	2325	75	13528	1.47402	1	0.723689	80.0774
GOTERM_BP_FAT	GO:0003006~reproductive developmental process	55	1.80328	0.0823661	CGA, HMGCR, TP63, LGR4, HOOK1, CCNE1, ANG, ANGPT1, FNDC3A, INSR, FANCA, DHCR24, EDDM3B, DMRT3, SF1, BCL2L11, NRIP1, ACVR2A, CELF4, DLD, VEGFA, PDGFRA, ROR2, RBP4, ERMP1, HMGB2, SOX3, PRKDC, BCL2L2, KIT, TCF7L2, NR2C2, WT1, AHSG, IGF1R, CEP57, AGT, LEFTY2, HSD17B4, PPP2R2B, SPP1, BMP4, B4GALT1, TBX3, FOXA1, SMAD5, CASC5, PDE3A, SIRT1, CDC25B, CCNB1, AFP, SFRP1, BIK, PBX1	2325	262	13528	1.22144	1	0.723037	80.1264
GOTERM_BP_FAT	GO:0048667~cell morphogenesis involved in neuron differentiation	45	1.47541	0.0826956	NRP2, NRP1, ERBB3, MYO7A, EPHB1, SEMA5A, IGF1R, HOXA1, APP, PVRL1, ROBO1, ANK3, ROBO2, B3GNT2, UNC5C, SEMA3A, CDH23, PARD6B, PTPRM, EGR2, PTPRZ1, NRXN3, CREB1, RXRA, EFNB1, GAS1, NRXN1, ISL1, SLIT2, CTNNA2, SLIT3, EPHA4, SEMA6A, DLX5, OPHN1, RELN, VCAN, SIAH1, EFNA5, CNTN4, SLITRK6, BMP7, DST, FEZ2, KALRN	2325	209	13528	1.25279	1	0.723328	80.2601
GOTERM_BP_FAT	GO:0008104~protein localization	168	5.5082	0.0851574	OXA1L, SEC31A, AP4E1, AP1G1, VPS54, UNC50, NUP62CL, VPS52, CTNNB1, HOOK3, SSR1, HOOK1, HOOK2, APOB, VPS13C, ANK3, TRAK1, RABGEF1, TLK1, VPS13B, SAR1A, RAB20, EGFR, MYO6, LRP1B, ARNTL, TACC3, NUPL1, VTI1A, TNKS2, COPG2, RAB18, LCA5, FGFR1OP, LYST, F2, SDCBP, RAB12, SRP72, COL1A1, COPZ2, FRAS1, ARFGAP3, RTP4, MTX3, SNX5, COPZ1, CACNB1, SNX1, ARF6, AKAP10, NAPB, LMAN1, RIMS2, TRAM2, GCKR, TOMM6, DMD…	2325	882	13528	1.10828	1	0.733001	81.2325
GOTERM_BP_FAT	GO:0048806~genitalia development	8	0.262295	0.0853768	RBP4, TBX3, PDGFRA, ROR2, TP63, TCF7L2, LGR4, DHCR24	2325	23	13528	2.02382	1	0.732777	81.3169
GOTERM_BP_FAT	GO:0016569~covalent chromatin modification	29	0.95082	0.0854579	ING5, ING3, RBM4, CTCFL, TADA1, DNMT3B, BAZ2A, HELLS, MYSM1, BRD8, CPA4, BRD1, CSRP2BP, KAT2B, CREBBP, SIRT1, EYA3, RPS6KA5, HDAC4, PHF17, EYA1, EYA2, ATXN7, PHF16, WHSC1L1, PRDM5, SETD2, RBM14, NSD1, HDAC6	2325	126	13528	1.33918	1	0.731957	81.348
GOTERM_BP_FAT	GO:0030900~forebrain development	34	1.11475	0.0863691	ERBB4, SOX3, CDH1, PRKG1, GLI3, CTNNB1, AHSG, GATA2, APP, DAB1, NR2F2, FRS2, PITX1, BMP4, TBX3, CREB1, NF1, RPGRIP1L, LEF1, TACC3, ISL1, YWHAE, ATRX, ATP7A, NOTCH3, DLX2, HHEX, EYA1, TSC1, GNAQ, RELN, LRP2, FABP7, IFT88	2325	152	13528	1.30151	1	0.734703	81.6943
GOTERM_BP_FAT	GO:0042692~muscle cell differentiation	28	0.918033	0.0863953	CAST, TNC, UTRN, CACNB2, MYEF2, SOX6, TPM1, TCF7L2, CTNNB1, APP, BARX2, KRAS, AGT, OBSL1, PPP3CA, MKL2, RARB, PITX1, BMP4, RXRA, IGF1, MYH6, HOMER1, NRAS, TSC1, PTCD2, CDON, SEMA4C	2325	121	13528	1.34643	1	0.733654	81.7041
GOTERM_BP_FAT	GO:0001932~regulation of protein amino acid phosphorylation	38	1.2459	0.0871007	ZAK, ENPP1, IL6ST, PDGFA, GDF6, ITLN1, BMPR2, TTK, KITLG, EDNRA, EDNRB, APOA1, MDFIC, MAP3K1, AGT, GAB1, PDGFC, INSR, GHR, BMP4, EGFR, LYN, SOCS3, KIAA1804, TGFBR1, SMAD6, SOCS1, BIRC7, SMAD4, IGF1, IGF2, ACVR2A, HPX, PRKAR1A, F2, ADAM17, BMP7, IGFBP3	2325	173	13528	1.27805	1	0.735495	81.9679
GOTERM_BP_FAT	GO:0051054~positive regulation of DNA metabolic process	15	0.491803	0.0883955	PDGFA, IGF1, KITLG, IGF2, POT1, BRCA1, TNKS2, EYA3, DNA2, IGF1R, EYA1, PDGFRA, TNKS, PDGFC, INSR	2325	56	13528	1.55853	1	0.739771	82.4426
GOTERM_BP_FAT	GO:0050808~synapse organization	16	0.52459	0.0896504	MYO6, CADM1, ERBB4, NRXN3, PCDHB3, TNC, UTRN, CACNB2, CDH1, NRXN1, PCDHB11, CTNNB1, WNT7B, APP, TSC1, ANK3	2325	61	13528	1.52616	1	0.743796	82.8914
GOTERM_BP_FAT	GO:0044236~multicellular organismal metabolic process	11	0.360656	0.0898652	APOA4, KLK6, MMP10, TRAM2, COL3A1, ACACA, MMP16, COL1A1, ADAMTS2, MMP1, GHR	2325	37	13528	1.72982	1	0.743537	82.9671
GOTERM_BP_FAT	GO:0030301~cholesterol transport	11	0.360656	0.0898652	APOA4, SOAT2, APOA2, APOB, APOA1, CLU, APOC3, APOC1, APOC2, APOM, ABCG1	2325	37	13528	1.72982	1	0.743537	82.9671
GOTERM_BP_FAT	GO:0015918~sterol transport	11	0.360656	0.0898652	APOA4, SOAT2, APOA2, APOB, APOA1, CLU, APOC3, APOC1, APOC2, APOM, ABCG1	2325	37	13528	1.72982	1	0.743537	82.9671
GOTERM_BP_FAT	GO:0051348~negative regulation of transferase activity	23	0.754098	0.0901889	HMGCR, PIF1, NF1, PPARG, IGF2, PKIB, CRIPAK, POT1, LATS2, SPRY4, CDKN1C, SH3BP5, CBLC, PDPK1, SPRY1, AKT1S1, CDKN1B, HEXIM1, RGS4, DUSP16, GADD45G, DUSP9, TERF1	2325	96	13528	1.39401	1	0.743722	83.0806
GOTERM_BP_FAT	GO:0048666~neuron development	69	2.2623	0.0901983	NRP2, NRTN, NRP1, MYO7A, PRKG1, DFNB31, APP, ANK3, ROBO1, NR2F6, ROBO2, SEMA3A, UNC5C, CDH23, EGFR, MYO6, EGR2, PTPRM, NRXN3, EFNB1, RXRA, LIFR, LRTOMT, NRXN1, SLIT2, CTNNA2, SLIT3, SMO, GNAQ, RASGRF1, VEGFA, OPHN1, CNTN4, SIAH1, EFNA5, VCAN, RELN, SLITRK6, DST, KALRN, IRX5, ERBB3, CLU, ABI2, CDH1, EPHB1, SEMA5A, HOXA1, IGF1R, PVRL1, DMD, MTCH1, B3GNT2, GNAT1, PARD6B, KLK8, PTPRZ1, CREB1, GAS1, I…	2325	339	13528	1.1843	1	0.742632	83.0839
GOTERM_BP_FAT	GO:0065004~protein-DNA complex assembly	22	0.721311	0.0906764	H1F0, HIST1H2AC, TAF1, HIST2H2AA3, HMGB2, HIST1H2BC, HIST1H1D, HIST1H1C, HIST1H2AG, HIST1H1B, HP1BP3, HIST1H1A, HIST1H2BH, CENPF, H2AFJ, TSPYL4, TSPYL2, HIST1H4A, CENPA, HIST2H2AC, ASF1B, HELLS	2325	91	13528	1.40667	1	0.743444	83.2503
GOTERM_BP_FAT	GO:0050678~regulation of epithelial cell proliferation	18	0.590164	0.0909991	B4GALT1, EGFR, ERBB4, IGF1, GAS1, MAGED1, CDKN1C, EDNRA, EDNRB, CDKN1B, DLX5, VEGFA, PLA2G2A, WFDC1, TGFBR3, PTCH1, LAMC1, IHH	2325	71	13528	1.47511	1	0.743624	83.3616
GOTERM_BP_FAT	GO:0045137~development of primary sexual characteristics	29	0.95082	0.0924113	CGA, ERMP1, RBP4, HMGB2, HMGCR, TP63, BCL2L2, LGR4, WT1, AHSG, CCNE1, ANG, AGT, ANGPT1, HSD17B4, FANCA, FNDC3A, DHCR24, BMP4, TBX3, SF1, SIRT1, BCL2L11, NRIP1, AFP, ACVR2A, VEGFA, PDGFRA, BIK	2325	127	13528	1.32863	1	0.748137	83.8409
GOTERM_BP_FAT	GO:0048483~autonomic nervous system development	7	0.229508	0.0926793	SMO, HOXA1, EDNRB, HOXB2, EGR2, NF1, TP63	2325	19	13528	2.14366	1	0.748086	83.9303
GOTERM_BP_FAT	GO:0046626~regulation of insulin receptor signaling pathway	7	0.229508	0.0926793	PTPRF, ENPP1, SOCS3, SOCS1, IGF2, IRS1, AHSG	2325	19	13528	2.14366	1	0.748086	83.9303
GOTERM_BP_FAT	GO:0006891~intra-Golgi vesicle-mediated transport	7	0.229508	0.0926793	COG3, COPB2, COPG2, COPZ1, STX16, CUX1, GOLGA3	2325	19	13528	2.14366	1	0.748086	83.9303
GOTERM_BP_FAT	GO:0000398~nuclear mRNA splicing, via spliceosome	34	1.11475	0.0927048	TRA2B, TRA2A, LSM7, RBM5, SF3B3, HNRNPL, HNRNPA3, SF3B1, PCBP2, NUDT21, CDC40, HNRNPD, U2AF1, SRRM1, RBM25, PABPN1, DHX9, SNRPA1, CSTF3, HNRNPA2B1, SF1, HNRNPR, RBMX, HNRNPA1, HNRNPA0, HNRNPU, PCF11, PAPOLA, HNRNPH3, HNRNPUL1, SNRPA, HNRNPH1, SMC1A, SNRPE	2325	153	13528	1.293	1	0.747081	83.9388
GOTERM_BP_FAT	GO:0000377~RNA splicing, via transesterification reactions with bulged adenosine as nucleophile	34	1.11475	0.0927048	TRA2B, TRA2A, LSM7, RBM5, SF3B3, HNRNPL, HNRNPA3, SF3B1, PCBP2, NUDT21, CDC40, HNRNPD, U2AF1, SRRM1, RBM25, PABPN1, DHX9, SNRPA1, CSTF3, HNRNPA2B1, SF1, HNRNPR, RBMX, HNRNPA1, HNRNPA0, HNRNPU, PCF11, PAPOLA, HNRNPH3, HNRNPUL1, SNRPA, HNRNPH1, SMC1A, SNRPE	2325	153	13528	1.293	1	0.747081	83.9388
GOTERM_BP_FAT	GO:0000375~RNA splicing, via transesterification reactions	34	1.11475	0.0927048	TRA2B, TRA2A, LSM7, RBM5, SF3B3, HNRNPL, HNRNPA3, SF3B1, PCBP2, NUDT21, CDC40, HNRNPD, U2AF1, SRRM1, RBM25, PABPN1, DHX9, SNRPA1, CSTF3, HNRNPA2B1, SF1, HNRNPR, RBMX, HNRNPA1, HNRNPA0, HNRNPU, PCF11, PAPOLA, HNRNPH3, HNRNPUL1, SNRPA, HNRNPH1, SMC1A, SNRPE	2325	153	13528	1.293	1	0.747081	83.9388
GOTERM_BP_FAT	GO:0045859~regulation of protein kinase activity	70	2.29508	0.0927054	CCNT2, ADCY7, ZAK, HMGCR, PRKAG1, TLR3, LPAR1, LATS2, SPRY4, EDNRA, MAP3K7, PDPK1, APP, SPRY1, DAB1, ANG, MDFIC, GAB1, CDK5RAP3, PDGFC, INSR, FRS2, MAP2K6, PILRB, GHR, EGFR, CDC6, KIAA1804, PIM1, PKIB, PPP1CB, SPAG9, ACVR2B, GADD45G, ADAM17, RELN, PRKD3, CKS1B, ADORA2B, C5, KITLG, KIT, CCNG1, KRAS, TSPYL2, AKT1S1, HEXIM1, MAP3K1, DUSP16, ADRA2A, PRKAA1, CERK, TGFBR1, NF1, MET, BIRC7, CRIPAK, IGF2…	2325	345	13528	1.18056	1	0.745981	83.939
GOTERM_BP_FAT	GO:0000902~cell morphogenesis	72	2.36066	0.0934059	NRP2, NRP1, E2F4, MYO7A, CTNNB1, OFD1, DAB2, APP, ANK3, ROBO1, ROBO2, SEMA3A, UNC5C, CDH23, DLG1, EGFR, EGR2, PTPRM, NRXN3, EFNB1, RXRA, LIFR, LEF1, NRXN1, STK4, ECT2, SLIT2, CTNNA2, SLIT3, SMO, OPHN1, CNTN4, VCAN, EFNA5, RELN, SIAH1, LAMC1, SLITRK6, DST, IFT88, KALRN, ERBB3, CLU, PTK7, SOX6, TTC8, EPHB1, SEMA5A, HOXA1, IGF1R, EZR, PVRL1, CENPA, DMD, B3GNT2, FN1, PARD6B, KLK8, PTPRZ1, CREB1, RPGR…	2325	356	13528	1.17677	1	0.747632	84.1705
GOTERM_BP_FAT	GO:0006635~fatty acid beta-oxidation	9	0.295082	0.093734	ACADVL, ACOX1, ECH1, ACOT8, ACADS, BDH2, HSD17B4, HADHA, CPT1A	2325	28	13528	1.87023	1	0.747818	84.2778
GOTERM_BP_FAT	GO:0007595~lactation	9	0.295082	0.093734	CTTNBP2, PRLR, PMCH, CREB1, MET, HK2, CDO1, USF2, ATP7B	2325	28	13528	1.87023	1	0.747818	84.2778
GOTERM_BP_FAT	GO:0030334~regulation of cell migration	37	1.21311	0.0946021	GNA13, ERBB4, ENPP2, IL6ST, PDGFA, KIT, CBLL1, TPM1, IGF1R, ARHGAP5, HMOX1, AGT, MAP3K1, GAB1, UNC5C, ARHGAP8, INSR, PIK3R1, EGFR, PARD6B, PTPRM, NF1, IGF1, IGF2, IRS1, SPAG9, LAMA4, PTP4A1, VEGFA, PDGFRA, AMOT, ADAM17, TGFBR3, SST, IGFBP3, IGFBP5, HDAC6	2325	169	13528	1.27387	1	0.750091	84.5586
GOTERM_BP_FAT	GO:0005996~monosaccharide metabolic process	47	1.54098	0.0953465	PHKA2, RBP4, FUT8, PFKFB4, IL6ST, PHKB, GNE, ALDOC, UGDH, HK2, SLC35A2, EXTL2, SLC35A3, PPP1R3E, PPP1R3B, SLC35D1, FUT4, PRKAA1, AGL, EDARADD, B4GALT1, GPD2, PDK1, GPD1, UAP1, AIMP1, PFKL, PDK4, EPM2A, GALT, IGF2, GYG2, CPS1, PMM2, PPARGC1A, PPP1CB, CPT1A, CSGALNACT1, PGM3, PGM5, PPP1R2, H6PD, MAPK14, GFPT1, FPGT, DCXR, SERP1	2325	222	13528	1.23184	1	0.751861	84.7954
GOTERM_BP_FAT	GO:0048705~skeletal system morphogenesis	26	0.852459	0.0957344	COL2A1, GLI3, OSR2, BARX2, WWOX, GHR, TGFBR1, ARID5B, MGP, GAS1, HOXB3, HOXB4, DLX2, ACVR2B, EYA1, TULP3, HOXB2, NAB2, GFPT1, CSRNP1, HOXB5, NAB1, PDGFRA, ROR2, TFAP2A, COL1A1	2325	112	13528	1.35072	1	0.752259	84.9175
GOTERM_BP_FAT	GO:0034613~cellular protein localization	82	2.68852	0.0961215	OXA1L, SEC24A, PDIA3, AP4E1, AP1G1, GLI3, SSR1, CTNNB1, COPB2, SRPR, ZFYVE16, TRAK1, TLK1, SAR1A, KDELR1, SEC24D, AP3B1, TOMM34, EGFR, SEC23A, KDELR2, STX1A, MYO6, PGAP1, ARNTL, HERC2, STXBP4, VTI1A, TNKS2, COPG2, ATG4C, NUP205, ARCN1, F2, TOMM20, SDCBP, TOM1, SRP72, COPZ2, ARFGAP3, STON1, RTP4, MTX3, COPZ1, CACNB1, SNX1, NAPB, RIMS2, GCKR, CEP57, STX17, DUSP16, STX16, EXOC4, RAB11A, PEX14, TNKS,…	2325	411	13528	1.16087	1	0.752651	85.0384
GOTERM_BP_FAT	GO:0051789~response to protein stimulus	25	0.819672	0.0967465	EGR1, F12, HERPUD1, LYN, CFB, KLF10, MSH5, HSPA1A, DEK, EDEM3, EDEM1, TTC3, MSX2, FOS, ID2, ID1, CREB3L2, HSPD1, SETD2, DNAJC3, APOM, INSR, EIF2AK3, UBXN4, HDAC6	2325	107	13528	1.35946	1	0.753936	85.2317
GOTERM_BP_FAT	GO:0043549~regulation of kinase activity	72	2.36066	0.0976991	CCNT2, ADCY7, ZAK, HMGCR, PRKAG1, TLR3, LPAR1, LATS2, SPRY4, EDNRA, MAP3K7, PDPK1, APP, SPRY1, DAB1, ANG, MDFIC, GAB1, CDK5RAP3, PDGFC, INSR, FRS2, MAP2K6, PILRB, GHR, EGFR, CDC6, KIAA1804, PIM1, PKIB, PPP1CB, IRS1, SPAG9, ACVR2B, GADD45G, ADAM17, RELN, PRKD3, CKS1B, ADORA2B, C5, KITLG, KIT, CCNG1, KRAS, TSPYL2, AKT1S1, HEXIM1, MAP3K1, DUSP16, ADRA2A, PRKAA1, CERK, VAV3, TGFBR1, NF1, MET, BIRC7, …	2325	357	13528	1.17348	1	0.756425	85.5218
GOTERM_BP_FAT	GO:0000904~cell morphogenesis involved in differentiation	51	1.67213	0.0988961	NRP2, NRP1, MYO7A, CTNNB1, DAB2, APP, ANK3, ROBO1, ROBO2, SEMA3A, UNC5C, CDH23, EGR2, PTPRM, NRXN3, EFNB1, RXRA, LEF1, NRXN1, SLIT2, SLIT3, CTNNA2, OPHN1, CNTN4, EFNA5, SIAH1, VCAN, RELN, LAMC1, SLITRK6, DST, KALRN, ERBB3, EPHB1, SEMA5A, HOXA1, IGF1R, PVRL1, B3GNT2, FN1, PARD6B, PTPRZ1, CREB1, GAS1, ISL1, SEMA6A, EPHA4, DLX5, TGFBR3, BMP7, FEZ2	2325	244	13528	1.21616	1	0.759772	85.8786
GOTERM_BP_FAT	GO:0016311~dephosphorylation	34	1.11475	0.0993438	PPP2R3A, PDP2, CDC14A, CDC14B, SYNJ1, PPM1A, PTPN21, PPM1B, ACP1, MTMR1, DUSP16, PPP3CA, MTMR7, MTMR4, PTPRD, PTPRM, PTPRE, PTPN3, PTPRF, PTPRZ1, EPM2A, PTPRR, CDKN3, CDC25C, PPP1CB, CDC25B, SACM1L, EYA3, MTMR11, EYA1, EYA2, MTMR10, PTP4A1, DUSP9	2325	154	13528	1.2846	1	0.76035	86.0099
GOTERM_BP_FAT	GO:0051303~establishment of chromosome localization	6	0.196721	0.0995327	SEH1L, DLGAP5, KIF18A, CENPF, BIRC5, CDCA5	2325	15	13528	2.3274	1	0.759987	86.0649
GOTERM_BP_FAT	GO:0051055~negative regulation of lipid biosynthetic process	6	0.196721	0.0995327	PDGFA, APOC3, APOC1, ATP1A1, PRKAA1, BRCA1	2325	15	13528	2.3274	1	0.759987	86.0649
GOTERM_BP_FAT	GO:0050000~chromosome localization	6	0.196721	0.0995327	SEH1L, DLGAP5, KIF18A, CENPF, BIRC5, CDCA5	2325	15	13528	2.3274	1	0.759987	86.0649
GOTERM_BP_FAT	GO:0032369~negative regulation of lipid transport	6	0.196721	0.0995327	APOA2, APOC3, APOC1, APOC2, AKT2, NR1H3	2325	15	13528	2.3274	1	0.759987	86.0649
GOTERM_BP_FAT	GO:0032881~regulation of polysaccharide metabolic process	6	0.196721	0.0995327	ENPP1, IGF2, PPP1CB, INSR, IRS1, AKT2	2325	15	13528	2.3274	1	0.759987	86.0649
GOTERM_BP_FAT	GO:0046627~negative regulation of insulin receptor signaling pathway	6	0.196721	0.0995327	PTPRF, ENPP1, SOCS3, SOCS1, IRS1, AHSG	2325	15	13528	2.3274	1	0.759987	86.0649
GOTERM_BP_FAT	GO:0070085~glycosylation	29	0.95082	0.0997291	OSTC, GALNT1, TUSC3, GALNT7, FUT8, TSPAN7, ALG6, STT3B, ST3GAL1, ST6GALNAC5, ST6GALNAC3, B3GNT5, TRAK1, FUT4, B3GNT2, GCNT1, B4GALT1, MGAT4A, MAN1A2, FUT11, MOGS, PMM2, MAN1C1, ST6GALNAC2, COG3, ST8SIA4, LRP2, UGGT2, SERP1	2325	128	13528	1.31825	1	0.759653	86.122
GOTERM_BP_FAT	GO:0043413~biopolymer glycosylation	29	0.95082	0.0997291	OSTC, GALNT1, TUSC3, GALNT7, FUT8, TSPAN7, ALG6, STT3B, ST3GAL1, ST6GALNAC5, ST6GALNAC3, B3GNT5, TRAK1, FUT4, B3GNT2, GCNT1, B4GALT1, MGAT4A, MAN1A2, FUT11, MOGS, PMM2, MAN1C1, ST6GALNAC2, COG3, ST8SIA4, LRP2, UGGT2, SERP1	2325	128	13528	1.31825	1	0.759653	86.122
GOTERM_BP_FAT	GO:0006486~protein amino acid glycosylation	29	0.95082	0.0997291	OSTC, GALNT1, TUSC3, GALNT7, FUT8, TSPAN7, ALG6, STT3B, ST3GAL1, ST6GALNAC5, ST6GALNAC3, B3GNT5, TRAK1, FUT4, B3GNT2, GCNT1, B4GALT1, MGAT4A, MAN1A2, FUT11, MOGS, PMM2, MAN1C1, ST6GALNAC2, COG3, ST8SIA4, LRP2, UGGT2, SERP1	2325	128	13528	1.31825	1	0.759653	86.122
GOTERM_BP_FAT	GO:0006304~DNA modification	10	0.327869	0.0997473	ATRX, ATF7IP, FOS, MUTYH, CTCFL, PIWIL4, SMUG1, BAZ2A, DNMT3B, HELLS	2325	33	13528	1.76318	1	0.758675	86.1272
GOTERM_BP_FAT	GO:0048589~developmental growth	21	0.688525	0.0999743	KLK6, BMP4, GINS1, CGA, NBN, GATM, TAF8, IGF1, GAS1, TIMP3, SPINK5, GLI3, CCNB1, NOTCH3, CCNE1, SMO, APP, FGA, CHRND, KRTAP21-1, IGFBP5	2325	87	13528	1.40446	1	0.758456	86.1928
