# Supplementary material for: Cell fate decisions of human iPSC-derived bipotential hepatoblasts depend on cell density
Source: PLoS One. 2018 Jul 10;13(7):e0200416. doi: 10.1371/journal.pone.0200416 (PMC6039024; doi:10.1371/journal.pone.0200416)
Supplement: S10 Table — (XLSX) [file pone.0200416.s014.xlsx]

## Sheet: Sheet1
Name	meanbgt	meanbgc	cvt	cvc	meant	stderrt	meanc	stderrc	ratio	ratiose	logratio	tp	t2p	wilcoxonp	tq	t2q	wilcoxonq	limmap	limmapa	SYMBOL_x000D_
11744379_a_at	1.32051e-07	0.00630748	NA	NA	301.192	NA	59.0877	NA	5.09738	NA	2.34976	2	2	2	2	2	2	2	2	COL3A1_x000D_
11744380_s_at	3.76749e-10	3.19454e-06	NA	NA	855.944	NA	178.479	NA	4.79577	NA	2.26176	2	2	2	2	2	2	2	2	COL3A1_x000D_
11715415_a_at	1.49988e-08	0.000347875	NA	NA	433.679	NA	90.6105	NA	4.78619	NA	2.25888	2	2	2	2	2	2	2	2	COL3A1_x000D_
11718682_a_at	1.9233e-09	2.12857e-05	NA	NA	626.796	NA	135.194	NA	4.63628	NA	2.21297	2	2	2	2	2	2	2	2	AFP_x000D_
11724508_s_at	6.00563e-10	4.2828e-06	NA	NA	781.5	NA	170.879	NA	4.57342	NA	2.19327	2	2	2	2	2	2	2	2	FGG_x000D_
11749527_a_at	4.58372e-09	4.79743e-05	NA	NA	534.736	NA	120.279	NA	4.44581	NA	2.15245	2	2	2	2	2	2	2	2	POSTN_x000D_
11747927_a_at	1.35682e-11	2.32176e-08	NA	NA	1717.93	NA	388.879	NA	4.41765	NA	2.14328	2	2	2	2	2	2	2	2	POSTN_x000D_
11718683_s_at	1.22775e-11	1.89661e-08	NA	NA	1756.77	NA	402.479	NA	4.36489	NA	2.12594	2	2	2	2	2	2	2	2	AFP_x000D_
11757667_x_at	2.30205e-07	0.00363772	NA	NA	275.412	NA	64.2816	NA	4.28446	NA	2.09911	2	2	2	2	2	2	2	2	APOA2_x000D_
11746819_a_at	6.05984e-13	3.29935e-10	NA	NA	3596.17	NA	843.637	NA	4.2627	NA	2.09177	2	2	2	2	2	2	2	2	FGB_x000D_
11747928_x_at	1.23494e-11	1.62646e-08	NA	NA	1754.48	NA	413.19	NA	4.24618	NA	2.08617	2	2	2	2	2	2	2	2	POSTN_x000D_
11715628_a_at	5.72543e-13	2.97074e-10	NA	NA	3648.22	NA	861.202	NA	4.2362	NA	2.08277	2	2	2	2	2	2	2	2	FGB_x000D_
11736423_a_at	1.78121e-11	2.423e-08	NA	NA	1617.18	NA	386.079	NA	4.18873	NA	2.06651	2	2	2	2	2	2	2	2	POSTN_x000D_
11743159_x_at	6.56081e-08	0.000605258	NA	NA	337.778	NA	83.6788	NA	4.0366	NA	2.01314	2	2	2	2	2	2	2	2	FGG_x000D_
11718034_a_at	1.47034e-07	0.00131877	NA	NA	295.994	NA	74.7351	NA	3.96057	NA	1.98571	2	2	2	2	2	2	2	2	APOA2_x000D_
11755934_x_at	4.37077e-12	2.35117e-09	NA	NA	2224.98	NA	581.768	NA	3.82451	NA	1.93528	2	2	2	2	2	2	2	2	FGB_x000D_
11757350_x_at	4.36703e-12	1.80214e-09	NA	NA	2225.42	NA	610.879	NA	3.64299	NA	1.86512	2	2	2	2	2	2	2	2	FGA_x000D_
11753839_x_at	2.64168e-06	0.0129249	NA	NA	188.679	NA	52.7319	NA	3.57808	NA	1.83918	2	2	2	2	2	2	2	2	APOA2_x000D_
11736422_s_at	2.0167e-12	6.17555e-10	NA	NA	2672.88	NA	747.124	NA	3.57756	NA	1.83898	2	2	2	2	2	2	2	2	POSTN_x000D_
11757349_a_at	2.87458e-12	8.04264e-10	NA	NA	2455.68	NA	710.419	NA	3.45666	NA	1.78938	2	2	2	2	2	2	2	2	FGA_x000D_
11757309_a_at	2.90153e-08	6.62702e-05	NA	NA	387.279	NA	114.841	NA	3.3723	NA	1.75373	2	2	2	2	2	2	2	2	COL2A1_x000D_
11757859_x_at	1.67108e-07	0.000462773	NA	NA	289.94	NA	86.9748	NA	3.33361	NA	1.73708	2	2	2	2	2	2	2	2	DLK1_x000D_
11749963_a_at	1.85405e-09	1.96888e-06	NA	NA	631.081	NA	191.879	NA	3.28895	NA	1.71763	2	2	2	2	2	2	2	2	FGA_x000D_
11721744_a_at	7.13551e-05	0.0764025	NA	NA	116.279	NA	38.3996	NA	3.02813	NA	1.59843	2	2	2	2	2	2	2	2	NID2_x000D_
11743044_a_at	4.19527e-09	3.00886e-06	NA	NA	543.351	NA	180.078	NA	3.01731	NA	1.59326	2	2	2	2	2	2	2	2	ALDH1A1_x000D_
11752548_a_at	3.88908e-09	2.74454e-06	NA	NA	550.855	NA	182.565	NA	3.01731	NA	1.59326	2	2	2	2	2	2	2	2	ALDH1A1_x000D_
11741567_x_at	5.02867e-06	0.00781135	NA	NA	171.335	NA	57.1477	NA	2.99811	NA	1.58405	2	2	2	2	2	2	2	2	SLCO2B1_x000D_
11725758_at	1.492e-06	0.00233917	NA	NA	205.753	NA	68.6799	NA	2.99582	NA	1.58295	2	2	2	2	2	2	2	2	ISL1_x000D_
11731195_at	0.00674211	0.635986	NA	NA	59.4914	NA	20.255	NA	2.93712	NA	1.5544	2	2	2	2	2	2	2	2	SEMA3D_x000D_
11731399_s_at	6.49774e-07	0.000849381	NA	NA	233.858	NA	79.6789	NA	2.935	NA	1.55336	2	2	2	2	2	2	2	2	FGA_x000D_
11725375_at	2.57824e-09	1.11621e-06	NA	NA	593.767	NA	209.079	NA	2.83992	NA	1.50585	2	2	2	2	2	2	2	2	HAPLN1_x000D_
11758033_s_at	0.0927984	0.928741	NA	NA	37.3831	NA	13.4717	NA	2.77493	NA	1.47245	2	2	2	2	2	2	2	2	APOB_x000D_
11715272_s_at	0.146202	0.948515	NA	NA	33.782	NA	12.6498	NA	2.67055	NA	1.41714	2	2	2	2	2	2	2	2	UGT2B11_x000D_
11756316_a_at	0.466377	0.993197	NA	NA	23.8138	NA	8.98309	NA	2.65096	NA	1.40651	2	2	2	2	2	2	2	2	CHI3L1_x000D_
11728506_at	0.000387463	0.122263	NA	NA	91.1042	NA	34.7623	NA	2.62077	NA	1.38999	2	2	2	2	2	2	2	2	SLC39A2_x000D_
11757900_a_at	1.2302e-08	3.70124e-06	NA	NA	448.883	NA	174.616	NA	2.57069	NA	1.36216	2	2	2	2	2	2	2	2	SEBOX_x000D_
11725376_at	2.49262e-10	3.03092e-08	NA	NA	929.006	NA	371.779	NA	2.49881	NA	1.32124	2	2	2	2	2	2	2	2	HAPLN1_x000D_
11758728_at	0.58212	0.994542	NA	NA	21.4639	NA	8.68171	NA	2.47231	NA	1.30586	2	2	2	2	2	2	2	2	FGB_x000D_
11715796_s_at	6.43047e-09	1.28308e-06	NA	NA	503.264	NA	204.698	NA	2.45857	NA	1.29782	2	2	2	2	2	2	2	2	LUM_x000D_
11732993_a_at	0.000620975	0.122263	NA	NA	85.0788	NA	34.7623	NA	2.44744	NA	1.29127	2	2	2	2	2	2	2	2	RGS4_x000D_
11729918_at	0.00011594	0.0351147	NA	NA	108.421	NA	44.49	NA	2.43698	NA	1.28509	2	2	2	2	2	2	2	2	ADAMTS18_x000D_
11725757_at	0.0122569	0.515669	NA	NA	54.0636	NA	22.5884	NA	2.39343	NA	1.25908	2	2	2	2	2	2	2	2	ISL1_x000D_
11725806_at	2.11247e-05	0.00710933	NA	NA	138.706	NA	57.997	NA	2.39161	NA	1.25798	2	2	2	2	2	2	2	2	KCNJ8_x000D_
11758342_s_at	0.129246	0.894942	NA	NA	34.7623	NA	14.5974	NA	2.38141	NA	1.25182	2	2	2	2	2	2	2	2	COL3A1_x000D_
11719222_at	4.5042e-12	1.92634e-10	NA	NA	2209.42	NA	938.479	NA	2.35426	NA	1.23527	2	2	2	2	2	2	2	2	SPINK1_x000D_
11728882_a_at	2.99574e-05	0.00859445	NA	NA	131.835	NA	56.2939	NA	2.3419	NA	1.22768	2	2	2	2	2	2	2	2	PRSS35_x000D_
11715414_x_at	0.269841	0.955623	NA	NA	28.7754	NA	12.3039	NA	2.33873	NA	1.22573	2	2	2	2	2	2	2	2	COL3A1_x000D_
11721318_at	3.8247e-06	0.00111852	NA	NA	178.479	NA	76.5542	NA	2.33141	NA	1.2212	2	2	2	2	2	2	2	2	PARM1_x000D_
11757290_s_at	4.64113e-07	0.000108317	NA	NA	246.479	NA	107.054	NA	2.30238	NA	1.20313	2	2	2	2	2	2	2	2	COL5A2_x000D_
11754853_s_at	0.000242597	0.0448544	NA	NA	97.4788	NA	42.5514	NA	2.29085	NA	1.19588	2	2	2	2	2	2	2	2	PDZK1_x000D_
11754754_s_at	0.00784618	0.386032	NA	NA	58.0845	NA	25.3716	NA	2.28935	NA	1.19494	2	2	2	2	2	2	2	2	ADAMTS18_x000D_
11727124_s_at	5.77679e-05	0.0134656	NA	NA	119.879	NA	52.3812	NA	2.28858	NA	1.19445	2	2	2	2	2	2	2	2	LRP2_x000D_
11748495_a_at	0.122362	0.864511	NA	NA	35.1964	NA	15.445	NA	2.27881	NA	1.18828	2	2	2	2	2	2	2	2	OSR2_x000D_
11741710_a_at	0.000116714	0.0223387	NA	NA	108.317	NA	48.1458	NA	2.24978	NA	1.16978	2	2	2	2	2	2	2	2	COL6A3_x000D_
11758259_s_at	0.414745	0.974773	NA	NA	24.9515	NA	11.1253	NA	2.24277	NA	1.16528	2	2	2	2	2	2	2	2	SLCO2B1_x000D_
11732240_a_at	0.0340854	0.635986	NA	NA	45.3946	NA	20.255	NA	2.24115	NA	1.16424	2	2	2	2	2	2	2	2	SLITRK6_x000D_
11746350_a_at	1.19138e-05	0.00249809	NA	NA	150.826	NA	68.0111	NA	2.21766	NA	1.14904	2	2	2	2	2	2	2	2	PIM1_x000D_
11730481_a_at	0.11211	0.830005	NA	NA	35.8891	NA	16.2968	NA	2.20221	NA	1.13895	2	2	2	2	2	2	2	2	GJB6_x000D_
11750096_a_at	0.000263305	0.0377999	NA	NA	96.3336	NA	43.9039	NA	2.1942	NA	1.13369	2	2	2	2	2	2	2	2	CTNND2_x000D_
11720533_a_at	0.000158153	0.0242029	NA	NA	103.679	NA	47.4899	NA	2.18317	NA	1.12643	2	2	2	2	2	2	2	2	HMGCS2_x000D_
11715788_a_at	1.14989e-05	0.00213812	NA	NA	151.613	NA	69.6025	NA	2.17827	NA	1.12318	2	2	2	2	2	2	2	2	SLC40A1_x000D_
11725374_at	3.25827e-06	0.000573252	NA	NA	182.818	NA	84.3366	NA	2.16772	NA	1.11618	2	2	2	2	2	2	2	2	HAPLN1_x000D_
11723576_s_at	0.00968215	0.363162	NA	NA	56.1682	NA	25.9197	NA	2.16701	NA	1.1157	2	2	2	2	2	2	2	2	OSR2_x000D_
11757734_x_at	6.75591e-10	3.9866e-08	NA	NA	763.937	NA	355.117	NA	2.15123	NA	1.10516	2	2	2	2	2	2	2	2	APOA1_x000D_
11715873_a_at	1.19695e-09	7.71364e-08	NA	NA	684.993	NA	318.482	NA	2.1508	NA	1.10488	2	2	2	2	2	2	2	2	OLFML3_x000D_
11752549_x_at	6.2879e-09	5.17581e-07	NA	NA	505.279	NA	235.28	NA	2.14757	NA	1.1027	2	2	2	2	2	2	2	2	ALDH1A1_x000D_
11744107_x_at	0.0456122	0.645941	NA	NA	43.0324	NA	20.0646	NA	2.14469	NA	1.10077	2	2	2	2	2	2	2	2	DLK1_x000D_
11723668_at	3.47995e-08	3.46608e-06	NA	NA	375.546	NA	176.326	NA	2.12983	NA	1.09074	2	2	2	2	2	2	2	2	SEMA3C_x000D_
11729778_a_at	0.294495	0.936468	NA	NA	28.0288	NA	13.1705	NA	2.12815	NA	1.0896	2	2	2	2	2	2	2	2	CDH17_x000D_
11758012_x_at	1.86138e-08	1.63773e-06	NA	NA	417.804	NA	197.276	NA	2.11787	NA	1.08261	2	2	2	2	2	2	2	2	APOA1_x000D_
11757815_s_at	3.41317e-08	3.25312e-06	NA	NA	376.776	NA	177.997	NA	2.11676	NA	1.08186	2	2	2	2	2	2	2	2	METTL7A_x000D_
11758083_s_at	1.88173e-07	2.18528e-05	NA	NA	284.453	NA	134.681	NA	2.11205	NA	1.07864	2	2	2	2	2	2	2	2	HPGD_x000D_
11758394_s_at	0.00098106	0.0822969	NA	NA	79.5822	NA	37.8245	NA	2.10398	NA	1.07312	2	2	2	2	2	2	2	2	PARM1_x000D_
11745465_x_at	0.0625794	0.687056	NA	NA	40.5032	NA	19.2743	NA	2.10141	NA	1.07136	2	2	2	2	2	2	2	2	METTL7A_x000D_
11757705_x_at	4.07915e-10	1.78469e-08	NA	NA	842.679	NA	406.679	NA	2.0721	NA	1.05109	2	2	2	2	2	2	2	2	APOA1_x000D_
11722401_at	1.59101e-07	1.57021e-05	NA	NA	292.245	NA	141.279	NA	2.06857	NA	1.04864	2	2	2	2	2	2	2	2	PAGE4_x000D_
11723333_at	0.0122818	0.353811	NA	NA	54.0457	NA	26.1508	NA	2.0667	NA	1.04733	2	2	2	2	2	2	2	2	FOXA1_x000D_
11730973_a_at	7.12053e-05	0.00859445	NA	NA	116.314	NA	56.2939	NA	2.06619	NA	1.04697	2	2	2	2	2	2	2	2	CA4_x000D_
11727658_s_at	0.0134302	0.368164	NA	NA	53.2597	NA	25.7979	NA	2.0645	NA	1.04579	2	2	2	2	2	2	2	2	KLK10_x000D_
11717258_a_at	1.26506e-05	0.00159524	NA	NA	149.503	NA	72.678	NA	2.05706	NA	1.04059	2	2	2	2	2	2	2	2	PIM1_x000D_
11720607_a_at	0.000346819	0.0314101	NA	NA	92.5761	NA	45.3815	NA	2.03996	NA	1.02854	2	2	2	2	2	2	2	2	SFRP2_x000D_
11721887_a_at	0.00370187	0.173633	NA	NA	65.2749	NA	32.0223	NA	2.03842	NA	1.02745	2	2	2	2	2	2	2	2	CRYM_x000D_
11756978_a_at	0.0333156	0.525942	NA	NA	45.5814	NA	22.3837	NA	2.03636	NA	1.026	2	2	2	2	2	2	2	2	KCNN2_x000D_
11757882_x_at	9.94848e-09	6.05437e-07	NA	NA	465.879	NA	229.639	NA	2.02874	NA	1.02058	2	2	2	2	2	2	2	2	GSTA1_x000D_
11735083_at	3.66983e-07	3.45294e-05	NA	NA	255.755	NA	126.092	NA	2.02832	NA	1.02029	2	2	2	2	2	2	2	2	FREM2_x000D_
11739044_s_at	0.00145706	0.0911909	NA	NA	75.079	NA	37.0311	NA	2.02746	NA	1.01967	2	2	2	2	2	2	2	2	SLC15A2_x000D_
11757736_s_at	0.373718	0.945122	NA	NA	25.9197	NA	12.8039	NA	2.02437	NA	1.01747	2	2	2	2	2	2	2	2	APCDD1_x000D_
11758922_at	7.5933e-06	0.000849381	NA	NA	161.174	NA	79.6789	NA	2.02279	NA	1.01635	2	2	2	2	2	2	2	2	STXBP6_x000D_
11744245_x_at	0.00386916	0.172327	NA	NA	64.8357	NA	32.0819	NA	2.02095	NA	1.01503	2	2	2	2	2	2	2	2	MASP1_x000D_
11755822_a_at	0.00145108	0.0889328	NA	NA	75.1247	NA	37.225	NA	2.01813	NA	1.01302	2	2	2	2	2	2	2	2	TDO2_x000D_
11739135_s_at	0.000339076	0.0289015	NA	NA	92.8788	NA	46.0509	NA	2.01687	NA	1.01212	2	2	2	2	2	2	2	2	COL5A2_x000D_
11728954_a_at	7.25137e-12	1.54032e-10	NA	NA	1979.28	NA	981.583	NA	2.01642	NA	1.01179	2	2	2	2	2	2	2	2	KITLG_x000D_
11763737_x_at	0.00386006	0.17046	NA	NA	64.859	NA	32.1677	NA	2.01628	NA	1.0117	2	2	2	2	2	2	2	2	MBNL3_x000D_
11721455_s_at	0.000383296	0.0311903	NA	NA	91.2468	NA	45.4378	NA	2.00817	NA	1.00588	2	2	2	2	2	2	2	2	SERPINA1_x000D_
11721873_at	0.0239605	0.442794	NA	NA	48.308	NA	24.0972	NA	2.00472	NA	1.0034	2	2	2	2	2	2	2	2	IFIT2_x000D_
11724619_at	3.63022e-06	0.000368443	NA	NA	179.879	NA	89.8675	NA	2.0016	NA	1.00115	2	2	2	2	2	2	2	2	RSPO3_x000D_
11732663_x_at	0.16088	0.818536	NA	NA	33.0174	NA	16.5621	NA	1.99355	NA	0.995343	2	2	2	2	2	2	2	2	OSR2_x000D_
11729604_s_at	7.95172e-06	0.000796084	NA	NA	160.079	NA	80.4304	NA	1.99028	NA	0.992969	2	2	2	2	2	2	2	2	GPC3_x000D_
11756820_a_at	1.02204e-08	5.49372e-07	NA	NA	463.679	NA	233.117	NA	1.98904	NA	0.992074	2	2	2	2	2	2	2	2	IFIT1_x000D_
11742940_s_at	1.34993e-11	2.87947e-10	NA	NA	1719.88	NA	866.509	NA	1.98484	NA	0.989022	2	2	2	2	2	2	2	2	UBE2D3_x000D_
11729557_s_at	0.175021	0.829136	NA	NA	32.3405	NA	16.3172	NA	1.98199	NA	0.986949	2	2	2	2	2	2	2	2	EYA2_x000D_
11724038_a_at	4.39566e-08	2.75319e-06	NA	NA	361.079	NA	182.479	NA	1.97874	NA	0.984585	2	2	2	2	2	2	2	2	PTGS2_x000D_
11754665_x_at	0.0333156	0.492707	NA	NA	45.5814	NA	23.052	NA	1.97733	NA	0.983555	2	2	2	2	2	2	2	2	LEFTY2_x000D_
11758353_s_at	1.30116e-09	5.06412e-08	NA	NA	674.298	NA	341.29	NA	1.97573	NA	0.982388	2	2	2	2	2	2	2	2	APOA1_x000D_
11717256_at	3.1377e-09	1.37583e-07	NA	NA	572.789	NA	289.987	NA	1.97522	NA	0.982016	2	2	2	2	2	2	2	2	PIM1_x000D_
11754285_a_at	1.71111e-11	3.57966e-10	NA	NA	1631.6	NA	830.279	NA	1.96512	NA	0.974616	2	2	2	2	2	2	2	2	TTR_x000D_
11727122_at	0.0106668	0.279201	NA	NA	55.2983	NA	28.1812	NA	1.96224	NA	0.9725	2	2	2	2	2	2	2	2	LRP2_x000D_
11728883_a_at	6.64542e-05	0.00568613	NA	NA	117.479	NA	60.0437	NA	1.95655	NA	0.968315	2	2	2	2	2	2	2	2	PRSS35_x000D_
11721874_at	7.14926e-07	5.45886e-05	NA	NA	230.411	NA	118.073	NA	1.95143	NA	0.964528	2	2	2	2	2	2	2	2	IFIT2_x000D_
11758197_s_at	7.06742e-09	3.1945e-07	NA	NA	494.879	NA	253.679	NA	1.95081	NA	0.964072	2	2	2	2	2	2	2	2	APOA1_x000D_
11728141_at	0.0298402	0.453738	NA	NA	46.4862	NA	23.8629	NA	1.94806	NA	0.962035	2	2	2	2	2	2	2	2	SHISA2_x000D_
11743655_a_at	2.503e-07	1.71187e-05	NA	NA	271.758	NA	139.522	NA	1.94779	NA	0.961836	2	2	2	2	2	2	2	2	HPGD_x000D_
11720911_a_at	1.94882e-07	1.2955e-05	NA	NA	282.858	NA	145.279	NA	1.947	NA	0.961253	2	2	2	2	2	2	2	2	CAPN6_x000D_
11717257_s_at	1.09844e-09	3.70419e-08	NA	NA	696.207	NA	359.495	NA	1.93662	NA	0.953543	2	2	2	2	2	2	2	2	PIM1_x000D_
11723577_x_at	0.174537	0.811214	NA	NA	32.3628	NA	16.7277	NA	1.93468	NA	0.952098	2	2	2	2	2	2	2	2	OSR2_x000D_
11746774_x_at	0.220311	0.852456	NA	NA	30.4677	NA	15.7533	NA	1.93406	NA	0.95163	2	2	2	2	2	2	2	2	SLC27A1_x000D_
11727186_a_at	1.46386e-08	6.86686e-07	NA	NA	435.51	NA	225.223	NA	1.93369	NA	0.951355	2	2	2	2	2	2	2	2	WNT5A_x000D_
11752539_a_at	0.00513133	0.171196	NA	NA	62.0795	NA	32.1338	NA	1.93191	NA	0.950027	2	2	2	2	2	2	2	2	PSG1_x000D_
11722758_at	0.200314	0.835068	NA	NA	31.247	NA	16.1772	NA	1.93154	NA	0.94975	2	2	2	2	2	2	2	2	NPR3_x000D_
11763373_at	1.60697e-08	7.43638e-07	NA	NA	428.532	NA	222.479	NA	1.92617	NA	0.945736	2	2	2	2	2	2	2	2	LOC100506013_x000D_
11752501_a_at	0.0047219	0.158895	NA	NA	62.8826	NA	32.7199	NA	1.92185	NA	0.942493	2	2	2	2	2	2	2	2	CXCR7_x000D_
11748513_x_at	7.55689e-08	4.1357e-06	NA	NA	329.981	NA	171.765	NA	1.92111	NA	0.941943	2	2	2	2	2	2	2	2	HPGD_x000D_
11758225_s_at	1.96082e-07	1.16251e-05	NA	NA	282.579	NA	147.586	NA	1.91467	NA	0.937097	2	2	2	2	2	2	2	2	IQGAP2_x000D_
11721061_a_at	0.000253389	0.0163803	NA	NA	96.8687	NA	50.7214	NA	1.90982	NA	0.933435	2	2	2	2	2	2	2	2	IQGAP2_x000D_
11733707_x_at	3.46437e-08	1.63756e-06	NA	NA	375.83	NA	197.279	NA	1.90507	NA	0.929845	2	2	2	2	2	2	2	2	COL11A1_x000D_
11724530_a_at	0.401398	0.9326	NA	NA	25.2593	NA	13.324	NA	1.89577	NA	0.922782	2	2	2	2	2	2	2	2	APOB_x000D_
11730233_s_at	0.13825	0.748082	NA	NA	34.2273	NA	18.0683	NA	1.89433	NA	0.921686	2	2	2	2	2	2	2	2	CTNND2_x000D_
11746379_a_at	0.249404	0.859291	NA	NA	29.4385	NA	15.5801	NA	1.88949	NA	0.918001	2	2	2	2	2	2	2	2	TAB3_x000D_
11734363_at	3.45966e-06	0.000230989	NA	NA	181.181	NA	96.0788	NA	1.88575	NA	0.915139	2	2	2	2	2	2	2	2	GDF6_x000D_
11721968_a_at	0.613484	0.974773	NA	NA	20.8518	NA	11.1253	NA	1.87426	NA	0.906324	2	2	2	2	2	2	2	2	IGSF11_x000D_
11728787_a_at	0.0420358	0.479181	NA	NA	43.6909	NA	23.3297	NA	1.87276	NA	0.905164	2	2	2	2	2	2	2	2	PTPRR_x000D_
11727862_at	0.175021	0.786432	NA	NA	32.3405	NA	17.2703	NA	1.87261	NA	0.905047	2	2	2	2	2	2	2	2	LIX1_x000D_
11756914_a_at	0.304113	0.886883	NA	NA	27.7511	NA	14.8334	NA	1.87085	NA	0.903693	2	2	2	2	2	2	2	2	NTRK2_x000D_
11743874_a_at	0.00101952	0.0462286	NA	NA	79.1345	NA	42.314	NA	1.87017	NA	0.903172	2	2	2	2	2	2	2	2	SOX17_x000D_
11739899_a_at	0.0407766	0.468682	NA	NA	43.9368	NA	23.5479	NA	1.86585	NA	0.899834	2	2	2	2	2	2	2	2	SLC19A3_x000D_
11723669_s_at	1.45674e-08	5.39214e-07	NA	NA	435.879	NA	233.791	NA	1.86439	NA	0.898705	2	2	2	2	2	2	2	2	SEMA3C_x000D_
11728769_at	0.11211	0.681902	NA	NA	35.8891	NA	19.3739	NA	1.85244	NA	0.889427	2	2	2	2	2	2	2	2	ST6GALNAC3_x000D_
11750047_a_at	0.307189	0.882995	NA	NA	27.6638	NA	14.9441	NA	1.85116	NA	0.888428	2	2	2	2	2	2	2	2	HPX_x000D_
11755403_a_at	0.00328244	0.105171	NA	NA	66.4808	NA	35.9284	NA	1.85037	NA	0.887813	2	2	2	2	2	2	2	2	CHST9_x000D_
11760432_a_at	0.1403	0.72978	NA	NA	34.1102	NA	18.4363	NA	1.85017	NA	0.887654	2	2	2	2	2	2	2	2	GRTP1_x000D_
11764104_at	0.954887	0.999043	NA	NA	12.3843	NA	6.69842	NA	1.84884	NA	0.886621	2	2	2	2	2	2	2	2	---_x000D_
11731398_a_at	0.00165185	0.0627921	NA	NA	73.6958	NA	39.9211	NA	1.84604	NA	0.88443	2	2	2	2	2	2	2	2	FGA_x000D_
11743964_a_at	0.00225646	0.0787943	NA	NA	70.3468	NA	38.161	NA	1.84342	NA	0.882386	2	2	2	2	2	2	2	2	COL6A3_x000D_
11724605_a_at	4.83653e-08	1.8989e-06	NA	NA	355.35	NA	192.926	NA	1.8419	NA	0.881193	2	2	2	2	2	2	2	2	HS6ST2_x000D_
11748647_a_at	0.011236	0.229638	NA	NA	54.8345	NA	29.789	NA	1.84076	NA	0.880304	2	2	2	2	2	2	2	2	PTPRR_x000D_
11751486_a_at	0.70435	0.983163	NA	NA	19.0756	NA	10.3897	NA	1.83602	NA	0.87658	2	2	2	2	2	2	2	2	CPNE6_x000D_
11743850_at	0.0017159	0.0627921	NA	NA	73.2806	NA	39.9211	NA	1.83563	NA	0.876279	2	2	2	2	2	2	2	2	PDGFRA_x000D_
11733750_a_at	0.0399926	0.446113	NA	NA	44.094	NA	24.0258	NA	1.83528	NA	0.876	2	2	2	2	2	2	2	2	BDNF_x000D_
11729556_a_at	0.478587	0.943796	NA	NA	23.555	NA	12.8624	NA	1.83131	NA	0.872878	2	2	2	2	2	2	2	2	EYA2_x000D_
11735610_a_at	0.00704029	0.167727	NA	NA	59.0877	NA	32.295	NA	1.82963	NA	0.87155	2	2	2	2	2	2	2	2	RPS6KA5_x000D_
11744424_a_at	0.045399	0.468682	NA	NA	43.0701	NA	23.5479	NA	1.82904	NA	0.871088	2	2	2	2	2	2	2	2	KRT23_x000D_
11741499_x_at	3.0234e-08	1.07504e-06	NA	NA	384.586	NA	210.279	NA	1.82893	NA	0.871001	2	2	2	2	2	2	2	2	HPGD_x000D_
11737106_at	0.0972273	0.635986	NA	NA	37.0148	NA	20.255	NA	1.82744	NA	0.869825	2	2	2	2	2	2	2	2	ARL17A_x000D_
11737107_x_at	0.129246	0.700021	NA	NA	34.7623	NA	19.0224	NA	1.82744	NA	0.869825	2	2	2	2	2	2	2	2	ARL17A_x000D_
11739045_a_at	1.57728e-05	0.000883893	NA	NA	144.75	NA	79.22	NA	1.82719	NA	0.869628	2	2	2	2	2	2	2	2	SLC15A2_x000D_
11757663_x_at	7.05461e-10	1.59268e-08	NA	NA	757.6	NA	414.679	NA	1.82696	NA	0.869443	2	2	2	2	2	2	2	2	APOA1_x000D_
11756059_a_at	6.87351e-06	0.000376785	NA	NA	163.566	NA	89.5794	NA	1.82593	NA	0.868635	2	2	2	2	2	2	2	2	CXCL14_x000D_
11749483_a_at	0.0581305	0.515669	NA	NA	41.0903	NA	22.5884	NA	1.81909	NA	0.863218	2	2	2	2	2	2	2	2	PTPRR_x000D_
11760853_a_at	0.340918	0.891223	NA	NA	26.748	NA	14.7075	NA	1.81866	NA	0.862879	2	2	2	2	2	2	2	2	ZCCHC7_x000D_
11735084_s_at	4.74101e-08	1.70263e-06	NA	NA	356.537	NA	196.122	NA	1.81793	NA	0.862295	2	2	2	2	2	2	2	2	FREM2_x000D_
11731596_a_at	9.53989e-07	4.41314e-05	NA	NA	220.358	NA	121.727	NA	1.81025	NA	0.856193	2	2	2	2	2	2	2	2	ZNF503_x000D_
11747223_a_at	2.40939e-05	0.0012494	NA	NA	136.075	NA	75.3279	NA	1.80644	NA	0.853147	2	2	2	2	2	2	2	2	EDNRB_x000D_
11715789_a_at	0.000153454	0.00735436	NA	NA	104.13	NA	57.6905	NA	1.80498	NA	0.851985	2	2	2	2	2	2	2	2	SLC40A1_x000D_
11753601_x_at	1.04936e-08	3.02924e-07	NA	NA	461.539	NA	255.805	NA	1.80426	NA	0.851408	2	2	2	2	2	2	2	2	HPGD_x000D_
11747354_a_at	0.750359	0.985958	NA	NA	18.1452	NA	10.0834	NA	1.7995	NA	0.847599	2	2	2	2	2	2	2	2	IQGAP2_x000D_
11741126_s_at	0.887	0.995981	NA	NA	14.9058	NA	8.28499	NA	1.79913	NA	0.847303	2	2	2	2	2	2	2	2	SLFN11_x000D_
11731433_a_at	2.30383e-12	2.45332e-11	NA	NA	2588.78	NA	1440.57	NA	1.79705	NA	0.845633	2	2	2	2	2	2	2	2	SEPP1_x000D_
11729899_a_at	0.0924813	0.601957	NA	NA	37.4102	NA	20.9059	NA	1.78946	NA	0.839522	2	2	2	2	2	2	2	2	C4BPB_x000D_
11720496_at	0.309445	0.864511	NA	NA	27.6002	NA	15.445	NA	1.78699	NA	0.837534	2	2	2	2	2	2	2	2	GZMA_x000D_
11735581_a_at	0.00415523	0.105708	NA	NA	64.1314	NA	35.8891	NA	1.78693	NA	0.837486	2	2	2	2	2	2	2	2	MBNL3_x000D_
11744031_at	5.38446e-07	2.16322e-05	NA	NA	240.812	NA	134.879	NA	1.78539	NA	0.836242	2	2	2	2	2	2	2	2	MMP7_x000D_
11740402_at	0.000199278	0.00859445	NA	NA	100.283	NA	56.2939	NA	1.78142	NA	0.833024	2	2	2	2	2	2	2	2	SMCO3_x000D_
11760074_a_at	0.0568151	0.486043	NA	NA	41.2728	NA	23.1883	NA	1.77989	NA	0.831792	2	2	2	2	2	2	2	2	NBEAL1_x000D_
11732906_a_at	0.000123183	0.00542206	NA	NA	107.479	NA	60.4855	NA	1.77694	NA	0.829392	2	2	2	2	2	2	2	2	EDNRB_x000D_
11723441_a_at	0.00011649	0.00511918	NA	NA	108.347	NA	61.0223	NA	1.77553	NA	0.828253	2	2	2	2	2	2	2	2	EPHA4_x000D_
11754472_a_at	0.575815	0.95793	NA	NA	21.5876	NA	12.1836	NA	1.77186	NA	0.825266	2	2	2	2	2	2	2	2	CALB1_x000D_
11725765_a_at	2.97861e-08	8.54147e-07	NA	NA	385.56	NA	217.799	NA	1.77025	NA	0.823957	2	2	2	2	2	2	2	2	COL11A1_x000D_
11728055_at	0.00225524	0.0642484	NA	NA	70.3525	NA	39.743	NA	1.77019	NA	0.823902	2	2	2	2	2	2	2	2	GHR_x000D_
11722879_a_at	0.58212	0.958755	NA	NA	21.4639	NA	12.1394	NA	1.76812	NA	0.822212	2	2	2	2	2	2	2	2	PPP2R2B_x000D_
11722908_a_at	0.0889472	0.579402	NA	NA	37.718	NA	21.3394	NA	1.76753	NA	0.821734	2	2	2	2	2	2	2	2	KLHL13_x000D_
11733706_s_at	1.69071e-07	5.68546e-06	NA	NA	289.395	NA	163.879	NA	1.76591	NA	0.82041	2	2	2	2	2	2	2	2	COL11A1_x000D_
11739396_a_at	0.21989	0.786745	NA	NA	30.4834	NA	17.2636	NA	1.76576	NA	0.820292	2	2	2	2	2	2	2	2	UGT8_x000D_
11746144_a_at	0.522902	0.944493	NA	NA	22.6411	NA	12.8318	NA	1.76446	NA	0.819229	2	2	2	2	2	2	2	2	PTPRZ1_x000D_
11722598_s_at	2.21419e-05	0.000960601	NA	NA	137.759	NA	78.2686	NA	1.76008	NA	0.815643	2	2	2	2	2	2	2	2	CXCR7_x000D_
11750174_a_at	0.101941	0.606451	NA	NA	36.6407	NA	20.8198	NA	1.7599	NA	0.815493	2	2	2	2	2	2	2	2	SVILP1_x000D_
11717127_a_at	0.0121027	0.199381	NA	NA	54.1755	NA	30.9254	NA	1.75181	NA	0.808848	2	2	2	2	2	2	2	2	ANPEP_x000D_
11725766_x_at	2.29048e-08	5.94641e-07	NA	NA	403.198	NA	230.279	NA	1.75091	NA	0.808107	2	2	2	2	2	2	2	2	COL11A1_x000D_
11729038_a_at	0.000962942	0.0306373	NA	NA	79.8	NA	45.5814	NA	1.75071	NA	0.807941	2	2	2	2	2	2	2	2	DCDC2_x000D_
11757160_at	0.0256717	0.310901	NA	NA	47.7324	NA	27.2727	NA	1.75019	NA	0.807512	2	2	2	2	2	2	2	2	SNORA30_x000D_
11724037_at	2.72134e-10	4.28759e-09	NA	NA	912.879	NA	521.857	NA	1.74929	NA	0.80677	2	2	2	2	2	2	2	2	PTGS2_x000D_
11741874_x_at	3.45233e-12	3.38346e-11	NA	NA	2351.57	NA	1344.4	NA	1.74915	NA	0.806655	2	2	2	2	2	2	2	2	SEPP1_x000D_
11727526_a_at	9.48856e-06	0.00037999	NA	NA	155.96	NA	89.4707	NA	1.74314	NA	0.801689	2	2	2	2	2	2	2	2	TNNT2_x000D_
11727188_at	0.00630548	0.126506	NA	NA	60.1194	NA	34.4976	NA	1.74271	NA	0.801333	2	2	2	2	2	2	2	2	WNT5A_x000D_
11759341_at	0.847595	0.99224	NA	NA	15.9646	NA	9.16996	NA	1.74097	NA	0.799893	2	2	2	2	2	2	2	2	RGR_x000D_
11725175_x_at	0.0185921	0.252592	NA	NA	50.4498	NA	29.0113	NA	1.73897	NA	0.798236	2	2	2	2	2	2	2	2	ADAP2_x000D_
11717912_s_at	2.30634e-06	8.40289e-05	NA	NA	192.585	NA	111.008	NA	1.73487	NA	0.794829	2	2	2	2	2	2	2	2	CXCL14_x000D_
11748004_a_at	0.000154861	0.0057351	NA	NA	103.993	NA	59.9643	NA	1.73426	NA	0.794318	2	2	2	2	2	2	2	2	SLC16A4_x000D_
11727751_a_at	0.798948	0.987667	NA	NA	17.1068	NA	9.87275	NA	1.73273	NA	0.793046	2	2	2	2	2	2	2	2	NR5A2_x000D_
11762107_at	0.00259635	0.0641717	NA	NA	68.8799	NA	39.7522	NA	1.73273	NA	0.793046	2	2	2	2	2	2	2	2	CAST_x000D_
11752479_a_at	0.000384599	0.0130298	NA	NA	91.202	NA	52.6626	NA	1.73182	NA	0.792286	2	2	2	2	2	2	2	2	GPC3_x000D_
11724981_at	6.187e-05	0.00233917	NA	NA	118.697	NA	68.6799	NA	1.72827	NA	0.789325	2	2	2	2	2	2	2	2	PCDH7_x000D_
11723020_a_at	0.4335	0.90758	NA	NA	24.5291	NA	14.2057	NA	1.72672	NA	0.788031	2	2	2	2	2	2	2	2	RIPK3_x000D_
11717826_x_at	8.34687e-05	0.00309026	NA	NA	113.679	NA	65.8809	NA	1.72552	NA	0.787032	2	2	2	2	2	2	2	2	STMN2_x000D_
11756628_a_at	0.00367021	0.0812905	NA	NA	65.3605	NA	37.9197	NA	1.72366	NA	0.785472	2	2	2	2	2	2	2	2	NPFFR2_x000D_
11715257_x_at	0.672903	0.97007	NA	NA	19.6951	NA	11.4615	NA	1.71837	NA	0.781042	2	2	2	2	2	2	2	2	XAGE3_x000D_
11727206_a_at	0.0456122	0.398124	NA	NA	43.0324	NA	25.0907	NA	1.71507	NA	0.77827	2	2	2	2	2	2	2	2	ZMAT4_x000D_
11761241_at	0.00033283	0.0107676	NA	NA	93.1287	NA	54.3097	NA	1.71477	NA	0.778016	2	2	2	2	2	2	2	2	MAGED2_x000D_
11762252_at	0.713149	0.976038	NA	NA	18.9004	NA	11.0272	NA	1.71398	NA	0.77735	2	2	2	2	2	2	2	2	DAPP1_x000D_
11724687_a_at	1.41322e-08	3.0377e-07	NA	NA	438.179	NA	255.693	NA	1.71369	NA	0.777109	2	2	2	2	2	2	2	2	PCSK5_x000D_
11752442_a_at	0.0066994	0.122263	NA	NA	59.5508	NA	34.7623	NA	1.71308	NA	0.776596	2	2	2	2	2	2	2	2	MIR17_x000D_
11722508_a_at	0.000849433	0.0241854	NA	NA	81.2788	NA	47.4958	NA	1.71128	NA	0.775079	2	2	2	2	2	2	2	2	CLIC5_x000D_
11758198_s_at	4.5622e-07	1.34791e-05	NA	NA	247.143	NA	144.444	NA	1.711	NA	0.774836	2	2	2	2	2	2	2	2	DDIT3_x000D_
11732186_at	0.00136275	0.0358871	NA	NA	75.8253	NA	44.3167	NA	1.71099	NA	0.774831	2	2	2	2	2	2	2	2	CSRP3_x000D_
11747907_s_at	0.00551556	0.105708	NA	NA	61.3878	NA	35.8891	NA	1.71049	NA	0.774407	2	2	2	2	2	2	2	2	PDZK1_x000D_
11716933_a_at	0.55583	0.943416	NA	NA	21.9819	NA	12.879	NA	1.70681	NA	0.771299	2	2	2	2	2	2	2	2	CCDC80_x000D_
11715794_x_at	9.09614e-05	0.00308124	NA	NA	112.279	NA	65.9098	NA	1.70352	NA	0.768521	2	2	2	2	2	2	2	2	ACTG2_x000D_
11740513_a_at	0.0474593	0.398332	NA	NA	42.7131	NA	25.0859	NA	1.70267	NA	0.767802	2	2	2	2	2	2	2	2	PDE4D_x000D_
11730387_a_at	0.000124187	0.00411891	NA	NA	107.353	NA	63.0826	NA	1.70179	NA	0.767052	2	2	2	2	2	2	2	2	CCKBR_x000D_
11743657_x_at	4.04972e-08	9.22293e-07	NA	NA	366.079	NA	215.255	NA	1.70067	NA	0.766105	2	2	2	2	2	2	2	2	HPGD_x000D_
11753397_x_at	0.150484	0.662348	NA	NA	33.5517	NA	19.7503	NA	1.69879	NA	0.764508	2	2	2	2	2	2	2	2	DLK1_x000D_
11718132_at	0.00081385	0.0223387	NA	NA	81.7889	NA	48.1458	NA	1.69878	NA	0.764495	2	2	2	2	2	2	2	2	RBP4_x000D_
11746257_a_at	4.47814e-06	0.000145078	NA	NA	174.322	NA	102.679	NA	1.69774	NA	0.763614	2	2	2	2	2	2	2	2	DOCK9_x000D_
11724642_at	7.46949e-05	0.00247406	NA	NA	115.514	NA	68.1092	NA	1.69601	NA	0.762147	2	2	2	2	2	2	2	2	TMEM88_x000D_
11748016_a_at	0.000169159	0.00536956	NA	NA	102.679	NA	60.5761	NA	1.69504	NA	0.761317	2	2	2	2	2	2	2	2	ACTG2_x000D_
11751748_a_at	0.0333156	0.324855	NA	NA	45.5814	NA	26.8957	NA	1.69475	NA	0.761069	2	2	2	2	2	2	2	2	CHN2_x000D_
11755994_a_at	1.89267e-07	4.78813e-06	NA	NA	284.189	NA	168.084	NA	1.69076	NA	0.757669	2	2	2	2	2	2	2	2	ITLN2_x000D_
11718452_at	0.0106668	0.157994	NA	NA	55.2983	NA	32.7645	NA	1.68775	NA	0.755101	2	2	2	2	2	2	2	2	AXIN2_x000D_
11746086_x_at	0.119987	0.598708	NA	NA	35.3517	NA	20.9682	NA	1.68597	NA	0.753576	2	2	2	2	2	2	2	2	LOC728752_x000D_
11748865_a_at	0.000376784	0.0107945	NA	NA	91.4733	NA	54.288	NA	1.68496	NA	0.752718	2	2	2	2	2	2	2	2	TMEM139_x000D_
11721351_at	2.40894e-05	0.000766087	NA	NA	136.079	NA	80.8788	NA	1.6825	NA	0.750608	2	2	2	2	2	2	2	2	SLC1A1_x000D_
11743656_a_at	1.39057e-07	3.31099e-06	NA	NA	298.679	NA	177.53	NA	1.68241	NA	0.750528	2	2	2	2	2	2	2	2	HPGD_x000D_
11729445_at	0.0106668	0.155161	NA	NA	55.2983	NA	32.9063	NA	1.68048	NA	0.748871	2	2	2	2	2	2	2	2	FAM150B_x000D_
11731193_at	0.38749	0.871996	NA	NA	25.5872	NA	15.2467	NA	1.67821	NA	0.74692	2	2	2	2	2	2	2	2	UNC13C_x000D_
11750517_x_at	8.26826e-07	2.23241e-05	NA	NA	225.279	NA	134.267	NA	1.67784	NA	0.746607	2	2	2	2	2	2	2	2	HPGD_x000D_
11724378_s_at	4.59044e-06	0.000135005	NA	NA	173.679	NA	103.739	NA	1.67419	NA	0.743459	2	2	2	2	2	2	2	2	PAG1_x000D_
11728136_at	0.917827	0.995864	NA	NA	13.9271	NA	8.32114	NA	1.6737	NA	0.743043	2	2	2	2	2	2	2	2	XK_x000D_
11734414_at	0.0340821	0.315752	NA	NA	45.3954	NA	27.1402	NA	1.67263	NA	0.742114	2	2	2	2	2	2	2	2	CALCB_x000D_
11720080_at	0.93331	0.996845	NA	NA	13.3513	NA	7.98752	NA	1.67152	NA	0.741163	2	2	2	2	2	2	2	2	NTRK2_x000D_
11738671_at	0.93454	0.996895	NA	NA	13.3022	NA	7.96815	NA	1.66942	NA	0.739345	2	2	2	2	2	2	2	2	SZT2_x000D_
11722015_at	7.04133e-10	9.42234e-09	NA	NA	757.875	NA	454.079	NA	1.66904	NA	0.739018	2	2	2	2	2	2	2	2	OLR1_x000D_
11734642_a_at	0.0892463	0.515669	NA	NA	37.6915	NA	22.5884	NA	1.66862	NA	0.738659	2	2	2	2	2	2	2	2	BDNF_x000D_
11758530_s_at	4.07572e-06	0.000116091	NA	NA	176.79	NA	105.999	NA	1.66784	NA	0.737982	2	2	2	2	2	2	2	2	KCNJ16_x000D_
11721456_x_at	0.00447385	0.0800721	NA	NA	63.4076	NA	38.0365	NA	1.66702	NA	0.73727	2	2	2	2	2	2	2	2	SERPINA1_x000D_
11763628_s_at	0.624481	0.95405	NA	NA	20.638	NA	12.3835	NA	1.66657	NA	0.736884	2	2	2	2	2	2	2	2	POU3F3_x000D_
11718141_at	1.07861e-05	0.000315706	NA	NA	153.046	NA	91.8788	NA	1.66573	NA	0.736158	2	2	2	2	2	2	2	2	DKK1_x000D_
11757297_s_at	3.28923e-05	0.000976777	NA	NA	130.059	NA	78.0789	NA	1.66573	NA	0.736158	2	2	2	2	2	2	2	2	RGS5_x000D_
11741579_a_at	0.117411	0.579601	NA	NA	35.5235	NA	21.3356	NA	1.66499	NA	0.735513	2	2	2	2	2	2	2	2	SLC30A2_x000D_
11747693_a_at	0.0449368	0.363162	NA	NA	43.1525	NA	25.9197	NA	1.66485	NA	0.735393	2	2	2	2	2	2	2	2	MME_x000D_
11717820_a_at	0.0108083	0.150306	NA	NA	55.1805	NA	33.155	NA	1.66432	NA	0.734931	2	2	2	2	2	2	2	2	SLC4A4_x000D_
11724446_a_at	4.74431e-05	0.00139507	NA	NA	123.339	NA	74.1222	NA	1.664	NA	0.734651	2	2	2	2	2	2	2	2	PDE4D_x000D_
11731432_at	2.83399e-05	0.000828756	NA	NA	132.902	NA	79.9632	NA	1.66203	NA	0.73295	2	2	2	2	2	2	2	2	PCDH10_x000D_
11761065_a_at	0.152488	0.641457	NA	NA	33.446	NA	20.1504	NA	1.65982	NA	0.731024	2	2	2	2	2	2	2	2	C11orf73_x000D_
11724367_a_at	0.000321565	0.00846784	NA	NA	93.5932	NA	56.426	NA	1.65869	NA	0.730043	2	2	2	2	2	2	2	2	SEMA6D_x000D_
11727018_s_at	0.0139964	0.17607	NA	NA	52.8987	NA	31.9123	NA	1.65763	NA	0.72912	2	2	2	2	2	2	2	2	PAPPA_x000D_
11741572_a_at	0.00534735	0.0889328	NA	NA	61.6838	NA	37.225	NA	1.65706	NA	0.728622	2	2	2	2	2	2	2	2	RGS4_x000D_
11744331_a_at	0.473908	0.904975	NA	NA	23.6538	NA	14.2888	NA	1.65541	NA	0.727185	2	2	2	2	2	2	2	2	CFB_x000D_
11760256_a_at	0.0100004	0.138453	NA	NA	55.8768	NA	33.7959	NA	1.65336	NA	0.7254	2	2	2	2	2	2	2	2	BDH2_x000D_
11744843_s_at	1.55503e-06	3.9232e-05	NA	NA	204.458	NA	123.8	NA	1.65152	NA	0.723791	2	2	2	2	2	2	2	2	PAPPA_x000D_
11720606_a_at	0.0295673	0.278662	NA	NA	46.562	NA	28.1974	NA	1.65129	NA	0.72359	2	2	2	2	2	2	2	2	SFRP2_x000D_
11715908_at	3.68097e-11	3.45305e-10	NA	NA	1380.68	NA	836.147	NA	1.65125	NA	0.723555	2	2	2	2	2	2	2	2	MYO6_x000D_
11748101_a_at	0.798948	0.983379	NA	NA	17.1068	NA	10.3674	NA	1.65006	NA	0.722516	2	2	2	2	2	2	2	2	RUNX1T1_x000D_
11719120_a_at	0.00437297	0.0747466	NA	NA	63.6304	NA	38.5692	NA	1.64977	NA	0.722267	2	2	2	2	2	2	2	2	KYNU_x000D_
11735373_a_at	0.798948	0.983326	NA	NA	17.1068	NA	10.3729	NA	1.64918	NA	0.721745	2	2	2	2	2	2	2	2	NETO1_x000D_
11728661_a_at	4.94771e-11	4.73023e-10	NA	NA	1296.18	NA	786.479	NA	1.64808	NA	0.720787	2	2	2	2	2	2	2	2	GABARAPL2_x000D_
11726118_at	0.00602246	0.0945008	NA	NA	60.5526	NA	36.7556	NA	1.64744	NA	0.720227	2	2	2	2	2	2	2	2	CPN1_x000D_
11744030_a_at	8.53615e-09	1.35207e-07	NA	NA	478.608	NA	290.8	NA	1.64583	NA	0.718819	2	2	2	2	2	2	2	2	MMP7_x000D_
11721317_at	0.00186351	0.0373228	NA	NA	72.3864	NA	44.0047	NA	1.64497	NA	0.718061	2	2	2	2	2	2	2	2	PARM1_x000D_
11718974_at	0.16236	0.647622	NA	NA	32.944	NA	20.0325	NA	1.64453	NA	0.717674	2	2	2	2	2	2	2	2	LPL_x000D_
11729935_a_at	3.62226e-08	6.49907e-07	NA	NA	373.015	NA	227.141	NA	1.64222	NA	0.715646	2	2	2	2	2	2	2	2	PITX2_x000D_
11721352_at	4.0613e-08	7.33795e-07	NA	NA	365.903	NA	222.935	NA	1.6413	NA	0.714839	2	2	2	2	2	2	2	2	SLC1A1_x000D_
11759895_at	0.4335	0.88253	NA	NA	24.5291	NA	14.9571	NA	1.63996	NA	0.713662	2	2	2	2	2	2	2	2	PCDH9_x000D_
11720946_at	0.0143018	0.17046	NA	NA	52.7105	NA	32.1677	NA	1.63861	NA	0.712477	2	2	2	2	2	2	2	2	CA12_x000D_
11722838_a_at	3.8404e-08	6.76655e-07	NA	NA	369.36	NA	225.734	NA	1.63626	NA	0.710405	2	2	2	2	2	2	2	2	GABRP_x000D_
11716839_a_at	0.0385274	0.315752	NA	NA	44.3967	NA	27.1402	NA	1.63583	NA	0.710023	2	2	2	2	2	2	2	2	RASD1_x000D_
11722946_at	6.2538e-06	0.000158167	NA	NA	165.873	NA	101.42	NA	1.6355	NA	0.709733	2	2	2	2	2	2	2	2	MUM1L1_x000D_
11759217_at	2.72251e-05	0.000709068	NA	NA	133.679	NA	81.7885	NA	1.63444	NA	0.7088	2	2	2	2	2	2	2	2	WNT3_x000D_
11742815_x_at	4.75184e-09	6.78806e-08	NA	NA	531.279	NA	325.215	NA	1.63362	NA	0.708077	2	2	2	2	2	2	2	2	SEMA6A_x000D_
11748904_x_at	0.371032	0.845784	NA	NA	25.9856	NA	15.9186	NA	1.63241	NA	0.707001	2	2	2	2	2	2	2	2	DBF4B_x000D_
11743202_x_at	0.000933164	0.0197519	NA	NA	80.1681	NA	49.1602	NA	1.63075	NA	0.705537	2	2	2	2	2	2	2	2	IGF1_x000D_
11758347_s_at	5.04021e-07	1.07574e-05	NA	NA	243.313	NA	149.263	NA	1.63009	NA	0.704955	2	2	2	2	2	2	2	2	DDIT3_x000D_
11758382_s_at	0.302852	0.796427	NA	NA	27.7871	NA	17.0545	NA	1.62931	NA	0.704264	2	2	2	2	2	2	2	2	ABCC9_x000D_
11760924_at	0.00372993	0.0619858	NA	NA	65.1997	NA	40.0216	NA	1.62911	NA	0.704086	2	2	2	2	2	2	2	2	LOC101060541_x000D_
11725626_a_at	0.000459612	0.0104592	NA	NA	88.8788	NA	54.5632	NA	1.62892	NA	0.703912	2	2	2	2	2	2	2	2	ACE2_x000D_
11754738_a_at	0.0971016	0.508018	NA	NA	37.025	NA	22.7419	NA	1.62806	NA	0.703151	2	2	2	2	2	2	2	2	PDE2A_x000D_
11753105_a_at	0.0136593	0.160025	NA	NA	53.1117	NA	32.6643	NA	1.62599	NA	0.701315	2	2	2	2	2	2	2	2	GGT7_x000D_
11735907_at	0.0228754	0.225017	NA	NA	48.6963	NA	29.9537	NA	1.62572	NA	0.70108	2	2	2	2	2	2	2	2	GJD2_x000D_
11717582_a_at	0.0041763	0.066754	NA	NA	64.0816	NA	39.4459	NA	1.62455	NA	0.700036	2	2	2	2	2	2	2	2	RGCC_x000D_
11742287_a_at	3.42932e-07	6.90072e-06	NA	NA	258.508	NA	159.277	NA	1.62301	NA	0.698669	2	2	2	2	2	2	2	2	CHAC1_x000D_
11759682_at	4.21328e-06	9.80898e-05	NA	NA	175.915	NA	108.581	NA	1.62013	NA	0.696109	2	2	2	2	2	2	2	2	PDLIM5_x000D_
11716913_a_at	0.00477318	0.0729683	NA	NA	62.7779	NA	38.7557	NA	1.61984	NA	0.695847	2	2	2	2	2	2	2	2	MTUS1_x000D_
11739857_at	0.000339076	0.00764657	NA	NA	92.8788	NA	57.3393	NA	1.61981	NA	0.695826	2	2	2	2	2	2	2	2	TENM2_x000D_
11759718_at	0.448882	0.883236	NA	NA	24.1908	NA	14.9373	NA	1.61949	NA	0.695543	2	2	2	2	2	2	2	2	SETMAR_x000D_
11743093_a_at	0.0708188	0.428358	NA	NA	39.5213	NA	24.4113	NA	1.61897	NA	0.695079	2	2	2	2	2	2	2	2	LIN7A_x000D_
11724604_a_at	0.0027802	0.0472163	NA	NA	68.1733	NA	42.1479	NA	1.61748	NA	0.693745	2	2	2	2	2	2	2	2	HS6ST2_x000D_
11722017_x_at	4.66227e-06	0.000107558	NA	NA	173.277	NA	107.161	NA	1.61697	NA	0.693295	2	2	2	2	2	2	2	2	OLR1_x000D_
11763508_s_at	0.0170457	0.18174	NA	NA	51.1928	NA	31.6617	NA	1.61687	NA	0.6932	2	2	2	2	2	2	2	2	CINP_x000D_
11745810_a_at	9.25166e-05	0.00219521	NA	NA	112.005	NA	69.331	NA	1.61551	NA	0.691988	2	2	2	2	2	2	2	2	KIAA0040_x000D_
11721454_a_at	0.0362971	0.29221	NA	NA	44.8816	NA	27.7989	NA	1.61451	NA	0.691097	2	2	2	2	2	2	2	2	SERPINA1_x000D_
11748618_a_at	0.00012231	0.00285696	NA	NA	107.589	NA	66.661	NA	1.61397	NA	0.690616	2	2	2	2	2	2	2	2	CCDC80_x000D_
11722355_s_at	7.98568e-09	1.10983e-07	NA	NA	484.279	NA	300.202	NA	1.61318	NA	0.689904	2	2	2	2	2	2	2	2	DAB2_x000D_
11726855_at	0.0200409	0.200555	NA	NA	49.812	NA	30.8785	NA	1.61316	NA	0.68989	2	2	2	2	2	2	2	2	ADAMTS5_x000D_
11742314_x_at	0.478926	0.894942	NA	NA	23.5479	NA	14.5974	NA	1.61316	NA	0.68989	2	2	2	2	2	2	2	2	SLC35G6_x000D_
11759709_x_at	0.0280226	0.248705	NA	NA	47.0052	NA	29.1386	NA	1.61316	NA	0.68989	2	2	2	2	2	2	2	2	NSUN5P1_x000D_
11728466_a_at	3.81345e-07	7.40524e-06	NA	NA	254.211	NA	157.637	NA	1.61263	NA	0.68942	2	2	2	2	2	2	2	2	GLDC_x000D_
11727401_x_at	0.101085	0.506972	NA	NA	36.7074	NA	22.7629	NA	1.6126	NA	0.689387	2	2	2	2	2	2	2	2	HOPX_x000D_
11716409_at	7.82304e-07	1.58988e-05	NA	NA	227.217	NA	141.024	NA	1.61119	NA	0.688128	2	2	2	2	2	2	2	2	PKDCC_x000D_
11719006_at	0.0867545	0.468827	NA	NA	37.9153	NA	23.5449	NA	1.61034	NA	0.687367	2	2	2	2	2	2	2	2	ANKH_x000D_
11738448_a_at	0.89246	0.992248	NA	NA	14.7446	NA	9.16837	NA	1.60821	NA	0.685452	2	2	2	2	2	2	2	2	RUNX2_x000D_
11732512_a_at	0.000807654	0.0159975	NA	NA	81.8802	NA	50.9203	NA	1.60801	NA	0.685274	2	2	2	2	2	2	2	2	CDX1_x000D_
11747478_a_at	1.53846e-05	0.000353045	NA	NA	145.279	NA	90.4191	NA	1.60673	NA	0.684124	2	2	2	2	2	2	2	2	ZNF503_x000D_
11727227_a_at	7.19033e-06	0.000161414	NA	NA	162.479	NA	101.126	NA	1.60669	NA	0.684095	2	2	2	2	2	2	2	2	NAALAD2_x000D_
11733705_at	0.924152	0.995125	NA	NA	13.7007	NA	8.53242	NA	1.60572	NA	0.683225	2	2	2	2	2	2	2	2	TMEM229A_x000D_
11723553_at	0.674143	0.956453	NA	NA	19.6708	NA	12.261	NA	1.60434	NA	0.681977	2	2	2	2	2	2	2	2	F5_x000D_
11729790_a_at	0.00432357	0.0643084	NA	NA	63.7416	NA	39.7357	NA	1.60414	NA	0.681799	2	2	2	2	2	2	2	2	CUZD1_x000D_
11738513_at	0.263508	0.748082	NA	NA	28.9763	NA	18.0683	NA	1.6037	NA	0.681408	2	2	2	2	2	2	2	2	GADL1_x000D_
11740477_a_at	0.478926	0.891492	NA	NA	23.5479	NA	14.6996	NA	1.60194	NA	0.679819	2	2	2	2	2	2	2	2	SP8_x000D_
11749090_a_at	1.37156e-07	2.33353e-06	NA	NA	299.346	NA	187.048	NA	1.60037	NA	0.678403	2	2	2	2	2	2	2	2	FOXP1_x000D_
11753370_s_at	0.4335	0.868774	NA	NA	24.5291	NA	15.3328	NA	1.59978	NA	0.677876	2	2	2	2	2	2	2	2	FGFR2_x000D_
11764040_at	0.985784	0.999355	NA	NA	10.1212	NA	6.32738	NA	1.59958	NA	0.677698	2	2	2	2	2	2	2	2	TKTL1_x000D_
11749326_s_at	0.0333156	0.268663	NA	NA	45.5814	NA	28.5017	NA	1.59925	NA	0.677396	2	2	2	2	2	2	2	2	OLFML2B_x000D_
11717873_x_at	0.000469335	0.00948678	NA	NA	88.6095	NA	55.4193	NA	1.59889	NA	0.677073	2	2	2	2	2	2	2	2	IRF8_x000D_
11729155_at	0.901026	0.992824	NA	NA	14.4823	NA	9.05827	NA	1.59879	NA	0.676985	2	2	2	2	2	2	2	2	CEACAM6_x000D_
11759692_at	0.0819118	0.446334	NA	NA	38.3693	NA	24.021	NA	1.59732	NA	0.675656	2	2	2	2	2	2	2	2	TRNT1_x000D_
11761511_at	0.20738	0.681221	NA	NA	30.964	NA	19.3871	NA	1.59714	NA	0.675495	2	2	2	2	2	2	2	2	TOR1A_x000D_
11728215_a_at	0.00136519	0.0242551	NA	NA	75.8053	NA	47.4724	NA	1.59683	NA	0.675212	2	2	2	2	2	2	2	2	NRP1_x000D_
11759204_a_at	3.00984e-08	4.4251e-07	NA	NA	384.879	NA	241.079	NA	1.59649	NA	0.674899	2	2	2	2	2	2	2	2	SLC2A14_x000D_
11757516_s_at	0.00200129	0.0334995	NA	NA	71.6206	NA	44.8658	NA	1.59633	NA	0.674759	2	2	2	2	2	2	2	2	CHN2_x000D_
11723162_a_at	0.129246	0.556062	NA	NA	34.7623	NA	21.7917	NA	1.59521	NA	0.673744	2	2	2	2	2	2	2	2	ZNF776_x000D_
11758071_s_at	0.000768361	0.014484	NA	NA	82.4788	NA	51.7605	NA	1.59347	NA	0.672173	2	2	2	2	2	2	2	2	SULF1_x000D_
11726024_at	8.09358e-12	5.53335e-11	NA	NA	1930.24	NA	1211.52	NA	1.59324	NA	0.671961	2	2	2	2	2	2	2	2	EDN1_x000D_
11752674_a_at	0.381065	0.835068	NA	NA	25.7413	NA	16.1772	NA	1.5912	NA	0.670119	2	2	2	2	2	2	2	2	SPDEF_x000D_
11724447_a_at	0.381682	0.835068	NA	NA	25.7264	NA	16.1772	NA	1.59029	NA	0.669286	2	2	2	2	2	2	2	2	PDE4D_x000D_
11736799_a_at	0.902788	0.992752	NA	NA	14.4268	NA	9.07226	NA	1.59021	NA	0.669215	2	2	2	2	2	2	2	2	PDE10A_x000D_
11758526_s_at	0.00449272	0.0627921	NA	NA	63.3665	NA	39.9211	NA	1.58729	NA	0.666568	2	2	2	2	2	2	2	2	RELN_x000D_
11734404_s_at	3.19042e-07	5.48649e-06	NA	NA	261.479	NA	164.741	NA	1.58721	NA	0.666494	2	2	2	2	2	2	2	2	PABPC4L_x000D_
11758028_s_at	1.92788e-08	2.62265e-07	NA	NA	415.289	NA	261.679	NA	1.58702	NA	0.666318	2	2	2	2	2	2	2	2	FOXQ1_x000D_
11753437_a_at	0.782343	0.976194	NA	NA	17.4704	NA	11.0149	NA	1.58607	NA	0.665455	2	2	2	2	2	2	2	2	MED25_x000D_
11756165_s_at	5.6832e-08	8.45553e-07	NA	NA	345.922	NA	218.137	NA	1.58581	NA	0.665216	2	2	2	2	2	2	2	2	GLDC_x000D_
11751904_x_at	3.39697e-08	4.82762e-07	NA	NA	377.079	NA	237.837	NA	1.58545	NA	0.664894	2	2	2	2	2	2	2	2	COL11A1_x000D_
11736281_a_at	0.775139	0.974773	NA	NA	17.625	NA	11.1253	NA	1.58423	NA	0.663778	2	2	2	2	2	2	2	2	SLC22A3_x000D_
11755911_a_at	0.900241	0.992248	NA	NA	14.5069	NA	9.16837	NA	1.58227	NA	0.662	2	2	2	2	2	2	2	2	GPR128_x000D_
11721399_a_at	7.80746e-06	0.000157528	NA	NA	160.512	NA	101.479	NA	1.58173	NA	0.661507	2	2	2	2	2	2	2	2	SLIT2_x000D_
11749023_a_at	6.34713e-07	1.11945e-05	NA	NA	234.713	NA	148.4	NA	1.58163	NA	0.661408	2	2	2	2	2	2	2	2	SLC16A4_x000D_
11758824_at	0.798948	0.97854	NA	NA	17.1068	NA	10.8216	NA	1.5808	NA	0.660656	2	2	2	2	2	2	2	2	NOL6_x000D_
11736487_at	0.00461525	0.0627921	NA	NA	63.1045	NA	39.9211	NA	1.58073	NA	0.660589	2	2	2	2	2	2	2	2	RASGEF1B_x000D_
11727226_at	3.28447e-07	5.46548e-06	NA	NA	260.279	NA	164.834	NA	1.57903	NA	0.659042	2	2	2	2	2	2	2	2	NAALAD2_x000D_
11721580_a_at	0.00259635	0.0391426	NA	NA	68.8799	NA	43.627	NA	1.57883	NA	0.65886	2	2	2	2	2	2	2	2	DIO2_x000D_
11733913_at	0.0047219	0.0634956	NA	NA	62.8826	NA	39.8346	NA	1.57859	NA	0.65864	2	2	2	2	2	2	2	2	HS3ST1_x000D_
11739050_s_at	0.875529	0.989264	NA	NA	15.2313	NA	9.65447	NA	1.57764	NA	0.65777	2	2	2	2	2	2	2	2	ACPP_x000D_
11758913_at	1.10338e-06	1.98008e-05	NA	NA	215.48	NA	136.614	NA	1.57729	NA	0.657448	2	2	2	2	2	2	2	2	PCSK5_x000D_
11729819_a_at	1.76655e-05	0.000356892	NA	NA	142.373	NA	90.2788	NA	1.57703	NA	0.657212	2	2	2	2	2	2	2	2	IGF1_x000D_
11718152_a_at	0.00021095	0.00411891	NA	NA	99.4634	NA	63.0826	NA	1.57672	NA	0.656924	2	2	2	2	2	2	2	2	PPFIBP2_x000D_
11744433_x_at	0.690066	0.95605	NA	NA	19.3582	NA	12.2819	NA	1.57616	NA	0.656411	2	2	2	2	2	2	2	2	ACTG1P4_x000D_
11724885_at	0.0600726	0.363162	NA	NA	40.8285	NA	25.9197	NA	1.57519	NA	0.655526	2	2	2	2	2	2	2	2	CLIC3_x000D_
11737829_at	0.876661	0.989264	NA	NA	15.1999	NA	9.65447	NA	1.57439	NA	0.654794	2	2	2	2	2	2	2	2	ZKSCAN8_x000D_
11724886_a_at	0.443316	0.864511	NA	NA	24.3124	NA	15.445	NA	1.57413	NA	0.654551	2	2	2	2	2	2	2	2	LRRN3_x000D_
11744910_a_at	0.0144127	0.144809	NA	NA	52.6432	NA	33.446	NA	1.57398	NA	0.654413	2	2	2	2	2	2	2	2	NUP160_x000D_
11723961_s_at	1.90221e-10	1.60964e-09	NA	NA	980.83	NA	623.767	NA	1.57243	NA	0.652995	2	2	2	2	2	2	2	2	PTN_x000D_
11747026_a_at	0.00102442	0.0171805	NA	NA	79.0789	NA	50.3214	NA	1.57147	NA	0.652119	2	2	2	2	2	2	2	2	SLC1A4_x000D_
11740290_a_at	0.372418	0.820592	NA	NA	25.9516	NA	16.515	NA	1.57139	NA	0.652042	2	2	2	2	2	2	2	2	HOXC6_x000D_
11732657_a_at	4.9467e-06	9.25964e-05	NA	NA	171.755	NA	109.479	NA	1.56884	NA	0.649699	2	2	2	2	2	2	2	2	CYP26A1_x000D_
11719899_at	0.0778633	0.414283	NA	NA	38.7703	NA	24.7237	NA	1.56814	NA	0.649054	2	2	2	2	2	2	2	2	C11orf96_x000D_
11760417_at	0.040599	0.283622	NA	NA	43.9722	NA	28.0497	NA	1.56765	NA	0.648604	2	2	2	2	2	2	2	2	DUOXA1_x000D_
11725188_a_at	0.0992258	0.469756	NA	NA	36.8541	NA	23.5255	NA	1.56656	NA	0.647601	2	2	2	2	2	2	2	2	GPR126_x000D_
11724297_a_at	0.0217193	0.188665	NA	NA	49.1324	NA	31.3652	NA	1.56646	NA	0.64751	2	2	2	2	2	2	2	2	BMP7_x000D_
11751014_x_at	0.564679	0.916076	NA	NA	21.8069	NA	13.9246	NA	1.56607	NA	0.647153	2	2	2	2	2	2	2	2	CES4A_x000D_
11720703_at	5.46166e-09	6.11055e-08	NA	NA	518.162	NA	330.879	NA	1.56602	NA	0.6471	2	2	2	2	2	2	2	2	MYL4_x000D_
11758002_s_at	0.0456122	0.303189	NA	NA	43.0324	NA	27.4867	NA	1.56557	NA	0.646688	2	2	2	2	2	2	2	2	SPHKAP_x000D_
11727217_a_at	0.874425	0.988556	NA	NA	15.2618	NA	9.75414	NA	1.56464	NA	0.645835	2	2	2	2	2	2	2	2	CETP_x000D_
11760699_a_at	0.0893058	0.442807	NA	NA	37.6862	NA	24.0969	NA	1.56395	NA	0.645191	2	2	2	2	2	2	2	2	LSAMP_x000D_
11728832_at	0.322571	0.779207	NA	NA	27.2371	NA	17.424	NA	1.56319	NA	0.644493	2	2	2	2	2	2	2	2	DSG3_x000D_
11725624_at	0.000258358	0.00469456	NA	NA	96.5976	NA	61.8372	NA	1.56213	NA	0.643512	2	2	2	2	2	2	2	2	ACE2_x000D_
11750623_a_at	4.25637e-06	7.6773e-05	NA	NA	175.648	NA	112.45	NA	1.56201	NA	0.643401	2	2	2	2	2	2	2	2	FILIP1L_x000D_
11720263_a_at	0.0920754	0.448415	NA	NA	37.4449	NA	23.9764	NA	1.56174	NA	0.643153	2	2	2	2	2	2	2	2	MITF_x000D_
11734113_a_at	0.0971016	0.460945	NA	NA	37.025	NA	23.7103	NA	1.56156	NA	0.642987	2	2	2	2	2	2	2	2	ADAMTS19_x000D_
11718007_a_at	0.00181289	0.0271301	NA	NA	72.6839	NA	46.562	NA	1.56101	NA	0.642483	2	2	2	2	2	2	2	2	MYLIP_x000D_
11762048_a_at	0.787721	0.974773	NA	NA	17.3537	NA	11.1253	NA	1.55984	NA	0.641401	2	2	2	2	2	2	2	2	EZH2_x000D_
11732438_a_at	0.525512	0.898566	NA	NA	22.5884	NA	14.4879	NA	1.55912	NA	0.640729	2	2	2	2	2	2	2	2	FBN3_x000D_
11744797_s_at	7.61024e-09	8.53343e-08	NA	NA	488.425	NA	313.279	NA	1.55907	NA	0.64069	2	2	2	2	2	2	2	2	DAB2_x000D_
11747726_s_at	1.25421e-05	0.000230989	NA	NA	149.692	NA	96.0788	NA	1.55802	NA	0.63971	2	2	2	2	2	2	2	2	STXBP6_x000D_
11725979_a_at	0.261995	0.719639	NA	NA	29.0248	NA	18.6375	NA	1.55733	NA	0.639077	2	2	2	2	2	2	2	2	CALB1_x000D_
11761952_at	0.827416	0.981322	NA	NA	16.4551	NA	10.5711	NA	1.55661	NA	0.638404	2	2	2	2	2	2	2	2	PARPBP_x000D_
11737503_at	0.373569	0.814396	NA	NA	25.9234	NA	16.656	NA	1.5564	NA	0.63821	2	2	2	2	2	2	2	2	ITIH6_x000D_
11728168_a_at	0.461058	0.866458	NA	NA	23.9276	NA	15.394	NA	1.55434	NA	0.636306	2	2	2	2	2	2	2	2	KAZN_x000D_
11725664_a_at	0.969406	0.998061	NA	NA	11.5388	NA	7.42881	NA	1.55325	NA	0.635287	2	2	2	2	2	2	2	2	EDNRB_x000D_
11752930_a_at	5.77679e-05	0.00105746	NA	NA	119.879	NA	77.1827	NA	1.55318	NA	0.635228	2	2	2	2	2	2	2	2	GBP1_x000D_
11748747_a_at	0.89246	0.990327	NA	NA	14.7446	NA	9.49501	NA	1.55288	NA	0.634947	2	2	2	2	2	2	2	2	ARHGAP25_x000D_
11722135_a_at	0.261495	0.715999	NA	NA	29.0409	NA	18.7093	NA	1.55222	NA	0.634329	2	2	2	2	2	2	2	2	MCAT_x000D_
11756074_a_at	8.97917e-08	1.20431e-06	NA	NA	320.754	NA	206.677	NA	1.55196	NA	0.634089	2	2	2	2	2	2	2	2	MMP7_x000D_
11737779_a_at	0.111646	0.488076	NA	NA	35.9219	NA	23.1467	NA	1.55192	NA	0.634057	2	2	2	2	2	2	2	2	KITLG_x000D_
11744893_a_at	0.0819118	0.414283	NA	NA	38.3693	NA	24.7237	NA	1.55192	NA	0.634057	2	2	2	2	2	2	2	2	FAM20A_x000D_
11721248_s_at	0.00162444	0.0238378	NA	NA	73.8791	NA	47.614	NA	1.55162	NA	0.63378	2	2	2	2	2	2	2	2	GNG2_x000D_
11723033_at	0.460277	0.86467	NA	NA	23.9443	NA	15.4409	NA	1.55071	NA	0.632929	2	2	2	2	2	2	2	2	NOV_x000D_
11721126_a_at	1.75841e-05	0.000315706	NA	NA	142.469	NA	91.8788	NA	1.55061	NA	0.63284	2	2	2	2	2	2	2	2	ENPEP_x000D_
11740370_a_at	2.5052e-06	4.18003e-05	NA	NA	190.194	NA	122.679	NA	1.55034	NA	0.632589	2	2	2	2	2	2	2	2	RASGRP1_x000D_
11732319_a_at	0.327757	0.776354	NA	NA	27.0967	NA	17.4843	NA	1.54978	NA	0.632062	2	2	2	2	2	2	2	2	GPR1_x000D_
11757151_s_at	0.000940287	0.0145069	NA	NA	80.0789	NA	51.7471	NA	1.5475	NA	0.629944	2	2	2	2	2	2	2	2	SNORA72_x000D_
11761930_at	0.525493	0.894955	NA	NA	22.5888	NA	14.597	NA	1.5475	NA	0.629935	2	2	2	2	2	2	2	2	OK/SW-CL.58_x000D_
11742640_x_at	0.751745	0.966145	NA	NA	18.1165	NA	11.7142	NA	1.54654	NA	0.629041	2	2	2	2	2	2	2	2	RDM1_x000D_
11718665_s_at	2.04778e-11	1.31077e-10	NA	NA	1568.25	NA	1014.15	NA	1.54637	NA	0.628887	2	2	2	2	2	2	2	2	GATC_x000D_
11732521_a_at	0.0047219	0.0570487	NA	NA	62.8826	NA	40.6679	NA	1.54625	NA	0.62877	2	2	2	2	2	2	2	2	CHST9_x000D_
11724832_at	5.33881e-09	5.5022e-08	NA	NA	520.279	NA	336.644	NA	1.54549	NA	0.62806	2	2	2	2	2	2	2	2	STS_x000D_
11735076_a_at	0.0396172	0.265926	NA	NA	44.1705	NA	28.5867	NA	1.54514	NA	0.627739	2	2	2	2	2	2	2	2	CYP2C18_x000D_
11754047_x_at	0.464025	0.864511	NA	NA	23.864	NA	15.445	NA	1.54509	NA	0.627691	2	2	2	2	2	2	2	2	RDM1_x000D_
11749876_a_at	0.202472	0.640311	NA	NA	31.1596	NA	20.1723	NA	1.54467	NA	0.6273	2	2	2	2	2	2	2	2	LAMP2_x000D_
11746180_a_at	1.3217e-09	1.19697e-08	NA	NA	672.314	NA	435.59	NA	1.54346	NA	0.626166	2	2	2	2	2	2	2	2	CD55_x000D_
11729817_a_at	3.88739e-05	0.000679702	NA	NA	126.947	NA	82.2898	NA	1.54268	NA	0.625437	2	2	2	2	2	2	2	2	IGF1_x000D_
11732301_at	3.28572e-05	0.000572731	NA	NA	130.079	NA	84.3476	NA	1.54217	NA	0.624966	2	2	2	2	2	2	2	2	IL23A_x000D_
11724258_a_at	0.00542278	0.0627921	NA	NA	61.5498	NA	39.9211	NA	1.54179	NA	0.624602	2	2	2	2	2	2	2	2	MUC15_x000D_
11723802_at	4.90433e-05	0.000849381	NA	NA	122.749	NA	79.6789	NA	1.54054	NA	0.623441	2	2	2	2	2	2	2	2	F10_x000D_
11749216_a_at	0.323654	0.767835	NA	NA	27.2077	NA	17.6626	NA	1.54041	NA	0.623315	2	2	2	2	2	2	2	2	HAVCR1_x000D_
11756343_a_at	0.0047219	0.0556729	NA	NA	62.8826	NA	40.8583	NA	1.53904	NA	0.622031	2	2	2	2	2	2	2	2	DPEP1_x000D_
11741990_s_at	0.761878	0.967372	NA	NA	17.9055	NA	11.6376	NA	1.53859	NA	0.62161	2	2	2	2	2	2	2	2	CCRL2_x000D_
11734496_at	0.00159443	0.0223232	NA	NA	74.0837	NA	48.1515	NA	1.53856	NA	0.621576	2	2	2	2	2	2	2	2	C6orf222_x000D_
11737291_a_at	0.302852	0.748082	NA	NA	27.7871	NA	18.0683	NA	1.53789	NA	0.620954	2	2	2	2	2	2	2	2	OXGR1_x000D_
11738721_at	0.579276	0.914053	NA	NA	21.5197	NA	13.993	NA	1.53789	NA	0.620954	2	2	2	2	2	2	2	2	OR51M1_x000D_
11740394_a_at	3.02558e-08	3.49285e-07	NA	NA	384.539	NA	250.151	NA	1.53722	NA	0.620326	2	2	2	2	2	2	2	2	FGFR2_x000D_
11758509_s_at	3.89922e-08	4.56929e-07	NA	NA	368.417	NA	239.879	NA	1.53584	NA	0.619032	2	2	2	2	2	2	2	2	ENPEP_x000D_
11742364_at	0.478926	0.868666	NA	NA	23.5479	NA	15.3357	NA	1.5355	NA	0.618705	2	2	2	2	2	2	2	2	OR5AR1_x000D_
11740552_at	0.351356	0.786745	NA	NA	26.4784	NA	17.2636	NA	1.53377	NA	0.617084	2	2	2	2	2	2	2	2	ASPG_x000D_
11732756_a_at	3.63022e-06	5.72218e-05	NA	NA	179.879	NA	117.28	NA	1.53376	NA	0.617073	2	2	2	2	2	2	2	2	ELAVL2_x000D_
11758500_s_at	0.00299044	0.0373228	NA	NA	67.4264	NA	44.0047	NA	1.53225	NA	0.615655	2	2	2	2	2	2	2	2	TMEM140_x000D_
11749900_a_at	0.101611	0.450223	NA	NA	36.6664	NA	23.9378	NA	1.53174	NA	0.615167	2	2	2	2	2	2	2	2	PPP6R3_x000D_
11728140_at	0.129246	0.510353	NA	NA	34.7623	NA	22.6949	NA	1.53172	NA	0.615156	2	2	2	2	2	2	2	2	SHISA2_x000D_
11742278_a_at	3.16688e-07	4.27468e-06	NA	NA	261.786	NA	170.927	NA	1.53157	NA	0.615008	2	2	2	2	2	2	2	2	CTH_x000D_
11745004_x_at	0.0946752	0.433197	NA	NA	37.225	NA	24.3053	NA	1.53156	NA	0.614997	2	2	2	2	2	2	2	2	HOPX_x000D_
11725662_a_at	0.0256306	0.192912	NA	NA	47.7458	NA	31.1883	NA	1.53089	NA	0.61437	2	2	2	2	2	2	2	2	SLC16A14_x000D_
11722165_a_at	1.02671e-06	1.49173e-05	NA	NA	217.879	NA	142.333	NA	1.53076	NA	0.614252	2	2	2	2	2	2	2	2	RGS5_x000D_
11740409_a_at	4.9349e-09	4.76209e-08	NA	NA	527.679	NA	344.782	NA	1.53047	NA	0.613975	2	2	2	2	2	2	2	2	FGFR2_x000D_
11720003_at	0.020801	0.166487	NA	NA	49.4969	NA	32.3533	NA	1.52989	NA	0.613425	2	2	2	2	2	2	2	2	NRARP_x000D_
11724296_a_at	0.000204938	0.00326973	NA	NA	99.8788	NA	65.3241	NA	1.52897	NA	0.612564	2	2	2	2	2	2	2	2	BMP7_x000D_
11727991_at	0.000169159	0.00271866	NA	NA	102.679	NA	67.1577	NA	1.52892	NA	0.612514	2	2	2	2	2	2	2	2	STX11_x000D_
11730298_a_at	0.133138	0.515669	NA	NA	34.5268	NA	22.5884	NA	1.52852	NA	0.612136	2	2	2	2	2	2	2	2	SPARCL1_x000D_
11732836_at	0.628785	0.929358	NA	NA	20.5543	NA	13.4485	NA	1.52837	NA	0.611998	2	2	2	2	2	2	2	2	C4orf6_x000D_
11734748_s_at	0.4335	0.83995	NA	NA	24.5291	NA	16.0604	NA	1.52731	NA	0.610989	2	2	2	2	2	2	2	2	LOC100507547_x000D_
11739380_a_at	0.00353752	0.042138	NA	NA	65.7284	NA	43.0438	NA	1.52701	NA	0.610711	2	2	2	2	2	2	2	2	FAM198B_x000D_
11734148_at	3.72002e-05	0.000605258	NA	NA	127.759	NA	83.6788	NA	1.52677	NA	0.610486	2	2	2	2	2	2	2	2	SLC6A4_x000D_
11728598_a_at	0.588284	0.914263	NA	NA	21.3432	NA	13.9859	NA	1.52605	NA	0.609801	2	2	2	2	2	2	2	2	ALLC_x000D_
11729843_s_at	0.302852	0.741096	NA	NA	27.7871	NA	18.2096	NA	1.52596	NA	0.609718	2	2	2	2	2	2	2	2	VNN1_x000D_
11718869_x_at	0.0527557	0.304958	NA	NA	41.865	NA	27.4372	NA	1.52584	NA	0.609608	2	2	2	2	2	2	2	2	PALMD_x000D_
11759271_x_at	0.975142	0.998291	NA	NA	11.1253	NA	7.29135	NA	1.52582	NA	0.609587	2	2	2	2	2	2	2	2	IFNA5_x000D_
11761848_at	0.907905	0.991237	NA	NA	14.2622	NA	9.34722	NA	1.52582	NA	0.609587	2	2	2	2	2	2	2	2	SNRPD3_x000D_
11757865_a_at	6.29882e-10	5.00633e-09	NA	NA	774.331	NA	507.612	NA	1.52544	NA	0.609224	2	2	2	2	2	2	2	2	GADD45B_x000D_
11722756_at	0.0001431	0.002275	NA	NA	105.183	NA	68.9644	NA	1.52518	NA	0.608982	2	2	2	2	2	2	2	2	TMEM37_x000D_
11757093_at	0.0560229	0.315752	NA	NA	41.3849	NA	27.1402	NA	1.52486	NA	0.608672	2	2	2	2	2	2	2	2	GIMAP1-GIMAP5_x000D_
11736347_x_at	0.215805	0.644364	NA	NA	30.6376	NA	20.0948	NA	1.52465	NA	0.608481	2	2	2	2	2	2	2	2	HFE_x000D_
11753014_a_at	0.660081	0.938632	NA	NA	19.9455	NA	13.082	NA	1.52465	NA	0.608481	2	2	2	2	2	2	2	2	RYR2_x000D_
11725257_at	0.519743	0.884822	NA	NA	22.7052	NA	14.8923	NA	1.52462	NA	0.608453	2	2	2	2	2	2	2	2	FZD10_x000D_
11743351_a_at	0.209306	0.635743	NA	NA	30.8883	NA	20.2597	NA	1.52462	NA	0.608453	2	2	2	2	2	2	2	2	COBLL1_x000D_
11749700_a_at	0.000940287	0.0132233	NA	NA	80.0789	NA	52.5365	NA	1.52425	NA	0.608102	2	2	2	2	2	2	2	2	ZNF503_x000D_
11753551_a_at	0.698026	0.949618	NA	NA	19.201	NA	12.5983	NA	1.52409	NA	0.607947	2	2	2	2	2	2	2	2	KDM8_x000D_
11722356_a_at	4.51242e-08	5.09166e-07	NA	NA	359.497	NA	235.879	NA	1.52407	NA	0.607933	2	2	2	2	2	2	2	2	DAB2_x000D_
11757864_s_at	0.838987	0.980601	NA	NA	16.1772	NA	10.6385	NA	1.52063	NA	0.60467	2	2	2	2	2	2	2	2	INSM1_x000D_
11725198_at	0.00028848	0.00436396	NA	NA	95.0724	NA	62.5303	NA	1.52042	NA	0.604471	2	2	2	2	2	2	2	2	IL1A_x000D_
11720854_a_at	0.516508	0.881477	NA	NA	22.7709	NA	14.9867	NA	1.51941	NA	0.603508	2	2	2	2	2	2	2	2	NFIA_x000D_
11730801_at	0.967602	0.997577	NA	NA	11.6573	NA	7.67803	NA	1.51827	NA	0.602425	2	2	2	2	2	2	2	2	CXCL6_x000D_
11722407_a_at	4.46565e-10	3.35459e-09	NA	NA	827.866	NA	545.396	NA	1.51792	NA	0.602094	2	2	2	2	2	2	2	2	CHAC1_x000D_
11747834_a_at	0.152488	0.543454	NA	NA	33.446	NA	22.0382	NA	1.51764	NA	0.601825	2	2	2	2	2	2	2	2	SPATA5_x000D_
11763167_x_at	1.87442e-05	0.000288348	NA	NA	141.146	NA	93.0788	NA	1.51641	NA	0.600662	2	2	2	2	2	2	2	2	MARS_x000D_
11759961_at	0.873399	0.985958	NA	NA	15.29	NA	10.0834	NA	1.51634	NA	0.600596	2	2	2	2	2	2	2	2	AGFG2_x000D_
11715490_s_at	0.0384896	0.244307	NA	NA	44.4047	NA	29.2847	NA	1.51631	NA	0.600565	2	2	2	2	2	2	2	2	ACTG1P4_x000D_
11735037_a_at	0.938862	0.994641	NA	NA	13.1246	NA	8.6572	NA	1.51604	NA	0.600303	2	2	2	2	2	2	2	2	SORCS1_x000D_
11724829_at	1.00116e-05	0.000150812	NA	NA	154.733	NA	102.112	NA	1.51532	NA	0.599623	2	2	2	2	2	2	2	2	STS_x000D_
11718301_at	0.000373043	0.00542206	NA	NA	91.6054	NA	60.4855	NA	1.5145	NA	0.598845	2	2	2	2	2	2	2	2	PLAC9_x000D_
11738868_at	0.480902	0.861533	NA	NA	23.5063	NA	15.5224	NA	1.51435	NA	0.598698	2	2	2	2	2	2	2	2	SLC2A7_x000D_
11722757_at	5.54126e-06	8.13474e-05	NA	NA	168.879	NA	111.524	NA	1.51428	NA	0.598635	2	2	2	2	2	2	2	2	CFTR_x000D_
11724671_a_at	0.798948	0.972379	NA	NA	17.1068	NA	11.3015	NA	1.51367	NA	0.598054	2	2	2	2	2	2	2	2	AMDHD1_x000D_
11732698_at	0.821927	0.976871	NA	NA	16.584	NA	10.9605	NA	1.51306	NA	0.597473	2	2	2	2	2	2	2	2	SERPINA7_x000D_
11728502_a_at	0.773478	0.966764	NA	NA	17.6604	NA	11.6758	NA	1.51256	NA	0.596995	2	2	2	2	2	2	2	2	CD300C_x000D_
11751612_a_at	1.95661e-09	1.62901e-08	NA	NA	624.801	NA	413.079	NA	1.51255	NA	0.596981	2	2	2	2	2	2	2	2	SOCS2_x000D_
11744056_at	3.21519e-05	0.000489377	NA	NA	130.489	NA	86.2788	NA	1.51241	NA	0.596849	2	2	2	2	2	2	2	2	MNT_x000D_
11727527_x_at	1.46513e-05	0.000218841	NA	NA	146.321	NA	96.8235	NA	1.51121	NA	0.595707	2	2	2	2	2	2	2	2	TNNT2_x000D_
11723711_at	0.000158153	0.0023514	NA	NA	103.679	NA	68.6267	NA	1.51077	NA	0.59528	2	2	2	2	2	2	2	2	SLC24A3_x000D_
11753223_a_at	0.257032	0.684766	NA	NA	29.1858	NA	19.3186	NA	1.51077	NA	0.59528	2	2	2	2	2	2	2	2	ST8SIA2_x000D_
11759648_at	0.00619519	0.0627921	NA	NA	60.2856	NA	39.9211	NA	1.51012	NA	0.59466	2	2	2	2	2	2	2	2	CREB3L2_x000D_
11740123_x_at	0.0185156	0.144809	NA	NA	50.485	NA	33.446	NA	1.50945	NA	0.594022	2	2	2	2	2	2	2	2	ZNF419_x000D_
11725058_a_at	9.21912e-10	7.12179e-09	NA	NA	719.764	NA	476.904	NA	1.50925	NA	0.593827	2	2	2	2	2	2	2	2	NEDD9_x000D_
11746547_a_at	0.323852	0.750185	NA	NA	27.2023	NA	18.0256	NA	1.50909	NA	0.593679	2	2	2	2	2	2	2	2	SLC2A5_x000D_
11716914_a_at	0.187059	0.592437	NA	NA	31.8031	NA	21.0885	NA	1.50808	NA	0.592711	2	2	2	2	2	2	2	2	MTUS1_x000D_
11736413_a_at	0.0819118	0.382899	NA	NA	38.3693	NA	25.4454	NA	1.50791	NA	0.592549	2	2	2	2	2	2	2	2	NHLH2_x000D_
11735085_at	0.00602314	0.060922	NA	NA	60.5515	NA	40.1563	NA	1.5079	NA	0.592538	2	2	2	2	2	2	2	2	FREM2_x000D_
11737740_a_at	0.664513	0.936468	NA	NA	19.8591	NA	13.1705	NA	1.50784	NA	0.592486	2	2	2	2	2	2	2	2	FGF4_x000D_
11751698_a_at	1.9745e-05	0.000291315	NA	NA	140.079	NA	92.9425	NA	1.50716	NA	0.591828	2	2	2	2	2	2	2	2	EAF2_x000D_
11758406_s_at	0.200551	0.6112	NA	NA	31.2373	NA	20.7289	NA	1.50695	NA	0.59163	2	2	2	2	2	2	2	2	KIAA1644_x000D_
11718905_x_at	1.17896e-07	1.326e-06	NA	NA	306.794	NA	203.679	NA	1.50626	NA	0.590974	2	2	2	2	2	2	2	2	FILIP1L_x000D_
11732101_at	0.441482	0.835019	NA	NA	24.3527	NA	16.1784	NA	1.50526	NA	0.590013	2	2	2	2	2	2	2	2	IQCF6_x000D_
11753602_x_at	0.000178632	0.00258114	NA	NA	101.876	NA	67.6803	NA	1.50525	NA	0.590004	2	2	2	2	2	2	2	2	HLA-G_x000D_
11761530_x_at	1.9541e-06	2.61943e-05	NA	NA	197.479	NA	131.206	NA	1.5051	NA	0.589861	2	2	2	2	2	2	2	2	MIR636_x000D_
11743800_a_at	0.484215	0.859443	NA	NA	23.4369	NA	15.5762	NA	1.50466	NA	0.589437	2	2	2	2	2	2	2	2	DNAH2_x000D_
11750909_a_at	0.0013003	0.0163338	NA	NA	76.3523	NA	50.7453	NA	1.50462	NA	0.589396	2	2	2	2	2	2	2	2	SLC16A7_x000D_
11739939_a_at	0.381682	0.794381	NA	NA	25.7264	NA	17.099	NA	1.50456	NA	0.589339	2	2	2	2	2	2	2	2	ATP8A2_x000D_
11751438_a_at	0.227434	0.645218	NA	NA	30.2052	NA	20.0785	NA	1.50436	NA	0.589149	2	2	2	2	2	2	2	2	ST6GALNAC5_x000D_
11758445_s_at	0.0295673	0.197983	NA	NA	46.562	NA	30.9815	NA	1.50289	NA	0.587743	2	2	2	2	2	2	2	2	EDNRB_x000D_
11724257_a_at	0.261495	0.683893	NA	NA	29.0409	NA	19.3354	NA	1.50195	NA	0.58684	2	2	2	2	2	2	2	2	MUC15_x000D_
11755922_a_at	0.610525	0.915802	NA	NA	20.9094	NA	13.9339	NA	1.50061	NA	0.585552	2	2	2	2	2	2	2	2	ARHGEF28_x000D_
11755065_a_at	0.953971	0.995981	NA	NA	12.4309	NA	8.28499	NA	1.50042	NA	0.585364	2	2	2	2	2	2	2	2	ITGB3_x000D_
11718760_a_at	7.17584e-07	8.88887e-06	NA	NA	230.279	NA	153.479	NA	1.50039	NA	0.585342	2	2	2	2	2	2	2	2	WLS_x000D_
11732943_at	0.982306	0.998708	NA	NA	10.4972	NA	6.99846	NA	1.49993	NA	0.584899	2	2	2	2	2	2	2	2	C7orf66_x000D_
11726889_at	0.0106668	0.0929911	NA	NA	55.2983	NA	36.88	NA	1.49941	NA	0.584394	2	2	2	2	2	2	2	2	ZFP36L1_x000D_
11729010_at	0.0256272	0.177563	NA	NA	47.7469	NA	31.8456	NA	1.49932	NA	0.584312	2	2	2	2	2	2	2	2	CDH22_x000D_
11748623_x_at	0.0028802	0.032001	NA	NA	67.8104	NA	45.232	NA	1.49917	NA	0.584163	2	2	2	2	2	2	2	2	SLC7A8_x000D_
11746002_a_at	1.20163e-06	1.52266e-05	NA	NA	212.677	NA	141.91	NA	1.49868	NA	0.583688	2	2	2	2	2	2	2	2	CASP4_x000D_
11732296_at	0.429497	0.824268	NA	NA	24.6183	NA	16.4304	NA	1.49834	NA	0.583363	2	2	2	2	2	2	2	2	CER1_x000D_
11731800_at	0.261495	0.680952	NA	NA	29.0409	NA	19.3923	NA	1.49755	NA	0.582605	2	2	2	2	2	2	2	2	C3orf70_x000D_
11744541_a_at	0.00619519	0.0601454	NA	NA	60.2856	NA	40.2561	NA	1.49755	NA	0.582605	2	2	2	2	2	2	2	2	CXCR7_x000D_
11723443_at	0.000915508	0.0115459	NA	NA	80.3927	NA	53.7037	NA	1.49697	NA	0.582043	2	2	2	2	2	2	2	2	EPHA4_x000D_
11754601_s_at	6.71242e-07	8.14205e-06	NA	NA	232.679	NA	155.462	NA	1.49669	NA	0.58178	2	2	2	2	2	2	2	2	LOC100130872_x000D_
11753696_a_at	0.848647	0.98047	NA	NA	15.9383	NA	10.6506	NA	1.49647	NA	0.581566	2	2	2	2	2	2	2	2	PATE1_x000D_
11763913_at	0.0926903	0.401972	NA	NA	37.3923	NA	25.0025	NA	1.49555	NA	0.580673	2	2	2	2	2	2	2	2	SNORA42_x000D_
11724912_at	0.61418	0.915802	NA	NA	20.8382	NA	13.9339	NA	1.49551	NA	0.580637	2	2	2	2	2	2	2	2	NDNF_x000D_
11752931_x_at	2.92557e-06	3.81923e-05	NA	NA	185.801	NA	124.279	NA	1.49503	NA	0.580178	2	2	2	2	2	2	2	2	GBP1_x000D_
11760193_at	0.449253	0.835068	NA	NA	24.1827	NA	16.1772	NA	1.49486	NA	0.580011	2	2	2	2	2	2	2	2	TMEM68_x000D_
11763307_s_at	0.00259635	0.0287825	NA	NA	68.8799	NA	46.0842	NA	1.49465	NA	0.579811	2	2	2	2	2	2	2	2	NFATC2_x000D_
11763353_at	3.22047e-05	0.000450954	NA	NA	130.458	NA	87.2987	NA	1.49438	NA	0.579551	2	2	2	2	2	2	2	2	OTTHUMG00000170856_x000D_
11762469_at	0.795551	0.969509	NA	NA	17.1821	NA	11.499	NA	1.49422	NA	0.579396	2	2	2	2	2	2	2	2	CALML3_x000D_
11744796_a_at	3.42615e-06	4.4765e-05	NA	NA	181.445	NA	121.479	NA	1.49364	NA	0.57883	2	2	2	2	2	2	2	2	DAB2_x000D_
11722140_a_at	0.791845	0.9686	NA	NA	17.2636	NA	11.5588	NA	1.49355	NA	0.578748	2	2	2	2	2	2	2	2	GUCY1A3_x000D_
11737586_a_at	0.145145	0.512229	NA	NA	33.8398	NA	22.6573	NA	1.49355	NA	0.578748	2	2	2	2	2	2	2	2	ACOT11_x000D_
11761088_at	0.205266	0.607704	NA	NA	31.0477	NA	20.7958	NA	1.49298	NA	0.578194	2	2	2	2	2	2	2	2	RIPK3_x000D_
11757862_x_at	1.62205e-06	2.03457e-05	NA	NA	203.148	NA	136.079	NA	1.49287	NA	0.578091	2	2	2	2	2	2	2	2	SEBOX_x000D_
11739134_a_at	0.000308116	0.00411482	NA	NA	94.1726	NA	63.0921	NA	1.49262	NA	0.577848	2	2	2	2	2	2	2	2	COL5A2_x000D_
11753666_x_at	3.86438e-10	2.61102e-09	NA	NA	851.679	NA	570.748	NA	1.49222	NA	0.577456	2	2	2	2	2	2	2	2	PTN_x000D_
11760911_s_at	0.0123409	0.101521	NA	NA	54.0034	NA	36.2016	NA	1.49174	NA	0.576995	2	2	2	2	2	2	2	2	NSUN5P1_x000D_
11728657_at	0.00145706	0.0171369	NA	NA	75.079	NA	50.3427	NA	1.49136	NA	0.576628	2	2	2	2	2	2	2	2	IGFBP5_x000D_
11761453_at	0.280302	0.697079	NA	NA	28.4521	NA	19.0797	NA	1.49122	NA	0.576494	2	2	2	2	2	2	2	2	SERAC1_x000D_
11764088_at	0.948405	0.995172	NA	NA	12.7018	NA	8.51971	NA	1.49087	NA	0.576157	2	2	2	2	2	2	2	2	AL773604.8_x000D_
11760169_a_at	0.683081	0.938725	NA	NA	19.4956	NA	13.0782	NA	1.4907	NA	0.575987	2	2	2	2	2	2	2	2	SNRPB_x000D_
11732713_at	3.60472e-07	4.08512e-06	NA	NA	256.479	NA	172.079	NA	1.49047	NA	0.57577	2	2	2	2	2	2	2	2	FST_x000D_
11725676_a_at	0.00056395	0.007192	NA	NA	86.2788	NA	57.8923	NA	1.49033	NA	0.575636	2	2	2	2	2	2	2	2	RORA_x000D_
11761358_x_at	0.022077	0.155427	NA	NA	48.9949	NA	32.8929	NA	1.48953	NA	0.574855	2	2	2	2	2	2	2	2	---_x000D_
11745808_a_at	5.55524e-06	7.23625e-05	NA	NA	168.816	NA	113.406	NA	1.4886	NA	0.573955	2	2	2	2	2	2	2	2	KIAA0040_x000D_
11746965_a_at	0.234062	0.642353	NA	NA	29.9674	NA	20.1333	NA	1.48845	NA	0.573811	2	2	2	2	2	2	2	2	ANPEP_x000D_
11762452_at	0.946292	0.99487	NA	NA	12.7996	NA	8.59925	NA	1.48845	NA	0.573811	2	2	2	2	2	2	2	2	CASS4_x000D_
11744604_at	0.00130879	0.0152649	NA	NA	76.2789	NA	51.3157	NA	1.48646	NA	0.571884	2	2	2	2	2	2	2	2	ERVMER34-1_x000D_
11747804_s_at	1.36023e-06	1.64e-05	NA	NA	208.679	NA	140.391	NA	1.48641	NA	0.571832	2	2	2	2	2	2	2	2	CLK2_x000D_
11735625_a_at	0.0254361	0.17046	NA	NA	47.8092	NA	32.1677	NA	1.48625	NA	0.571676	2	2	2	2	2	2	2	2	UTY_x000D_
11749235_a_at	0.00619519	0.057732	NA	NA	60.2856	NA	40.5751	NA	1.48578	NA	0.571219	2	2	2	2	2	2	2	2	CYP46A1_x000D_
11749716_a_at	0.14333	0.502824	NA	NA	33.9401	NA	22.8466	NA	1.48556	NA	0.571009	2	2	2	2	2	2	2	2	SLC4A8_x000D_
11762726_x_at	1.38839e-09	1.01274e-08	NA	NA	666.122	NA	448.407	NA	1.48553	NA	0.570979	2	2	2	2	2	2	2	2	CD55_x000D_
11722315_a_at	0.0485546	0.264539	NA	NA	42.5299	NA	28.63	NA	1.4855	NA	0.570948	2	2	2	2	2	2	2	2	PLAC1_x000D_
11723112_a_at	4.03842e-07	4.49979e-06	NA	NA	251.926	NA	169.634	NA	1.48512	NA	0.570576	2	2	2	2	2	2	2	2	CCDC84_x000D_
11728701_a_at	2.69036e-10	1.71835e-09	NA	NA	914.963	NA	616.272	NA	1.48468	NA	0.570147	2	2	2	2	2	2	2	2	CD55_x000D_
11760132_at	0.943026	0.994364	NA	NA	12.9458	NA	8.72471	NA	1.48381	NA	0.569309	2	2	2	2	2	2	2	2	ACSM2A_x000D_
11730883_at	0.995438	0.99969	NA	NA	8.44733	NA	5.6933	NA	1.48373	NA	0.569229	2	2	2	2	2	2	2	2	ANGPTL1_x000D_
11727189_x_at	4.41357e-05	0.000587813	NA	NA	124.635	NA	84.0323	NA	1.48318	NA	0.568694	2	2	2	2	2	2	2	2	WNT5A_x000D_
11741440_x_at	0.000406075	0.00511396	NA	NA	90.4876	NA	61.0319	NA	1.48263	NA	0.568157	2	2	2	2	2	2	2	2	PPAPDC1B_x000D_
11758145_s_at	3.25148e-08	2.99379e-07	NA	NA	379.879	NA	256.279	NA	1.48229	NA	0.567825	2	2	2	2	2	2	2	2	LIFR_x000D_
11740403_at	0.761878	0.959744	NA	NA	17.9055	NA	12.0858	NA	1.48153	NA	0.56709	2	2	2	2	2	2	2	2	SMCO3_x000D_
11762886_at	0.856898	0.980818	NA	NA	15.7284	NA	10.6184	NA	1.48124	NA	0.566809	2	2	2	2	2	2	2	2	OR13H1_x000D_
11760866_x_at	0.00117727	0.0135777	NA	NA	77.4789	NA	52.3105	NA	1.48114	NA	0.566704	2	2	2	2	2	2	2	2	CALCOCO1_x000D_
11732632_at	0.798948	0.968737	NA	NA	17.1068	NA	11.5498	NA	1.48114	NA	0.566703	2	2	2	2	2	2	2	2	HOXA7_x000D_
11761116_a_at	5.74026e-06	7.22673e-05	NA	NA	167.996	NA	113.427	NA	1.48109	NA	0.566661	2	2	2	2	2	2	2	2	FAM65B_x000D_
11735608_s_at	0.901602	0.988458	NA	NA	14.4642	NA	9.76751	NA	1.48085	NA	0.566426	2	2	2	2	2	2	2	2	C12orf56_x000D_
11752236_a_at	0.192017	0.579601	NA	NA	31.591	NA	21.3356	NA	1.48067	NA	0.566253	2	2	2	2	2	2	2	2	SPATA5_x000D_
11760262_a_at	0.261798	0.669708	NA	NA	29.0312	NA	19.6089	NA	1.48051	NA	0.566091	2	2	2	2	2	2	2	2	STARD3_x000D_
11740528_a_at	0.381682	0.781367	NA	NA	25.7264	NA	17.3783	NA	1.48038	NA	0.565968	2	2	2	2	2	2	2	2	AFF3_x000D_
11719950_a_at	0.4335	0.818177	NA	NA	24.5291	NA	16.5702	NA	1.48031	NA	0.565903	2	2	2	2	2	2	2	2	BCAN_x000D_
11742052_a_at	0.0525429	0.274755	NA	NA	41.8973	NA	28.3152	NA	1.47967	NA	0.565279	2	2	2	2	2	2	2	2	ARNT_x000D_
11716167_a_at	2.03632e-08	1.78788e-07	NA	NA	411.404	NA	278.079	NA	1.47945	NA	0.565062	2	2	2	2	2	2	2	2	MX1_x000D_
11749139_a_at	0.00377451	0.0373228	NA	NA	65.0815	NA	44.0047	NA	1.47897	NA	0.564589	2	2	2	2	2	2	2	2	SEMA3C_x000D_
11737723_a_at	8.34687e-05	0.00108649	NA	NA	113.679	NA	76.8789	NA	1.47867	NA	0.564303	2	2	2	2	2	2	2	2	GLIS3_x000D_
11735410_a_at	0.0295673	0.185685	NA	NA	46.562	NA	31.4916	NA	1.47855	NA	0.564187	2	2	2	2	2	2	2	2	PLD5_x000D_
11760680_at	0.025721	0.168182	NA	NA	47.7164	NA	32.2736	NA	1.4785	NA	0.56413	2	2	2	2	2	2	2	2	FSD1_x000D_
11747559_a_at	7.95172e-06	0.000100023	NA	NA	160.079	NA	108.279	NA	1.47839	NA	0.564032	2	2	2	2	2	2	2	2	PDZRN3_x000D_
11749024_x_at	3.53112e-05	0.000458351	NA	NA	128.727	NA	87.0949	NA	1.47801	NA	0.563657	2	2	2	2	2	2	2	2	SLC16A4_x000D_
11763314_s_at	4.62474e-09	3.5937e-08	NA	NA	533.879	NA	361.318	NA	1.47759	NA	0.563242	2	2	2	2	2	2	2	2	ARL4C_x000D_
11763277_at	0.000940287	0.0108639	NA	NA	80.0789	NA	54.2322	NA	1.47659	NA	0.562272	2	2	2	2	2	2	2	2	DDX19B_x000D_
11730300_a_at	0.948405	0.994859	NA	NA	12.7018	NA	8.60211	NA	1.47659	NA	0.562271	2	2	2	2	2	2	2	2	FAM19A2_x000D_
11743496_a_at	0.00130879	0.0146374	NA	NA	76.2789	NA	51.6711	NA	1.47624	NA	0.561927	2	2	2	2	2	2	2	2	NRBP2_x000D_
11755172_s_at	0.689714	0.937736	NA	NA	19.3651	NA	13.1189	NA	1.47612	NA	0.561812	2	2	2	2	2	2	2	2	CDKN2B-AS1_x000D_
11734939_a_at	0.0123259	0.0963202	NA	NA	54.0141	NA	36.6081	NA	1.47547	NA	0.561171	2	2	2	2	2	2	2	2	SLC16A9_x000D_
11759265_at	0.628785	0.915802	NA	NA	20.5543	NA	13.9339	NA	1.47513	NA	0.560844	2	2	2	2	2	2	2	2	H2AFB2_x000D_
11737081_at	0.340918	0.744891	NA	NA	26.748	NA	18.133	NA	1.4751	NA	0.560813	2	2	2	2	2	2	2	2	ASXL3_x000D_
11724541_s_at	3.15259e-05	0.000401439	NA	NA	130.862	NA	88.7687	NA	1.47419	NA	0.55992	2	2	2	2	2	2	2	2	VWF_x000D_
11760973_at	0.4335	0.814843	NA	NA	24.5291	NA	16.6459	NA	1.47358	NA	0.559329	2	2	2	2	2	2	2	2	ARHGAP25_x000D_
11729077_at	0.000255386	0.00315369	NA	NA	96.7591	NA	65.6801	NA	1.47319	NA	0.558941	2	2	2	2	2	2	2	2	AKAP5_x000D_
11745109_a_at	0.290931	0.695734	NA	NA	28.1335	NA	19.1059	NA	1.4725	NA	0.558272	2	2	2	2	2	2	2	2	TMTC1_x000D_
11735369_at	0.600995	0.903798	NA	NA	21.095	NA	14.3259	NA	1.4725	NA	0.55827	2	2	2	2	2	2	2	2	UNC5C_x000D_
11752956_a_at	0.236253	0.633664	NA	NA	29.8901	NA	20.2994	NA	1.47246	NA	0.55823	2	2	2	2	2	2	2	2	C5orf51_x000D_
11750771_s_at	0.899751	0.987728	NA	NA	14.5221	NA	9.86476	NA	1.47212	NA	0.557898	2	2	2	2	2	2	2	2	FOLH1_x000D_
11729765_a_at	6.99579e-06	8.50112e-05	NA	NA	163.14	NA	110.824	NA	1.47206	NA	0.557839	2	2	2	2	2	2	2	2	ZNF331_x000D_
11738385_at	0.907334	0.988899	NA	NA	14.2808	NA	9.70647	NA	1.47127	NA	0.55706	2	2	2	2	2	2	2	2	NEUROG3_x000D_
11761977_at	0.957518	0.995838	NA	NA	12.2467	NA	8.32884	NA	1.4704	NA	0.556204	2	2	2	2	2	2	2	2	CCDC171_x000D_
11737318_a_at	0.976973	0.997992	NA	NA	10.9789	NA	7.46681	NA	1.47036	NA	0.556165	2	2	2	2	2	2	2	2	ZNF546_x000D_
11737082_a_at	0.357513	0.756069	NA	NA	26.3221	NA	17.9055	NA	1.47006	NA	0.555876	2	2	2	2	2	2	2	2	ASXL3_x000D_
11730320_a_at	0.000144092	0.00178599	NA	NA	105.079	NA	71.4794	NA	1.47006	NA	0.555873	2	2	2	2	2	2	2	2	NEDD9_x000D_
11731994_s_at	0.689954	0.936468	NA	NA	19.3604	NA	13.1705	NA	1.46998	NA	0.555795	2	2	2	2	2	2	2	2	SPANXA1_x000D_
11730764_a_at	0.00107684	0.011942	NA	NA	78.5015	NA	53.4122	NA	1.46973	NA	0.555552	2	2	2	2	2	2	2	2	CD177_x000D_
11738147_a_at	0.00022485	0.0027397	NA	NA	98.5526	NA	67.0803	NA	1.46917	NA	0.555004	2	2	2	2	2	2	2	2	LRIG3_x000D_
11715363_a_at	1.80463e-06	2.03611e-05	NA	NA	199.879	NA	136.064	NA	1.46901	NA	0.554841	2	2	2	2	2	2	2	2	A2M_x000D_
11728135_at	1.68904e-09	1.17292e-08	NA	NA	642.129	NA	437.123	NA	1.46899	NA	0.554826	2	2	2	2	2	2	2	2	NIPAL4_x000D_
11762146_a_at	0.360835	0.758131	NA	NA	26.2386	NA	17.8632	NA	1.46887	NA	0.554704	2	2	2	2	2	2	2	2	CGREF1_x000D_
11724219_x_at	4.48388e-08	3.98675e-07	NA	NA	359.879	NA	245.031	NA	1.46871	NA	0.554545	2	2	2	2	2	2	2	2	GSTA1_x000D_
11734525_a_at	0.666764	0.928179	NA	NA	19.8151	NA	13.4929	NA	1.46856	NA	0.554403	2	2	2	2	2	2	2	2	C11orf88_x000D_
11756098_a_at	5.63826e-09	4.2852e-08	NA	NA	515.218	NA	350.873	NA	1.46839	NA	0.554232	2	2	2	2	2	2	2	2	SYTL5_x000D_
11751791_a_at	5.28358e-06	6.24016e-05	NA	NA	170.079	NA	115.834	NA	1.4683	NA	0.554146	2	2	2	2	2	2	2	2	CCDC80_x000D_
11750097_x_at	0.0419945	0.22997	NA	NA	43.6988	NA	29.7773	NA	1.46752	NA	0.553383	2	2	2	2	2	2	2	2	CTNND2_x000D_
11747737_x_at	1.06491e-09	7.09005e-09	NA	NA	700.307	NA	477.279	NA	1.46729	NA	0.553156	2	2	2	2	2	2	2	2	CNN1_x000D_
11761807_at	1.36023e-06	1.49921e-05	NA	NA	208.679	NA	142.23	NA	1.46719	NA	0.553057	2	2	2	2	2	2	2	2	FER_x000D_
11755753_s_at	0.000909631	0.0100662	NA	NA	80.4686	NA	54.8983	NA	1.46578	NA	0.551665	2	2	2	2	2	2	2	2	TENM2_x000D_
11744318_at	0.0601582	0.290482	NA	NA	40.8172	NA	27.8489	NA	1.46567	NA	0.551556	2	2	2	2	2	2	2	2	CCDC85A_x000D_
11747103_a_at	0.58212	0.893282	NA	NA	21.4639	NA	14.6468	NA	1.46543	NA	0.551327	2	2	2	2	2	2	2	2	AMBP_x000D_
11715211_s_at	0.000768361	0.00859445	NA	NA	82.4788	NA	56.2939	NA	1.46515	NA	0.551045	2	2	2	2	2	2	2	2	ZNF680_x000D_
11732978_x_at	0.89246	0.986114	NA	NA	14.7446	NA	10.0651	NA	1.46493	NA	0.550831	2	2	2	2	2	2	2	2	ALB_x000D_
11748164_a_at	6.19515e-08	5.53952e-07	NA	NA	341.003	NA	232.817	NA	1.46468	NA	0.550587	2	2	2	2	2	2	2	2	VCAN_x000D_
11725423_a_at	0.234062	0.62445	NA	NA	29.9674	NA	20.4755	NA	1.46357	NA	0.549495	2	2	2	2	2	2	2	2	ZNF521_x000D_
11734615_a_at	0.863992	0.980801	NA	NA	15.5432	NA	10.62	NA	1.46357	NA	0.549495	2	2	2	2	2	2	2	2	NRG2_x000D_
11752282_a_at	0.000552735	0.00627292	NA	NA	86.5309	NA	59.1381	NA	1.4632	NA	0.549127	2	2	2	2	2	2	2	2	PPFIBP2_x000D_
11731389_a_at	0.917633	0.990147	NA	NA	13.9339	NA	9.52289	NA	1.4632	NA	0.549126	2	2	2	2	2	2	2	2	C22orf43_x000D_
11756023_a_at	0.517727	0.860596	NA	NA	22.7461	NA	15.5466	NA	1.46309	NA	0.549023	2	2	2	2	2	2	2	2	GDNF_x000D_
11759525_at	1.16338e-11	5.44253e-11	NA	NA	1778.13	NA	1215.73	NA	1.4626	NA	0.548538	2	2	2	2	2	2	2	2	GADD45B_x000D_
11726127_x_at	0.0951664	0.3837	NA	NA	37.1841	NA	25.4265	NA	1.46241	NA	0.548351	2	2	2	2	2	2	2	2	ABCB9_x000D_
11737290_at	0.525512	0.864436	NA	NA	22.5884	NA	15.447	NA	1.46231	NA	0.548252	2	2	2	2	2	2	2	2	OXGR1_x000D_
11729829_at	0.791845	0.964634	NA	NA	17.2636	NA	11.8061	NA	1.46226	NA	0.5482	2	2	2	2	2	2	2	2	FAM110B_x000D_
11739053_a_at	0.0708188	0.319924	NA	NA	39.5213	NA	27.0275	NA	1.46226	NA	0.5482	2	2	2	2	2	2	2	2	SLCO2B1_x000D_
11745518_a_at	0.478926	0.837981	NA	NA	23.5479	NA	16.1077	NA	1.4619	NA	0.547846	2	2	2	2	2	2	2	2	ZNF365_x000D_
11727699_at	0.168755	0.528674	NA	NA	32.6339	NA	22.3296	NA	1.46147	NA	0.547415	2	2	2	2	2	2	2	2	TICRR_x000D_
11743201_a_at	4.07599e-05	0.000489377	NA	NA	126.079	NA	86.2788	NA	1.4613	NA	0.547248	2	2	2	2	2	2	2	2	IGF1_x000D_
11745137_a_at	4.07599e-05	0.000489377	NA	NA	126.079	NA	86.2788	NA	1.4613	NA	0.547248	2	2	2	2	2	2	2	2	ZNF331_x000D_
11742813_at	3.88346e-11	1.97179e-10	NA	NA	1364.91	NA	934.115	NA	1.46118	NA	0.547137	2	2	2	2	2	2	2	2	SEMA6A_x000D_
11752155_a_at	0.00398143	0.0364995	NA	NA	64.5526	NA	44.182	NA	1.46106	NA	0.547016	2	2	2	2	2	2	2	2	KDM4C_x000D_
11730859_a_at	0.798948	0.966145	NA	NA	17.1068	NA	11.7142	NA	1.46034	NA	0.546306	2	2	2	2	2	2	2	2	SLC6A7_x000D_
11735512_a_at	0.0177991	0.121531	NA	NA	50.8221	NA	34.8089	NA	1.46003	NA	0.545998	2	2	2	2	2	2	2	2	PHTF2_x000D_
11715167_at	0.639874	0.915802	NA	NA	20.3388	NA	13.9339	NA	1.45967	NA	0.545637	2	2	2	2	2	2	2	2	ARHGAP22_x000D_
11755084_x_at	4.71385e-10	2.86471e-09	NA	NA	819.163	NA	561.207	NA	1.45965	NA	0.545618	2	2	2	2	2	2	2	2	CD55_x000D_
11763064_at	0.131243	0.459782	NA	NA	34.6406	NA	23.7348	NA	1.45948	NA	0.545458	2	2	2	2	2	2	2	2	---_x000D_
11736798_a_at	0.261495	0.654276	NA	NA	29.0409	NA	19.9051	NA	1.45897	NA	0.544951	2	2	2	2	2	2	2	2	RUNX1T1_x000D_
11732525_a_at	0.115749	0.427481	NA	NA	35.6364	NA	24.4306	NA	1.45868	NA	0.544661	2	2	2	2	2	2	2	2	CSGALNACT1_x000D_
11762487_at	0.0101753	0.078359	NA	NA	55.721	NA	38.2039	NA	1.45852	NA	0.544503	2	2	2	2	2	2	2	2	GATA2_x000D_
11743218_s_at	0.00162444	0.0164967	NA	NA	73.8791	NA	50.662	NA	1.45828	NA	0.544263	2	2	2	2	2	2	2	2	RAET1K_x000D_
11726856_at	0.0666244	0.304809	NA	NA	40.0056	NA	27.4414	NA	1.45785	NA	0.543846	2	2	2	2	2	2	2	2	ADAMTS5_x000D_
11734193_a_at	0.238008	0.625057	NA	NA	29.8286	NA	20.4639	NA	1.45762	NA	0.543616	2	2	2	2	2	2	2	2	FXYD3_x000D_
11746463_a_at	4.36332e-07	4.2828e-06	NA	NA	248.879	NA	170.879	NA	1.45646	NA	0.54247	2	2	2	2	2	2	2	2	IL6_x000D_
11757626_x_at	7.17584e-07	7.25574e-06	NA	NA	230.279	NA	158.109	NA	1.45645	NA	0.54246	2	2	2	2	2	2	2	2	SLC16A4_x000D_
11730594_at	5.80028e-05	0.000680331	NA	NA	119.809	NA	82.2788	NA	1.45613	NA	0.542138	2	2	2	2	2	2	2	2	EBLN2_x000D_
11728337_x_at	0.224544	0.606563	NA	NA	30.3108	NA	20.8176	NA	1.45602	NA	0.542027	2	2	2	2	2	2	2	2	LINGO1_x000D_
11733394_at	0.0332089	0.18962	NA	NA	45.6077	NA	31.3251	NA	1.45595	NA	0.541959	2	2	2	2	2	2	2	2	TRPM6_x000D_
11728612_at	0.441659	0.811337	NA	NA	24.3488	NA	16.7249	NA	1.45584	NA	0.541855	2	2	2	2	2	2	2	2	ADAMTS6_x000D_
11754756_a_at	0.592977	0.894942	NA	NA	21.2515	NA	14.5974	NA	1.45584	NA	0.541855	2	2	2	2	2	2	2	2	FGD5_x000D_
11759609_at	0.530651	0.864511	NA	NA	22.4847	NA	15.445	NA	1.45579	NA	0.541802	2	2	2	2	2	2	2	2	SLC18A2_x000D_
11729078_a_at	0.993495	0.999481	NA	NA	8.92614	NA	6.13184	NA	1.4557	NA	0.541716	2	2	2	2	2	2	2	2	SLC26A7_x000D_
11761170_at	0.340918	0.732871	NA	NA	26.748	NA	18.3746	NA	1.4557	NA	0.541716	2	2	2	2	2	2	2	2	ACAN_x000D_
11762564_at	0.994098	0.999533	NA	NA	8.79139	NA	6.03944	NA	1.45566	NA	0.541678	2	2	2	2	2	2	2	2	LRRD1_x000D_
11731147_at	0.478926	0.835068	NA	NA	23.5479	NA	16.1772	NA	1.45562	NA	0.541631	2	2	2	2	2	2	2	2	TLR7_x000D_
11731256_at	0.933453	0.992248	NA	NA	13.3456	NA	9.16837	NA	1.45562	NA	0.541631	2	2	2	2	2	2	2	2	CXorf27_x000D_
11763466_at	0.933477	0.992248	NA	NA	13.3447	NA	9.16837	NA	1.45552	NA	0.541531	2	2	2	2	2	2	2	2	NF1_x000D_
11718324_s_at	2.39276e-09	1.61717e-08	NA	NA	601.981	NA	413.595	NA	1.45548	NA	0.541497	2	2	2	2	2	2	2	2	SESN2_x000D_
11732331_s_at	5.73489e-12	2.4922e-11	NA	NA	2088.97	NA	1435.68	NA	1.45504	NA	0.541058	2	2	2	2	2	2	2	2	ARL4C_x000D_
11733373_at	0.00180377	0.0178377	NA	NA	72.7384	NA	50.0076	NA	1.45455	NA	0.540569	2	2	2	2	2	2	2	2	JAK2_x000D_
11723667_at	0.00162444	0.0162212	NA	NA	73.8791	NA	50.8035	NA	1.45421	NA	0.540239	2	2	2	2	2	2	2	2	SEMA3C_x000D_
11760312_at	0.984442	0.998621	NA	NA	10.2737	NA	7.06554	NA	1.45406	NA	0.540087	2	2	2	2	2	2	2	2	NAMPT_x000D_
11746253_a_at	0.071365	0.315752	NA	NA	39.4604	NA	27.1402	NA	1.45395	NA	0.539973	2	2	2	2	2	2	2	2	LOC339166_x000D_
11760926_at	0.0668427	0.302666	NA	NA	39.9796	NA	27.5014	NA	1.45373	NA	0.53976	2	2	2	2	2	2	2	2	CENPT_x000D_
11726007_s_at	0.93454	0.992342	NA	NA	13.3022	NA	9.15082	NA	1.45366	NA	0.539688	2	2	2	2	2	2	2	2	DPY19L2_x000D_
11721952_at	0.0046648	0.0405791	NA	NA	63.0007	NA	43.3417	NA	1.45358	NA	0.539611	2	2	2	2	2	2	2	2	MRAP2_x000D_
11760991_a_at	0.78295	0.961114	NA	NA	17.4572	NA	12.0099	NA	1.45357	NA	0.539602	2	2	2	2	2	2	2	2	CKMT1A_x000D_
11756587_a_at	0.152488	0.494777	NA	NA	33.446	NA	23.0098	NA	1.45355	NA	0.539584	2	2	2	2	2	2	2	2	PTGDS_x000D_
11745783_a_at	0.629802	0.909902	NA	NA	20.5345	NA	14.1304	NA	1.45322	NA	0.53925	2	2	2	2	2	2	2	2	TGM3_x000D_
11757373_x_at	5.54014e-10	3.32466e-09	NA	NA	793.813	NA	546.279	NA	1.45313	NA	0.539162	2	2	2	2	2	2	2	2	APOC1_x000D_
11763384_a_at	3.1966e-11	1.55674e-10	NA	NA	1423.28	NA	979.486	NA	1.45309	NA	0.539122	2	2	2	2	2	2	2	2	FBN2_x000D_
11728653_at	2.40403e-08	1.90511e-07	NA	NA	399.879	NA	275.279	NA	1.45263	NA	0.538669	2	2	2	2	2	2	2	2	IGFBP5_x000D_
11763349_at	0.757902	0.95405	NA	NA	17.9886	NA	12.3835	NA	1.45263	NA	0.538666	2	2	2	2	2	2	2	2	CTD-2083E4.7_x000D_
11727152_s_at	4.09204e-10	2.39408e-09	NA	NA	842.157	NA	579.849	NA	1.45237	NA	0.538414	2	2	2	2	2	2	2	2	PRICKLE1_x000D_
11722130_s_at	5.28553e-08	4.4251e-07	NA	NA	350.125	NA	241.079	NA	1.45233	NA	0.538365	2	2	2	2	2	2	2	2	ECHDC2_x000D_
11734522_a_at	0.00165909	0.0163803	NA	NA	73.648	NA	50.7214	NA	1.45201	NA	0.538051	2	2	2	2	2	2	2	2	CHRDL2_x000D_
11757751_s_at	0.00112737	0.0115459	NA	NA	77.9742	NA	53.7037	NA	1.45193	NA	0.537975	2	2	2	2	2	2	2	2	NRP1_x000D_
11759154_a_at	0.585849	0.890319	NA	NA	21.3909	NA	14.734	NA	1.45181	NA	0.537848	2	2	2	2	2	2	2	2	LOC285033_x000D_
11751903_s_at	1.3882e-06	1.42301e-05	NA	NA	208.031	NA	143.311	NA	1.4516	NA	0.537648	2	2	2	2	2	2	2	2	COL11A1_x000D_
11738914_s_at	0.974954	0.997577	NA	NA	11.1399	NA	7.67803	NA	1.45088	NA	0.536924	2	2	2	2	2	2	2	2	CD200R1_x000D_
11726174_at	0.152488	0.492685	NA	NA	33.446	NA	23.0524	NA	1.45087	NA	0.536914	2	2	2	2	2	2	2	2	SAMD5_x000D_
11732550_at	0.867679	0.980514	NA	NA	15.445	NA	10.6465	NA	1.45072	NA	0.536765	2	2	2	2	2	2	2	2	PTGER2_x000D_
11743032_at	0.00601642	0.0496408	NA	NA	60.5621	NA	41.7551	NA	1.45041	NA	0.536463	2	2	2	2	2	2	2	2	CGA_x000D_
11753913_a_at	1.80463e-06	1.8612e-05	NA	NA	199.879	NA	137.843	NA	1.45005	NA	0.536103	2	2	2	2	2	2	2	2	SSX2IP_x000D_
11758982_at	0.867679	0.980437	NA	NA	15.445	NA	10.6536	NA	1.44975	NA	0.535806	2	2	2	2	2	2	2	2	ST6GALNAC5_x000D_
11737007_at	0.726241	0.943805	NA	NA	18.6375	NA	12.862	NA	1.44904	NA	0.535098	2	2	2	2	2	2	2	2	LRRC55_x000D_
11718904_s_at	2.00402e-09	1.30254e-08	NA	NA	622.034	NA	429.274	NA	1.44904	NA	0.535093	2	2	2	2	2	2	2	2	FILIP1L_x000D_
11751887_a_at	2.17173e-07	1.97113e-06	NA	NA	277.991	NA	191.846	NA	1.44903	NA	0.53509	2	2	2	2	2	2	2	2	COL4A6_x000D_
11758747_at	0.986102	0.998757	NA	NA	10.0834	NA	6.95891	NA	1.449	NA	0.535056	2	2	2	2	2	2	2	2	TMEM167B_x000D_
11740313_s_at	0.917633	0.98952	NA	NA	13.9339	NA	9.61723	NA	1.44884	NA	0.534903	2	2	2	2	2	2	2	2	MYH6_x000D_
11752026_a_at	0.805218	0.966145	NA	NA	16.9666	NA	11.7142	NA	1.44838	NA	0.534436	2	2	2	2	2	2	2	2	CEP164_x000D_
11745509_a_at	0.00240211	0.0223387	NA	NA	69.6898	NA	48.1458	NA	1.44748	NA	0.533539	2	2	2	2	2	2	2	2	IQGAP2_x000D_
11749912_x_at	5.08798e-14	1.60179e-13	NA	NA	6954.48	NA	4805.21	NA	1.44728	NA	0.533342	2	2	2	2	2	2	2	2	IGFBP3_x000D_
11736965_at	0.588549	0.889953	NA	NA	21.338	NA	14.7446	NA	1.44717	NA	0.533237	2	2	2	2	2	2	2	2	FBXO40_x000D_
11738215_a_at	0.897477	0.985958	NA	NA	14.5925	NA	10.0834	NA	1.44717	NA	0.533237	2	2	2	2	2	2	2	2	ZNF397_x000D_
11758876_at	0.478926	0.831076	NA	NA	23.5479	NA	16.2717	NA	1.44717	NA	0.533237	2	2	2	2	2	2	2	2	CREBRF_x000D_
11725240_at	0.0708188	0.309371	NA	NA	39.5213	NA	27.3148	NA	1.44688	NA	0.532944	2	2	2	2	2	2	2	2	RTP4_x000D_
11725310_at	0.842348	0.974773	NA	NA	16.0949	NA	11.1253	NA	1.44669	NA	0.532757	2	2	2	2	2	2	2	2	CRISP3_x000D_
11755860_a_at	0.480329	0.831697	NA	NA	23.5184	NA	16.257	NA	1.44666	NA	0.532724	2	2	2	2	2	2	2	2	MME_x000D_
11756813_a_at	0.0885529	0.355981	NA	NA	37.7531	NA	26.0968	NA	1.44666	NA	0.532724	2	2	2	2	2	2	2	2	MEPE_x000D_
11718154_a_at	7.40993e-10	4.43093e-09	NA	NA	750.479	NA	518.795	NA	1.44658	NA	0.532647	2	2	2	2	2	2	2	2	HEPH_x000D_
11748914_a_at	0.89773	0.985958	NA	NA	14.5847	NA	10.0834	NA	1.4464	NA	0.532466	2	2	2	2	2	2	2	2	AP3B2_x000D_
11726413_a_at	2.39489e-07	2.16011e-06	NA	NA	273.679	NA	189.226	NA	1.44631	NA	0.532373	2	2	2	2	2	2	2	2	USP54_x000D_
11719659_x_at	0.018622	0.120529	NA	NA	50.4362	NA	34.8731	NA	1.44628	NA	0.532345	2	2	2	2	2	2	2	2	ATP1A2_x000D_
11745935_x_at	0.894368	0.985305	NA	NA	14.6872	NA	10.1589	NA	1.44576	NA	0.531825	2	2	2	2	2	2	2	2	ITIH4_x000D_
11718927_a_at	1.59811e-09	1.00671e-08	NA	NA	648.797	NA	448.873	NA	1.44539	NA	0.531459	2	2	2	2	2	2	2	2	ARID5B_x000D_
11752988_a_at	0.00757134	0.0589361	NA	NA	58.4134	NA	40.4143	NA	1.44537	NA	0.531434	2	2	2	2	2	2	2	2	BCR_x000D_
11735746_x_at	0.840151	0.974003	NA	NA	16.1488	NA	11.1832	NA	1.44403	NA	0.530096	2	2	2	2	2	2	2	2	SERPINA10_x000D_
11751598_a_at	3.08422e-05	0.000338862	NA	NA	131.279	NA	90.952	NA	1.44339	NA	0.529457	2	2	2	2	2	2	2	2	DPP7_x000D_
11730969_at	0.838987	0.973657	NA	NA	16.1772	NA	11.2088	NA	1.44326	NA	0.529328	2	2	2	2	2	2	2	2	THAP2_x000D_
11733463_a_at	0.540298	0.864511	NA	NA	22.2912	NA	15.445	NA	1.44326	NA	0.529328	2	2	2	2	2	2	2	2	DIO2_x000D_
11744257_s_at	0.259989	0.64119	NA	NA	29.0896	NA	20.1555	NA	1.44326	NA	0.529328	2	2	2	2	2	2	2	2	TUBB4A_x000D_
11749715_s_at	0.0971016	0.374138	NA	NA	37.025	NA	25.6538	NA	1.44326	NA	0.529328	2	2	2	2	2	2	2	2	TUBB4A_x000D_
11760387_at	0.93454	0.991984	NA	NA	13.3022	NA	9.21677	NA	1.44326	NA	0.529328	2	2	2	2	2	2	2	2	IL16_x000D_
11744894_at	0.416345	0.786745	NA	NA	24.915	NA	17.2636	NA	1.44321	NA	0.52928	2	2	2	2	2	2	2	2	FAM20A_x000D_
11737684_a_at	0.173349	0.521599	NA	NA	32.4178	NA	22.4701	NA	1.44271	NA	0.528782	2	2	2	2	2	2	2	2	ZNF517_x000D_
11751888_x_at	5.22899e-07	4.86509e-06	NA	NA	241.917	NA	167.688	NA	1.44266	NA	0.528732	2	2	2	2	2	2	2	2	COL4A6_x000D_
11735584_x_at	0.000268668	0.00287349	NA	NA	96.0538	NA	66.6034	NA	1.44217	NA	0.528246	2	2	2	2	2	2	2	2	BRCA1_x000D_
11738597_x_at	0.142199	0.466622	NA	NA	34.0032	NA	23.591	NA	1.44136	NA	0.527433	2	2	2	2	2	2	2	2	CTCFL_x000D_
11758061_s_at	0.883113	0.982824	NA	NA	15.018	NA	10.4242	NA	1.44068	NA	0.526752	2	2	2	2	2	2	2	2	LINC00472_x000D_
11760563_at	0.00338556	0.0293264	NA	NA	66.1691	NA	45.9333	NA	1.44055	NA	0.526618	2	2	2	2	2	2	2	2	RUVBL2_x000D_
11760236_at	0.809322	0.966145	NA	NA	16.8739	NA	11.7142	NA	1.44046	NA	0.526532	2	2	2	2	2	2	2	2	CBR1_x000D_
11753413_x_at	0.0685192	0.298388	NA	NA	39.783	NA	27.6221	NA	1.44026	NA	0.526329	2	2	2	2	2	2	2	2	DLK1_x000D_
11723634_at	0.175021	0.522179	NA	NA	32.3405	NA	22.4585	NA	1.44001	NA	0.526079	2	2	2	2	2	2	2	2	GDF3_x000D_
11725807_a_at	0.30172	0.684438	NA	NA	27.8196	NA	19.3249	NA	1.43957	NA	0.525637	2	2	2	2	2	2	2	2	SNCAIP_x000D_
11763188_a_at	1.2351e-06	1.18811e-05	NA	NA	211.784	NA	147.119	NA	1.43954	NA	0.525608	2	2	2	2	2	2	2	2	SNX5_x000D_
11755378_x_at	0.0076789	0.0583167	NA	NA	58.2831	NA	40.4966	NA	1.43921	NA	0.525278	2	2	2	2	2	2	2	2	WNK2_x000D_
11742380_at	0.628785	0.905099	NA	NA	20.5543	NA	14.2849	NA	1.43888	NA	0.524951	2	2	2	2	2	2	2	2	OR52A5_x000D_
11733487_a_at	0.838987	0.973163	NA	NA	16.1772	NA	11.2451	NA	1.43861	NA	0.524672	2	2	2	2	2	2	2	2	AFF2_x000D_
11743548_a_at	4.33129e-07	3.90806e-06	NA	NA	249.167	NA	173.213	NA	1.4385	NA	0.52457	2	2	2	2	2	2	2	2	SLC22A23_x000D_
11718863_at	2.88877e-09	1.84667e-08	NA	NA	581.51	NA	404.315	NA	1.43826	NA	0.524324	2	2	2	2	2	2	2	2	SEC63_x000D_
11723765_at	0.544235	0.864511	NA	NA	22.2125	NA	15.445	NA	1.43816	NA	0.524229	2	2	2	2	2	2	2	2	KCTD7_x000D_
11721437_a_at	7.17415e-09	4.89152e-08	NA	NA	493.563	NA	343.254	NA	1.4379	NA	0.523958	2	2	2	2	2	2	2	2	STC2_x000D_
11732426_a_at	0.0454702	0.225157	NA	NA	43.0574	NA	29.9486	NA	1.43771	NA	0.523773	2	2	2	2	2	2	2	2	GNA14_x000D_
11763956_at	0.981892	0.998228	NA	NA	10.5382	NA	7.33052	NA	1.43758	NA	0.523642	2	2	2	2	2	2	2	2	SCARNA14_x000D_
11759508_at	0.838987	0.973031	NA	NA	16.1772	NA	11.2547	NA	1.43738	NA	0.523439	2	2	2	2	2	2	2	2	PCDH17_x000D_
11735135_at	0.886428	0.983219	NA	NA	14.9225	NA	10.384	NA	1.43707	NA	0.523129	2	2	2	2	2	2	2	2	TLL2_x000D_
11731606_at	3.41973e-05	0.000364791	NA	NA	129.327	NA	89.9959	NA	1.43703	NA	0.52309	2	2	2	2	2	2	2	2	SCIN_x000D_
11744596_a_at	0.000292581	0.00303442	NA	NA	94.8788	NA	66.0615	NA	1.43622	NA	0.522277	2	2	2	2	2	2	2	2	LYPD6B_x000D_
11729850_s_at	3.04717e-07	2.65931e-06	NA	NA	263.39	NA	183.427	NA	1.43594	NA	0.521994	2	2	2	2	2	2	2	2	MLLT10_x000D_
11721790_s_at	5.63454e-09	3.74206e-08	NA	NA	515.279	NA	358.885	NA	1.43578	NA	0.521831	2	2	2	2	2	2	2	2	PTPRD_x000D_
11733964_x_at	0.874023	0.980601	NA	NA	15.2728	NA	10.6385	NA	1.43562	NA	0.521671	2	2	2	2	2	2	2	2	CYP4F11_x000D_
11732805_at	0.787856	0.959729	NA	NA	17.3508	NA	12.0866	NA	1.43554	NA	0.521597	2	2	2	2	2	2	2	2	EPX_x000D_
11719521_at	3.90131e-08	2.95071e-07	NA	NA	368.383	NA	256.864	NA	1.43416	NA	0.520205	2	2	2	2	2	2	2	2	SEMA5A_x000D_
11728189_a_at	0.0106668	0.0747466	NA	NA	55.2983	NA	38.5692	NA	1.43374	NA	0.519785	2	2	2	2	2	2	2	2	CXCR4_x000D_
11760727_at	0.976638	0.997577	NA	NA	11.0063	NA	7.67803	NA	1.43348	NA	0.519524	2	2	2	2	2	2	2	2	FUCA2_x000D_
11724982_s_at	3.49014e-07	3.02829e-06	NA	NA	257.791	NA	179.905	NA	1.43293	NA	0.518965	2	2	2	2	2	2	2	2	PCDH7_x000D_
11760864_at	0.9702	0.99676	NA	NA	11.485	NA	8.01932	NA	1.43217	NA	0.518201	2	2	2	2	2	2	2	2	TMEFF2_x000D_
11729723_a_at	0.00381277	0.0314101	NA	NA	64.9813	NA	45.3815	NA	1.43189	NA	0.517923	2	2	2	2	2	2	2	2	UGT3A2_x000D_
11732500_a_at	0.340918	0.717179	NA	NA	26.748	NA	18.6861	NA	1.43144	NA	0.517467	2	2	2	2	2	2	2	2	FAM3B_x000D_
11755736_a_at	9.09614e-05	0.000943983	NA	NA	112.279	NA	78.4673	NA	1.4309	NA	0.516923	2	2	2	2	2	2	2	2	NOX4_x000D_
11759002_at	0.948658	0.993733	NA	NA	12.6899	NA	8.86916	NA	1.43079	NA	0.516817	2	2	2	2	2	2	2	2	CACNA1E_x000D_
11732207_a_at	0.988687	0.998924	NA	NA	9.74967	NA	6.81428	NA	1.43077	NA	0.516793	2	2	2	2	2	2	2	2	GLRA2_x000D_
11748754_a_at	0.200314	0.553387	NA	NA	31.247	NA	21.8439	NA	1.43047	NA	0.516486	2	2	2	2	2	2	2	2	LOC728175_x000D_
11715450_at	0.0230004	0.134602	NA	NA	48.6506	NA	34.0155	NA	1.43025	NA	0.516264	2	2	2	2	2	2	2	2	RPL10_x000D_
11746427_a_at	0.00183718	0.0163803	NA	NA	72.54	NA	50.7214	NA	1.43016	NA	0.516181	2	2	2	2	2	2	2	2	WDR66_x000D_
11755936_a_at	3.08148e-05	0.000317369	NA	NA	131.296	NA	91.8097	NA	1.43009	NA	0.516102	2	2	2	2	2	2	2	2	ENOSF1_x000D_
11755043_a_at	0.838987	0.972193	NA	NA	16.1772	NA	11.3148	NA	1.42975	NA	0.515759	2	2	2	2	2	2	2	2	GSAP_x000D_
11740578_a_at	6.59556e-05	0.000680331	NA	NA	117.607	NA	82.2788	NA	1.42937	NA	0.515375	2	2	2	2	2	2	2	2	C4orf19_x000D_
11719366_s_at	1.2117e-05	0.000121771	NA	NA	150.452	NA	105.279	NA	1.42908	NA	0.515086	2	2	2	2	2	2	2	2	CXCL1_x000D_
11723535_at	0.00200698	0.0176447	NA	NA	71.5903	NA	50.0985	NA	1.42899	NA	0.514996	2	2	2	2	2	2	2	2	PDGFRL_x000D_
11762014_at	0.0043245	0.0345926	NA	NA	63.7395	NA	44.6094	NA	1.42884	NA	0.514839	2	2	2	2	2	2	2	2	PTCHD1_x000D_
11734752_a_at	4.31488e-05	0.000443272	NA	NA	125.044	NA	87.5144	NA	1.42883	NA	0.514838	2	2	2	2	2	2	2	2	ARHGAP24_x000D_
11738380_at	0.28662	0.660627	NA	NA	28.2615	NA	19.7833	NA	1.42855	NA	0.514554	2	2	2	2	2	2	2	2	FGF23_x000D_
11744090_at	2.51781e-05	0.000256465	NA	NA	135.207	NA	94.6522	NA	1.42846	NA	0.514457	2	2	2	2	2	2	2	2	ZNF397_x000D_
11763398_at	0.0971331	0.363162	NA	NA	37.0225	NA	25.9197	NA	1.42835	NA	0.514351	2	2	2	2	2	2	2	2	LOC100507254_x000D_
11737679_at	0.0135736	0.0889328	NA	NA	53.1667	NA	37.225	NA	1.42826	NA	0.514254	2	2	2	2	2	2	2	2	KREMEN1_x000D_
11739304_a_at	0.813563	0.965539	NA	NA	16.7773	NA	11.7514	NA	1.42768	NA	0.513675	2	2	2	2	2	2	2	2	CAMK4_x000D_
11745606_a_at	0.332764	0.706915	NA	NA	26.9629	NA	18.8877	NA	1.42753	NA	0.513524	2	2	2	2	2	2	2	2	LRRC18_x000D_
11727240_a_at	0.0041763	0.0333847	NA	NA	64.0816	NA	44.8932	NA	1.42742	NA	0.513413	2	2	2	2	2	2	2	2	C4orf19_x000D_
11725875_at	0.385418	0.753322	NA	NA	25.6367	NA	17.9617	NA	1.4273	NA	0.513291	2	2	2	2	2	2	2	2	WDR66_x000D_
11723644_a_at	0.867679	0.978531	NA	NA	15.445	NA	10.8223	NA	1.42715	NA	0.513136	2	2	2	2	2	2	2	2	PLN_x000D_
11754579_at	0.000203172	0.00204178	NA	NA	100.003	NA	70.0796	NA	1.427	NA	0.512984	2	2	2	2	2	2	2	2	PAPPA_x000D_
11731680_a_at	5.77679e-05	0.000588796	NA	NA	119.879	NA	84.0121	NA	1.42692	NA	0.512907	2	2	2	2	2	2	2	2	NOX4_x000D_
11721442_at	0.00287151	0.024041	NA	NA	67.8414	NA	47.5447	NA	1.4269	NA	0.512881	2	2	2	2	2	2	2	2	RNASEH2C_x000D_
11718198_at	3.25148e-08	2.3516e-07	NA	NA	379.879	NA	266.23	NA	1.42688	NA	0.512866	2	2	2	2	2	2	2	2	LHFP_x000D_
11722016_a_at	0.000122318	0.00124086	NA	NA	107.588	NA	75.4034	NA	1.42683	NA	0.512816	2	2	2	2	2	2	2	2	OLR1_x000D_
11728846_at	5.9406e-05	0.000605258	NA	NA	119.396	NA	83.6788	NA	1.42683	NA	0.512816	2	2	2	2	2	2	2	2	HAND1_x000D_
11750513_a_at	8.34198e-05	0.000849381	NA	NA	113.688	NA	79.6789	NA	1.42683	NA	0.512816	2	2	2	2	2	2	2	2	OLR1_x000D_
11731747_at	0.184625	0.526911	NA	NA	31.9092	NA	22.3645	NA	1.42678	NA	0.512759	2	2	2	2	2	2	2	2	HEPACAM_x000D_
11749774_x_at	3.86004e-05	0.000391816	NA	NA	127.077	NA	89.0782	NA	1.42657	NA	0.512553	2	2	2	2	2	2	2	2	MAP3K7CL_x000D_
11747698_x_at	1.54178e-08	1.05657e-07	NA	NA	431.614	NA	302.599	NA	1.42635	NA	0.512333	2	2	2	2	2	2	2	2	TCF4_x000D_
11726857_at	0.867679	0.978453	NA	NA	15.445	NA	10.829	NA	1.42626	NA	0.51224	2	2	2	2	2	2	2	2	ADAMTS5_x000D_
11740497_at	0.32987	0.703216	NA	NA	27.0401	NA	18.9601	NA	1.42616	NA	0.512134	2	2	2	2	2	2	2	2	SPATA31E1_x000D_
11761319_x_at	0.000107522	0.00108736	NA	NA	109.605	NA	76.87	NA	1.42585	NA	0.511822	2	2	2	2	2	2	2	2	LOC399491_x000D_
11750924_a_at	0.965158	0.995981	NA	NA	11.8107	NA	8.28499	NA	1.42555	NA	0.511518	2	2	2	2	2	2	2	2	THSD7B_x000D_
11762177_at	0.949953	0.993777	NA	NA	12.6286	NA	8.85938	NA	1.42544	NA	0.511411	2	2	2	2	2	2	2	2	C11orf65_x000D_
11740739_a_at	0.954979	0.994528	NA	NA	12.3796	NA	8.68513	NA	1.42538	NA	0.511344	2	2	2	2	2	2	2	2	ZC3H12D_x000D_
11737607_at	0.0788757	0.315925	NA	NA	38.6681	NA	27.1355	NA	1.425	NA	0.510961	2	2	2	2	2	2	2	2	C9orf170_x000D_
11760770_at	0.0653906	0.279201	NA	NA	40.154	NA	28.1812	NA	1.42485	NA	0.510809	2	2	2	2	2	2	2	2	RPRD1B_x000D_
11732277_a_at	6.93957e-07	6.02671e-06	NA	NA	231.479	NA	162.479	NA	1.42467	NA	0.510629	2	2	2	2	2	2	2	2	FOXP1_x000D_
11761253_a_at	0.00227089	0.0193458	NA	NA	70.2796	NA	49.3324	NA	1.42461	NA	0.51057	2	2	2	2	2	2	2	2	ZNF638_x000D_
11726909_at	2.04799e-06	1.87656e-05	NA	NA	196.079	NA	137.679	NA	1.42418	NA	0.510127	2	2	2	2	2	2	2	2	ZBED2_x000D_
11727176_a_at	0.175021	0.509426	NA	NA	32.3405	NA	22.7135	NA	1.42384	NA	0.509788	2	2	2	2	2	2	2	2	ENTPD5_x000D_
11732729_at	0.852512	0.974773	NA	NA	15.8407	NA	11.1253	NA	1.42384	NA	0.509788	2	2	2	2	2	2	2	2	AJAP1_x000D_
11740395_a_at	4.83316e-07	4.08512e-06	NA	NA	244.917	NA	172.079	NA	1.42328	NA	0.509224	2	2	2	2	2	2	2	2	FGFR2_x000D_
11728488_a_at	0.00337402	0.0272826	NA	NA	66.2034	NA	46.5166	NA	1.42322	NA	0.509161	2	2	2	2	2	2	2	2	NRXN3_x000D_
11756588_a_at	0.646498	0.907711	NA	NA	20.21	NA	14.2014	NA	1.42309	NA	0.509031	2	2	2	2	2	2	2	2	ST6GALNAC1_x000D_
11718453_a_at	0.179414	0.515669	NA	NA	32.1406	NA	22.5884	NA	1.42288	NA	0.508814	2	2	2	2	2	2	2	2	AXIN2_x000D_
11726294_s_at	0.000620975	0.00583973	NA	NA	85.0788	NA	59.797	NA	1.42279	NA	0.508726	2	2	2	2	2	2	2	2	CEBPA_x000D_
11744130_a_at	1.25392e-08	8.33551e-08	NA	NA	447.391	NA	314.479	NA	1.42264	NA	0.508574	2	2	2	2	2	2	2	2	VGLL1_x000D_
11733451_s_at	0.965572	0.995981	NA	NA	11.7852	NA	8.28499	NA	1.42248	NA	0.508409	2	2	2	2	2	2	2	2	SLFN11_x000D_
11733773_at	0.72145	0.936468	NA	NA	18.734	NA	13.1705	NA	1.42242	NA	0.50835	2	2	2	2	2	2	2	2	OSTN_x000D_
11748102_x_at	0.4335	0.787631	NA	NA	24.5291	NA	17.2446	NA	1.42242	NA	0.50835	2	2	2	2	2	2	2	2	RUNX1T1_x000D_
11762007_x_at	0.416345	0.774852	NA	NA	24.915	NA	17.5159	NA	1.42242	NA	0.50835	2	2	2	2	2	2	2	2	SLC4A8_x000D_
11757407_x_at	1.03848e-09	5.77589e-09	NA	NA	703.654	NA	494.879	NA	1.42187	NA	0.507791	2	2	2	2	2	2	2	2	FBLN1_x000D_
11727738_a_at	0.965694	0.995981	NA	NA	11.7777	NA	8.28499	NA	1.42157	NA	0.507486	2	2	2	2	2	2	2	2	AKAP7_x000D_
11717416_a_at	7.15281e-08	5.32015e-07	NA	NA	332.987	NA	234.279	NA	1.42133	NA	0.507239	2	2	2	2	2	2	2	2	RHOU_x000D_
11731933_a_at	0.0112347	0.0745956	NA	NA	54.8355	NA	38.5849	NA	1.42117	NA	0.507077	2	2	2	2	2	2	2	2	GABRA2_x000D_
11741222_a_at	0.00145706	0.0127778	NA	NA	75.079	NA	52.8301	NA	1.42114	NA	0.50705	2	2	2	2	2	2	2	2	FAM198B_x000D_
11715793_a_at	0.310784	0.680627	NA	NA	27.5626	NA	19.3986	NA	1.42086	NA	0.506764	2	2	2	2	2	2	2	2	ACTG2_x000D_
11748186_a_at	0.000367796	0.00351919	NA	NA	91.7933	NA	64.6041	NA	1.42086	NA	0.506764	2	2	2	2	2	2	2	2	SLC1A4_x000D_
11725909_a_at	0.879678	0.980601	NA	NA	15.1155	NA	10.6385	NA	1.42083	NA	0.506731	2	2	2	2	2	2	2	2	TCL1B_x000D_
11751188_a_at	0.58212	0.876998	NA	NA	21.4639	NA	15.1108	NA	1.42043	NA	0.506327	2	2	2	2	2	2	2	2	SYT4_x000D_
11722244_at	2.98477e-06	2.73087e-05	NA	NA	185.242	NA	130.421	NA	1.42034	NA	0.506236	2	2	2	2	2	2	2	2	TMEM27_x000D_
11735488_a_at	0.98278	0.998184	NA	NA	10.4495	NA	7.35701	NA	1.42034	NA	0.506236	2	2	2	2	2	2	2	2	CASC1_x000D_
11757790_s_at	0.965859	0.995981	NA	NA	11.7675	NA	8.28499	NA	1.42034	NA	0.506236	2	2	2	2	2	2	2	2	PCDH17_x000D_
11728920_a_at	8.88472e-06	8.45272e-05	NA	NA	157.479	NA	110.914	NA	1.41982	NA	0.505711	2	2	2	2	2	2	2	2	RASGRP1_x000D_
11760586_at	0.0113302	0.0747466	NA	NA	54.7602	NA	38.5692	NA	1.41979	NA	0.50568	2	2	2	2	2	2	2	2	DHX57_x000D_
11760587_x_at	0.0113302	0.0747466	NA	NA	54.7602	NA	38.5692	NA	1.41979	NA	0.50568	2	2	2	2	2	2	2	2	DHX57_x000D_
11724834_at	0.89246	0.983205	NA	NA	14.7446	NA	10.3854	NA	1.41975	NA	0.505632	2	2	2	2	2	2	2	2	MUC13_x000D_
11732768_at	0.00356761	0.0281969	NA	NA	65.6437	NA	46.2501	NA	1.41932	NA	0.5052	2	2	2	2	2	2	2	2	RNF152_x000D_
11755485_a_at	8.88472e-06	8.41282e-05	NA	NA	157.479	NA	110.989	NA	1.41886	NA	0.504735	2	2	2	2	2	2	2	2	OPLAH_x000D_
11730643_s_at	0.798024	0.960009	NA	NA	17.1273	NA	12.0712	NA	1.41886	NA	0.504729	2	2	2	2	2	2	2	2	CXorf48_x000D_
11727454_at	0.708153	0.930576	NA	NA	19	NA	13.4022	NA	1.41768	NA	0.503534	2	2	2	2	2	2	2	2	SCGB1A1_x000D_
11728900_a_at	0.655137	0.909649	NA	NA	20.0418	NA	14.1387	NA	1.41752	NA	0.503371	2	2	2	2	2	2	2	2	ARHGAP6_x000D_
11756943_a_at	2.6612e-07	2.11189e-06	NA	NA	269.118	NA	189.868	NA	1.41739	NA	0.503241	2	2	2	2	2	2	2	2	MAP2K4_x000D_
11719741_a_at	0.0708188	0.289179	NA	NA	39.5213	NA	27.8867	NA	1.41721	NA	0.503049	2	2	2	2	2	2	2	2	DCP2_x000D_
11741701_x_at	0.99162	0.999175	NA	NA	9.29061	NA	6.55649	NA	1.41701	NA	0.502849	2	2	2	2	2	2	2	2	HIST1H2BJ_x000D_
11734853_x_at	0.0108871	0.0714504	NA	NA	55.1157	NA	38.9186	NA	1.41618	NA	0.502004	2	2	2	2	2	2	2	2	SCEL_x000D_
11749609_s_at	2.58816e-05	0.000247706	NA	NA	134.666	NA	95.1238	NA	1.41569	NA	0.501505	2	2	2	2	2	2	2	2	ZNF321P_x000D_
11741143_x_at	5.24763e-06	4.79743e-05	NA	NA	170.252	NA	120.279	NA	1.41547	NA	0.501286	2	2	2	2	2	2	2	2	NOX4_x000D_
11730465_at	0.000349832	0.00327013	NA	NA	92.4604	NA	65.3229	NA	1.41544	NA	0.501248	2	2	2	2	2	2	2	2	KCNJ2_x000D_
11728245_a_at	0.0640068	0.269026	NA	NA	40.3239	NA	28.4905	NA	1.41534	NA	0.501152	2	2	2	2	2	2	2	2	ANGPT2_x000D_
11733045_at	2.22308e-05	0.000211774	NA	NA	137.679	NA	97.2788	NA	1.4153	NA	0.501109	2	2	2	2	2	2	2	2	SLC7A2_x000D_
11722164_s_at	4.37091e-09	2.61154e-08	NA	NA	539.341	NA	381.221	NA	1.41477	NA	0.500571	2	2	2	2	2	2	2	2	RGS5_x000D_
11760022_x_at	0.0526518	0.234917	NA	NA	41.8807	NA	29.6044	NA	1.41468	NA	0.500476	2	2	2	2	2	2	2	2	IFT172_x000D_
11742680_at	1.10897e-08	7.0486e-08	NA	NA	457.093	NA	323.214	NA	1.41421	NA	0.500001	2	2	2	2	2	2	2	2	HNRNPA2B1_x000D_
11728048_a_at	0.0527557	0.234917	NA	NA	41.865	NA	29.6044	NA	1.41415	NA	0.499933	2	2	2	2	2	2	2	2	SMTNL2_x000D_
11733457_at	0.183896	0.515669	NA	NA	31.9412	NA	22.5884	NA	1.41405	NA	0.499837	2	2	2	2	2	2	2	2	INTS2_x000D_
11739249_a_at	3.44227e-05	0.000327855	NA	NA	129.204	NA	91.3832	NA	1.41387	NA	0.499645	2	2	2	2	2	2	2	2	FGFR2_x000D_
11761201_x_at	0.0527557	0.234674	NA	NA	41.865	NA	29.6128	NA	1.41375	NA	0.499522	2	2	2	2	2	2	2	2	PMS1_x000D_
11759406_a_at	0.761878	0.948172	NA	NA	17.9055	NA	12.6657	NA	1.4137	NA	0.499471	2	2	2	2	2	2	2	2	SEC16B_x000D_
11763726_a_at	1.77988e-08	1.16517e-07	NA	NA	421.038	NA	297.852	NA	1.41358	NA	0.499357	2	2	2	2	2	2	2	2	RPL10_x000D_
11754011_x_at	5.65331e-05	0.000539415	NA	NA	120.253	NA	85.0788	NA	1.41344	NA	0.499207	2	2	2	2	2	2	2	2	GPC3_x000D_
11721029_a_at	0.478926	0.814039	NA	NA	23.5479	NA	16.6641	NA	1.41309	NA	0.498855	2	2	2	2	2	2	2	2	PIP5K1B_x000D_
11754613_x_at	0.0217755	0.122263	NA	NA	49.1106	NA	34.7623	NA	1.41275	NA	0.498511	2	2	2	2	2	2	2	2	ABCB8_x000D_
11763717_a_at	4.90774e-11	2.13655e-10	NA	NA	1298.41	NA	919.279	NA	1.41243	NA	0.498177	2	2	2	2	2	2	2	2	CDKN1C_x000D_
11737384_at	1.54056e-05	0.000143445	NA	NA	145.25	NA	102.845	NA	1.41232	NA	0.498066	2	2	2	2	2	2	2	2	PCDH7_x000D_
11724244_s_at	7.75267e-07	6.37656e-06	NA	NA	227.535	NA	161.136	NA	1.41207	NA	0.497808	2	2	2	2	2	2	2	2	TCF4_x000D_
11756613_a_at	0.000516623	0.00467148	NA	NA	87.3841	NA	61.8838	NA	1.41207	NA	0.497808	2	2	2	2	2	2	2	2	SEMA6A_x000D_
11749643_a_at	0.018128	0.105708	NA	NA	50.6656	NA	35.8891	NA	1.41173	NA	0.497462	2	2	2	2	2	2	2	2	R3HDM1_x000D_
11753246_a_at	0.327393	0.690837	NA	NA	27.1066	NA	19.201	NA	1.41173	NA	0.497462	2	2	2	2	2	2	2	2	DDX43_x000D_
11739518_a_at	2.75646e-11	1.15102e-10	NA	NA	1469.68	NA	1041.31	NA	1.41138	NA	0.497103	2	2	2	2	2	2	2	2	FLRT3_x000D_
11756106_a_at	0.00018607	0.00173611	NA	NA	101.279	NA	71.7785	NA	1.41099	NA	0.496709	2	2	2	2	2	2	2	2	SETBP1_x000D_
11731942_a_at	0.00291649	0.022802	NA	NA	67.6822	NA	47.9774	NA	1.41071	NA	0.496421	2	2	2	2	2	2	2	2	PRDM1_x000D_
11733647_a_at	0.328451	0.690837	NA	NA	27.0781	NA	19.201	NA	1.41025	NA	0.495946	2	2	2	2	2	2	2	2	DCST1_x000D_
11753620_s_at	0.000620975	0.0055137	NA	NA	85.0788	NA	60.3295	NA	1.41024	NA	0.495936	2	2	2	2	2	2	2	2	TAC3_x000D_
11740843_a_at	0.00121938	0.0103443	NA	NA	77.0789	NA	54.6597	NA	1.41016	NA	0.495858	2	2	2	2	2	2	2	2	VWDE_x000D_
11733963_a_at	0.519335	0.837975	NA	NA	22.7135	NA	16.1079	NA	1.41008	NA	0.495782	2	2	2	2	2	2	2	2	CYP4F11_x000D_
11745765_x_at	5.03716e-09	2.97924e-08	NA	NA	525.737	NA	372.855	NA	1.41003	NA	0.495728	2	2	2	2	2	2	2	2	TCF4_x000D_
11735556_at	0.0708188	0.284066	NA	NA	39.5213	NA	28.0366	NA	1.40963	NA	0.495318	2	2	2	2	2	2	2	2	AMZ1_x000D_
11750115_x_at	0.0443304	0.205227	NA	NA	43.2619	NA	30.6944	NA	1.40944	NA	0.495124	2	2	2	2	2	2	2	2	PLXNB3_x000D_
11735902_a_at	0.00421796	0.0313384	NA	NA	63.9841	NA	45.3998	NA	1.40935	NA	0.495029	2	2	2	2	2	2	2	2	BDNF_x000D_
11729427_a_at	0.566743	0.864511	NA	NA	21.7662	NA	15.445	NA	1.40926	NA	0.494942	2	2	2	2	2	2	2	2	GLI1_x000D_
11735858_a_at	0.981892	0.997972	NA	NA	10.5382	NA	7.47781	NA	1.40926	NA	0.494942	2	2	2	2	2	2	2	2	RIIAD1_x000D_
11746628_x_at	0.694885	0.923382	NA	NA	19.2631	NA	13.6689	NA	1.40926	NA	0.494942	2	2	2	2	2	2	2	2	RIC3_x000D_
11738304_a_at	0.570589	0.866389	NA	NA	21.6904	NA	15.3958	NA	1.40885	NA	0.494515	2	2	2	2	2	2	2	2	VAX1_x000D_
11724743_a_at	0.0221299	0.122263	NA	NA	48.9747	NA	34.7623	NA	1.40884	NA	0.494512	2	2	2	2	2	2	2	2	ZBTB17_x000D_
11759326_at	0.478926	0.811721	NA	NA	23.5479	NA	16.7163	NA	1.40868	NA	0.494343	2	2	2	2	2	2	2	2	AMER2_x000D_
11763755_a_at	0.737583	0.938933	NA	NA	18.4074	NA	13.0695	NA	1.40843	NA	0.494084	2	2	2	2	2	2	2	2	GNLY_x000D_
11722778_s_at	0.0625794	0.260446	NA	NA	40.5032	NA	28.759	NA	1.40837	NA	0.494024	2	2	2	2	2	2	2	2	ENPP2_x000D_
11757783_s_at	1.90534e-08	1.22442e-07	NA	NA	416.13	NA	295.479	NA	1.40832	NA	0.493979	2	2	2	2	2	2	2	2	VCAN_x000D_
11731224_x_at	0.909782	0.985958	NA	NA	14.2005	NA	10.0834	NA	1.4083	NA	0.493953	2	2	2	2	2	2	2	2	SHOX2_x000D_
11726218_a_at	7.21506e-06	6.43776e-05	NA	NA	162.396	NA	115.318	NA	1.40824	NA	0.493897	2	2	2	2	2	2	2	2	PRDM1_x000D_
11719685_at	0.234062	0.58236	NA	NA	29.9674	NA	21.2824	NA	1.40808	NA	0.493733	2	2	2	2	2	2	2	2	NTS_x000D_
11753087_a_at	0.142659	0.44117	NA	NA	33.9774	NA	24.1322	NA	1.40797	NA	0.493617	2	2	2	2	2	2	2	2	XPNPEP2_x000D_
11742392_s_at	0.4335	0.779114	NA	NA	24.5291	NA	17.426	NA	1.40762	NA	0.493254	2	2	2	2	2	2	2	2	OR1L4_x000D_
11730111_a_at	0.0011998	0.0100662	NA	NA	77.2629	NA	54.8983	NA	1.40738	NA	0.493016	2	2	2	2	2	2	2	2	DEPDC1_x000D_
11733661_a_at	0.00784431	0.0527954	NA	NA	58.0867	NA	41.2728	NA	1.40738	NA	0.493016	2	2	2	2	2	2	2	2	C1orf105_x000D_
11762507_at	0.731348	0.936468	NA	NA	18.5342	NA	13.1705	NA	1.40725	NA	0.492881	2	2	2	2	2	2	2	2	GTDC1_x000D_
11761160_at	0.200314	0.534983	NA	NA	31.247	NA	22.2049	NA	1.40721	NA	0.49284	2	2	2	2	2	2	2	2	CCDC82_x000D_
11758224_s_at	2.74771e-08	1.79933e-07	NA	NA	390.879	NA	277.796	NA	1.40707	NA	0.492697	2	2	2	2	2	2	2	2	CCDC80_x000D_
11761165_at	0.731529	0.936468	NA	NA	18.5306	NA	13.1705	NA	1.40697	NA	0.492595	2	2	2	2	2	2	2	2	VWA9_x000D_
11730765_at	2.58275e-05	0.000235961	NA	NA	134.707	NA	95.7867	NA	1.40632	NA	0.491925	2	2	2	2	2	2	2	2	CD177_x000D_
11733115_a_at	1.30205e-06	1.06947e-05	NA	NA	210.079	NA	149.391	NA	1.40624	NA	0.491841	2	2	2	2	2	2	2	2	CA2_x000D_
11727123_at	0.799698	0.958489	NA	NA	17.0901	NA	12.1537	NA	1.40616	NA	0.491764	2	2	2	2	2	2	2	2	LRP2_x000D_
11730565_at	3.27491e-06	2.8041e-05	NA	NA	182.678	NA	129.925	NA	1.40603	NA	0.491629	2	2	2	2	2	2	2	2	PNMT_x000D_
11740308_at	0.516348	0.834217	NA	NA	22.7741	NA	16.1975	NA	1.40603	NA	0.491629	2	2	2	2	2	2	2	2	SLC5A12_x000D_
11763097_x_at	0.928937	0.989523	NA	NA	13.5216	NA	9.61689	NA	1.40603	NA	0.491629	2	2	2	2	2	2	2	2	IGH_x000D_
11729871_a_at	0.650768	0.904148	NA	NA	20.1269	NA	14.3149	NA	1.40601	NA	0.491606	2	2	2	2	2	2	2	2	ASGR2_x000D_
11737651_at	0.569958	0.864769	NA	NA	21.7028	NA	15.4383	NA	1.40577	NA	0.491365	2	2	2	2	2	2	2	2	USP50_x000D_
11763545_a_at	0.630615	0.894942	NA	NA	20.5187	NA	14.5974	NA	1.40565	NA	0.491235	2	2	2	2	2	2	2	2	ATP10B_x000D_
11741827_x_at	4.40289e-05	0.000403468	NA	NA	124.679	NA	88.7045	NA	1.40555	NA	0.491137	2	2	2	2	2	2	2	2	GSTZ1_x000D_
11757212_at	0.0527557	0.229735	NA	NA	41.865	NA	29.7856	NA	1.40554	NA	0.491129	2	2	2	2	2	2	2	2	FLJ36777_x000D_
11761942_at	0.985726	0.998423	NA	NA	10.128	NA	7.20584	NA	1.40553	NA	0.491115	2	2	2	2	2	2	2	2	ATF2_x000D_
11759722_at	0.175021	0.494738	NA	NA	32.3405	NA	23.0106	NA	1.40546	NA	0.491041	2	2	2	2	2	2	2	2	XRCC4_x000D_
11742184_a_at	0.0545575	0.234917	NA	NA	41.5965	NA	29.6044	NA	1.40508	NA	0.490651	2	2	2	2	2	2	2	2	LAMA3_x000D_
11739072_at	0.000268184	0.00240901	NA	NA	96.0788	NA	68.38	NA	1.40507	NA	0.490644	2	2	2	2	2	2	2	2	EPDR1_x000D_
11721521_at	0.0106668	0.0675273	NA	NA	55.2983	NA	39.3565	NA	1.40506	NA	0.490632	2	2	2	2	2	2	2	2	ZDHHC17_x000D_
11759842_at	0.19272	0.521408	NA	NA	31.5614	NA	22.4739	NA	1.40436	NA	0.489912	2	2	2	2	2	2	2	2	PTPRG_x000D_
11762060_x_at	4.10822e-10	1.99781e-09	NA	NA	841.505	NA	599.394	NA	1.40393	NA	0.489467	2	2	2	2	2	2	2	2	CD55_x000D_
11729891_at	0.971796	0.996525	NA	NA	11.3739	NA	8.10456	NA	1.40339	NA	0.488918	2	2	2	2	2	2	2	2	ZFP3_x000D_
11738833_a_at	0.29802	0.654579	NA	NA	27.9262	NA	19.8993	NA	1.40338	NA	0.488903	2	2	2	2	2	2	2	2	TCL6_x000D_
11749561_at	0.621595	0.889906	NA	NA	20.694	NA	14.746	NA	1.40337	NA	0.488893	2	2	2	2	2	2	2	2	LOC388882_x000D_
11721430_a_at	0.000503475	0.00437699	NA	NA	87.7116	NA	62.5019	NA	1.40334	NA	0.488868	2	2	2	2	2	2	2	2	SYBU_x000D_
11760031_s_at	0.00369317	0.0271301	NA	NA	65.2983	NA	46.562	NA	1.4024	NA	0.487894	2	2	2	2	2	2	2	2	NSUN5P1_x000D_
11720280_at	0.0799745	0.302828	NA	NA	38.5586	NA	27.4968	NA	1.40229	NA	0.487788	2	2	2	2	2	2	2	2	KCNMA1_x000D_
11718878_a_at	0.181972	0.503103	NA	NA	32.0262	NA	22.841	NA	1.40214	NA	0.487628	2	2	2	2	2	2	2	2	SMC1A_x000D_
11760177_a_at	0.0188745	0.105708	NA	NA	50.3214	NA	35.8891	NA	1.40214	NA	0.487628	2	2	2	2	2	2	2	2	ZSCAN32_x000D_
11753004_a_at	5.81395e-12	2.12851e-11	NA	NA	2082.38	NA	1485.62	NA	1.40168	NA	0.487162	2	2	2	2	2	2	2	2	CKB_x000D_
11755182_a_at	8.55503e-07	6.72581e-06	NA	NA	224.095	NA	159.879	NA	1.40165	NA	0.487129	2	2	2	2	2	2	2	2	FILIP1L_x000D_
11726897_s_at	0.000247886	0.00219524	NA	NA	97.176	NA	69.3308	NA	1.40163	NA	0.487103	2	2	2	2	2	2	2	2	LPHN3_x000D_
11761890_at	0.857073	0.973484	NA	NA	15.7239	NA	11.2216	NA	1.40121	NA	0.486676	2	2	2	2	2	2	2	2	---_x000D_
11721592_a_at	0.11727	0.386543	NA	NA	35.533	NA	25.3597	NA	1.40116	NA	0.486624	2	2	2	2	2	2	2	2	FANCC_x000D_
11721737_a_at	2.88246e-07	2.12838e-06	NA	NA	265.723	NA	189.647	NA	1.40115	NA	0.486607	2	2	2	2	2	2	2	2	TNFRSF19_x000D_
11741236_a_at	0.000520762	0.00447069	NA	NA	87.2829	NA	62.3003	NA	1.401	NA	0.486459	2	2	2	2	2	2	2	2	TRIM17_x000D_
11723177_at	2.74771e-08	1.74943e-07	NA	NA	390.879	NA	279.045	NA	1.40077	NA	0.486225	2	2	2	2	2	2	2	2	FRAS1_x000D_
11736876_a_at	0.918292	0.987197	NA	NA	13.9108	NA	9.93284	NA	1.40049	NA	0.485929	2	2	2	2	2	2	2	2	DTWD2_x000D_
11721568_a_at	0.000145422	0.00129433	NA	NA	104.94	NA	74.9398	NA	1.40032	NA	0.485758	2	2	2	2	2	2	2	2	C9orf3_x000D_
11749647_a_at	0.4335	0.774685	NA	NA	24.5291	NA	17.5194	NA	1.40011	NA	0.485545	2	2	2	2	2	2	2	2	ZKSCAN2_x000D_
11720254_a_at	4.39021e-05	0.000391318	NA	NA	124.731	NA	89.0945	NA	1.39998	NA	0.48541	2	2	2	2	2	2	2	2	CNNM4_x000D_
11764221_s_at	2.448e-07	1.77745e-06	NA	NA	272.723	NA	194.855	NA	1.39962	NA	0.485032	2	2	2	2	2	2	2	2	MUM1L1_x000D_
11738857_at	0.973359	0.996688	NA	NA	11.2606	NA	8.04609	NA	1.39951	NA	0.484917	2	2	2	2	2	2	2	2	ANTXR1_x000D_
11764169_at	0.987749	0.99863	NA	NA	9.87694	NA	7.05851	NA	1.3993	NA	0.484702	2	2	2	2	2	2	2	2	---_x000D_
11741013_a_at	0.922636	0.987974	NA	NA	13.756	NA	9.83258	NA	1.39902	NA	0.484417	2	2	2	2	2	2	2	2	LRRN3_x000D_
11751935_a_at	0.710697	0.926718	NA	NA	18.9493	NA	13.5472	NA	1.39876	NA	0.48415	2	2	2	2	2	2	2	2	EGF_x000D_
11717575_at	0.478926	0.806393	NA	NA	23.5479	NA	16.8353	NA	1.39872	NA	0.484107	2	2	2	2	2	2	2	2	PPP1R3C_x000D_
11760363_at	0.960626	0.994732	NA	NA	12.0764	NA	8.63447	NA	1.39862	NA	0.484007	2	2	2	2	2	2	2	2	FAM227B_x000D_
11744546_a_at	0.0384896	0.179615	NA	NA	44.4047	NA	31.7548	NA	1.39836	NA	0.48374	2	2	2	2	2	2	2	2	PROZ_x000D_
11726565_at	1.17786e-05	0.000101294	NA	NA	151.079	NA	108.084	NA	1.3978	NA	0.483153	2	2	2	2	2	2	2	2	COL17A1_x000D_
11731739_a_at	0.838987	0.968367	NA	NA	16.1772	NA	11.5739	NA	1.39774	NA	0.483096	2	2	2	2	2	2	2	2	PROX1_x000D_
11725582_at	0.118896	0.387172	NA	NA	35.4239	NA	25.3449	NA	1.39768	NA	0.483029	2	2	2	2	2	2	2	2	IL17B_x000D_
11733471_at	0.437262	0.775943	NA	NA	24.4458	NA	17.4929	NA	1.39746	NA	0.482812	2	2	2	2	2	2	2	2	PLEKHG4B_x000D_
11719375_x_at	0.200314	0.526658	NA	NA	31.247	NA	22.3695	NA	1.39685	NA	0.482181	2	2	2	2	2	2	2	2	METTL7A_x000D_
11759304_at	0.00031907	0.0027397	NA	NA	93.6986	NA	67.0803	NA	1.39681	NA	0.482137	2	2	2	2	2	2	2	2	UGT8_x000D_
11724831_at	0.00766221	0.0497202	NA	NA	58.3032	NA	41.7425	NA	1.39673	NA	0.482056	2	2	2	2	2	2	2	2	STS_x000D_
11752893_a_at	0.00120325	0.00961806	NA	NA	77.2303	NA	55.2983	NA	1.39661	NA	0.481933	2	2	2	2	2	2	2	2	SHISA9_x000D_
11741625_a_at	2.61242e-07	1.87598e-06	NA	NA	269.912	NA	193.279	NA	1.39649	NA	0.481805	2	2	2	2	2	2	2	2	SLC22A23_x000D_
11732647_a_at	0.867679	0.975604	NA	NA	15.445	NA	11.0613	NA	1.39632	NA	0.481625	2	2	2	2	2	2	2	2	PCDH8_x000D_
11731779_a_at	0.525512	0.835068	NA	NA	22.5884	NA	16.1772	NA	1.39631	NA	0.481614	2	2	2	2	2	2	2	2	C11orf70_x000D_
11741678_a_at	0.00619519	0.041433	NA	NA	60.2856	NA	43.1771	NA	1.39624	NA	0.481548	2	2	2	2	2	2	2	2	SERPINE2_x000D_
11726023_a_at	4.89296e-12	1.73983e-11	NA	NA	2167.25	NA	1552.48	NA	1.39599	NA	0.481289	2	2	2	2	2	2	2	2	EDN1_x000D_
11756009_a_at	0.551162	0.849938	NA	NA	22.0746	NA	15.816	NA	1.39571	NA	0.480999	2	2	2	2	2	2	2	2	SHANK2_x000D_
11721357_at	1.17786e-05	0.000100023	NA	NA	151.079	NA	108.279	NA	1.39528	NA	0.48055	2	2	2	2	2	2	2	2	NMB_x000D_
11733710_a_at	0.838987	0.968016	NA	NA	16.1772	NA	11.5965	NA	1.39501	NA	0.480277	2	2	2	2	2	2	2	2	ZP1_x000D_
11729133_a_at	0.000909046	0.00735436	NA	NA	80.4762	NA	57.6905	NA	1.39496	NA	0.480229	2	2	2	2	2	2	2	2	STK24_x000D_
11763539_a_at	6.73743e-08	4.4251e-07	NA	NA	336.296	NA	241.079	NA	1.39496	NA	0.480227	2	2	2	2	2	2	2	2	KLK8_x000D_
11756488_s_at	0.974285	0.99675	NA	NA	11.1912	NA	8.02297	NA	1.39489	NA	0.480152	2	2	2	2	2	2	2	2	KIF2B_x000D_
11762983_a_at	0.334111	0.685025	NA	NA	26.9271	NA	19.3136	NA	1.39421	NA	0.479443	2	2	2	2	2	2	2	2	MED25_x000D_
11734187_a_at	0.867679	0.975354	NA	NA	15.445	NA	11.0807	NA	1.39387	NA	0.479101	2	2	2	2	2	2	2	2	GP6_x000D_
11723834_at	0.240728	0.579601	NA	NA	29.734	NA	21.3356	NA	1.39364	NA	0.478855	2	2	2	2	2	2	2	2	TAPT1_x000D_
11726956_at	0.96428	0.995184	NA	NA	11.864	NA	8.51653	NA	1.39305	NA	0.478251	2	2	2	2	2	2	2	2	FOXS1_x000D_
11752393_x_at	0.255435	0.597645	NA	NA	29.2382	NA	20.9886	NA	1.39305	NA	0.478251	2	2	2	2	2	2	2	2	COL5A2_x000D_
11742079_s_at	0.129246	0.404058	NA	NA	34.7623	NA	24.9548	NA	1.39301	NA	0.478205	2	2	2	2	2	2	2	2	FAM222A_x000D_
11715139_x_at	0.980249	0.997577	NA	NA	10.6943	NA	7.67803	NA	1.39284	NA	0.478027	2	2	2	2	2	2	2	2	IFNA10_x000D_
11747725_a_at	7.42166e-07	5.54789e-06	NA	NA	229.079	NA	164.471	NA	1.39282	NA	0.478009	2	2	2	2	2	2	2	2	STXBP6_x000D_
11726502_a_at	0.13471	0.414283	NA	NA	34.4335	NA	24.7237	NA	1.39273	NA	0.477918	2	2	2	2	2	2	2	2	LSAMP_x000D_
11726029_a_at	0.116102	0.377575	NA	NA	35.6122	NA	25.5717	NA	1.39264	NA	0.477827	2	2	2	2	2	2	2	2	UPK1B_x000D_
11760329_at	0.993997	0.999352	NA	NA	8.81474	NA	6.33093	NA	1.39233	NA	0.477502	2	2	2	2	2	2	2	2	RCBTB1_x000D_
11734299_at	0.630284	0.889953	NA	NA	20.5252	NA	14.7446	NA	1.39204	NA	0.477205	2	2	2	2	2	2	2	2	INTS6_x000D_
11732257_at	0.00150374	0.0115459	NA	NA	74.7294	NA	53.7037	NA	1.39151	NA	0.476654	2	2	2	2	2	2	2	2	SHB_x000D_
11725570_a_at	0.624577	0.886999	NA	NA	20.6361	NA	14.8301	NA	1.3915	NA	0.47664	2	2	2	2	2	2	2	2	RAB7B_x000D_
11737870_s_at	0.106266	0.355884	NA	NA	36.3124	NA	26.0992	NA	1.39132	NA	0.476456	2	2	2	2	2	2	2	2	FAM78A_x000D_
11740940_at	0.72145	0.928923	NA	NA	18.734	NA	13.4649	NA	1.39132	NA	0.476456	2	2	2	2	2	2	2	2	HMX3_x000D_
11755923_x_at	0.0012426	0.00967476	NA	NA	76.865	NA	55.2465	NA	1.39131	NA	0.476442	2	2	2	2	2	2	2	2	ARHGEF28_x000D_
11726171_at	0.580857	0.864511	NA	NA	21.4887	NA	15.445	NA	1.3913	NA	0.476431	2	2	2	2	2	2	2	2	SCARA3_x000D_
11724978_a_at	0.00145706	0.0111872	NA	NA	75.079	NA	53.9773	NA	1.39094	NA	0.476056	2	2	2	2	2	2	2	2	ITGB4_x000D_
11761001_at	0.884366	0.979108	NA	NA	14.982	NA	10.7725	NA	1.39077	NA	0.475882	2	2	2	2	2	2	2	2	RHD_x000D_
11724198_a_at	3.76164e-08	2.33555e-07	NA	NA	370.65	NA	266.519	NA	1.39071	NA	0.475822	2	2	2	2	2	2	2	2	STC1_x000D_
11727187_a_at	0.220898	0.550492	NA	NA	30.4458	NA	21.9004	NA	1.39019	NA	0.475284	2	2	2	2	2	2	2	2	WNT5A_x000D_
11759854_x_at	0.00463175	0.0314101	NA	NA	63.0698	NA	45.3815	NA	1.38977	NA	0.474846	2	2	2	2	2	2	2	2	RPS27A_x000D_
11759828_s_at	5.80882e-09	3.18171e-08	NA	NA	512.479	NA	368.761	NA	1.38973	NA	0.474808	2	2	2	2	2	2	2	2	SP100_x000D_
11749143_a_at	0.007179	0.0457763	NA	NA	58.9063	NA	42.3913	NA	1.38958	NA	0.474654	2	2	2	2	2	2	2	2	TESK2_x000D_
11760805_at	0.00986954	0.0596594	NA	NA	55.9954	NA	40.3193	NA	1.3888	NA	0.473838	2	2	2	2	2	2	2	2	---_x000D_
11738766_at	0.867679	0.974773	NA	NA	15.445	NA	11.1253	NA	1.38828	NA	0.473299	2	2	2	2	2	2	2	2	OR5D18_x000D_
11763506_a_at	0.340918	0.687431	NA	NA	26.748	NA	19.267	NA	1.38828	NA	0.473299	2	2	2	2	2	2	2	2	N4BP3_x000D_
11742699_a_at	0.00204968	0.0151021	NA	NA	71.3655	NA	51.4064	NA	1.38826	NA	0.473281	2	2	2	2	2	2	2	2	C1R_x000D_
11753051_x_at	0.975609	0.996845	NA	NA	11.0887	NA	7.98752	NA	1.38826	NA	0.473274	2	2	2	2	2	2	2	2	ZNF483_x000D_
11743731_a_at	0.152488	0.443012	NA	NA	33.446	NA	24.0925	NA	1.38823	NA	0.473251	2	2	2	2	2	2	2	2	TNFSF10_x000D_
11733086_a_at	0.000540041	0.00433773	NA	NA	86.8235	NA	62.5877	NA	1.38723	NA	0.472205	2	2	2	2	2	2	2	2	MAF_x000D_
11731407_x_at	6.70822e-08	4.24111e-07	NA	NA	336.538	NA	242.679	NA	1.38676	NA	0.471721	2	2	2	2	2	2	2	2	IFIT3_x000D_
11755242_a_at	0.000339076	0.00276819	NA	NA	92.8788	NA	66.9766	NA	1.38673	NA	0.471692	2	2	2	2	2	2	2	2	SKIL_x000D_
11737330_at	0.00031025	0.00253756	NA	NA	94.0788	NA	67.8524	NA	1.38652	NA	0.47147	2	2	2	2	2	2	2	2	ZNF345_x000D_
11742814_s_at	7.39099e-09	4.05516e-08	NA	NA	490.963	NA	354.109	NA	1.38647	NA	0.471418	2	2	2	2	2	2	2	2	SEMA6A_x000D_
11741369_a_at	0.0527557	0.218295	NA	NA	41.865	NA	30.1985	NA	1.38632	NA	0.471264	2	2	2	2	2	2	2	2	UGT1A1_x000D_
11717123_a_at	0.000268184	0.00219793	NA	NA	96.0788	NA	69.3182	NA	1.38605	NA	0.470983	2	2	2	2	2	2	2	2	PPP1R12B_x000D_
11749212_a_at	0.114664	0.36933	NA	NA	35.7108	NA	25.7696	NA	1.38577	NA	0.470691	2	2	2	2	2	2	2	2	ITGBL1_x000D_
11750877_a_at	0.00130556	0.00987731	NA	NA	76.3068	NA	55.0644	NA	1.38577	NA	0.470691	2	2	2	2	2	2	2	2	ANKS3_x000D_
11760343_x_at	0.00584027	0.0377643	NA	NA	60.8435	NA	43.9113	NA	1.3856	NA	0.470511	2	2	2	2	2	2	2	2	ZNF726_x000D_
11754198_at	1.35422e-05	0.00010994	NA	NA	148.018	NA	106.827	NA	1.38559	NA	0.470498	2	2	2	2	2	2	2	2	LINC00341_x000D_
11742101_at	0.91656	0.985958	NA	NA	13.9712	NA	10.0834	NA	1.38556	NA	0.470467	2	2	2	2	2	2	2	2	QRFPR_x000D_
11759069_at	0.674143	0.907848	NA	NA	19.6708	NA	14.197	NA	1.38556	NA	0.470467	2	2	2	2	2	2	2	2	CXXC4_x000D_
11750800_a_at	0.00169183	0.0125067	NA	NA	73.4346	NA	53.0142	NA	1.38519	NA	0.470081	2	2	2	2	2	2	2	2	LNX1_x000D_
11730250_a_at	0.00617741	0.0395553	NA	NA	60.3127	NA	43.5439	NA	1.3851	NA	0.46999	2	2	2	2	2	2	2	2	LNX1_x000D_
11759765_at	7.75204e-08	4.90118e-07	NA	NA	328.597	NA	237.279	NA	1.38486	NA	0.469737	2	2	2	2	2	2	2	2	PLSCR1_x000D_
11750120_a_at	0.948405	0.992225	NA	NA	12.7018	NA	9.17276	NA	1.38473	NA	0.469607	2	2	2	2	2	2	2	2	FAM19A2_x000D_
11733637_a_at	0.0333156	0.154894	NA	NA	45.5814	NA	32.9197	NA	1.38462	NA	0.469494	2	2	2	2	2	2	2	2	MORN3_x000D_
11725552_a_at	0.989351	0.998739	NA	NA	9.65447	NA	6.97348	NA	1.38445	NA	0.469317	2	2	2	2	2	2	2	2	UGT2A3_x000D_
11754530_a_at	9.52447e-08	6.08193e-07	NA	NA	317.669	NA	229.478	NA	1.38431	NA	0.469166	2	2	2	2	2	2	2	2	CCDC14_x000D_
11725943_a_at	0.587346	0.864976	NA	NA	21.3615	NA	15.4329	NA	1.38416	NA	0.469008	2	2	2	2	2	2	2	2	WNT7B_x000D_
11737968_a_at	0.293209	0.63484	NA	NA	28.0664	NA	20.2769	NA	1.38416	NA	0.469008	2	2	2	2	2	2	2	2	CYP24A1_x000D_
11763718_x_at	2.73003e-11	1.03404e-10	NA	NA	1472.76	NA	1064.36	NA	1.38371	NA	0.468538	2	2	2	2	2	2	2	2	CDKN1C_x000D_
11741064_a_at	0.000105676	0.000868687	NA	NA	109.879	NA	79.4196	NA	1.38352	NA	0.468345	2	2	2	2	2	2	2	2	RARG_x000D_
11746488_a_at	1.62823e-05	0.000131371	NA	NA	144.079	NA	104.144	NA	1.38345	NA	0.468274	2	2	2	2	2	2	2	2	B9D1_x000D_
11733870_at	0.340918	0.683877	NA	NA	26.748	NA	19.3358	NA	1.38334	NA	0.468159	2	2	2	2	2	2	2	2	HLA-DOA_x000D_
11729460_at	0.200314	0.515669	NA	NA	31.247	NA	22.5884	NA	1.38332	NA	0.468135	2	2	2	2	2	2	2	2	AK9_x000D_
11724242_s_at	7.11984e-07	5.06823e-06	NA	NA	230.559	NA	166.679	NA	1.38325	NA	0.468065	2	2	2	2	2	2	2	2	TCF4_x000D_
11727016_s_at	3.98055e-06	3.0638e-05	NA	NA	177.416	NA	128.279	NA	1.38305	NA	0.467851	2	2	2	2	2	2	2	2	PAPPA_x000D_
11721135_s_at	4.26792e-14	1.12213e-13	NA	NA	7306.79	NA	5283.69	NA	1.38289	NA	0.467692	2	2	2	2	2	2	2	2	IGFBP3_x000D_
11763202_x_at	0.000143207	0.0011689	NA	NA	105.172	NA	76.0639	NA	1.38268	NA	0.467466	2	2	2	2	2	2	2	2	FAM65B_x000D_
11746283_s_at	2.69587e-05	0.000218768	NA	NA	133.87	NA	96.8282	NA	1.38255	NA	0.467333	2	2	2	2	2	2	2	2	KRTAP2-3_x000D_
11763077_at	0.933435	0.989264	NA	NA	13.3464	NA	9.65447	NA	1.3824	NA	0.467179	2	2	2	2	2	2	2	2	---_x000D_
11717695_a_at	0.0165567	0.0889328	NA	NA	51.4429	NA	37.225	NA	1.38195	NA	0.466703	2	2	2	2	2	2	2	2	TYSND1_x000D_
11726521_a_at	0.657927	0.899341	NA	NA	19.9875	NA	14.4642	NA	1.38186	NA	0.466608	2	2	2	2	2	2	2	2	SPATA17_x000D_
11739094_a_at	0.0106668	0.0620097	NA	NA	55.2983	NA	40.0186	NA	1.38181	NA	0.466562	2	2	2	2	2	2	2	2	CXCR4_x000D_
11762199_s_at	0.464558	0.786745	NA	NA	23.8526	NA	17.2636	NA	1.38167	NA	0.466414	2	2	2	2	2	2	2	2	LOC100287934_x000D_
11727166_a_at	0.296114	0.635986	NA	NA	27.9815	NA	20.255	NA	1.38146	NA	0.466198	2	2	2	2	2	2	2	2	FBXO15_x000D_
11724332_at	3.88719e-05	0.000314992	NA	NA	126.948	NA	91.9086	NA	1.38124	NA	0.465963	2	2	2	2	2	2	2	2	C6orf226_x000D_
11735239_a_at	0.873854	0.975593	NA	NA	15.2775	NA	11.0622	NA	1.38106	NA	0.465772	2	2	2	2	2	2	2	2	PNMA5_x000D_
11739714_a_at	0.383113	0.721331	NA	NA	25.692	NA	18.6041	NA	1.38099	NA	0.465701	2	2	2	2	2	2	2	2	NCOA2_x000D_
11741797_a_at	1.97136e-05	0.000157528	NA	NA	140.111	NA	101.479	NA	1.3807	NA	0.465395	2	2	2	2	2	2	2	2	COL4A6_x000D_
11730036_at	0.00136711	0.0100662	NA	NA	75.7896	NA	54.8983	NA	1.38055	NA	0.465239	2	2	2	2	2	2	2	2	SP5_x000D_
11727995_a_at	0.00130879	0.00966212	NA	NA	76.2789	NA	55.258	NA	1.38041	NA	0.4651	2	2	2	2	2	2	2	2	SPINK5_x000D_
11756110_a_at	0.0645267	0.247908	NA	NA	40.2596	NA	29.1649	NA	1.38041	NA	0.4651	2	2	2	2	2	2	2	2	LEFTY2_x000D_
11742866_a_at	0.157249	0.444661	NA	NA	33.2002	NA	24.057	NA	1.38006	NA	0.464734	2	2	2	2	2	2	2	2	PHACTR1_x000D_
11750280_x_at	1.50805e-08	8.42099e-08	NA	NA	433.271	NA	313.956	NA	1.38003	NA	0.464705	2	2	2	2	2	2	2	2	EFEMP2_x000D_
11749279_a_at	0.362479	0.702002	NA	NA	26.1975	NA	18.9838	NA	1.37999	NA	0.46466	2	2	2	2	2	2	2	2	ARHGAP9_x000D_
11734373_a_at	1.13447e-08	6.21519e-08	NA	NA	455.279	NA	329.956	NA	1.37982	NA	0.464475	2	2	2	2	2	2	2	2	CSPP1_x000D_
11726814_x_at	8.0553e-06	6.24562e-05	NA	NA	159.773	NA	115.819	NA	1.3795	NA	0.464148	2	2	2	2	2	2	2	2	KDM5D_x000D_
11727894_a_at	0.0187565	0.0973755	NA	NA	50.3748	NA	36.5239	NA	1.37923	NA	0.463861	2	2	2	2	2	2	2	2	GKAP1_x000D_
11759600_at	0.00328244	0.0221818	NA	NA	66.4808	NA	48.2036	NA	1.37917	NA	0.463797	2	2	2	2	2	2	2	2	PNISR_x000D_
11760056_at	0.261495	0.594053	NA	NA	29.0409	NA	21.0575	NA	1.37913	NA	0.463754	2	2	2	2	2	2	2	2	VCAN_x000D_
11735750_x_at	0.0333156	0.152315	NA	NA	45.5814	NA	33.0512	NA	1.37912	NA	0.463745	2	2	2	2	2	2	2	2	GEMIN8_x000D_
11736869_a_at	0.0256306	0.124474	NA	NA	47.7458	NA	34.6233	NA	1.37901	NA	0.46363	2	2	2	2	2	2	2	2	MMP16_x000D_
11741317_a_at	0.0492672	0.203578	NA	NA	42.413	NA	30.759	NA	1.37888	NA	0.463499	2	2	2	2	2	2	2	2	NHLH2_x000D_
11747487_a_at	0.143888	0.420126	NA	NA	33.9091	NA	24.5932	NA	1.3788	NA	0.46341	2	2	2	2	2	2	2	2	PPP2R2B_x000D_
11726172_x_at	0.016034	0.0857056	NA	NA	51.7193	NA	37.5107	NA	1.37879	NA	0.463401	2	2	2	2	2	2	2	2	SCARA3_x000D_
11726762_at	0.0625794	0.241522	NA	NA	40.5032	NA	29.3784	NA	1.37867	NA	0.463279	2	2	2	2	2	2	2	2	SLCO3A1_x000D_
11742768_a_at	1.03862e-10	4.18767e-10	NA	NA	1109.78	NA	805.279	NA	1.37813	NA	0.462712	2	2	2	2	2	2	2	2	FLRT3_x000D_
11740405_at	0.8277	0.962421	NA	NA	16.4484	NA	11.9358	NA	1.37807	NA	0.46265	2	2	2	2	2	2	2	2	LHX4_x000D_
11755539_a_at	0.834188	0.96433	NA	NA	16.2935	NA	11.8242	NA	1.37798	NA	0.462552	2	2	2	2	2	2	2	2	DISC1_x000D_
11737953_a_at	0.518984	0.821719	NA	NA	22.7206	NA	16.4892	NA	1.37791	NA	0.46248	2	2	2	2	2	2	2	2	SLC28A2_x000D_
11730100_x_at	0.00933944	0.0546559	NA	NA	56.4939	NA	41.0022	NA	1.37783	NA	0.462393	2	2	2	2	2	2	2	2	FLT3LG_x000D_
11740929_x_at	0.918793	0.985958	NA	NA	13.8932	NA	10.0834	NA	1.37783	NA	0.462393	2	2	2	2	2	2	2	2	BAGE_x000D_
11748374_a_at	0.0926658	0.315752	NA	NA	37.3944	NA	27.1402	NA	1.37783	NA	0.462393	2	2	2	2	2	2	2	2	ARHGAP35_x000D_
11746313_a_at	1.28983e-07	8.1321e-07	NA	NA	302.344	NA	219.445	NA	1.37777	NA	0.462332	2	2	2	2	2	2	2	2	TCF7L2_x000D_
11760661_at	0.89246	0.979904	NA	NA	14.7446	NA	10.702	NA	1.37775	NA	0.462314	2	2	2	2	2	2	2	2	PDE4D_x000D_
11730994_at	0.509669	0.815532	NA	NA	22.9104	NA	16.6303	NA	1.37763	NA	0.462184	2	2	2	2	2	2	2	2	S1PR4_x000D_
11735508_a_at	0.656515	0.897226	NA	NA	20.015	NA	14.5286	NA	1.37763	NA	0.462184	2	2	2	2	2	2	2	2	AKR1D1_x000D_
11750932_a_at	0.0124811	0.0694805	NA	NA	53.9037	NA	39.1353	NA	1.37737	NA	0.461913	2	2	2	2	2	2	2	2	EPHX2_x000D_
11759494_at	0.234062	0.557808	NA	NA	29.9674	NA	21.7577	NA	1.37732	NA	0.461865	2	2	2	2	2	2	2	2	ITGA9_x000D_
11733816_a_at	8.93964e-11	3.55726e-10	NA	NA	1144.78	NA	831.298	NA	1.3771	NA	0.461631	2	2	2	2	2	2	2	2	RPL22L1_x000D_
11721936_a_at	0.024742	0.120219	NA	NA	48.0399	NA	34.8931	NA	1.37677	NA	0.461292	2	2	2	2	2	2	2	2	CHN2_x000D_
11731601_a_at	0.995822	0.999524	NA	NA	8.33388	NA	6.05522	NA	1.37631	NA	0.460809	2	2	2	2	2	2	2	2	SHCBP1L_x000D_
11738196_a_at	0.129246	0.39055	NA	NA	34.7623	NA	25.266	NA	1.37585	NA	0.460327	2	2	2	2	2	2	2	2	SLC13A4_x000D_
11743199_at	0.956025	0.993316	NA	NA	12.3255	NA	8.95841	NA	1.37585	NA	0.460327	2	2	2	2	2	2	2	2	C8A_x000D_
11763624_x_at	1.64474e-07	1.04209e-06	NA	NA	290.684	NA	211.279	NA	1.37583	NA	0.460301	2	2	2	2	2	2	2	2	GADD45B_x000D_
11716969_a_at	0.0143018	0.0772321	NA	NA	52.7105	NA	38.316	NA	1.37568	NA	0.460144	2	2	2	2	2	2	2	2	NRP2_x000D_
11734184_a_at	0.791845	0.950631	NA	NA	17.2636	NA	12.5504	NA	1.37554	NA	0.460001	2	2	2	2	2	2	2	2	PRDM5_x000D_
11734709_x_at	0.950309	0.992248	NA	NA	12.6115	NA	9.16837	NA	1.37554	NA	0.460001	2	2	2	2	2	2	2	2	CSH1_x000D_
11761274_a_at	0.986102	0.998228	NA	NA	10.0834	NA	7.33052	NA	1.37554	NA	0.460001	2	2	2	2	2	2	2	2	ENPP3_x000D_
11761896_x_at	0.327267	0.664525	NA	NA	27.1099	NA	19.7085	NA	1.37554	NA	0.460001	2	2	2	2	2	2	2	2	POU5F1P3_x000D_
11738676_at	0.96197	0.994352	NA	NA	11.9999	NA	8.72749	NA	1.37496	NA	0.459388	2	2	2	2	2	2	2	2	OR6K2_x000D_
11747457_x_at	0.0012048	0.00871432	NA	NA	77.2156	NA	56.1708	NA	1.37466	NA	0.459073	2	2	2	2	2	2	2	2	UGT1A1_x000D_
11737521_at	0.000256797	0.00199258	NA	NA	96.6822	NA	70.333	NA	1.37463	NA	0.459047	2	2	2	2	2	2	2	2	CHRNA9_x000D_
11751553_a_at	0.0611677	0.234917	NA	NA	40.6847	NA	29.6044	NA	1.37428	NA	0.458675	2	2	2	2	2	2	2	2	DEPDC7_x000D_
11762950_at	0.0188745	0.0961992	NA	NA	50.3214	NA	36.6179	NA	1.37423	NA	0.458625	2	2	2	2	2	2	2	2	MAGEC3_x000D_
11730165_at	0.989351	0.998672	NA	NA	9.65447	NA	7.02602	NA	1.3741	NA	0.458488	2	2	2	2	2	2	2	2	GSC_x000D_
11724032_a_at	6.40817e-10	2.85101e-09	NA	NA	771.762	NA	561.695	NA	1.37399	NA	0.45837	2	2	2	2	2	2	2	2	FST_x000D_
11724239_at	2.86315e-09	1.40075e-08	NA	NA	582.459	NA	423.929	NA	1.37395	NA	0.458334	2	2	2	2	2	2	2	2	TCF4_x000D_
11730935_a_at	0.0138581	0.0747466	NA	NA	52.9854	NA	38.5692	NA	1.37377	NA	0.458145	2	2	2	2	2	2	2	2	AKNA_x000D_
11753669_x_at	0.0256306	0.122263	NA	NA	47.7458	NA	34.7623	NA	1.37349	NA	0.457848	2	2	2	2	2	2	2	2	CHEK2_x000D_
11731607_a_at	0.000133169	0.00103917	NA	NA	106.279	NA	77.3789	NA	1.37349	NA	0.457841	2	2	2	2	2	2	2	2	SCIN_x000D_
11724830_at	8.7057e-09	4.55932e-08	NA	NA	476.95	NA	347.279	NA	1.37339	NA	0.457744	2	2	2	2	2	2	2	2	STS_x000D_
11731608_s_at	0.000158153	0.00123103	NA	NA	103.679	NA	75.491	NA	1.37339	NA	0.457744	2	2	2	2	2	2	2	2	EGFL8_x000D_
11747413_a_at	0.0923109	0.311733	NA	NA	37.4248	NA	27.2499	NA	1.37339	NA	0.457744	2	2	2	2	2	2	2	2	KANSL1_x000D_
11724983_at	2.60564e-08	1.45865e-07	NA	NA	394.426	NA	287.279	NA	1.37297	NA	0.457302	2	2	2	2	2	2	2	2	PCDH7_x000D_
11721876_s_at	6.83116e-11	2.63207e-10	NA	NA	1210.88	NA	882.008	NA	1.37287	NA	0.457191	2	2	2	2	2	2	2	2	SLC7A11_x000D_
11755066_x_at	9.94752e-06	7.50198e-05	NA	NA	154.879	NA	112.822	NA	1.37277	NA	0.457086	2	2	2	2	2	2	2	2	MFGE8_x000D_
11728191_x_at	0.00259635	0.0174763	NA	NA	68.8799	NA	50.1786	NA	1.37269	NA	0.45701	2	2	2	2	2	2	2	2	CXCR4_x000D_
11730384_at	0.874139	0.974773	NA	NA	15.2696	NA	11.1253	NA	1.37251	NA	0.456821	2	2	2	2	2	2	2	2	GREM2_x000D_
11732456_a_at	0.975142	0.996521	NA	NA	11.1253	NA	8.10579	NA	1.37251	NA	0.456821	2	2	2	2	2	2	2	2	MARCH1_x000D_
11734868_at	0.972831	0.996143	NA	NA	11.2993	NA	8.23335	NA	1.37239	NA	0.456687	2	2	2	2	2	2	2	2	LOC101060141_x000D_
11725253_at	9.9236e-05	0.000771375	NA	NA	110.879	NA	80.7984	NA	1.37229	NA	0.456585	2	2	2	2	2	2	2	2	HNF1B_x000D_
11716408_a_at	1.66612e-07	1.03843e-06	NA	NA	290.079	NA	211.392	NA	1.37223	NA	0.456522	2	2	2	2	2	2	2	2	MET_x000D_
11727666_at	0.00010938	0.000849381	NA	NA	109.335	NA	79.6789	NA	1.37219	NA	0.456482	2	2	2	2	2	2	2	2	TWIST1_x000D_
11755859_a_at	1.54352e-07	9.57216e-07	NA	NA	293.679	NA	214.036	NA	1.3721	NA	0.456385	2	2	2	2	2	2	2	2	RNF41_x000D_
11750940_a_at	0.000232742	0.00178599	NA	NA	98.0635	NA	71.4794	NA	1.37191	NA	0.45619	2	2	2	2	2	2	2	2	MKL1_x000D_
11722958_a_at	0.867679	0.972981	NA	NA	15.445	NA	11.2583	NA	1.37188	NA	0.456154	2	2	2	2	2	2	2	2	ABLIM2_x000D_
11741953_s_at	0.11211	0.35341	NA	NA	35.8891	NA	26.1608	NA	1.37187	NA	0.456139	2	2	2	2	2	2	2	2	PCDH11X_x000D_
11729988_x_at	0.969406	0.995556	NA	NA	11.5388	NA	8.41254	NA	1.37162	NA	0.455876	2	2	2	2	2	2	2	2	ROBO2_x000D_
11762490_a_at	0.962539	0.994364	NA	NA	11.967	NA	8.72471	NA	1.37162	NA	0.455876	2	2	2	2	2	2	2	2	CAPS2_x000D_
11760255_x_at	0.401819	0.731028	NA	NA	25.2495	NA	18.4114	NA	1.3714	NA	0.455652	2	2	2	2	2	2	2	2	LTBP4_x000D_
11734660_a_at	0.00107406	0.00770285	NA	NA	78.5313	NA	57.2733	NA	1.37117	NA	0.455405	2	2	2	2	2	2	2	2	CLSTN3_x000D_
11726795_a_at	0.00239254	0.0161159	NA	NA	69.7316	NA	50.8583	NA	1.3711	NA	0.455332	2	2	2	2	2	2	2	2	ITGB4_x000D_
11746983_a_at	0.0400134	0.17046	NA	NA	44.0898	NA	32.1677	NA	1.37062	NA	0.454834	2	2	2	2	2	2	2	2	INTS3_x000D_
11730497_a_at	0.0143018	0.075782	NA	NA	52.7105	NA	38.4627	NA	1.37043	NA	0.45463	2	2	2	2	2	2	2	2	ZNF239_x000D_
11715168_s_at	0.24724	0.569292	NA	NA	29.5114	NA	21.5348	NA	1.37041	NA	0.454603	2	2	2	2	2	2	2	2	POU3F3_x000D_
11727379_at	0.263952	0.590068	NA	NA	28.962	NA	21.1341	NA	1.3704	NA	0.454593	2	2	2	2	2	2	2	2	HDAC2_x000D_
11742500_s_at	0.354996	0.687793	NA	NA	26.3858	NA	19.26	NA	1.36998	NA	0.454155	2	2	2	2	2	2	2	2	LOC100509646_x000D_
11729848_x_at	1.3803e-07	8.4197e-07	NA	NA	299.038	NA	218.279	NA	1.36998	NA	0.454155	2	2	2	2	2	2	2	2	BIRC7_x000D_
11735175_at	0.00919439	0.0522341	NA	NA	56.6357	NA	41.3564	NA	1.36946	NA	0.453602	2	2	2	2	2	2	2	2	NOS1_x000D_
11716733_at	2.24806e-09	1.06256e-08	NA	NA	608.948	NA	444.679	NA	1.36941	NA	0.453555	2	2	2	2	2	2	2	2	IRF1_x000D_
11734131_a_at	0.108988	0.345062	NA	NA	36.1124	NA	26.371	NA	1.3694	NA	0.453545	2	2	2	2	2	2	2	2	SLC2A4_x000D_
11722777_a_at	0.807693	0.954717	NA	NA	16.9108	NA	12.3499	NA	1.36931	NA	0.453444	2	2	2	2	2	2	2	2	ENPP2_x000D_
11750996_a_at	0.0625794	0.235538	NA	NA	40.5032	NA	29.5829	NA	1.36914	NA	0.453272	2	2	2	2	2	2	2	2	ZNF577_x000D_
11733262_a_at	1.24362e-05	9.25964e-05	NA	NA	149.879	NA	109.479	NA	1.36902	NA	0.453145	2	2	2	2	2	2	2	2	CELF2_x000D_
11724875_a_at	0.960626	0.993948	NA	NA	12.0764	NA	8.82126	NA	1.36901	NA	0.45313	2	2	2	2	2	2	2	2	CD36_x000D_
11748875_a_at	0.0224332	0.108459	NA	NA	48.8603	NA	35.6903	NA	1.36901	NA	0.45313	2	2	2	2	2	2	2	2	EIF4A1_x000D_
11763582_at	0.704371	0.915802	NA	NA	19.0752	NA	13.9339	NA	1.36898	NA	0.453103	2	2	2	2	2	2	2	2	RALGAPA1_x000D_
11723686_s_at	2.9215e-08	1.61726e-07	NA	NA	386.828	NA	282.569	NA	1.36897	NA	0.453091	2	2	2	2	2	2	2	2	FAM46A_x000D_
11756486_a_at	0.00056395	0.00414308	NA	NA	86.2788	NA	63.0265	NA	1.36893	NA	0.453047	2	2	2	2	2	2	2	2	EPHB6_x000D_
11718503_a_at	5.125e-07	3.34272e-06	NA	NA	242.679	NA	177.279	NA	1.36891	NA	0.453028	2	2	2	2	2	2	2	2	GPCPD1_x000D_
11764016_a_at	0.00432584	0.0271301	NA	NA	63.7365	NA	46.562	NA	1.36885	NA	0.452967	2	2	2	2	2	2	2	2	TRAPPC2L_x000D_
11715312_at	5.4258e-05	0.000414016	NA	NA	120.969	NA	88.3766	NA	1.36879	NA	0.452903	2	2	2	2	2	2	2	2	FOXC2_x000D_
11735471_a_at	0.272311	0.598725	NA	NA	28.6982	NA	20.9678	NA	1.36867	NA	0.452779	2	2	2	2	2	2	2	2	GUCY1A3_x000D_
11759866_at	0.83168	0.962184	NA	NA	16.3537	NA	11.9493	NA	1.36859	NA	0.452688	2	2	2	2	2	2	2	2	---_x000D_
11744966_a_at	0.00165358	0.0113639	NA	NA	73.6843	NA	53.8414	NA	1.36855	NA	0.452643	2	2	2	2	2	2	2	2	INSL3_x000D_
11754649_s_at	0.975142	0.996454	NA	NA	11.1253	NA	8.12935	NA	1.36854	NA	0.452634	2	2	2	2	2	2	2	2	ITK_x000D_
11722639_a_at	2.08234e-11	7.35218e-11	NA	NA	1562.5	NA	1141.83	NA	1.36842	NA	0.452508	2	2	2	2	2	2	2	2	SSBP3_x000D_
11733869_a_at	0.175021	0.464375	NA	NA	32.3405	NA	23.6381	NA	1.36815	NA	0.452225	2	2	2	2	2	2	2	2	HLA-DOA_x000D_
11758882_at	0.898712	0.980601	NA	NA	14.5544	NA	10.6385	NA	1.36809	NA	0.452159	2	2	2	2	2	2	2	2	CD3D_x000D_
11752819_at	0.989351	0.99863	NA	NA	9.65447	NA	7.05851	NA	1.36778	NA	0.451833	2	2	2	2	2	2	2	2	LOC100133957_x000D_
11763021_at	0.934903	0.988841	NA	NA	13.2875	NA	9.71469	NA	1.36778	NA	0.451833	2	2	2	2	2	2	2	2	---_x000D_
11725588_a_at	0.0024779	0.0163803	NA	NA	69.3654	NA	50.7214	NA	1.36758	NA	0.451621	2	2	2	2	2	2	2	2	CBLC_x000D_
11743265_a_at	2.52906e-06	1.76734e-05	NA	NA	189.923	NA	138.879	NA	1.36754	NA	0.451585	2	2	2	2	2	2	2	2	ENSA_x000D_
11718986_a_at	7.48612e-10	3.27314e-09	NA	NA	749.006	NA	547.822	NA	1.36724	NA	0.45127	2	2	2	2	2	2	2	2	IFI6_x000D_
11737716_x_at	0.0802748	0.279201	NA	NA	38.529	NA	28.1812	NA	1.36719	NA	0.45121	2	2	2	2	2	2	2	2	ICAM4_x000D_
11724240_at	0.334953	0.665901	NA	NA	26.9048	NA	19.6821	NA	1.36697	NA	0.450979	2	2	2	2	2	2	2	2	TCF4_x000D_
11719634_a_at	2.67869e-09	1.2662e-08	NA	NA	589.613	NA	431.376	NA	1.36682	NA	0.450823	2	2	2	2	2	2	2	2	KLF4_x000D_
11739611_a_at	0.00355436	0.0225673	NA	NA	65.6809	NA	48.0623	NA	1.36658	NA	0.450569	2	2	2	2	2	2	2	2	CALML4_x000D_
11761658_at	0.58212	0.854315	NA	NA	21.4639	NA	15.7066	NA	1.36656	NA	0.450545	2	2	2	2	2	2	2	2	ACOT11_x000D_
11760532_a_at	0.0880028	0.296887	NA	NA	37.8024	NA	27.6648	NA	1.36644	NA	0.450427	2	2	2	2	2	2	2	2	SLC34A1_x000D_
11724476_a_at	0.1856	0.479598	NA	NA	31.8666	NA	23.3211	NA	1.36643	NA	0.450409	2	2	2	2	2	2	2	2	MTUS1_x000D_
11759960_a_at	0.000270459	0.0020073	NA	NA	95.9617	NA	70.2565	NA	1.36588	NA	0.449828	2	2	2	2	2	2	2	2	TXLNG2P_x000D_
11728454_s_at	9.08405e-10	3.99633e-09	NA	NA	721.792	NA	528.479	NA	1.36579	NA	0.449737	2	2	2	2	2	2	2	2	DOCK9_x000D_
11730280_a_at	0.0125372	0.0667114	NA	NA	53.8642	NA	39.4508	NA	1.36535	NA	0.44927	2	2	2	2	2	2	2	2	RAD50_x000D_
11731187_at	0.867679	0.972228	NA	NA	15.445	NA	11.3123	NA	1.36534	NA	0.449255	2	2	2	2	2	2	2	2	PPM1E_x000D_
11760458_at	8.34687e-05	0.000625069	NA	NA	113.679	NA	83.2911	NA	1.36484	NA	0.44873	2	2	2	2	2	2	2	2	EPS8L2_x000D_
11745027_a_at	2.61828e-07	1.61461e-06	NA	NA	269.816	NA	197.7	NA	1.36478	NA	0.448664	2	2	2	2	2	2	2	2	C11orf80_x000D_
11737173_at	0.35743	0.686212	NA	NA	26.3242	NA	19.2906	NA	1.36461	NA	0.448492	2	2	2	2	2	2	2	2	CD80_x000D_
11722904_a_at	1.23182e-09	5.48351e-09	NA	NA	681.291	NA	499.46	NA	1.36405	NA	0.447901	2	2	2	2	2	2	2	2	TBC1D9_x000D_
11720530_at	0.0625353	0.232224	NA	NA	40.5088	NA	29.6981	NA	1.36402	NA	0.447864	2	2	2	2	2	2	2	2	JAZF1_x000D_
11735116_a_at	7.2445e-05	0.000539415	NA	NA	116.025	NA	85.0788	NA	1.36373	NA	0.447561	2	2	2	2	2	2	2	2	MET_x000D_
11725739_at	0.895474	0.979414	NA	NA	14.6537	NA	10.7456	NA	1.36369	NA	0.447519	2	2	2	2	2	2	2	2	MARCH3_x000D_
11719481_a_at	0.0816394	0.279465	NA	NA	38.3957	NA	28.1733	NA	1.36284	NA	0.446613	2	2	2	2	2	2	2	2	FABP7_x000D_
11729411_x_at	0.603467	0.864511	NA	NA	21.0468	NA	15.445	NA	1.36269	NA	0.446457	2	2	2	2	2	2	2	2	AKR7A3_x000D_
11748443_a_at	0.416345	0.737367	NA	NA	24.915	NA	18.2846	NA	1.36262	NA	0.446385	2	2	2	2	2	2	2	2	WNT7B_x000D_
11758637_x_at	0.798948	0.950548	NA	NA	17.1068	NA	12.5543	NA	1.36262	NA	0.446385	2	2	2	2	2	2	2	2	AMY1A_x000D_
11739832_a_at	0.00227089	0.0147988	NA	NA	70.2796	NA	51.5781	NA	1.36259	NA	0.446346	2	2	2	2	2	2	2	2	RIN3_x000D_
11739435_a_at	3.85193e-10	1.586e-09	NA	NA	852.22	NA	625.479	NA	1.36251	NA	0.446264	2	2	2	2	2	2	2	2	FN1_x000D_
11721895_x_at	4.58015e-07	2.87765e-06	NA	NA	246.991	NA	181.279	NA	1.36249	NA	0.446247	2	2	2	2	2	2	2	2	GAS1_x000D_
11759799_at	0.175021	0.459658	NA	NA	32.3405	NA	23.7374	NA	1.36242	NA	0.446177	2	2	2	2	2	2	2	2	LOC100996904_x000D_
11762549_at	0.0708188	0.252612	NA	NA	39.5213	NA	29.0106	NA	1.3623	NA	0.446048	2	2	2	2	2	2	2	2	MCTP1_x000D_
11729423_at	0.340918	0.668305	NA	NA	26.748	NA	19.6359	NA	1.3622	NA	0.445937	2	2	2	2	2	2	2	2	CD244_x000D_
11759728_at	8.34687e-05	0.000615882	NA	NA	113.679	NA	83.4691	NA	1.36193	NA	0.445649	2	2	2	2	2	2	2	2	SEC24A_x000D_
11756997_x_at	0.000244987	0.00178599	NA	NA	97.3411	NA	71.4794	NA	1.36181	NA	0.445522	2	2	2	2	2	2	2	2	LENG8_x000D_
11749631_a_at	0.172201	0.454378	NA	NA	32.4713	NA	23.8493	NA	1.36152	NA	0.445219	2	2	2	2	2	2	2	2	APOB_x000D_
11717337_a_at	0.503322	0.80234	NA	NA	23.0405	NA	16.925	NA	1.36133	NA	0.445022	2	2	2	2	2	2	2	2	ITGB2_x000D_
11733561_a_at	0.525512	0.817087	NA	NA	22.5884	NA	16.5951	NA	1.36115	NA	0.444827	2	2	2	2	2	2	2	2	ARHGAP28_x000D_
11746131_a_at	0.621664	0.873641	NA	NA	20.6927	NA	15.2024	NA	1.36115	NA	0.444827	2	2	2	2	2	2	2	2	ADAM18_x000D_
11734354_s_at	5.48193e-06	3.81923e-05	NA	NA	169.149	NA	124.279	NA	1.36105	NA	0.444717	2	2	2	2	2	2	2	2	ANK1_x000D_
11725779_a_at	0.88784	0.977192	NA	NA	14.8813	NA	10.9344	NA	1.36095	NA	0.444619	2	2	2	2	2	2	2	2	CADPS_x000D_
11739510_a_at	0.798948	0.950224	NA	NA	17.1068	NA	12.5697	NA	1.36095	NA	0.444619	2	2	2	2	2	2	2	2	SNED1_x000D_
11732455_at	0.0207932	0.0992833	NA	NA	49.5001	NA	36.3739	NA	1.36087	NA	0.444527	2	2	2	2	2	2	2	2	KCNJ15_x000D_
11718316_at	0.0135532	0.0697957	NA	NA	53.1799	NA	39.1002	NA	1.36009	NA	0.443704	2	2	2	2	2	2	2	2	SLC25A10_x000D_
11728002_at	0.890533	0.977795	NA	NA	14.802	NA	10.8846	NA	1.35991	NA	0.443507	2	2	2	2	2	2	2	2	MS4A6E_x000D_
11728006_at	0.908338	0.982293	NA	NA	14.248	NA	10.4772	NA	1.35991	NA	0.443507	2	2	2	2	2	2	2	2	PRAC_x000D_
11736002_s_at	0.89246	0.978296	NA	NA	14.7446	NA	10.8424	NA	1.35991	NA	0.443507	2	2	2	2	2	2	2	2	DCN_x000D_
11760648_at	0.628785	0.876865	NA	NA	20.5543	NA	15.1145	NA	1.35991	NA	0.443507	2	2	2	2	2	2	2	2	AKTIP_x000D_
11723685_a_at	1.40364e-05	0.000100023	NA	NA	147.242	NA	108.279	NA	1.35985	NA	0.443443	2	2	2	2	2	2	2	2	FAM46A_x000D_
11719172_x_at	1.30169e-05	9.25505e-05	NA	NA	148.879	NA	109.487	NA	1.35979	NA	0.443385	2	2	2	2	2	2	2	2	AKR1C1_x000D_
11722714_a_at	0.761817	0.936468	NA	NA	17.9067	NA	13.1705	NA	1.35961	NA	0.443193	2	2	2	2	2	2	2	2	STK35_x000D_
11762152_at	0.0556311	0.210778	NA	NA	41.4409	NA	30.4804	NA	1.35959	NA	0.443172	2	2	2	2	2	2	2	2	MRPL9_x000D_
11729370_at	0.917633	0.984493	NA	NA	13.9339	NA	10.2492	NA	1.35951	NA	0.44309	2	2	2	2	2	2	2	2	GANC_x000D_
11737385_at	0.761878	0.936468	NA	NA	17.9055	NA	13.1705	NA	1.35951	NA	0.44309	2	2	2	2	2	2	2	2	C17orf102_x000D_
11729430_at	0.982909	0.997577	NA	NA	10.4362	NA	7.67803	NA	1.35923	NA	0.44279	2	2	2	2	2	2	2	2	CCDC121_x000D_
11760244_a_at	0.0147799	0.0747466	NA	NA	52.4244	NA	38.5692	NA	1.35923	NA	0.44279	2	2	2	2	2	2	2	2	CARD8_x000D_
11760367_x_at	0.964903	0.994463	NA	NA	11.8263	NA	8.70105	NA	1.35918	NA	0.442734	2	2	2	2	2	2	2	2	DLGAP1_x000D_
11728851_s_at	0.366725	0.690837	NA	NA	26.0918	NA	19.201	NA	1.35888	NA	0.442418	2	2	2	2	2	2	2	2	RAB39B_x000D_
11732593_at	0.987097	0.998228	NA	NA	9.96109	NA	7.33052	NA	1.35885	NA	0.442387	2	2	2	2	2	2	2	2	SMC1B_x000D_
11762281_at	0.802693	0.951105	NA	NA	17.0233	NA	12.5277	NA	1.35885	NA	0.442387	2	2	2	2	2	2	2	2	GSTO2_x000D_
11741223_s_at	6.56206e-09	3.1654e-08	NA	NA	501.451	NA	369.079	NA	1.35866	NA	0.44218	2	2	2	2	2	2	2	2	FAM198B_x000D_
11733063_a_at	0.943717	0.990253	NA	NA	12.9154	NA	9.50656	NA	1.35857	NA	0.442094	2	2	2	2	2	2	2	2	GABRA6_x000D_
11722243_a_at	0.000968652	0.00658936	NA	NA	79.7308	NA	58.6877	NA	1.35856	NA	0.442079	2	2	2	2	2	2	2	2	FBXO25_x000D_
11736528_a_at	0.00702567	0.0397323	NA	NA	59.1071	NA	43.5086	NA	1.35852	NA	0.442031	2	2	2	2	2	2	2	2	SMC2_x000D_
11726728_a_at	0.00305393	0.0190165	NA	NA	67.2123	NA	49.4749	NA	1.35851	NA	0.442029	2	2	2	2	2	2	2	2	NABP1_x000D_
11737717_at	0.949372	0.991414	NA	NA	12.6562	NA	9.31711	NA	1.35838	NA	0.441888	2	2	2	2	2	2	2	2	SLC26A1_x000D_
11727983_a_at	0.640933	0.882418	NA	NA	20.3182	NA	14.9603	NA	1.35814	NA	0.441635	2	2	2	2	2	2	2	2	LRRC46_x000D_
11728654_x_at	7.03792e-08	3.89986e-07	NA	NA	333.879	NA	245.876	NA	1.35792	NA	0.441395	2	2	2	2	2	2	2	2	IGFBP5_x000D_
11760403_at	0.00252474	0.0159627	NA	NA	69.1704	NA	50.9386	NA	1.35792	NA	0.441394	2	2	2	2	2	2	2	2	SPTAN1_x000D_
11733066_at	0.0035913	0.0219274	NA	NA	65.5775	NA	48.2984	NA	1.35776	NA	0.441227	2	2	2	2	2	2	2	2	NFYB_x000D_
11715259_s_at	0.993844	0.999208	NA	NA	8.84945	NA	6.51787	NA	1.35772	NA	0.441187	2	2	2	2	2	2	2	2	IFNA5_x000D_
11723742_a_at	0.422253	0.738896	NA	NA	24.781	NA	18.2539	NA	1.35758	NA	0.441034	2	2	2	2	2	2	2	2	CADM3_x000D_
11727441_at	0.4335	0.748082	NA	NA	24.5291	NA	18.0683	NA	1.35758	NA	0.441034	2	2	2	2	2	2	2	2	LOXL4_x000D_
11741178_a_at	0.675906	0.899341	NA	NA	19.6363	NA	14.4642	NA	1.35758	NA	0.441034	2	2	2	2	2	2	2	2	UPB1_x000D_
11758407_x_at	0.906656	0.981694	NA	NA	14.3029	NA	10.5356	NA	1.35758	NA	0.441034	2	2	2	2	2	2	2	2	SLC34A2_x000D_
11724102_s_at	2.75595e-06	1.8368e-05	NA	NA	187.479	NA	138.106	NA	1.3575	NA	0.44095	2	2	2	2	2	2	2	2	PDZRN3_x000D_
11732553_a_at	0.0274376	0.122263	NA	NA	47.1799	NA	34.7623	NA	1.35721	NA	0.440648	2	2	2	2	2	2	2	2	ENKUR_x000D_
11732900_a_at	0.597913	0.858961	NA	NA	21.1551	NA	15.5886	NA	1.35709	NA	0.440519	2	2	2	2	2	2	2	2	LHFPL1_x000D_
11759083_at	0.0358786	0.150412	NA	NA	44.9761	NA	33.1495	NA	1.35677	NA	0.440171	2	2	2	2	2	2	2	2	RAB11FIP3_x000D_
11735678_a_at	0.0708188	0.248969	NA	NA	39.5213	NA	29.1299	NA	1.35672	NA	0.440128	2	2	2	2	2	2	2	2	LRTOMT_x000D_
11729470_at	0.867679	0.971197	NA	NA	15.445	NA	11.3846	NA	1.35667	NA	0.440067	2	2	2	2	2	2	2	2	FAM181B_x000D_
11754248_x_at	0.318238	0.640687	NA	NA	27.3557	NA	20.1651	NA	1.35658	NA	0.439979	2	2	2	2	2	2	2	2	NAPEPLD_x000D_
11718287_at	1.09317e-10	4.07711e-10	NA	NA	1098.12	NA	809.479	NA	1.35658	NA	0.439976	2	2	2	2	2	2	2	2	UBL3_x000D_
11737943_a_at	1.2844e-13	3.31547e-13	NA	NA	5392.02	NA	3974.76	NA	1.35657	NA	0.439959	2	2	2	2	2	2	2	2	SPP1_x000D_
11745591_a_at	0.0625794	0.227687	NA	NA	40.5032	NA	29.8582	NA	1.35652	NA	0.43991	2	2	2	2	2	2	2	2	NOS3_x000D_
11754627_s_at	0.557706	0.835068	NA	NA	21.9447	NA	16.1772	NA	1.35652	NA	0.43991	2	2	2	2	2	2	2	2	RAB37_x000D_
11762076_at	0.850541	0.966145	NA	NA	15.8906	NA	11.7142	NA	1.35652	NA	0.43991	2	2	2	2	2	2	2	2	SERHL2_x000D_
11731063_a_at	0.412024	0.729607	NA	NA	25.0137	NA	18.4398	NA	1.35651	NA	0.439898	2	2	2	2	2	2	2	2	DBF4B_x000D_
11716895_s_at	9.16463e-12	2.96032e-11	NA	NA	1876.48	NA	1383.42	NA	1.3564	NA	0.439787	2	2	2	2	2	2	2	2	ISG15_x000D_
11736982_at	0.407362	0.725227	NA	NA	25.121	NA	18.5269	NA	1.35592	NA	0.439273	2	2	2	2	2	2	2	2	COLEC10_x000D_
11754518_a_at	0.00264697	0.0165153	NA	NA	68.6799	NA	50.6525	NA	1.3559	NA	0.439254	2	2	2	2	2	2	2	2	MIR631_x000D_
11736385_s_at	0.0217193	0.101041	NA	NA	49.1324	NA	36.2383	NA	1.35581	NA	0.43916	2	2	2	2	2	2	2	2	METTL10_x000D_
11719522_at	4.75179e-09	2.21887e-08	NA	NA	531.28	NA	391.879	NA	1.35572	NA	0.439064	2	2	2	2	2	2	2	2	SEMA5A_x000D_
11722685_s_at	3.7659e-09	1.7324e-08	NA	NA	554.079	NA	408.751	NA	1.35554	NA	0.43887	2	2	2	2	2	2	2	2	LIFR_x000D_
11723787_x_at	0.00112192	0.0074484	NA	NA	78.0298	NA	57.5758	NA	1.35525	NA	0.438563	2	2	2	2	2	2	2	2	ZNF766_x000D_
11722214_a_at	0.00130879	0.00859445	NA	NA	76.2789	NA	56.2939	NA	1.35501	NA	0.438306	2	2	2	2	2	2	2	2	QTRT1_x000D_
11749291_a_at	0.00130879	0.00859445	NA	NA	76.2789	NA	56.2939	NA	1.35501	NA	0.438306	2	2	2	2	2	2	2	2	FOS_x000D_
11751416_a_at	0.265862	0.579601	NA	NA	28.9011	NA	21.3356	NA	1.3546	NA	0.437865	2	2	2	2	2	2	2	2	ERBB2_x000D_
11729128_at	4.07599e-05	0.000288302	NA	NA	126.079	NA	93.0809	NA	1.35451	NA	0.437769	2	2	2	2	2	2	2	2	CPA4_x000D_
11757680_a_at	4.83735e-07	2.92833e-06	NA	NA	244.884	NA	180.807	NA	1.35439	NA	0.437643	2	2	2	2	2	2	2	2	SLC1A4_x000D_
11748197_a_at	4.3834e-06	2.92006e-05	NA	NA	174.879	NA	129.169	NA	1.35388	NA	0.437096	2	2	2	2	2	2	2	2	MXRA8_x000D_
11716937_a_at	0.000255114	0.00178599	NA	NA	96.7739	NA	71.4794	NA	1.35387	NA	0.437091	2	2	2	2	2	2	2	2	NUPR1_x000D_
11715342_at	0.790268	0.945579	NA	NA	17.2982	NA	12.7835	NA	1.35316	NA	0.436335	2	2	2	2	2	2	2	2	BRI3_x000D_
11759234_at	0.991887	0.998905	NA	NA	9.24283	NA	6.83088	NA	1.35309	NA	0.436263	2	2	2	2	2	2	2	2	FABP12_x000D_
11716427_a_at	2.47276e-06	1.60358e-05	NA	NA	190.569	NA	140.849	NA	1.353	NA	0.436165	2	2	2	2	2	2	2	2	POMC_x000D_
11717825_a_at	5.7083e-06	3.81923e-05	NA	NA	168.135	NA	124.279	NA	1.35289	NA	0.436042	2	2	2	2	2	2	2	2	STMN2_x000D_
11720242_a_at	0.000275458	0.00191469	NA	NA	95.7084	NA	70.7489	NA	1.35279	NA	0.435937	2	2	2	2	2	2	2	2	TCN2_x000D_
11757146_at	0.152488	0.414283	NA	NA	33.446	NA	24.7237	NA	1.35279	NA	0.435937	2	2	2	2	2	2	2	2	MIR3651_x000D_
11718903_a_at	2.33692e-06	1.50976e-05	NA	NA	192.202	NA	142.085	NA	1.35272	NA	0.435864	2	2	2	2	2	2	2	2	FILIP1L_x000D_
11753407_s_at	0.302852	0.620964	NA	NA	27.7871	NA	20.5421	NA	1.35269	NA	0.435831	2	2	2	2	2	2	2	2	FUT6_x000D_
11722166_at	1.09385e-07	6.05893e-07	NA	NA	310.563	NA	229.613	NA	1.35255	NA	0.435681	2	2	2	2	2	2	2	2	RGS5_x000D_
11724501_at	0.852417	0.966145	NA	NA	15.8431	NA	11.7142	NA	1.35246	NA	0.43559	2	2	2	2	2	2	2	2	SPON1_x000D_
11741521_a_at	0.969406	0.995128	NA	NA	11.5388	NA	8.53167	NA	1.35246	NA	0.43559	2	2	2	2	2	2	2	2	HAO2_x000D_
11758388_s_at	0.798948	0.948515	NA	NA	17.1068	NA	12.6498	NA	1.35233	NA	0.435452	2	2	2	2	2	2	2	2	LHX8_x000D_
11740006_a_at	0.000242597	0.00168479	NA	NA	97.4788	NA	72.0964	NA	1.35206	NA	0.435162	2	2	2	2	2	2	2	2	KIAA0895_x000D_
11730855_a_at	8.44871e-09	4.01792e-08	NA	NA	479.479	NA	354.654	NA	1.35196	NA	0.435055	2	2	2	2	2	2	2	2	HMGN3_x000D_
11749504_x_at	0.72145	0.918019	NA	NA	18.734	NA	13.8579	NA	1.35186	NA	0.434947	2	2	2	2	2	2	2	2	RELN_x000D_
11722883_a_at	0.11211	0.338116	NA	NA	35.8891	NA	26.5487	NA	1.35182	NA	0.434903	2	2	2	2	2	2	2	2	CREBRF_x000D_
11726913_a_at	0.0100215	0.0524745	NA	NA	55.8578	NA	41.3205	NA	1.35182	NA	0.434903	2	2	2	2	2	2	2	2	ZNF182_x000D_
11755892_a_at	0.00206633	0.0129301	NA	NA	71.2794	NA	52.7285	NA	1.35182	NA	0.434903	2	2	2	2	2	2	2	2	LOC339166_x000D_
11755100_a_at	2.85156e-08	1.45626e-07	NA	NA	388.423	NA	287.354	NA	1.35172	NA	0.434796	2	2	2	2	2	2	2	2	COL16A1_x000D_
11724628_a_at	0.00554442	0.0314101	NA	NA	61.338	NA	45.3815	NA	1.35161	NA	0.434679	2	2	2	2	2	2	2	2	MAT1A_x000D_
11736778_a_at	0.927583	0.986304	NA	NA	13.573	NA	10.0425	NA	1.35156	NA	0.434624	2	2	2	2	2	2	2	2	TCL6_x000D_
11759359_at	0.94068	0.989264	NA	NA	13.0476	NA	9.65447	NA	1.35146	NA	0.434514	2	2	2	2	2	2	2	2	HIST2H3A_x000D_
11750954_a_at	0.000202003	0.00140062	NA	NA	100.087	NA	74.0791	NA	1.35108	NA	0.434112	2	2	2	2	2	2	2	2	PODNL1_x000D_
11753095_a_at	0.488651	0.785976	NA	NA	23.3442	NA	17.2801	NA	1.35093	NA	0.433955	2	2	2	2	2	2	2	2	SLC22A15_x000D_
11753244_a_at	1.30205e-06	8.11997e-06	NA	NA	210.079	NA	155.524	NA	1.35078	NA	0.433797	2	2	2	2	2	2	2	2	BDNF_x000D_
11727448_x_at	0.981892	0.997302	NA	NA	10.5382	NA	7.80212	NA	1.35069	NA	0.433692	2	2	2	2	2	2	2	2	ST6GALNAC5_x000D_
11748758_a_at	0.961391	0.99355	NA	NA	12.0331	NA	8.90885	NA	1.35069	NA	0.433692	2	2	2	2	2	2	2	2	SLC2A5_x000D_
11750229_x_at	0.0047219	0.0271301	NA	NA	62.8826	NA	46.562	NA	1.35051	NA	0.433508	2	2	2	2	2	2	2	2	TMEM25_x000D_
11763231_at	0.950213	0.991267	NA	NA	12.616	NA	9.34229	NA	1.35042	NA	0.433411	2	2	2	2	2	2	2	2	CFLAR_x000D_
11759146_at	0.533332	0.816368	NA	NA	22.4308	NA	16.6114	NA	1.35033	NA	0.433311	2	2	2	2	2	2	2	2	PPP2R2B_x000D_
11722743_a_at	0.000342602	0.00233917	NA	NA	92.74	NA	68.6799	NA	1.35032	NA	0.433303	2	2	2	2	2	2	2	2	TLE2_x000D_
11734931_at	0.954983	0.992248	NA	NA	12.3794	NA	9.16837	NA	1.35023	NA	0.433201	2	2	2	2	2	2	2	2	LRRTM3_x000D_
11734468_x_at	0.289318	0.603526	NA	NA	28.1812	NA	20.8758	NA	1.34995	NA	0.432901	2	2	2	2	2	2	2	2	ZNF826P_x000D_
11761106_at	0.868922	0.970729	NA	NA	15.4116	NA	11.4167	NA	1.34992	NA	0.43287	2	2	2	2	2	2	2	2	CCM2_x000D_
11724135_a_at	0.580328	0.845372	NA	NA	21.499	NA	15.9287	NA	1.34971	NA	0.432645	2	2	2	2	2	2	2	2	BAI3_x000D_
11756339_x_at	0.439968	0.748082	NA	NA	24.386	NA	18.0683	NA	1.34966	NA	0.432593	2	2	2	2	2	2	2	2	SARDH_x000D_
11760245_x_at	0.70007	0.907862	NA	NA	19.1605	NA	14.1966	NA	1.34966	NA	0.432593	2	2	2	2	2	2	2	2	CCDC163P_x000D_
11763456_x_at	0.000152754	0.0010544	NA	NA	104.199	NA	77.2153	NA	1.34946	NA	0.43238	2	2	2	2	2	2	2	2	TACC3_x000D_
11721897_a_at	0.345752	0.663252	NA	NA	26.6224	NA	19.733	NA	1.34913	NA	0.432032	2	2	2	2	2	2	2	2	DHX58_x000D_
11727243_a_at	1.30205e-06	8.04051e-06	NA	NA	210.079	NA	155.748	NA	1.34884	NA	0.43172	2	2	2	2	2	2	2	2	WNT4_x000D_
11742588_at	0.564112	0.835068	NA	NA	21.8181	NA	16.1772	NA	1.34869	NA	0.431558	2	2	2	2	2	2	2	2	OR6C2_x000D_
11741631_a_at	1.95528e-05	0.000132516	NA	NA	140.279	NA	104.015	NA	1.34864	NA	0.431501	2	2	2	2	2	2	2	2	C3orf58_x000D_
11725764_a_at	0.735334	0.922982	NA	NA	18.4533	NA	13.6833	NA	1.3486	NA	0.43146	2	2	2	2	2	2	2	2	COL11A1_x000D_
11717852_at	5.90556e-05	0.000406349	NA	NA	119.498	NA	88.614	NA	1.34852	NA	0.431377	2	2	2	2	2	2	2	2	NAGLU_x000D_
11754270_a_at	0.0858249	0.279201	NA	NA	38.0004	NA	28.1812	NA	1.34843	NA	0.431281	2	2	2	2	2	2	2	2	C4A_x000D_
11730229_a_at	4.20776e-05	0.000288348	NA	NA	125.499	NA	93.0788	NA	1.34831	NA	0.431156	2	2	2	2	2	2	2	2	TIAL1_x000D_
11740464_a_at	0.381682	0.697001	NA	NA	25.7264	NA	19.0812	NA	1.34826	NA	0.431097	2	2	2	2	2	2	2	2	PLCH1_x000D_
11732880_at	0.00477564	0.0271301	NA	NA	62.7729	NA	46.562	NA	1.34816	NA	0.430989	2	2	2	2	2	2	2	2	TBX1_x000D_
11716932_a_at	1.17786e-05	7.85713e-05	NA	NA	151.079	NA	112.079	NA	1.34797	NA	0.430788	2	2	2	2	2	2	2	2	CCDC80_x000D_
11741243_a_at	0.381682	0.696743	NA	NA	25.7264	NA	19.0863	NA	1.3479	NA	0.430717	2	2	2	2	2	2	2	2	NGEF_x000D_
11735034_a_at	0.975142	0.996079	NA	NA	11.1253	NA	8.254	NA	1.34787	NA	0.430681	2	2	2	2	2	2	2	2	GCSAM_x000D_
11737510_at	0.616515	0.865088	NA	NA	20.7928	NA	15.43	NA	1.34756	NA	0.430351	2	2	2	2	2	2	2	2	ZNF695_x000D_
11752771_a_at	0.00716841	0.0386693	NA	NA	58.92	NA	43.7234	NA	1.34756	NA	0.430351	2	2	2	2	2	2	2	2	CHST15_x000D_
11761691_at	0.910379	0.981821	NA	NA	14.1807	NA	10.5233	NA	1.34756	NA	0.430351	2	2	2	2	2	2	2	2	OSGEPL1_x000D_
11745452_a_at	0.512944	0.801083	NA	NA	22.8435	NA	16.9526	NA	1.34749	NA	0.430275	2	2	2	2	2	2	2	2	TRMT13_x000D_
11733288_a_at	0.258465	0.564631	NA	NA	29.1391	NA	21.6251	NA	1.34746	NA	0.430247	2	2	2	2	2	2	2	2	CXorf36_x000D_
11737010_at	0.979547	0.996845	NA	NA	10.758	NA	7.98752	NA	1.34685	NA	0.429588	2	2	2	2	2	2	2	2	ABCD2_x000D_
11752873_a_at	0.340918	0.656476	NA	NA	26.748	NA	19.8629	NA	1.34663	NA	0.429352	2	2	2	2	2	2	2	2	SKAP1_x000D_
11745092_a_at	0.142752	0.392186	NA	NA	33.9723	NA	25.2279	NA	1.34661	NA	0.429334	2	2	2	2	2	2	2	2	MYO16_x000D_
11735143_at	0.381682	0.695675	NA	NA	25.7264	NA	19.107	NA	1.34644	NA	0.429148	2	2	2	2	2	2	2	2	SLC15A1_x000D_
11727142_a_at	8.88472e-06	5.83097e-05	NA	NA	157.479	NA	116.964	NA	1.34639	NA	0.429096	2	2	2	2	2	2	2	2	EPB41L3_x000D_
11761552_at	0.0256306	0.111618	NA	NA	47.7458	NA	35.4681	NA	1.34616	NA	0.428851	2	2	2	2	2	2	2	2	KATNBL1_x000D_
11748095_a_at	0.000144092	0.000977222	NA	NA	105.079	NA	78.0737	NA	1.34589	NA	0.428562	2	2	2	2	2	2	2	2	PPFIBP2_x000D_
11739256_a_at	0.00018354	0.00124126	NA	NA	101.479	NA	75.3998	NA	1.34588	NA	0.428545	2	2	2	2	2	2	2	2	FAM84B_x000D_
11744364_s_at	1.76191e-07	9.69482e-07	NA	NA	287.479	NA	213.62	NA	1.34575	NA	0.428407	2	2	2	2	2	2	2	2	INPP5D_x000D_
11754284_s_at	7.44389e-06	4.84151e-05	NA	NA	161.648	NA	120.121	NA	1.34571	NA	0.428364	2	2	2	2	2	2	2	2	CYB561_x000D_
11761614_a_at	0.032616	0.134816	NA	NA	45.7553	NA	34.0032	NA	1.34562	NA	0.428269	2	2	2	2	2	2	2	2	TTC16_x000D_
11719413_a_at	0.000965769	0.00617732	NA	NA	79.7657	NA	59.2791	NA	1.34559	NA	0.428244	2	2	2	2	2	2	2	2	PBX1_x000D_
11723627_at	1.44295e-10	5.2403e-10	NA	NA	1037.38	NA	771.079	NA	1.34536	NA	0.427997	2	2	2	2	2	2	2	2	ERP27_x000D_
11719527_a_at	0.381682	0.694794	NA	NA	25.7264	NA	19.1242	NA	1.34523	NA	0.427855	2	2	2	2	2	2	2	2	FBXL16_x000D_
11724275_s_at	2.13463e-07	1.18368e-06	NA	NA	278.758	NA	207.22	NA	1.34523	NA	0.427849	2	2	2	2	2	2	2	2	TMEM158_x000D_
11743049_at	1.10751e-07	5.92068e-07	NA	NA	309.934	NA	230.433	NA	1.34501	NA	0.427615	2	2	2	2	2	2	2	2	DNAJC15_x000D_
11719668_a_at	0.00748826	0.039689	NA	NA	58.5154	NA	43.5172	NA	1.34465	NA	0.427229	2	2	2	2	2	2	2	2	SMYD5_x000D_
11743249_at	0.340918	0.654911	NA	NA	26.748	NA	19.8929	NA	1.3446	NA	0.427177	2	2	2	2	2	2	2	2	PLA2G2C_x000D_
11727116_a_at	0.876443	0.972263	NA	NA	15.2059	NA	11.3098	NA	1.3445	NA	0.427064	2	2	2	2	2	2	2	2	PLA1A_x000D_
11760267_a_at	0.848924	0.963907	NA	NA	15.9313	NA	11.8493	NA	1.3445	NA	0.427064	2	2	2	2	2	2	2	2	NAALAD2_x000D_
11728453_a_at	5.27066e-09	2.35668e-08	NA	NA	521.479	NA	387.897	NA	1.34437	NA	0.426936	2	2	2	2	2	2	2	2	DOCK9_x000D_
11742620_at	0.94231	0.989264	NA	NA	12.9772	NA	9.65447	NA	1.34416	NA	0.426707	2	2	2	2	2	2	2	2	OR4B1_x000D_
11728636_s_at	0.129246	0.365526	NA	NA	34.7623	NA	25.862	NA	1.34415	NA	0.426691	2	2	2	2	2	2	2	2	DPPA3_x000D_
11730079_x_at	0.0378858	0.150765	NA	NA	44.5331	NA	33.1311	NA	1.34415	NA	0.426691	2	2	2	2	2	2	2	2	SHF_x000D_
11732526_s_at	0.00136399	0.00848375	NA	NA	75.8151	NA	56.4093	NA	1.34402	NA	0.426553	2	2	2	2	2	2	2	2	CSGALNACT1_x000D_
11727153_s_at	2.03402e-11	6.57012e-11	NA	NA	1570.58	NA	1168.82	NA	1.34372	NA	0.426235	2	2	2	2	2	2	2	2	LRRC1_x000D_
11726113_a_at	2.39489e-07	1.326e-06	NA	NA	273.679	NA	203.679	NA	1.34368	NA	0.426188	2	2	2	2	2	2	2	2	FAM46B_x000D_
11726041_x_at	1.95895e-08	9.42266e-08	NA	NA	414.149	NA	308.269	NA	1.34347	NA	0.425961	2	2	2	2	2	2	2	2	STK17B_x000D_
11747842_a_at	2.33074e-06	1.43569e-05	NA	NA	192.279	NA	143.127	NA	1.34342	NA	0.425909	2	2	2	2	2	2	2	2	MXRA8_x000D_
11756166_a_at	3.51168e-05	0.000233929	NA	NA	128.83	NA	95.9052	NA	1.34331	NA	0.42579	2	2	2	2	2	2	2	2	TTC32_x000D_
11763594_a_at	0.0188745	0.0862563	NA	NA	50.3214	NA	37.4612	NA	1.3433	NA	0.425776	2	2	2	2	2	2	2	2	HS3ST3B1_x000D_
11757213_at	0.984118	0.997579	NA	NA	10.3091	NA	7.67713	NA	1.34283	NA	0.425275	2	2	2	2	2	2	2	2	FLJ34503_x000D_
11751700_a_at	0.963928	0.993816	NA	NA	11.8851	NA	8.85077	NA	1.34283	NA	0.425274	2	2	2	2	2	2	2	2	KCNK2_x000D_
11763393_a_at	0.628785	0.869754	NA	NA	20.5543	NA	15.3067	NA	1.34283	NA	0.425274	2	2	2	2	2	2	2	2	RNF207_x000D_
11743219_a_at	0.290008	0.598491	NA	NA	28.1608	NA	20.9723	NA	1.34276	NA	0.4252	2	2	2	2	2	2	2	2	GRID2_x000D_
11721705_at	1.44382e-06	8.68189e-06	NA	NA	206.786	NA	154.008	NA	1.34269	NA	0.42513	2	2	2	2	2	2	2	2	COL7A1_x000D_
11727151_a_at	8.85384e-10	3.53599e-09	NA	NA	725.334	NA	540.239	NA	1.34262	NA	0.425047	2	2	2	2	2	2	2	2	PRICKLE1_x000D_
11724288_a_at	4.21254e-05	0.000280028	NA	NA	125.479	NA	93.4696	NA	1.34246	NA	0.424875	2	2	2	2	2	2	2	2	PRMT10_x000D_
11730986_at	4.63062e-07	2.63498e-06	NA	NA	246.566	NA	183.679	NA	1.34238	NA	0.424791	2	2	2	2	2	2	2	2	SBSPON_x000D_
11761113_at	0.91054	0.981411	NA	NA	14.1754	NA	10.5627	NA	1.34203	NA	0.424414	2	2	2	2	2	2	2	2	USP54_x000D_
11756483_x_at	0.383656	0.693985	NA	NA	25.679	NA	19.1399	NA	1.34165	NA	0.424005	2	2	2	2	2	2	2	2	CSHL1_x000D_
11736486_a_at	0.512219	0.797102	NA	NA	22.8583	NA	17.0398	NA	1.34146	NA	0.423808	2	2	2	2	2	2	2	2	RASGEF1B_x000D_
11738702_at	0.934797	0.987388	NA	NA	13.2918	NA	9.90864	NA	1.34144	NA	0.423781	2	2	2	2	2	2	2	2	OR11H4_x000D_
11722687_a_at	2.1327e-06	1.2955e-05	NA	NA	194.879	NA	145.279	NA	1.34141	NA	0.423753	2	2	2	2	2	2	2	2	LIFR_x000D_
11733087_a_at	1.62813e-09	6.70572e-09	NA	NA	646.545	NA	481.989	NA	1.34141	NA	0.423752	2	2	2	2	2	2	2	2	MAF_x000D_
11751285_a_at	0.00010506	0.000697426	NA	NA	109.971	NA	81.9844	NA	1.34137	NA	0.423706	2	2	2	2	2	2	2	2	MTF1_x000D_
11751464_s_at	0.00192546	0.0115459	NA	NA	72.0345	NA	53.7037	NA	1.34133	NA	0.423666	2	2	2	2	2	2	2	2	H2AFJ_x000D_
11737524_a_at	0.340918	0.652165	NA	NA	26.748	NA	19.9455	NA	1.34105	NA	0.423367	2	2	2	2	2	2	2	2	KIAA1984_x000D_
11745584_a_at	0.000367209	0.0023891	NA	NA	91.8145	NA	68.4645	NA	1.34105	NA	0.423367	2	2	2	2	2	2	2	2	ZFP57_x000D_
11741854_at	0.960626	0.993088	NA	NA	12.0764	NA	9.00524	NA	1.34104	NA	0.42335	2	2	2	2	2	2	2	2	CCDC140_x000D_
11731271_a_at	0.795104	0.944725	NA	NA	17.1919	NA	12.8215	NA	1.34087	NA	0.423167	2	2	2	2	2	2	2	2	MGAM_x000D_
11750875_x_at	0.707615	0.90844	NA	NA	19.0107	NA	14.1779	NA	1.34087	NA	0.423167	2	2	2	2	2	2	2	2	PKNOX2_x000D_
11753188_a_at	0.907824	0.980601	NA	NA	14.2648	NA	10.6385	NA	1.34087	NA	0.423167	2	2	2	2	2	2	2	2	DOC2A_x000D_
11733139_a_at	5.85561e-07	3.34511e-06	NA	NA	237.679	NA	177.26	NA	1.34085	NA	0.423146	2	2	2	2	2	2	2	2	ARL4A_x000D_
11761216_x_at	0.72145	0.914659	NA	NA	18.734	NA	13.9726	NA	1.34077	NA	0.423064	2	2	2	2	2	2	2	2	BEST1_x000D_
11736841_a_at	0.821105	0.95405	NA	NA	16.6032	NA	12.3835	NA	1.34075	NA	0.423042	2	2	2	2	2	2	2	2	KLRAP1_x000D_
11724118_a_at	0.960626	0.993078	NA	NA	12.0764	NA	9.00731	NA	1.34073	NA	0.423019	2	2	2	2	2	2	2	2	SAMD9L_x000D_
11752626_a_at	3.28572e-05	0.000215729	NA	NA	130.079	NA	97.0219	NA	1.34072	NA	0.423003	2	2	2	2	2	2	2	2	PBX1_x000D_
11764065_at	0.975142	0.995931	NA	NA	11.1253	NA	8.3003	NA	1.34035	NA	0.42261	2	2	2	2	2	2	2	2	PENK_x000D_
11717475_a_at	0.175021	0.44126	NA	NA	32.3405	NA	24.1303	NA	1.34025	NA	0.422498	2	2	2	2	2	2	2	2	CHGB_x000D_
11717093_at	6.11576e-05	0.000402585	NA	NA	118.896	NA	88.7324	NA	1.33994	NA	0.422164	2	2	2	2	2	2	2	2	TCTA_x000D_
11723252_a_at	0.897642	0.977762	NA	NA	14.5874	NA	10.8873	NA	1.33985	NA	0.422071	2	2	2	2	2	2	2	2	SERPINC1_x000D_
11717803_a_at	1.85501e-08	8.74719e-08	NA	NA	418.051	NA	312.019	NA	1.33982	NA	0.422042	2	2	2	2	2	2	2	2	NTN4_x000D_
11716222_a_at	1.5906e-06	9.46421e-06	NA	NA	203.755	NA	152.079	NA	1.3398	NA	0.422017	2	2	2	2	2	2	2	2	RNASE1_x000D_
11758958_at	0.680138	0.894942	NA	NA	19.5533	NA	14.5974	NA	1.33951	NA	0.421708	2	2	2	2	2	2	2	2	DEFA1_x000D_
11717993_at	0.0971016	0.297715	NA	NA	37.025	NA	27.6412	NA	1.33949	NA	0.42168	2	2	2	2	2	2	2	2	CBX7_x000D_
11715949_s_at	2.35747e-07	1.27563e-06	NA	NA	274.368	NA	204.879	NA	1.33917	NA	0.42134	2	2	2	2	2	2	2	2	KCTD12_x000D_
11742974_s_at	0.000573174	0.00363772	NA	NA	86.0756	NA	64.2816	NA	1.33904	NA	0.421198	2	2	2	2	2	2	2	2	USP42_x000D_
11732555_at	0.674143	0.891779	NA	NA	19.6708	NA	14.6912	NA	1.33896	NA	0.421109	2	2	2	2	2	2	2	2	FASLG_x000D_
11730061_at	0.866806	0.968646	NA	NA	15.4684	NA	11.5557	NA	1.3386	NA	0.42072	2	2	2	2	2	2	2	2	KRT77_x000D_
11716162_at	1.009e-10	3.49703e-10	NA	NA	1116.43	NA	834.079	NA	1.33852	NA	0.420639	2	2	2	2	2	2	2	2	LBH_x000D_
11737373_at	0.818636	0.952623	NA	NA	16.6605	NA	12.4541	NA	1.33775	NA	0.419809	2	2	2	2	2	2	2	2	TCP11L2_x000D_
11719520_at	1.07428e-07	5.53006e-07	NA	NA	311.479	NA	232.879	NA	1.33751	NA	0.419555	2	2	2	2	2	2	2	2	SEMA5A_x000D_
11762780_a_at	0.120141	0.342917	NA	NA	35.3415	NA	26.4256	NA	1.3374	NA	0.419427	2	2	2	2	2	2	2	2	WRB_x000D_
11750412_a_at	0.58212	0.840405	NA	NA	21.4639	NA	16.0494	NA	1.33736	NA	0.41939	2	2	2	2	2	2	2	2	HAS3_x000D_
11756815_a_at	0.407762	0.712558	NA	NA	25.1117	NA	18.777	NA	1.33736	NA	0.41939	2	2	2	2	2	2	2	2	PCDH17_x000D_
11736890_a_at	0.0386854	0.149852	NA	NA	44.3635	NA	33.1787	NA	1.33711	NA	0.419119	2	2	2	2	2	2	2	2	PTPRD_x000D_
11732712_a_at	4.57886e-11	1.50884e-10	NA	NA	1317.71	NA	985.679	NA	1.33686	NA	0.418846	2	2	2	2	2	2	2	2	FST_x000D_
11722391_at	0.838987	0.959442	NA	NA	16.1772	NA	12.1022	NA	1.33671	NA	0.418691	2	2	2	2	2	2	2	2	MTF1_x000D_
11737346_a_at	0.384615	0.690837	NA	NA	25.6559	NA	19.201	NA	1.33618	NA	0.418113	2	2	2	2	2	2	2	2	LINGO2_x000D_
11727695_a_at	0.0957389	0.29216	NA	NA	37.1367	NA	27.8003	NA	1.33584	NA	0.417743	2	2	2	2	2	2	2	2	KLRC4-KLRK1_x000D_
11721894_at	6.78547e-06	4.17997e-05	NA	NA	163.879	NA	122.679	NA	1.33583	NA	0.41774	2	2	2	2	2	2	2	2	GAS1_x000D_
11759135_x_at	0.000162006	0.00104169	NA	NA	103.32	NA	77.3517	NA	1.33572	NA	0.417613	2	2	2	2	2	2	2	2	NR4A1_x000D_
11762965_x_at	0.992735	0.998937	NA	NA	9.0826	NA	6.80195	NA	1.33529	NA	0.417158	2	2	2	2	2	2	2	2	---_x000D_
11720372_at	0.0343793	0.135789	NA	NA	45.3244	NA	33.9472	NA	1.33515	NA	0.416997	2	2	2	2	2	2	2	2	TESC_x000D_
11727992_at	0.000289837	0.00183922	NA	NA	95.008	NA	71.1704	NA	1.33494	NA	0.416772	2	2	2	2	2	2	2	2	STX11_x000D_
11734239_a_at	0.534647	0.808698	NA	NA	22.4044	NA	16.784	NA	1.33487	NA	0.416697	2	2	2	2	2	2	2	2	PTPRT_x000D_
11758959_at	0.0124811	0.0591597	NA	NA	53.9037	NA	40.3848	NA	1.33475	NA	0.416573	2	2	2	2	2	2	2	2	C11orf30_x000D_
11716934_a_at	1.13628e-05	7.06679e-05	NA	NA	151.878	NA	113.791	NA	1.33472	NA	0.416535	2	2	2	2	2	2	2	2	CCDC80_x000D_
11723144_at	0.568305	0.830512	NA	NA	21.7354	NA	16.2849	NA	1.33469	NA	0.416509	2	2	2	2	2	2	2	2	NALCN_x000D_
11747722_x_at	0.0709675	0.234917	NA	NA	39.5046	NA	29.6044	NA	1.33442	NA	0.416211	2	2	2	2	2	2	2	2	IQCC_x000D_
11725822_a_at	1.61766e-05	0.000101064	NA	NA	144.216	NA	108.119	NA	1.33387	NA	0.415614	2	2	2	2	2	2	2	2	JPH1_x000D_
11737023_at	0.907388	0.979868	NA	NA	14.2791	NA	10.7052	NA	1.33384	NA	0.415585	2	2	2	2	2	2	2	2	DRD1_x000D_
11753161_a_at	0.626497	0.864511	NA	NA	20.5988	NA	15.445	NA	1.33368	NA	0.415413	2	2	2	2	2	2	2	2	HFE_x000D_
11756509_a_at	5.80304e-12	1.6917e-11	NA	NA	2083.28	NA	1562.06	NA	1.33367	NA	0.415406	2	2	2	2	2	2	2	2	BAMBI_x000D_
11759344_at	0.341469	0.64679	NA	NA	26.7336	NA	20.0484	NA	1.33345	NA	0.415168	2	2	2	2	2	2	2	2	FMN1_x000D_
11719869_a_at	5.66961e-07	3.11319e-06	NA	NA	238.879	NA	179.166	NA	1.33329	NA	0.414986	2	2	2	2	2	2	2	2	MYCN_x000D_
11758317_s_at	4.60124e-07	2.50097e-06	NA	NA	246.813	NA	185.118	NA	1.33327	NA	0.414973	2	2	2	2	2	2	2	2	DENND3_x000D_
11756990_a_at	0.35973	0.664934	NA	NA	26.2663	NA	19.7007	NA	1.33327	NA	0.41497	2	2	2	2	2	2	2	2	ZNF550_x000D_
11738310_a_at	0.58212	0.838283	NA	NA	21.4639	NA	16.1005	NA	1.33312	NA	0.414809	2	2	2	2	2	2	2	2	SHANK2_x000D_
11764237_at	0.98278	0.997215	NA	NA	10.4495	NA	7.83928	NA	1.33296	NA	0.414635	2	2	2	2	2	2	2	2	LOC101060019_x000D_
11743215_at	0.279387	0.577939	NA	NA	28.48	NA	21.3676	NA	1.33285	NA	0.414519	2	2	2	2	2	2	2	2	PRSS41_x000D_
11715941_s_at	0.196956	0.468682	NA	NA	31.3846	NA	23.5479	NA	1.3328	NA	0.414461	2	2	2	2	2	2	2	2	AQP1_x000D_
11762628_x_at	0.905127	0.97913	NA	NA	14.3522	NA	10.7706	NA	1.33254	NA	0.414178	2	2	2	2	2	2	2	2	CTCFL_x000D_
11764031_at	0.0143018	0.0657916	NA	NA	52.7105	NA	39.5586	NA	1.33246	NA	0.414097	2	2	2	2	2	2	2	2	GADD45B_x000D_
11726385_a_at	7.27211e-08	3.57565e-07	NA	NA	332.079	NA	249.236	NA	1.33239	NA	0.414016	2	2	2	2	2	2	2	2	MT1X_x000D_
11735622_a_at	0.00608095	0.0314101	NA	NA	60.4613	NA	45.3815	NA	1.33229	NA	0.413908	2	2	2	2	2	2	2	2	TM6SF2_x000D_
11723009_at	0.965051	0.993721	NA	NA	11.8172	NA	8.87185	NA	1.33199	NA	0.413584	2	2	2	2	2	2	2	2	CCPG1_x000D_
11736529_at	0.137597	0.371118	NA	NA	34.265	NA	25.7264	NA	1.3319	NA	0.413483	2	2	2	2	2	2	2	2	KCND2_x000D_
11756706_a_at	1.96089e-05	0.000121771	NA	NA	140.22	NA	105.279	NA	1.33189	NA	0.413479	2	2	2	2	2	2	2	2	DPP4_x000D_
11735942_at	0.992857	0.998937	NA	NA	9.05843	NA	6.80195	NA	1.33174	NA	0.413313	2	2	2	2	2	2	2	2	HIST1H4A_x000D_
11761580_at	0.995908	0.999415	NA	NA	8.30738	NA	6.23807	NA	1.33172	NA	0.413294	2	2	2	2	2	2	2	2	MPHOSPH6_x000D_
11760156_at	0.302852	0.603917	NA	NA	27.7871	NA	20.8683	NA	1.33155	NA	0.413103	2	2	2	2	2	2	2	2	EVL_x000D_
11754205_a_at	0.00222565	0.0126133	NA	NA	70.4918	NA	52.9413	NA	1.33151	NA	0.413062	2	2	2	2	2	2	2	2	KAT6B_x000D_
11728539_a_at	0.339293	0.643005	NA	NA	26.7905	NA	20.1208	NA	1.33148	NA	0.413034	2	2	2	2	2	2	2	2	MDGA1_x000D_
11756104_a_at	0.0256306	0.10604	NA	NA	47.7458	NA	35.8648	NA	1.33127	NA	0.412806	2	2	2	2	2	2	2	2	SMC1A_x000D_
11761224_x_at	0.38002	0.682799	NA	NA	25.7665	NA	19.3566	NA	1.33115	NA	0.412672	2	2	2	2	2	2	2	2	KRT16P1_x000D_
11759981_x_at	7.0154e-05	0.00044119	NA	NA	116.564	NA	87.5736	NA	1.33104	NA	0.412553	2	2	2	2	2	2	2	2	TSC1_x000D_
11752559_a_at	1.16588e-05	7.11555e-05	NA	NA	151.306	NA	113.679	NA	1.33099	NA	0.412503	2	2	2	2	2	2	2	2	PLXNB2_x000D_
11738070_at	0.632614	0.866714	NA	NA	20.4799	NA	15.3873	NA	1.33096	NA	0.412469	2	2	2	2	2	2	2	2	HAS3_x000D_
11756732_a_at	0.00175042	0.0100662	NA	NA	73.064	NA	54.8983	NA	1.3309	NA	0.4124	2	2	2	2	2	2	2	2	TSPAN12_x000D_
11761229_at	0.242418	0.530292	NA	NA	29.6757	NA	22.2975	NA	1.3309	NA	0.4124	2	2	2	2	2	2	2	2	CD79B_x000D_
11736977_x_at	9.98472e-06	6.06379e-05	NA	NA	154.794	NA	116.31	NA	1.33087	NA	0.41237	2	2	2	2	2	2	2	2	ZNF431_x000D_
11730636_a_at	0.88784	0.974017	NA	NA	14.8813	NA	11.1822	NA	1.3308	NA	0.412296	2	2	2	2	2	2	2	2	CTLA4_x000D_
11730985_at	0.000680612	0.00411891	NA	NA	83.9504	NA	63.0826	NA	1.3308	NA	0.412296	2	2	2	2	2	2	2	2	SBSPON_x000D_
11738956_x_at	0.984943	0.997577	NA	NA	10.2179	NA	7.67803	NA	1.3308	NA	0.412296	2	2	2	2	2	2	2	2	XAGE5_x000D_
11723164_a_at	0.931622	0.985958	NA	NA	13.4179	NA	10.0834	NA	1.33068	NA	0.412166	2	2	2	2	2	2	2	2	LRRC15_x000D_
11754035_a_at	1.31646e-07	6.62337e-07	NA	NA	301.343	NA	226.479	NA	1.33056	NA	0.412029	2	2	2	2	2	2	2	2	IRF1_x000D_
11721579_a_at	0.00534735	0.0277956	NA	NA	61.6838	NA	46.3659	NA	1.33037	NA	0.411828	2	2	2	2	2	2	2	2	DIO2_x000D_
11737285_at	0.955309	0.991555	NA	NA	12.3626	NA	9.29292	NA	1.33033	NA	0.411779	2	2	2	2	2	2	2	2	SDR9C7_x000D_
11745392_a_at	0.224379	0.505509	NA	NA	30.3169	NA	22.7924	NA	1.33013	NA	0.411569	2	2	2	2	2	2	2	2	APOC2_x000D_
11737429_x_at	0.93454	0.986649	NA	NA	13.3022	NA	10.0007	NA	1.33012	NA	0.41156	2	2	2	2	2	2	2	2	MSR1_x000D_
11743730_at	0.780113	0.936468	NA	NA	17.5184	NA	13.1705	NA	1.33012	NA	0.41156	2	2	2	2	2	2	2	2	TNFSF10_x000D_
11733686_a_at	0.00615857	0.0314101	NA	NA	60.3415	NA	45.3815	NA	1.32965	NA	0.411048	2	2	2	2	2	2	2	2	STRA6_x000D_
11718900_a_at	1.86237e-05	0.000114123	NA	NA	141.279	NA	106.259	NA	1.32958	NA	0.410966	2	2	2	2	2	2	2	2	TGFBR3_x000D_
11720217_a_at	0.00311258	0.0169944	NA	NA	67.0189	NA	50.4126	NA	1.32941	NA	0.410783	2	2	2	2	2	2	2	2	TMEM176A_x000D_
11726201_a_at	0.241046	0.527154	NA	NA	29.723	NA	22.3597	NA	1.32931	NA	0.410681	2	2	2	2	2	2	2	2	OAS2_x000D_
11728122_a_at	0.110792	0.318227	NA	NA	35.9826	NA	27.0732	NA	1.32908	NA	0.410433	2	2	2	2	2	2	2	2	GPR64_x000D_
11747294_a_at	0.00619519	0.0314983	NA	NA	60.2856	NA	45.3589	NA	1.32908	NA	0.410426	2	2	2	2	2	2	2	2	DAK_x000D_
11725309_at	0.167477	0.419802	NA	NA	32.695	NA	24.6005	NA	1.32904	NA	0.410383	2	2	2	2	2	2	2	2	CRISP3_x000D_
11745217_a_at	0.965474	0.993718	NA	NA	11.7913	NA	8.87247	NA	1.32898	NA	0.410314	2	2	2	2	2	2	2	2	MKL2_x000D_
11722247_a_at	6.30237e-05	0.0003918	NA	NA	118.381	NA	89.0788	NA	1.32895	NA	0.410283	2	2	2	2	2	2	2	2	RASSF1_x000D_
11728516_a_at	0.00818999	0.040217	NA	NA	57.6905	NA	43.4126	NA	1.32889	NA	0.410218	2	2	2	2	2	2	2	2	CTIF_x000D_
11736578_a_at	4.51106e-09	1.86346e-08	NA	NA	536.279	NA	403.691	NA	1.32844	NA	0.409731	2	2	2	2	2	2	2	2	AP1G2_x000D_
11751638_a_at	3.81587e-08	1.77573e-07	NA	NA	369.758	NA	278.381	NA	1.32824	NA	0.40952	2	2	2	2	2	2	2	2	NT5C_x000D_
11738302_s_at	0.0226031	0.0946726	NA	NA	48.7969	NA	36.7415	NA	1.32811	NA	0.409377	2	2	2	2	2	2	2	2	KRTAP3-1_x000D_
11732077_at	0.0708188	0.230463	NA	NA	39.5213	NA	29.7599	NA	1.328	NA	0.409259	2	2	2	2	2	2	2	2	IGSF22_x000D_
11729268_a_at	0.423512	0.719537	NA	NA	24.7526	NA	18.6395	NA	1.32797	NA	0.409217	2	2	2	2	2	2	2	2	STAC3_x000D_
11759070_s_at	0.000300302	0.0018377	NA	NA	94.5226	NA	71.179	NA	1.32796	NA	0.409208	2	2	2	2	2	2	2	2	ZNF551_x000D_
11760174_at	0.218845	0.496004	NA	NA	30.5226	NA	22.9849	NA	1.32794	NA	0.409194	2	2	2	2	2	2	2	2	MNF1_x000D_
11728852_a_at	3.12433e-05	0.000191619	NA	NA	131.033	NA	98.6788	NA	1.32787	NA	0.409116	2	2	2	2	2	2	2	2	TUB_x000D_
11730214_at	0.0138213	0.0627921	NA	NA	53.0086	NA	39.9211	NA	1.32783	NA	0.409074	2	2	2	2	2	2	2	2	DUOX2_x000D_
11730092_a_at	0.867679	0.967415	NA	NA	15.445	NA	11.6349	NA	1.32748	NA	0.408691	2	2	2	2	2	2	2	2	KCNK17_x000D_
11760302_a_at	0.000466077	0.00280579	NA	NA	88.699	NA	66.8416	NA	1.327	NA	0.408173	2	2	2	2	2	2	2	2	HEXA_x000D_
11720144_s_at	0.701922	0.901044	NA	NA	19.1238	NA	14.4118	NA	1.32695	NA	0.408118	2	2	2	2	2	2	2	2	CCSAP_x000D_
11737928_at	0.200314	0.468682	NA	NA	31.247	NA	23.5479	NA	1.32695	NA	0.408118	2	2	2	2	2	2	2	2	C6orf141_x000D_
11758933_at	1.62823e-05	9.80394e-05	NA	NA	144.079	NA	108.589	NA	1.32683	NA	0.407979	2	2	2	2	2	2	2	2	TM4SF18_x000D_
11727573_a_at	0.944383	0.98886	NA	NA	12.8858	NA	9.71194	NA	1.3268	NA	0.407946	2	2	2	2	2	2	2	2	RBP5_x000D_
11748737_a_at	0.107941	0.310807	NA	NA	36.1887	NA	27.2753	NA	1.3268	NA	0.407946	2	2	2	2	2	2	2	2	ARNT2_x000D_
11717885_a_at	0.00759883	0.0373228	NA	NA	58.3799	NA	44.0047	NA	1.32667	NA	0.407813	2	2	2	2	2	2	2	2	CCDC3_x000D_
11720520_s_at	0.109642	0.314119	NA	NA	36.0651	NA	27.1846	NA	1.32667	NA	0.407813	2	2	2	2	2	2	2	2	LOC100996724_x000D_
11724128_a_at	0.654402	0.876751	NA	NA	20.0562	NA	15.1176	NA	1.32667	NA	0.407813	2	2	2	2	2	2	2	2	FAM65C_x000D_
11746069_a_at	0.00028834	0.00175447	NA	NA	95.079	NA	71.6673	NA	1.32667	NA	0.407813	2	2	2	2	2	2	2	2	GATM_x000D_
11746085_at	0.135521	0.363162	NA	NA	34.3858	NA	25.9197	NA	1.32663	NA	0.407763	2	2	2	2	2	2	2	2	LOC728752_x000D_
11753331_s_at	0.0121709	0.0560453	NA	NA	54.1258	NA	40.8063	NA	1.32641	NA	0.407526	2	2	2	2	2	2	2	2	CLCNKA_x000D_
11747866_a_at	2.18535e-05	0.000131951	NA	NA	138.022	NA	104.079	NA	1.32613	NA	0.407227	2	2	2	2	2	2	2	2	RBL2_x000D_
11734190_at	0.956972	0.991752	NA	NA	12.2757	NA	9.25827	NA	1.32592	NA	0.406991	2	2	2	2	2	2	2	2	PLAC1L_x000D_
11736247_x_at	1.36057e-08	5.91256e-08	NA	NA	441.079	NA	332.677	NA	1.32585	NA	0.406914	2	2	2	2	2	2	2	2	AMIGO2_x000D_
11743687_s_at	1.62403e-11	4.86082e-11	NA	NA	1650.58	NA	1244.96	NA	1.32581	NA	0.406873	2	2	2	2	2	2	2	2	HMGB2_x000D_
11753345_a_at	4.65493e-05	0.00028368	NA	NA	123.679	NA	93.2964	NA	1.32565	NA	0.406705	2	2	2	2	2	2	2	2	CUTC_x000D_
11759552_at	0.0384896	0.143748	NA	NA	44.4047	NA	33.5034	NA	1.32538	NA	0.406406	2	2	2	2	2	2	2	2	MPI_x000D_
11736815_a_at	0.857662	0.963856	NA	NA	15.7087	NA	11.8523	NA	1.32537	NA	0.406396	2	2	2	2	2	2	2	2	GIPC2_x000D_
11736234_a_at	4.21204e-05	0.000255963	NA	NA	125.481	NA	94.6788	NA	1.32533	NA	0.406355	2	2	2	2	2	2	2	2	PTER_x000D_
11754367_x_at	8.60828e-05	0.000525763	NA	NA	113.175	NA	85.3933	NA	1.32533	NA	0.406355	2	2	2	2	2	2	2	2	LIMS2_x000D_
11755325_s_at	0.00954827	0.0452902	NA	NA	56.2939	NA	42.4753	NA	1.32533	NA	0.406355	2	2	2	2	2	2	2	2	NPTX1_x000D_
11724475_a_at	0.740775	0.918542	NA	NA	18.3423	NA	13.8399	NA	1.32532	NA	0.406343	2	2	2	2	2	2	2	2	MTUS1_x000D_
11726952_a_at	0.171174	0.422661	NA	NA	32.5194	NA	24.537	NA	1.32532	NA	0.406343	2	2	2	2	2	2	2	2	FAM131B_x000D_
11732995_a_at	0.275848	0.567423	NA	NA	28.5885	NA	21.571	NA	1.32532	NA	0.406343	2	2	2	2	2	2	2	2	RGS4_x000D_
11753506_x_at	9.9236e-05	0.000605258	NA	NA	110.879	NA	83.6788	NA	1.32505	NA	0.406049	2	2	2	2	2	2	2	2	CEACAM1_x000D_
11761145_a_at	0.132731	0.356847	NA	NA	34.5511	NA	26.0753	NA	1.32505	NA	0.406049	2	2	2	2	2	2	2	2	ZNF273_x000D_
11764034_at	0.0262358	0.105708	NA	NA	47.5516	NA	35.8891	NA	1.32496	NA	0.40595	2	2	2	2	2	2	2	2	LOC728392_x000D_
11728581_at	0.404092	0.700247	NA	NA	25.1966	NA	19.018	NA	1.32488	NA	0.405865	2	2	2	2	2	2	2	2	ZNF497_x000D_
11741198_x_at	0.875374	0.96948	NA	NA	15.2356	NA	11.5009	NA	1.32473	NA	0.405702	2	2	2	2	2	2	2	2	ZNF138_x000D_
11742275_at	0.995216	0.999284	NA	NA	8.50943	NA	6.42353	NA	1.32473	NA	0.405695	2	2	2	2	2	2	2	2	NXPE2_x000D_
11751480_a_at	0.0549239	0.188733	NA	NA	41.543	NA	31.3624	NA	1.32461	NA	0.405572	2	2	2	2	2	2	2	2	TMEM231_x000D_
11718958_s_at	5.27066e-09	2.15949e-08	NA	NA	521.479	NA	393.687	NA	1.3246	NA	0.405559	2	2	2	2	2	2	2	2	LOC101060511_x000D_
11722600_x_at	4.62109e-06	2.64978e-05	NA	NA	173.507	NA	130.989	NA	1.32459	NA	0.405549	2	2	2	2	2	2	2	2	LEPREL4_x000D_
11758984_at	5.96692e-05	0.000362188	NA	NA	119.319	NA	90.0884	NA	1.32447	NA	0.405417	2	2	2	2	2	2	2	2	ZRANB1_x000D_
11737931_x_at	0.817922	0.949743	NA	NA	16.677	NA	12.5925	NA	1.32437	NA	0.405301	2	2	2	2	2	2	2	2	STMN4_x000D_
11750439_a_at	0.921863	0.982971	NA	NA	13.7839	NA	10.4093	NA	1.3242	NA	0.405117	2	2	2	2	2	2	2	2	SLC17A1_x000D_
11747724_a_at	5.77679e-05	0.000349656	NA	NA	119.879	NA	90.5442	NA	1.32398	NA	0.404882	2	2	2	2	2	2	2	2	NUDT12_x000D_
11721875_at	3.18341e-09	1.26318e-08	NA	NA	571.279	NA	431.554	NA	1.32377	NA	0.404654	2	2	2	2	2	2	2	2	SLC7A11_x000D_
11725625_s_at	9.9236e-05	0.000600838	NA	NA	110.879	NA	83.7673	NA	1.32365	NA	0.404525	2	2	2	2	2	2	2	2	ACE2_x000D_
11747374_s_at	0.000169159	0.00102086	NA	NA	102.679	NA	77.5794	NA	1.32353	NA	0.404393	2	2	2	2	2	2	2	2	ZNF738_x000D_
11756901_a_at	0.000752833	0.0043764	NA	NA	82.7249	NA	62.5032	NA	1.32353	NA	0.404393	2	2	2	2	2	2	2	2	MASP1_x000D_
11753986_a_at	1.93326e-06	1.06515e-05	NA	NA	197.8	NA	149.479	NA	1.32327	NA	0.404103	2	2	2	2	2	2	2	2	CBLB_x000D_
11748412_a_at	0.0354601	0.133783	NA	NA	45.0717	NA	34.063	NA	1.32319	NA	0.404019	2	2	2	2	2	2	2	2	FUT10_x000D_
11727427_a_at	0.250072	0.533603	NA	NA	29.4161	NA	22.2321	NA	1.32314	NA	0.403962	2	2	2	2	2	2	2	2	ACSM3_x000D_
11724890_x_at	0.0021163	0.0115459	NA	NA	71.0252	NA	53.7037	NA	1.32254	NA	0.40331	2	2	2	2	2	2	2	2	POLRMT_x000D_
11728804_a_at	0.758132	0.925339	NA	NA	17.9838	NA	13.5979	NA	1.32254	NA	0.40331	2	2	2	2	2	2	2	2	NAA16_x000D_
11734861_a_at	0.969406	0.994364	NA	NA	11.5388	NA	8.72471	NA	1.32254	NA	0.40331	2	2	2	2	2	2	2	2	KCNH8_x000D_
11737778_at	0.953323	0.990773	NA	NA	12.4636	NA	9.42399	NA	1.32254	NA	0.40331	2	2	2	2	2	2	2	2	TNFSF8_x000D_
11759752_at	0.951054	0.99024	NA	NA	12.5755	NA	9.50859	NA	1.32254	NA	0.40331	2	2	2	2	2	2	2	2	GALNT5_x000D_
11744645_a_at	0.00162444	0.00901575	NA	NA	73.8791	NA	55.8692	NA	1.32236	NA	0.403114	2	2	2	2	2	2	2	2	TCN2_x000D_
11756433_a_at	0.0826448	0.253992	NA	NA	38.2989	NA	28.9658	NA	1.32221	NA	0.402952	2	2	2	2	2	2	2	2	MSL1_x000D_
11763421_a_at	0.688898	0.892898	NA	NA	19.3812	NA	14.6582	NA	1.32221	NA	0.402952	2	2	2	2	2	2	2	2	ABCC9_x000D_
11741122_a_at	5.7673e-08	2.66676e-07	NA	NA	345.079	NA	260.991	NA	1.32219	NA	0.402925	2	2	2	2	2	2	2	2	LYPD1_x000D_
11743174_at	0.0346964	0.131014	NA	NA	45.2494	NA	34.2256	NA	1.32209	NA	0.402823	2	2	2	2	2	2	2	2	TSHZ3_x000D_
11750958_a_at	0.0208494	0.0866637	NA	NA	49.4773	NA	37.4248	NA	1.32205	NA	0.402774	2	2	2	2	2	2	2	2	FAM129C_x000D_
11717816_at	0.0527557	0.181603	NA	NA	41.865	NA	31.6677	NA	1.32201	NA	0.402732	2	2	2	2	2	2	2	2	ZBTB5_x000D_
11743801_at	0.72145	0.908467	NA	NA	18.734	NA	14.177	NA	1.32143	NA	0.402104	2	2	2	2	2	2	2	2	DNAH2_x000D_
11729039_at	0.00462573	0.0234566	NA	NA	63.0824	NA	47.7458	NA	1.32122	NA	0.401865	2	2	2	2	2	2	2	2	DCDC2_x000D_
11744066_a_at	0.867679	0.966522	NA	NA	15.445	NA	11.6909	NA	1.32112	NA	0.401757	2	2	2	2	2	2	2	2	PRDM6_x000D_
11719588_a_at	0.000512782	0.00298453	NA	NA	87.4788	NA	66.226	NA	1.32091	NA	0.401536	2	2	2	2	2	2	2	2	OAS1_x000D_
11761351_x_at	2.91296e-07	1.45362e-06	NA	NA	265.279	NA	200.863	NA	1.32069	NA	0.401295	2	2	2	2	2	2	2	2	SYNGR1_x000D_
11729563_a_at	0.000133169	0.000793232	NA	NA	106.279	NA	80.4722	NA	1.32069	NA	0.401291	2	2	2	2	2	2	2	2	LRRC3B_x000D_
11761352_a_at	0.785974	0.936468	NA	NA	17.3917	NA	13.1705	NA	1.32051	NA	0.401092	2	2	2	2	2	2	2	2	CCM2_x000D_
11715273_at	0.0187256	0.0787752	NA	NA	50.3889	NA	38.1629	NA	1.32036	NA	0.400936	2	2	2	2	2	2	2	2	TPM2_x000D_
11759794_at	0.960105	0.992248	NA	NA	12.1056	NA	9.16837	NA	1.32036	NA	0.400936	2	2	2	2	2	2	2	2	HSD17B12_x000D_
11762255_x_at	0.0160467	0.0692123	NA	NA	51.7125	NA	39.1653	NA	1.32036	NA	0.400936	2	2	2	2	2	2	2	2	LIAS_x000D_
11727655_s_at	2.34589e-06	1.28248e-05	NA	NA	192.091	NA	145.492	NA	1.32028	NA	0.400845	2	2	2	2	2	2	2	2	DST_x000D_
11740149_a_at	0.916166	0.981072	NA	NA	13.9848	NA	10.5947	NA	1.31998	NA	0.400515	2	2	2	2	2	2	2	2	CTXN3_x000D_
11735873_a_at	0.00135001	0.00749024	NA	NA	75.9306	NA	57.5253	NA	1.31995	NA	0.400486	2	2	2	2	2	2	2	2	FGFR4_x000D_
11730645_a_at	0.312603	0.605199	NA	NA	27.5118	NA	20.8438	NA	1.3199	NA	0.400434	2	2	2	2	2	2	2	2	SP7_x000D_
11721939_a_at	0.000821383	0.00467148	NA	NA	81.6788	NA	61.8838	NA	1.31987	NA	0.400399	2	2	2	2	2	2	2	2	ADORA2A_x000D_
11730908_at	0.478926	0.759209	NA	NA	23.5479	NA	17.841	NA	1.31987	NA	0.400399	2	2	2	2	2	2	2	2	HRC_x000D_
11758507_s_at	0.823835	0.950944	NA	NA	16.5394	NA	12.5354	NA	1.31941	NA	0.399893	2	2	2	2	2	2	2	2	SHC4_x000D_
11747372_a_at	0.00647104	0.0314101	NA	NA	59.8758	NA	45.3815	NA	1.31939	NA	0.39987	2	2	2	2	2	2	2	2	SYBU_x000D_
11762324_at	0.0124811	0.0556868	NA	NA	53.9037	NA	40.8564	NA	1.31935	NA	0.399823	2	2	2	2	2	2	2	2	RPL3_x000D_
11724621_a_at	0.970849	0.994584	NA	NA	11.4404	NA	8.67132	NA	1.31933	NA	0.399811	2	2	2	2	2	2	2	2	WDR78_x000D_
11735753_at	0.761878	0.926057	NA	NA	17.9055	NA	13.5716	NA	1.31933	NA	0.399811	2	2	2	2	2	2	2	2	HIST1H4A_x000D_
11725217_a_at	0.105183	0.29968	NA	NA	36.3933	NA	27.5855	NA	1.31929	NA	0.399764	2	2	2	2	2	2	2	2	WDSUB1_x000D_
11721161_a_at	8.7023e-09	3.58017e-08	NA	NA	476.983	NA	361.546	NA	1.31929	NA	0.399758	2	2	2	2	2	2	2	2	CTDSPL_x000D_
11744891_at	5.07948e-06	2.84118e-05	NA	NA	171.079	NA	129.679	NA	1.31925	NA	0.399713	2	2	2	2	2	2	2	2	LOC339803_x000D_
11740494_a_at	0.34106	0.635046	NA	NA	26.7443	NA	20.273	NA	1.31921	NA	0.399673	2	2	2	2	2	2	2	2	SLC6A12_x000D_
11742430_s_at	0.0819118	0.250331	NA	NA	38.3693	NA	29.0851	NA	1.31921	NA	0.399673	2	2	2	2	2	2	2	2	N6AMT1_x000D_
11753319_a_at	0.676663	0.885477	NA	NA	19.6215	NA	14.8737	NA	1.31921	NA	0.399673	2	2	2	2	2	2	2	2	KCNMB3_x000D_
11760539_a_at	0.9915	0.99863	NA	NA	9.31164	NA	7.05851	NA	1.31921	NA	0.399673	2	2	2	2	2	2	2	2	IBTK_x000D_
11749878_a_at	0.61418	0.850739	NA	NA	20.8382	NA	15.7961	NA	1.3192	NA	0.399663	2	2	2	2	2	2	2	2	CNOT1_x000D_
11728049_s_at	0.0143839	0.0627921	NA	NA	52.6606	NA	39.9211	NA	1.31912	NA	0.399572	2	2	2	2	2	2	2	2	HIST1H4A_x000D_
11754951_a_at	7.68513e-12	2.16131e-11	NA	NA	1953.17	NA	1480.69	NA	1.31909	NA	0.399545	2	2	2	2	2	2	2	2	NCOA7_x000D_
11718156_a_at	0.000556106	0.003189	NA	NA	86.4546	NA	65.5702	NA	1.3185	NA	0.398901	2	2	2	2	2	2	2	2	THTPA_x000D_
11734183_x_at	0.155427	0.391183	NA	NA	33.2934	NA	25.2513	NA	1.31848	NA	0.39888	2	2	2	2	2	2	2	2	CDH17_x000D_
11755968_a_at	0.63862	0.864537	NA	NA	20.3632	NA	15.4444	NA	1.31848	NA	0.39888	2	2	2	2	2	2	2	2	NRG1_x000D_
11761097_at	0.255435	0.536466	NA	NA	29.2382	NA	22.1756	NA	1.31848	NA	0.39888	2	2	2	2	2	2	2	2	ARFGAP2_x000D_
11761827_x_at	0.120064	0.328071	NA	NA	35.3466	NA	26.8106	NA	1.31838	NA	0.398767	2	2	2	2	2	2	2	2	C21orf58_x000D_
11740120_a_at	0.00030667	0.00178599	NA	NA	94.2366	NA	71.4794	NA	1.31837	NA	0.398761	2	2	2	2	2	2	2	2	SMC2_x000D_
11760626_at	0.249078	0.527781	NA	NA	29.4494	NA	22.3473	NA	1.31781	NA	0.398142	2	2	2	2	2	2	2	2	DYRK3_x000D_
11763426_a_at	0.955477	0.991068	NA	NA	12.3539	NA	9.37556	NA	1.31767	NA	0.397991	2	2	2	2	2	2	2	2	TRAF3IP3_x000D_
11730823_at	0.000376628	0.00217531	NA	NA	91.4788	NA	69.4247	NA	1.31767	NA	0.397987	2	2	2	2	2	2	2	2	COX19_x000D_
11757774_x_at	0.000114046	0.000668701	NA	NA	108.679	NA	82.4839	NA	1.31758	NA	0.397885	2	2	2	2	2	2	2	2	MTA1_x000D_
11755373_x_at	3.8247e-06	2.09597e-05	NA	NA	178.479	NA	135.495	NA	1.31723	NA	0.397508	2	2	2	2	2	2	2	2	ECHDC2_x000D_
11739381_at	0.923439	0.982852	NA	NA	13.7268	NA	10.4214	NA	1.31718	NA	0.39745	2	2	2	2	2	2	2	2	GPR85_x000D_
11740157_at	0.987254	0.997842	NA	NA	9.94105	NA	7.54723	NA	1.31718	NA	0.39745	2	2	2	2	2	2	2	2	SH2D1B_x000D_
11740275_a_at	0.000641853	0.00363772	NA	NA	84.6703	NA	64.2816	NA	1.31718	NA	0.39745	2	2	2	2	2	2	2	2	LRRC25_x000D_
11744250_a_at	0.810933	0.945593	NA	NA	16.8373	NA	12.7829	NA	1.31718	NA	0.39745	2	2	2	2	2	2	2	2	TTLL10_x000D_
11758599_s_at	0.991502	0.998616	NA	NA	9.31118	NA	7.06904	NA	1.31718	NA	0.39745	2	2	2	2	2	2	2	2	RAD51AP2_x000D_
11760453_x_at	0.988934	0.998153	NA	NA	9.71469	NA	7.37538	NA	1.31718	NA	0.39745	2	2	2	2	2	2	2	2	CFHR3_x000D_
11763448_at	0.58212	0.830051	NA	NA	21.4639	NA	16.2958	NA	1.31715	NA	0.397416	2	2	2	2	2	2	2	2	CT60_x000D_
11728849_at	0.0819118	0.248863	NA	NA	38.3693	NA	29.1334	NA	1.31702	NA	0.397281	2	2	2	2	2	2	2	2	RAB39B_x000D_
11750521_a_at	0.958101	0.991657	NA	NA	12.2154	NA	9.275	NA	1.31702	NA	0.397281	2	2	2	2	2	2	2	2	KCNIP4_x000D_
11752127_a_at	0.917633	0.98123	NA	NA	13.9339	NA	10.5798	NA	1.31702	NA	0.397281	2	2	2	2	2	2	2	2	OTUD7B_x000D_
11732800_a_at	0.740387	0.915802	NA	NA	18.3502	NA	13.9339	NA	1.31695	NA	0.397198	2	2	2	2	2	2	2	2	LOC100653194_x000D_
11746672_s_at	0.00844025	0.0392594	NA	NA	57.4149	NA	43.6034	NA	1.31675	NA	0.396983	2	2	2	2	2	2	2	2	ZNF8_x000D_
11763534_x_at	0.755908	0.922687	NA	NA	18.0301	NA	13.6939	NA	1.31666	NA	0.396879	2	2	2	2	2	2	2	2	CNTNAP3_x000D_
11753832_x_at	0.868521	0.966145	NA	NA	15.4224	NA	11.7142	NA	1.31655	NA	0.396766	2	2	2	2	2	2	2	2	IGKV3-20_x000D_
11739252_x_at	2.77904e-12	7.36247e-12	NA	NA	2475.48	NA	1880.51	NA	1.31639	NA	0.396584	2	2	2	2	2	2	2	2	HSD3B1_x000D_
11726095_at	1.88202e-06	9.992e-06	NA	NA	198.608	NA	150.879	NA	1.31634	NA	0.396535	2	2	2	2	2	2	2	2	RBMXL1_x000D_
11742369_s_at	0.971563	0.994656	NA	NA	11.3904	NA	8.65344	NA	1.31628	NA	0.39647	2	2	2	2	2	2	2	2	OR51A2_x000D_
11734008_a_at	0.00149951	0.00811292	NA	NA	74.7605	NA	56.8082	NA	1.31602	NA	0.396177	2	2	2	2	2	2	2	2	NDOR1_x000D_
11757765_s_at	0.994885	0.999194	NA	NA	8.59797	NA	6.53368	NA	1.31595	NA	0.3961	2	2	2	2	2	2	2	2	SGCD_x000D_
11749375_a_at	0.98278	0.996961	NA	NA	10.4495	NA	7.94248	NA	1.31564	NA	0.395766	2	2	2	2	2	2	2	2	VAMP1_x000D_
11749593_a_at	0.591362	0.835068	NA	NA	21.283	NA	16.1772	NA	1.31561	NA	0.395736	2	2	2	2	2	2	2	2	PPP1R3C_x000D_
11738572_at	0.704144	0.898073	NA	NA	19.0797	NA	14.5029	NA	1.31558	NA	0.395696	2	2	2	2	2	2	2	2	CLDN17_x000D_
11731274_a_at	0.628785	0.857486	NA	NA	20.5543	NA	15.6262	NA	1.31537	NA	0.395473	2	2	2	2	2	2	2	2	CLEC4G_x000D_
11720579_a_at	1.37136e-06	7.14117e-06	NA	NA	208.419	NA	158.479	NA	1.31512	NA	0.395198	2	2	2	2	2	2	2	2	PDE5A_x000D_
11735260_s_at	0.936964	0.986312	NA	NA	13.2036	NA	10.0414	NA	1.31491	NA	0.394962	2	2	2	2	2	2	2	2	ERLIN2_x000D_
11760118_a_at	0.848349	0.958977	NA	NA	15.9458	NA	12.1275	NA	1.31485	NA	0.394896	2	2	2	2	2	2	2	2	CNKSR2_x000D_
11723377_a_at	0.60132	0.840828	NA	NA	21.0887	NA	16.0392	NA	1.31482	NA	0.394866	2	2	2	2	2	2	2	2	GCOM1_x000D_
11738425_at	0.189332	0.441768	NA	NA	31.7053	NA	24.1193	NA	1.31452	NA	0.394536	2	2	2	2	2	2	2	2	SLC10A6_x000D_
11725496_a_at	0.000141996	0.000818475	NA	NA	105.301	NA	80.108	NA	1.31449	NA	0.394499	2	2	2	2	2	2	2	2	AGPAT9_x000D_
11718649_a_at	9.57111e-09	3.87131e-08	NA	NA	469.055	NA	356.858	NA	1.3144	NA	0.39441	2	2	2	2	2	2	2	2	SYNE2_x000D_
11725029_a_at	2.74612e-11	8.10112e-11	NA	NA	1470.88	NA	1119.13	NA	1.3143	NA	0.394297	2	2	2	2	2	2	2	2	PNN_x000D_
11753938_a_at	0.507558	0.777252	NA	NA	22.9536	NA	17.4653	NA	1.31424	NA	0.394224	2	2	2	2	2	2	2	2	FAM166B_x000D_
11751381_a_at	0.93454	0.985624	NA	NA	13.3022	NA	10.1224	NA	1.31413	NA	0.39411	2	2	2	2	2	2	2	2	C8orf46_x000D_
11748018_a_at	0.0625794	0.201812	NA	NA	40.5032	NA	30.8286	NA	1.31382	NA	0.393767	2	2	2	2	2	2	2	2	KCNJ13_x000D_
11751246_a_at	0.0971016	0.279201	NA	NA	37.025	NA	28.1812	NA	1.31382	NA	0.393767	2	2	2	2	2	2	2	2	MET_x000D_
11732474_at	0.208096	0.468682	NA	NA	30.9358	NA	23.5479	NA	1.31374	NA	0.393679	2	2	2	2	2	2	2	2	ALPI_x000D_
11731560_at	0.000222863	0.00127314	NA	NA	98.6788	NA	75.1209	NA	1.3136	NA	0.393525	2	2	2	2	2	2	2	2	FAM89A_x000D_
11763399_a_at	0.869887	0.966145	NA	NA	15.3856	NA	11.7142	NA	1.31341	NA	0.393316	2	2	2	2	2	2	2	2	MEI1_x000D_
11736867_x_at	0.959532	0.991844	NA	NA	12.1373	NA	9.24196	NA	1.31328	NA	0.39318	2	2	2	2	2	2	2	2	MMP16_x000D_
11737006_at	0.907316	0.977915	NA	NA	14.2814	NA	10.8746	NA	1.31328	NA	0.39318	2	2	2	2	2	2	2	2	LRRC55_x000D_
11746907_a_at	0.859616	0.962647	NA	NA	15.658	NA	11.9228	NA	1.31328	NA	0.39318	2	2	2	2	2	2	2	2	PDE4D_x000D_
11738267_at	0.825972	0.950469	NA	NA	16.4892	NA	12.5581	NA	1.31303	NA	0.392903	2	2	2	2	2	2	2	2	C7orf33_x000D_
11764241_at	0.0041763	0.0206141	NA	NA	64.0816	NA	48.807	NA	1.31296	NA	0.392823	2	2	2	2	2	2	2	2	---_x000D_
11737865_a_at	0.261692	0.539541	NA	NA	29.0346	NA	22.1151	NA	1.31289	NA	0.392741	2	2	2	2	2	2	2	2	IGSF11_x000D_
11716053_a_at	4.51148e-12	1.20845e-11	NA	NA	2208.59	NA	1682.53	NA	1.31266	NA	0.392492	2	2	2	2	2	2	2	2	LAMC1_x000D_
11720803_at	9.89994e-11	3.1026e-10	NA	NA	1120.83	NA	853.879	NA	1.31263	NA	0.392463	2	2	2	2	2	2	2	2	S100A14_x000D_
11747879_a_at	0.74333	0.915802	NA	NA	18.2899	NA	13.9339	NA	1.31262	NA	0.392452	2	2	2	2	2	2	2	2	CYP2C8_x000D_
11761567_at	0.719395	0.904467	NA	NA	18.7753	NA	14.3049	NA	1.31251	NA	0.39233	2	2	2	2	2	2	2	2	FXYD5_x000D_
11744249_at	0.151801	0.380066	NA	NA	33.482	NA	25.5124	NA	1.31238	NA	0.392187	2	2	2	2	2	2	2	2	GSX2_x000D_
11726471_a_at	0.478926	0.754044	NA	NA	23.5479	NA	17.9469	NA	1.31209	NA	0.391862	2	2	2	2	2	2	2	2	SOCS7_x000D_
11718197_at	6.19362e-05	0.000351735	NA	NA	118.679	NA	90.4673	NA	1.31184	NA	0.391593	2	2	2	2	2	2	2	2	LHFP_x000D_
11734938_x_at	6.45946e-06	3.50043e-05	NA	NA	165.079	NA	125.845	NA	1.31177	NA	0.391511	2	2	2	2	2	2	2	2	CSF2RA_x000D_
11733725_a_at	0.000459612	0.00256118	NA	NA	88.8788	NA	67.7587	NA	1.3117	NA	0.391433	2	2	2	2	2	2	2	2	CFB_x000D_
11763550_x_at	0.152488	0.380528	NA	NA	33.446	NA	25.5015	NA	1.31153	NA	0.391253	2	2	2	2	2	2	2	2	IGK_x000D_
11728558_a_at	0.000197711	0.00111815	NA	NA	100.397	NA	76.5578	NA	1.31139	NA	0.391095	2	2	2	2	2	2	2	2	HSF2BP_x000D_
11759447_at	0.640097	0.862156	NA	NA	20.3345	NA	15.5063	NA	1.31137	NA	0.391072	2	2	2	2	2	2	2	2	GJC3_x000D_
11740770_s_at	0.142492	0.363162	NA	NA	33.9868	NA	25.9197	NA	1.31123	NA	0.390922	2	2	2	2	2	2	2	2	PCDH11X_x000D_
11752587_a_at	0.00581453	0.0275631	NA	NA	60.8855	NA	46.4338	NA	1.31123	NA	0.390922	2	2	2	2	2	2	2	2	SEMA6B_x000D_
11759899_at	0.0708188	0.21987	NA	NA	39.5213	NA	30.1406	NA	1.31123	NA	0.390922	2	2	2	2	2	2	2	2	ATF7IP_x000D_
11730607_at	0.897691	0.974773	NA	NA	14.5859	NA	11.1253	NA	1.31106	NA	0.39073	2	2	2	2	2	2	2	2	SERTM1_x000D_
11746863_x_at	0.64397	0.864098	NA	NA	20.2592	NA	15.4558	NA	1.31078	NA	0.390423	2	2	2	2	2	2	2	2	ARSJ_x000D_
11751525_a_at	0.00164413	0.00862223	NA	NA	73.7471	NA	56.2652	NA	1.31071	NA	0.390343	2	2	2	2	2	2	2	2	CCDC69_x000D_
11737520_a_at	0.994098	0.999034	NA	NA	8.79139	NA	6.70751	NA	1.31068	NA	0.390314	2	2	2	2	2	2	2	2	KCNC1_x000D_
11744702_a_at	0.00801737	0.0365763	NA	NA	57.886	NA	44.1653	NA	1.31067	NA	0.3903	2	2	2	2	2	2	2	2	KCNMA1_x000D_
11724908_a_at	0.961682	0.992248	NA	NA	12.0165	NA	9.16837	NA	1.31064	NA	0.390276	2	2	2	2	2	2	2	2	DYNC1I1_x000D_
11761581_x_at	0.994636	0.999127	NA	NA	8.66154	NA	6.60944	NA	1.31048	NA	0.390095	2	2	2	2	2	2	2	2	MPHOSPH6_x000D_
11719355_s_at	2.74735e-08	1.15488e-07	NA	NA	390.887	NA	298.279	NA	1.31048	NA	0.390092	2	2	2	2	2	2	2	2	SH3BP5_x000D_
11722054_a_at	0.129246	0.338979	NA	NA	34.7623	NA	26.5265	NA	1.31048	NA	0.390092	2	2	2	2	2	2	2	2	CYP4X1_x000D_
11755816_a_at	0.778504	0.93078	NA	NA	17.553	NA	13.3943	NA	1.31048	NA	0.390092	2	2	2	2	2	2	2	2	COL21A1_x000D_
11762148_x_at	0.991847	0.99863	NA	NA	9.25001	NA	7.05851	NA	1.31048	NA	0.390092	2	2	2	2	2	2	2	2	CDKL3_x000D_
11750279_a_at	9.61494e-09	3.81832e-08	NA	NA	468.679	NA	357.679	NA	1.31033	NA	0.389934	2	2	2	2	2	2	2	2	STC1_x000D_
11739464_a_at	0.60721	0.842163	NA	NA	20.9739	NA	16.0069	NA	1.3103	NA	0.389903	2	2	2	2	2	2	2	2	SUSD4_x000D_
11745983_x_at	0.4335	0.715276	NA	NA	24.5291	NA	18.7236	NA	1.31007	NA	0.389641	2	2	2	2	2	2	2	2	GRIA1_x000D_
11758902_at	3.06611e-07	1.45288e-06	NA	NA	263.131	NA	200.879	NA	1.3099	NA	0.389456	2	2	2	2	2	2	2	2	ZNF641_x000D_
11750246_a_at	0.097193	0.276516	NA	NA	37.0176	NA	28.262	NA	1.3098	NA	0.38935	2	2	2	2	2	2	2	2	GPER_x000D_
11724155_at	0.986327	0.997577	NA	NA	10.0564	NA	7.67803	NA	1.30976	NA	0.3893	2	2	2	2	2	2	2	2	SULT1E1_x000D_
11727768_at	0.596213	0.835068	NA	NA	21.1883	NA	16.1772	NA	1.30976	NA	0.3893	2	2	2	2	2	2	2	2	BNC2_x000D_
11747797_a_at	0.917633	0.980601	NA	NA	13.9339	NA	10.6385	NA	1.30976	NA	0.3893	2	2	2	2	2	2	2	2	MS4A14_x000D_
11751097_x_at	0.00124107	0.00658263	NA	NA	76.8789	NA	58.6971	NA	1.30976	NA	0.3893	2	2	2	2	2	2	2	2	SNX10_x000D_
11731909_a_at	3.63215e-08	1.54379e-07	NA	NA	372.844	NA	284.679	NA	1.3097	NA	0.389237	2	2	2	2	2	2	2	2	KLK8_x000D_
11752729_a_at	0.596331	0.835068	NA	NA	21.186	NA	16.1772	NA	1.30962	NA	0.389144	2	2	2	2	2	2	2	2	LZTS1_x000D_
11759005_a_at	0.867679	0.964825	NA	NA	15.445	NA	11.7946	NA	1.3095	NA	0.389015	2	2	2	2	2	2	2	2	C12orf39_x000D_
11723000_at	4.75341e-12	1.26237e-11	NA	NA	2181.88	NA	1666.3	NA	1.30942	NA	0.388926	2	2	2	2	2	2	2	2	MYL7_x000D_
11737293_at	0.868658	0.965079	NA	NA	15.4187	NA	11.7794	NA	1.30896	NA	0.388424	2	2	2	2	2	2	2	2	TACR3_x000D_
11736152_a_at	0.0173142	0.0706069	NA	NA	51.0587	NA	39.0106	NA	1.30884	NA	0.388289	2	2	2	2	2	2	2	2	XPR1_x000D_
11750413_x_at	0.153663	0.38026	NA	NA	33.3846	NA	25.5078	NA	1.3088	NA	0.388244	2	2	2	2	2	2	2	2	LILRA1_x000D_
11725663_a_at	0.0173737	0.0707615	NA	NA	51.0293	NA	38.9937	NA	1.30865	NA	0.388084	2	2	2	2	2	2	2	2	SLC16A14_x000D_
11745112_a_at	0.00227089	0.0115459	NA	NA	70.2796	NA	53.7037	NA	1.30865	NA	0.388084	2	2	2	2	2	2	2	2	C8orf31_x000D_
11745710_a_at	0.00227089	0.0115459	NA	NA	70.2796	NA	53.7037	NA	1.30865	NA	0.388084	2	2	2	2	2	2	2	2	CD274_x000D_
11762763_at	0.985204	0.997341	NA	NA	10.1883	NA	7.78535	NA	1.30865	NA	0.388084	2	2	2	2	2	2	2	2	DUOXA2_x000D_
11762999_at	0.981892	0.99667	NA	NA	10.5382	NA	8.0527	NA	1.30865	NA	0.388084	2	2	2	2	2	2	2	2	IGH_x000D_
11754605_a_at	7.293e-06	3.89942e-05	NA	NA	162.138	NA	123.909	NA	1.30853	NA	0.38795	2	2	2	2	2	2	2	2	TCF4_x000D_
11725501_at	1.83465e-07	8.4197e-07	NA	NA	285.614	NA	218.279	NA	1.30848	NA	0.387895	2	2	2	2	2	2	2	2	AHNAK_x000D_
11759882_a_at	0.0782059	0.234917	NA	NA	38.7355	NA	29.6044	NA	1.30844	NA	0.387847	2	2	2	2	2	2	2	2	EPS15L1_x000D_
11727015_s_at	3.78244e-05	0.00020978	NA	NA	127.451	NA	97.4104	NA	1.30839	NA	0.387795	2	2	2	2	2	2	2	2	PAPPA_x000D_
11743867_at	0.381682	0.666783	NA	NA	25.7264	NA	19.6652	NA	1.30822	NA	0.387609	2	2	2	2	2	2	2	2	NGDN_x000D_
11731734_a_at	0.000338363	0.00186516	NA	NA	92.907	NA	71.0233	NA	1.30812	NA	0.387495	2	2	2	2	2	2	2	2	LYPD6_x000D_
11733044_at	1.19599e-07	5.36272e-07	NA	NA	306.079	NA	233.99	NA	1.30809	NA	0.387458	2	2	2	2	2	2	2	2	SLC7A2_x000D_
11723848_s_at	5.4378e-06	2.87187e-05	NA	NA	169.353	NA	129.479	NA	1.30796	NA	0.387315	2	2	2	2	2	2	2	2	ZNF18_x000D_
11719737_a_at	0.000133169	0.000741813	NA	NA	106.279	NA	81.2564	NA	1.30794	NA	0.3873	2	2	2	2	2	2	2	2	FAM134B_x000D_
11763194_at	0.736307	0.91101	NA	NA	18.4335	NA	14.0941	NA	1.30789	NA	0.387237	2	2	2	2	2	2	2	2	LOC100506082_x000D_
11738964_at	0.687733	0.88675	NA	NA	19.4041	NA	14.8373	NA	1.3078	NA	0.387137	2	2	2	2	2	2	2	2	ANP32D_x000D_
11728603_a_at	6.25677e-07	3.03126e-06	NA	NA	235.237	NA	179.879	NA	1.30775	NA	0.387092	2	2	2	2	2	2	2	2	CLDN23_x000D_
11752116_a_at	0.00588716	0.0274495	NA	NA	60.7677	NA	46.4672	NA	1.30775	NA	0.387092	2	2	2	2	2	2	2	2	FGFR2_x000D_
11717785_a_at	0.00704029	0.0321806	NA	NA	59.0877	NA	45.1872	NA	1.30762	NA	0.386945	2	2	2	2	2	2	2	2	CLUH_x000D_
11750522_a_at	0.136729	0.350113	NA	NA	34.3153	NA	26.2434	NA	1.30758	NA	0.3869	2	2	2	2	2	2	2	2	CEACAM4_x000D_
11721322_at	0.000222863	0.00123237	NA	NA	98.6788	NA	75.479	NA	1.30737	NA	0.386665	2	2	2	2	2	2	2	2	UNC93B1_x000D_
11752972_a_at	0.340918	0.625144	NA	NA	26.748	NA	20.4622	NA	1.30719	NA	0.386468	2	2	2	2	2	2	2	2	RGS9_x000D_
11742113_a_at	0.761307	0.922235	NA	NA	17.9174	NA	13.71	NA	1.30689	NA	0.386134	2	2	2	2	2	2	2	2	ABL2_x000D_
11760289_a_at	0.0971016	0.274194	NA	NA	37.025	NA	28.3322	NA	1.30682	NA	0.386056	2	2	2	2	2	2	2	2	VAMP4_x000D_
11730395_x_at	2.01833e-07	9.21981e-07	NA	NA	281.272	NA	215.267	NA	1.30662	NA	0.385841	2	2	2	2	2	2	2	2	ZNF552_x000D_
11750574_a_at	0.202342	0.454247	NA	NA	31.1648	NA	23.8521	NA	1.30659	NA	0.385805	2	2	2	2	2	2	2	2	ATP8B3_x000D_
11762893_at	0.598975	0.835068	NA	NA	21.1344	NA	16.1772	NA	1.30643	NA	0.385626	2	2	2	2	2	2	2	2	FCRL2_x000D_
11750927_a_at	0.798948	0.938316	NA	NA	17.1068	NA	13.095	NA	1.30636	NA	0.38555	2	2	2	2	2	2	2	2	SLC2A4_x000D_
11760396_at	0.700906	0.893023	NA	NA	19.1439	NA	14.6544	NA	1.30636	NA	0.38555	2	2	2	2	2	2	2	2	ZNF333_x000D_
11721435_at	9.28899e-10	3.1961e-09	NA	NA	718.73	NA	550.186	NA	1.30634	NA	0.38553	2	2	2	2	2	2	2	2	STC2_x000D_
11729333_at	0.108293	0.296178	NA	NA	36.163	NA	27.685	NA	1.30623	NA	0.385411	2	2	2	2	2	2	2	2	PADI1_x000D_
11760192_s_at	1.76519e-07	7.99498e-07	NA	NA	287.393	NA	220.018	NA	1.30622	NA	0.385401	2	2	2	2	2	2	2	2	TMEM68_x000D_
11723967_a_at	0.0147327	0.0609124	NA	NA	52.4522	NA	40.1575	NA	1.30616	NA	0.385334	2	2	2	2	2	2	2	2	TNNT3_x000D_
11752058_a_at	0.0333156	0.120123	NA	NA	45.5814	NA	34.8992	NA	1.30609	NA	0.385252	2	2	2	2	2	2	2	2	DNA2_x000D_
11755755_a_at	0.0814551	0.24052	NA	NA	38.4135	NA	29.4124	NA	1.30603	NA	0.385193	2	2	2	2	2	2	2	2	DDX26B_x000D_
11718786_a_at	1.93052e-05	0.000104467	NA	NA	140.54	NA	107.609	NA	1.30603	NA	0.385186	2	2	2	2	2	2	2	2	PAN2_x000D_
11760224_at	0.0177265	0.0712389	NA	NA	50.8571	NA	38.9416	NA	1.30598	NA	0.385138	2	2	2	2	2	2	2	2	MBD4_x000D_
11760181_a_at	0.93454	0.985053	NA	NA	13.3022	NA	10.1873	NA	1.30576	NA	0.384893	2	2	2	2	2	2	2	2	CSNK2B_x000D_
11731573_a_at	3.24866e-07	1.51159e-06	NA	NA	260.731	NA	199.679	NA	1.30575	NA	0.384881	2	2	2	2	2	2	2	2	FRMD4B_x000D_
11722469_a_at	0.957219	0.990964	NA	NA	12.2626	NA	9.39289	NA	1.30552	NA	0.384624	2	2	2	2	2	2	2	2	ACSL6_x000D_
11745295_a_at	0.952909	0.989882	NA	NA	12.4843	NA	9.56334	NA	1.30543	NA	0.384525	2	2	2	2	2	2	2	2	ANKRD66_x000D_
11759922_a_at	0.125001	0.327231	NA	NA	35.0272	NA	26.8328	NA	1.30539	NA	0.38448	2	2	2	2	2	2	2	2	PARD3_x000D_
11758100_s_at	0.00328244	0.0159805	NA	NA	66.4808	NA	50.9293	NA	1.30536	NA	0.384443	2	2	2	2	2	2	2	2	C1S_x000D_
11725980_at	0.382868	0.665612	NA	NA	25.6979	NA	19.6877	NA	1.30528	NA	0.384357	2	2	2	2	2	2	2	2	CFD_x000D_
11757557_s_at	1.9568e-09	6.97309e-09	NA	NA	624.79	NA	478.679	NA	1.30524	NA	0.384315	2	2	2	2	2	2	2	2	CADM1_x000D_
11726408_a_at	0.0333156	0.11973	NA	NA	45.5814	NA	34.9246	NA	1.30514	NA	0.384202	2	2	2	2	2	2	2	2	SPPL2B_x000D_
11753871_a_at	0.390856	0.673071	NA	NA	25.5071	NA	19.5442	NA	1.3051	NA	0.384156	2	2	2	2	2	2	2	2	GNG7_x000D_
11743686_a_at	0.353105	0.635986	NA	NA	26.4338	NA	20.255	NA	1.30505	NA	0.384107	2	2	2	2	2	2	2	2	ZNF436_x000D_
11745074_a_at	4.07599e-05	0.000222244	NA	NA	126.079	NA	96.6102	NA	1.30503	NA	0.384077	2	2	2	2	2	2	2	2	GSTA4_x000D_
11749053_a_at	1.24362e-05	6.61542e-05	NA	NA	149.879	NA	114.87	NA	1.30477	NA	0.383794	2	2	2	2	2	2	2	2	ZNF552_x000D_
11733230_a_at	0.442062	0.718635	NA	NA	24.34	NA	18.6573	NA	1.30458	NA	0.383585	2	2	2	2	2	2	2	2	PTPRB_x000D_
11743835_a_at	0.98278	0.996784	NA	NA	10.4495	NA	8.01039	NA	1.30449	NA	0.383484	2	2	2	2	2	2	2	2	DSC3_x000D_
11745053_a_at	0.975142	0.995139	NA	NA	11.1253	NA	8.52849	NA	1.30449	NA	0.383484	2	2	2	2	2	2	2	2	C14orf105_x000D_
11745085_a_at	0.839935	0.95405	NA	NA	16.1541	NA	12.3835	NA	1.30449	NA	0.383484	2	2	2	2	2	2	2	2	SALL1_x000D_
11750703_at	0.781138	0.930307	NA	NA	17.4963	NA	13.4124	NA	1.30449	NA	0.383484	2	2	2	2	2	2	2	2	PAPPA-AS1_x000D_
11754671_s_at	2.89429e-06	1.46702e-05	NA	NA	186.102	NA	142.679	NA	1.30434	NA	0.383321	2	2	2	2	2	2	2	2	NFYC_x000D_
11726396_x_at	7.51566e-08	3.23047e-07	NA	NA	330.279	NA	253.233	NA	1.30425	NA	0.383217	2	2	2	2	2	2	2	2	KAL1_x000D_
11721436_a_at	1.93639e-09	6.86666e-09	NA	NA	626.007	NA	479.978	NA	1.30424	NA	0.383211	2	2	2	2	2	2	2	2	STC2_x000D_
11754134_a_at	3.00984e-08	1.23318e-07	NA	NA	384.879	NA	295.139	NA	1.30406	NA	0.383008	2	2	2	2	2	2	2	2	PDLIM3_x000D_
11723981_s_at	1.2545e-06	6.13507e-06	NA	NA	211.279	NA	162.053	NA	1.30376	NA	0.382678	2	2	2	2	2	2	2	2	ARHGAP28_x000D_
11730319_at	5.80838e-05	0.000315706	NA	NA	119.784	NA	91.8788	NA	1.30372	NA	0.382636	2	2	2	2	2	2	2	2	TNFRSF11B_x000D_
11736160_at	0.991847	0.998581	NA	NA	9.25001	NA	7.09518	NA	1.3037	NA	0.382615	2	2	2	2	2	2	2	2	GBP6_x000D_
11726546_a_at	0.948405	0.988636	NA	NA	12.7018	NA	9.74312	NA	1.30367	NA	0.382579	2	2	2	2	2	2	2	2	PITPNM3_x000D_
11721638_s_at	0.000227319	0.00123237	NA	NA	98.3975	NA	75.479	NA	1.30364	NA	0.382546	2	2	2	2	2	2	2	2	CES1_x000D_
11751454_x_at	1.27015e-09	4.38951e-09	NA	NA	677.368	NA	519.667	NA	1.30347	NA	0.382353	2	2	2	2	2	2	2	2	MEST_x000D_
11763026_x_at	0.015113	0.0615655	NA	NA	52.231	NA	40.0745	NA	1.30335	NA	0.382221	2	2	2	2	2	2	2	2	MUC1_x000D_
11735563_s_at	0.478926	0.748082	NA	NA	23.5479	NA	18.0683	NA	1.30327	NA	0.382134	2	2	2	2	2	2	2	2	ACR_x000D_
11741606_s_at	0.000583129	0.00309026	NA	NA	85.8604	NA	65.8809	NA	1.30327	NA	0.382134	2	2	2	2	2	2	2	2	CHD3_x000D_
11723029_x_at	8.84665e-10	2.99474e-09	NA	NA	725.447	NA	556.706	NA	1.30311	NA	0.381954	2	2	2	2	2	2	2	2	MEST_x000D_
11763674_at	0.354794	0.635986	NA	NA	26.3909	NA	20.255	NA	1.30293	NA	0.381763	2	2	2	2	2	2	2	2	---_x000D_
11722138_s_at	0.750002	0.915802	NA	NA	18.1526	NA	13.9339	NA	1.30277	NA	0.381578	2	2	2	2	2	2	2	2	GUCY1A3_x000D_
11729100_a_at	0.969406	0.99378	NA	NA	11.5388	NA	8.85889	NA	1.30251	NA	0.381292	2	2	2	2	2	2	2	2	TTC18_x000D_
11734353_x_at	2.11534e-05	0.000112528	NA	NA	138.679	NA	106.472	NA	1.30249	NA	0.38127	2	2	2	2	2	2	2	2	ANK1_x000D_
11742848_s_at	7.82241e-07	3.72406e-06	NA	NA	227.22	NA	174.456	NA	1.30244	NA	0.381222	2	2	2	2	2	2	2	2	ADPRM_x000D_
11718210_s_at	2.51671e-08	1.01378e-07	NA	NA	396.766	NA	304.633	NA	1.30244	NA	0.381218	2	2	2	2	2	2	2	2	PYCR1_x000D_
11734165_x_at	0.0126944	0.0527954	NA	NA	53.7544	NA	41.2728	NA	1.30242	NA	0.381192	2	2	2	2	2	2	2	2	ARHGEF26_x000D_
11719074_at	0.00234502	0.0115459	NA	NA	69.9419	NA	53.7037	NA	1.30237	NA	0.381136	2	2	2	2	2	2	2	2	REEP1_x000D_
11725213_at	0.00703996	0.0314101	NA	NA	59.0882	NA	45.3815	NA	1.30203	NA	0.380767	2	2	2	2	2	2	2	2	METTL7B_x000D_
11758889_a_at	6.00503e-07	2.81889e-06	NA	NA	236.747	NA	181.838	NA	1.30197	NA	0.380694	2	2	2	2	2	2	2	2	FAM46A_x000D_
11763081_a_at	0.000695129	0.00363772	NA	NA	83.6926	NA	64.2816	NA	1.30197	NA	0.380694	2	2	2	2	2	2	2	2	ZNF578_x000D_
11743340_a_at	0.0017456	0.00874331	NA	NA	73.0939	NA	56.1413	NA	1.30196	NA	0.38069	2	2	2	2	2	2	2	2	SMARCA2_x000D_
11759109_x_at	0.00013592	0.000733079	NA	NA	105.966	NA	81.3957	NA	1.30186	NA	0.380579	2	2	2	2	2	2	2	2	KRIT1_x000D_
11726902_a_at	0.0387077	0.133598	NA	NA	44.3588	NA	34.0737	NA	1.30185	NA	0.380561	2	2	2	2	2	2	2	2	PRDM15_x000D_
11743954_a_at	0.000891436	0.00461515	NA	NA	80.7069	NA	61.9987	NA	1.30175	NA	0.380456	2	2	2	2	2	2	2	2	EHBP1L1_x000D_
11754927_x_at	0.00031025	0.00165667	NA	NA	94.0788	NA	72.2752	NA	1.30167	NA	0.380369	2	2	2	2	2	2	2	2	PRKACB_x000D_
11759529_at	0.0264512	0.0979025	NA	NA	47.4837	NA	36.4822	NA	1.30156	NA	0.380239	2	2	2	2	2	2	2	2	ZC3H15_x000D_
11762259_x_at	0.0075602	0.0333839	NA	NA	58.427	NA	44.8934	NA	1.30146	NA	0.380131	2	2	2	2	2	2	2	2	HLA-G_x000D_
11729849_a_at	0.12302	0.320511	NA	NA	35.1538	NA	27.0117	NA	1.30143	NA	0.380096	2	2	2	2	2	2	2	2	MLLT10_x000D_
11725541_a_at	0.138008	0.347436	NA	NA	34.2412	NA	26.3108	NA	1.30141	NA	0.380078	2	2	2	2	2	2	2	2	GATA4_x000D_
11735394_s_at	0.0735613	0.219977	NA	NA	39.2202	NA	30.1367	NA	1.30141	NA	0.380077	2	2	2	2	2	2	2	2	XCL1_x000D_
11736611_s_at	0.000376628	0.00200046	NA	NA	91.4788	NA	70.292	NA	1.30141	NA	0.380077	2	2	2	2	2	2	2	2	KIAA1432_x000D_
11755765_a_at	0.000262001	0.00140062	NA	NA	96.4027	NA	74.0791	NA	1.30135	NA	0.380007	2	2	2	2	2	2	2	2	TUBGCP6_x000D_
11731181_a_at	1.09234e-11	2.93583e-11	NA	NA	1803.5	NA	1385.89	NA	1.30133	NA	0.379989	2	2	2	2	2	2	2	2	EPSTI1_x000D_
11739996_a_at	1.55817e-08	6.08774e-08	NA	NA	430.824	NA	331.082	NA	1.30126	NA	0.379909	2	2	2	2	2	2	2	2	SMARCA2_x000D_
11731862_at	0.981039	0.996359	NA	NA	10.6205	NA	8.16167	NA	1.30126	NA	0.379909	2	2	2	2	2	2	2	2	CDH19_x000D_
11728692_a_at	4.41714e-06	2.23511e-05	NA	NA	174.679	NA	134.244	NA	1.30121	NA	0.379852	2	2	2	2	2	2	2	2	LOC100996724_x000D_
11732362_x_at	7.4286e-06	3.81923e-05	NA	NA	161.697	NA	124.279	NA	1.30108	NA	0.379714	2	2	2	2	2	2	2	2	LOC101060181_x000D_
11725056_a_at	4.78758e-08	1.97908e-07	NA	NA	355.954	NA	273.616	NA	1.30093	NA	0.379543	2	2	2	2	2	2	2	2	NEDD9_x000D_
11727694_a_at	0.250047	0.514144	NA	NA	29.417	NA	22.6189	NA	1.30055	NA	0.379119	2	2	2	2	2	2	2	2	KLRC4-KLRK1_x000D_
11731002_a_at	0.969406	0.993717	NA	NA	11.5388	NA	8.87258	NA	1.3005	NA	0.379064	2	2	2	2	2	2	2	2	RSPO2_x000D_
11744127_at	9.63959e-10	3.23792e-09	NA	NA	713.679	NA	548.894	NA	1.30021	NA	0.378746	2	2	2	2	2	2	2	2	CXCL2_x000D_
11742442_a_at	0.251464	0.515669	NA	NA	29.3696	NA	22.5884	NA	1.30021	NA	0.378745	2	2	2	2	2	2	2	2	USH1C_x000D_
11732813_at	0.897318	0.973404	NA	NA	14.5974	NA	11.2274	NA	1.30015	NA	0.378677	2	2	2	2	2	2	2	2	C5orf20_x000D_
11733593_a_at	0.960626	0.991578	NA	NA	12.0764	NA	9.28888	NA	1.30009	NA	0.37861	2	2	2	2	2	2	2	2	PZP_x000D_
11720262_a_at	0.0041763	0.0194431	NA	NA	64.0816	NA	49.2908	NA	1.30007	NA	0.378592	2	2	2	2	2	2	2	2	MITF_x000D_
11717087_s_at	5.00877e-10	1.62345e-09	NA	NA	809.527	NA	622.781	NA	1.29986	NA	0.378354	2	2	2	2	2	2	2	2	RBM39_x000D_
11728482_a_at	5.96457e-07	2.76857e-06	NA	NA	236.997	NA	182.327	NA	1.29984	NA	0.378337	2	2	2	2	2	2	2	2	ZNF181_x000D_
11730811_a_at	0.993485	0.998862	NA	NA	8.9284	NA	6.86966	NA	1.29969	NA	0.378163	2	2	2	2	2	2	2	2	CTNNA1_x000D_
11748890_a_at	0.00205489	0.0100662	NA	NA	71.3385	NA	54.8983	NA	1.29947	NA	0.37792	2	2	2	2	2	2	2	2	CACFD1_x000D_
11727150_a_at	2.5192e-07	1.12103e-06	NA	NA	271.479	NA	208.942	NA	1.2993	NA	0.37774	2	2	2	2	2	2	2	2	PRICKLE1_x000D_
11745060_x_at	0.000153487	0.000815897	NA	NA	104.127	NA	80.1446	NA	1.29924	NA	0.377667	2	2	2	2	2	2	2	2	RIN1_x000D_
11744319_a_at	0.0350693	0.122263	NA	NA	45.1622	NA	34.7623	NA	1.29917	NA	0.37759	2	2	2	2	2	2	2	2	PIGZ_x000D_
11736037_x_at	0.000110795	0.00058926	NA	NA	109.132	NA	84.0026	NA	1.29916	NA	0.377575	2	2	2	2	2	2	2	2	TADA3_x000D_
11732464_a_at	0.000204938	0.00108538	NA	NA	99.8788	NA	76.8904	NA	1.29898	NA	0.377375	2	2	2	2	2	2	2	2	WNT11_x000D_
11735576_a_at	0.085212	0.243867	NA	NA	38.0571	NA	29.2994	NA	1.2989	NA	0.377291	2	2	2	2	2	2	2	2	LETM2_x000D_
11730148_a_at	0.153396	0.371656	NA	NA	33.3985	NA	25.7135	NA	1.29887	NA	0.37726	2	2	2	2	2	2	2	2	GPR114_x000D_
11742483_a_at	0.990787	0.998338	NA	NA	9.43221	NA	7.26185	NA	1.29887	NA	0.37726	2	2	2	2	2	2	2	2	C1orf110_x000D_
11743826_at	0.798948	0.936468	NA	NA	17.1068	NA	13.1705	NA	1.29887	NA	0.37726	2	2	2	2	2	2	2	2	FSTL5_x000D_
11737126_x_at	2.62289e-05	0.000137307	NA	NA	134.405	NA	103.489	NA	1.29874	NA	0.377108	2	2	2	2	2	2	2	2	CTAGE15_x000D_
11756314_a_at	4.07599e-05	0.000214812	NA	NA	126.079	NA	97.081	NA	1.2987	NA	0.377064	2	2	2	2	2	2	2	2	GADD45G_x000D_
11761859_a_at	0.180172	0.414283	NA	NA	32.1065	NA	24.7237	NA	1.29861	NA	0.376969	2	2	2	2	2	2	2	2	AUP1_x000D_
11745568_a_at	0.00770687	0.0335115	NA	NA	58.2496	NA	44.8629	NA	1.29839	NA	0.376724	2	2	2	2	2	2	2	2	NPAS3_x000D_
11755584_x_at	0.000849433	0.00433229	NA	NA	81.2788	NA	62.5997	NA	1.29839	NA	0.376724	2	2	2	2	2	2	2	2	FAM161A_x000D_
11752896_at	1.07428e-07	4.5609e-07	NA	NA	311.479	NA	239.947	NA	1.29811	NA	0.376416	2	2	2	2	2	2	2	2	MIF4GD_x000D_
11760113_at	0.959774	0.991278	NA	NA	12.124	NA	9.34041	NA	1.29801	NA	0.376304	2	2	2	2	2	2	2	2	CS_x000D_
11735179_at	0.996205	0.999355	NA	NA	8.21209	NA	6.32738	NA	1.29787	NA	0.376141	2	2	2	2	2	2	2	2	MORC1_x000D_
11732994_a_at	0.101142	0.275922	NA	NA	36.703	NA	28.2799	NA	1.29785	NA	0.376121	2	2	2	2	2	2	2	2	RGS4_x000D_
11751110_a_at	0.000191331	0.0010076	NA	NA	100.873	NA	77.727	NA	1.29778	NA	0.376048	2	2	2	2	2	2	2	2	FBXL2_x000D_
11739519_a_at	0.0582064	0.18181	NA	NA	41.0799	NA	31.6586	NA	1.29759	NA	0.375833	2	2	2	2	2	2	2	2	TNPO2_x000D_
11761225_a_at	0.724121	0.90155	NA	NA	18.6803	NA	14.3961	NA	1.29759	NA	0.375833	2	2	2	2	2	2	2	2	COQ4_x000D_
11741762_x_at	0.00642446	0.0283786	NA	NA	59.9436	NA	46.1982	NA	1.29753	NA	0.375769	2	2	2	2	2	2	2	2	C14orf93_x000D_
11723838_at	2.24344e-09	7.78326e-09	NA	NA	609.179	NA	469.517	NA	1.29746	NA	0.375689	2	2	2	2	2	2	2	2	GATA6_x000D_
11725261_at	0.628785	0.848876	NA	NA	20.5543	NA	15.8424	NA	1.29743	NA	0.375652	2	2	2	2	2	2	2	2	C20orf144_x000D_
11721916_at	0.00162444	0.00799026	NA	NA	73.8791	NA	56.9446	NA	1.29739	NA	0.375607	2	2	2	2	2	2	2	2	MDM4_x000D_
11763462_x_at	0.674143	0.875131	NA	NA	19.6708	NA	15.1619	NA	1.29739	NA	0.375607	2	2	2	2	2	2	2	2	ZNF780A_x000D_
11742170_s_at	0.10297	0.279201	NA	NA	36.5614	NA	28.1812	NA	1.29737	NA	0.375587	2	2	2	2	2	2	2	2	CDRT15_x000D_
11717196_a_at	9.90232e-12	2.6115e-11	NA	NA	1843.88	NA	1421.26	NA	1.29736	NA	0.375577	2	2	2	2	2	2	2	2	MEST_x000D_
11730641_s_at	0.0195142	0.0747466	NA	NA	50.038	NA	38.5692	NA	1.29736	NA	0.375574	2	2	2	2	2	2	2	2	UNC93A_x000D_
11724893_at	6.54029e-05	0.000343772	NA	NA	117.749	NA	90.7647	NA	1.2973	NA	0.375517	2	2	2	2	2	2	2	2	GATAD2B_x000D_
11735680_a_at	0.969406	0.993613	NA	NA	11.5388	NA	8.89527	NA	1.29718	NA	0.37538	2	2	2	2	2	2	2	2	PPP4R4_x000D_
11753901_x_at	4.73221e-08	1.91946e-07	NA	NA	356.647	NA	274.95	NA	1.29713	NA	0.375328	2	2	2	2	2	2	2	2	NSUN5P1_x000D_
11745809_s_at	1.96878e-06	9.46421e-06	NA	NA	197.255	NA	152.079	NA	1.29706	NA	0.375241	2	2	2	2	2	2	2	2	KIAA0040_x000D_
11750817_a_at	0.297238	0.568573	NA	NA	27.9489	NA	21.5487	NA	1.29701	NA	0.375188	2	2	2	2	2	2	2	2	RAPGEFL1_x000D_
11716519_s_at	2.24853e-08	8.77147e-08	NA	NA	404.475	NA	311.879	NA	1.2969	NA	0.375064	2	2	2	2	2	2	2	2	SDR39U1_x000D_
11726222_a_at	0.114179	0.300516	NA	NA	35.7444	NA	27.5619	NA	1.29688	NA	0.375043	2	2	2	2	2	2	2	2	GCK_x000D_
11716401_a_at	6.19362e-05	0.000324118	NA	NA	118.679	NA	91.5334	NA	1.29656	NA	0.374692	2	2	2	2	2	2	2	2	SELENBP1_x000D_
11718926_a_at	1.67045e-09	5.68459e-09	NA	NA	643.456	NA	496.279	NA	1.29656	NA	0.374692	2	2	2	2	2	2	2	2	ARID5B_x000D_
11741911_a_at	0.00878154	0.0373228	NA	NA	57.0532	NA	44.0047	NA	1.29652	NA	0.374649	2	2	2	2	2	2	2	2	GBP3_x000D_
11756237_a_at	7.03792e-08	2.89831e-07	NA	NA	333.879	NA	257.589	NA	1.29617	NA	0.374253	2	2	2	2	2	2	2	2	FBLN1_x000D_
11722224_at	0.0673367	0.202492	NA	NA	39.9211	NA	30.8017	NA	1.29607	NA	0.374143	2	2	2	2	2	2	2	2	NPR1_x000D_
11738115_at	0.0160467	0.0629673	NA	NA	51.7125	NA	39.8995	NA	1.29607	NA	0.374143	2	2	2	2	2	2	2	2	ROR1_x000D_
11725871_a_at	0.000536076	0.0027397	NA	NA	86.9164	NA	67.0803	NA	1.29571	NA	0.373739	2	2	2	2	2	2	2	2	ZNF616_x000D_
11740711_a_at	0.93454	0.984328	NA	NA	13.3022	NA	10.2671	NA	1.29562	NA	0.373638	2	2	2	2	2	2	2	2	SLC38A4_x000D_
11741337_at	0.704144	0.890578	NA	NA	19.0797	NA	14.7264	NA	1.29562	NA	0.373638	2	2	2	2	2	2	2	2	CACNG7_x000D_
11749017_a_at	0.944383	0.987095	NA	NA	12.8858	NA	9.94566	NA	1.29562	NA	0.373638	2	2	2	2	2	2	2	2	CARD14_x000D_
11739890_at	0.554001	0.79909	NA	NA	22.0182	NA	16.9963	NA	1.29547	NA	0.373473	2	2	2	2	2	2	2	2	PRSS12_x000D_
11763518_x_at	1.17901e-05	5.95708e-05	NA	NA	151.057	NA	116.606	NA	1.29545	NA	0.373451	2	2	2	2	2	2	2	2	PMS1_x000D_
11753552_x_at	0.868811	0.963054	NA	NA	15.4146	NA	11.8992	NA	1.29543	NA	0.373434	2	2	2	2	2	2	2	2	KDM8_x000D_
11740538_at	0.0708188	0.210029	NA	NA	39.5213	NA	30.509	NA	1.2954	NA	0.373394	2	2	2	2	2	2	2	2	LOC653486_x000D_
11755121_x_at	0.103696	0.279201	NA	NA	36.5059	NA	28.1812	NA	1.2954	NA	0.373394	2	2	2	2	2	2	2	2	OSCP1_x000D_
11735158_a_at	0.0160467	0.0627921	NA	NA	51.7125	NA	39.9211	NA	1.29537	NA	0.37336	2	2	2	2	2	2	2	2	ZNF501_x000D_
11755448_s_at	3.72387e-09	1.31366e-08	NA	NA	555.208	NA	428.645	NA	1.29526	NA	0.373247	2	2	2	2	2	2	2	2	CAPRIN2_x000D_
11731006_s_at	6.75671e-05	0.000351143	NA	NA	117.198	NA	90.4892	NA	1.29516	NA	0.373126	2	2	2	2	2	2	2	2	MIS18BP1_x000D_
11760878_x_at	0.0356778	0.122263	NA	NA	45.0219	NA	34.7623	NA	1.29513	NA	0.373101	2	2	2	2	2	2	2	2	HLA-DPB1_x000D_
11725400_a_at	4.94691e-05	0.000255963	NA	NA	122.596	NA	94.6788	NA	1.29486	NA	0.372793	2	2	2	2	2	2	2	2	TTLL1_x000D_
11747974_a_at	0.755398	0.915802	NA	NA	18.0407	NA	13.9339	NA	1.29474	NA	0.372661	2	2	2	2	2	2	2	2	MASP1_x000D_
11750468_a_at	2.75071e-05	0.000141006	NA	NA	133.479	NA	103.097	NA	1.29469	NA	0.372608	2	2	2	2	2	2	2	2	NUP35_x000D_
11751270_a_at	0.419001	0.691024	NA	NA	24.8546	NA	19.1974	NA	1.29469	NA	0.372606	2	2	2	2	2	2	2	2	PI15_x000D_
11742201_a_at	0.200314	0.44103	NA	NA	31.247	NA	24.1352	NA	1.29466	NA	0.372575	2	2	2	2	2	2	2	2	APAF1_x000D_
11742713_at	3.28767e-08	1.29349e-07	NA	NA	379.168	NA	292.879	NA	1.29463	NA	0.372535	2	2	2	2	2	2	2	2	TMEM223_x000D_
11751257_a_at	6.21167e-07	2.81031e-06	NA	NA	235.502	NA	181.92	NA	1.29454	NA	0.372435	2	2	2	2	2	2	2	2	UPF3B_x000D_
11739828_s_at	0.119212	0.308149	NA	NA	35.4029	NA	27.3486	NA	1.29451	NA	0.372402	2	2	2	2	2	2	2	2	CYS1_x000D_
11721023_a_at	0.00500383	0.0223387	NA	NA	62.3218	NA	48.1458	NA	1.29444	NA	0.372327	2	2	2	2	2	2	2	2	DIDO1_x000D_
11752276_a_at	0.00500383	0.0223387	NA	NA	62.3218	NA	48.1458	NA	1.29444	NA	0.372327	2	2	2	2	2	2	2	2	DIDO1_x000D_
11734425_a_at	0.104082	0.279201	NA	NA	36.4765	NA	28.1812	NA	1.29436	NA	0.372234	2	2	2	2	2	2	2	2	CDH23_x000D_
11742591_s_at	0.960626	0.991335	NA	NA	12.0764	NA	9.33075	NA	1.29425	NA	0.372122	2	2	2	2	2	2	2	2	OR2M1P_x000D_
11721795_a_at	0.000872068	0.00434763	NA	NA	80.9668	NA	62.566	NA	1.2941	NA	0.371951	2	2	2	2	2	2	2	2	SMO_x000D_
11746850_a_at	0.0256306	0.0928124	NA	NA	47.7458	NA	36.8949	NA	1.2941	NA	0.371951	2	2	2	2	2	2	2	2	STAT6_x000D_
11761320_at	0.560073	0.802422	NA	NA	21.8979	NA	16.9232	NA	1.29396	NA	0.371793	2	2	2	2	2	2	2	2	BEST1_x000D_
11760985_at	0.972968	0.994364	NA	NA	11.2893	NA	8.72471	NA	1.29395	NA	0.371778	2	2	2	2	2	2	2	2	EMC4_x000D_
11762928_a_at	0.972972	0.994364	NA	NA	11.289	NA	8.72471	NA	1.29391	NA	0.371737	2	2	2	2	2	2	2	2	DNAJC18_x000D_
11722696_a_at	0.0543904	0.17046	NA	NA	41.621	NA	32.1677	NA	1.29388	NA	0.371699	2	2	2	2	2	2	2	2	SFI1_x000D_
11736866_a_at	0.990468	0.998228	NA	NA	9.48373	NA	7.33052	NA	1.29373	NA	0.371539	2	2	2	2	2	2	2	2	MMP16_x000D_
11723257_s_at	8.80544e-05	0.000454283	NA	NA	112.806	NA	87.2065	NA	1.29355	NA	0.371332	2	2	2	2	2	2	2	2	PKMYT1_x000D_
11735685_at	0.0130593	0.0521847	NA	NA	53.5053	NA	41.3638	NA	1.29353	NA	0.371313	2	2	2	2	2	2	2	2	LCE1E_x000D_
11738424_at	0.0333361	0.115042	NA	NA	45.5764	NA	35.2341	NA	1.29353	NA	0.371313	2	2	2	2	2	2	2	2	BMP10_x000D_
11735588_at	0.960626	0.9913	NA	NA	12.0764	NA	9.33658	NA	1.29345	NA	0.371222	2	2	2	2	2	2	2	2	FOXE1_x000D_
11717874_a_at	0.0143018	0.0564083	NA	NA	52.7105	NA	40.7559	NA	1.29332	NA	0.371079	2	2	2	2	2	2	2	2	IRF8_x000D_
11757607_s_at	0.976105	0.995078	NA	NA	11.0493	NA	8.54501	NA	1.29307	NA	0.3708	2	2	2	2	2	2	2	2	SUSD4_x000D_
11717986_a_at	6.39034e-10	2.03765e-09	NA	NA	772.177	NA	597.224	NA	1.29295	NA	0.370661	2	2	2	2	2	2	2	2	APOC1_x000D_
11737821_a_at	0.200314	0.439528	NA	NA	31.247	NA	24.1677	NA	1.29292	NA	0.370635	2	2	2	2	2	2	2	2	HS6ST2_x000D_
11728562_a_at	0.000356734	0.00181393	NA	NA	92.1996	NA	71.3159	NA	1.29283	NA	0.370537	2	2	2	2	2	2	2	2	DUSP13_x000D_
11753717_a_at	0.559833	0.801468	NA	NA	21.9026	NA	16.9442	NA	1.29264	NA	0.370317	2	2	2	2	2	2	2	2	JHDM1D_x000D_
11727569_at	0.234062	0.486162	NA	NA	29.9674	NA	23.1859	NA	1.29248	NA	0.370144	2	2	2	2	2	2	2	2	FAM105B_x000D_
11752915_a_at	0.963618	0.992023	NA	NA	11.9035	NA	9.2098	NA	1.29248	NA	0.370144	2	2	2	2	2	2	2	2	RYR2_x000D_
11762778_at	0.95303	0.989264	NA	NA	12.4782	NA	9.65447	NA	1.29248	NA	0.370144	2	2	2	2	2	2	2	2	---_x000D_
11760290_a_at	0.546504	0.791983	NA	NA	22.1673	NA	17.1509	NA	1.29248	NA	0.370144	2	2	2	2	2	2	2	2	NAA10_x000D_
11741637_at	0.0625794	0.189253	NA	NA	40.5032	NA	31.3405	NA	1.29236	NA	0.370007	2	2	2	2	2	2	2	2	TMEM95_x000D_
11761713_at	0.340918	0.612667	NA	NA	26.748	NA	20.7008	NA	1.29212	NA	0.369744	2	2	2	2	2	2	2	2	TCTE1_x000D_
11715346_at	2.97767e-06	1.41395e-05	NA	NA	185.308	NA	143.444	NA	1.29185	NA	0.369441	2	2	2	2	2	2	2	2	EBI3_x000D_
11732850_x_at	5.3919e-05	0.000274625	NA	NA	121.079	NA	93.7305	NA	1.29178	NA	0.369356	2	2	2	2	2	2	2	2	CTAGE15_x000D_
11763595_a_at	0.968192	0.993139	NA	NA	11.6191	NA	8.99504	NA	1.29172	NA	0.36929	2	2	2	2	2	2	2	2	PTPRK_x000D_
11764139_at	0.348625	0.620327	NA	NA	26.5484	NA	20.5543	NA	1.29162	NA	0.369184	2	2	2	2	2	2	2	2	AC007463.2_x000D_
11715481_a_at	0.953217	0.989264	NA	NA	12.4689	NA	9.65447	NA	1.29151	NA	0.369061	2	2	2	2	2	2	2	2	SST_x000D_
11731461_x_at	0.00247998	0.0115459	NA	NA	69.3567	NA	53.7037	NA	1.29147	NA	0.369013	2	2	2	2	2	2	2	2	CPM_x000D_
11736833_a_at	0.08336	0.234917	NA	NA	38.2308	NA	29.6044	NA	1.29139	NA	0.368923	2	2	2	2	2	2	2	2	ZNF619_x000D_
11732383_a_at	0.152488	0.363996	NA	NA	33.446	NA	25.8993	NA	1.29139	NA	0.368919	2	2	2	2	2	2	2	2	CDHR1_x000D_
11744218_at	3.44634e-11	9.43769e-11	NA	NA	1400.38	NA	1084.48	NA	1.29129	NA	0.368815	2	2	2	2	2	2	2	2	SNAI2_x000D_
11715951_s_at	0.000213362	0.00108428	NA	NA	99.3005	NA	76.9017	NA	1.29127	NA	0.368787	2	2	2	2	2	2	2	2	KCTD12_x000D_
11762709_at	0.983989	0.996826	NA	NA	10.3229	NA	7.99481	NA	1.2912	NA	0.368717	2	2	2	2	2	2	2	2	CYP2U1_x000D_
11762968_a_at	0.960517	0.991172	NA	NA	12.0825	NA	9.35815	NA	1.29112	NA	0.368627	2	2	2	2	2	2	2	2	MEI1_x000D_
11761687_a_at	4.83861e-06	2.32536e-05	NA	NA	172.321	NA	133.479	NA	1.291	NA	0.368488	2	2	2	2	2	2	2	2	ENTPD6_x000D_
11731165_at	0.234062	0.484837	NA	NA	29.9674	NA	23.2131	NA	1.29097	NA	0.368452	2	2	2	2	2	2	2	2	FGF19_x000D_
11736879_at	0.628785	0.845659	NA	NA	20.5543	NA	15.9216	NA	1.29097	NA	0.368452	2	2	2	2	2	2	2	2	GPLD1_x000D_
11760679_at	0.000337914	0.00170311	NA	NA	92.9249	NA	71.9817	NA	1.29095	NA	0.368435	2	2	2	2	2	2	2	2	TNFRSF10C_x000D_
11745523_a_at	0.959632	0.990935	NA	NA	12.1318	NA	9.39765	NA	1.29094	NA	0.368426	2	2	2	2	2	2	2	2	MYBPC1_x000D_
11757595_x_at	3.78652e-10	1.16474e-09	NA	NA	855.096	NA	662.506	NA	1.2907	NA	0.368152	2	2	2	2	2	2	2	2	CRABP2_x000D_
11738192_at	0.973359	0.994364	NA	NA	11.2606	NA	8.72471	NA	1.29065	NA	0.368098	2	2	2	2	2	2	2	2	MTFR1_x000D_
11748185_a_at	0.449895	0.715147	NA	NA	24.1688	NA	18.7261	NA	1.29064	NA	0.368092	2	2	2	2	2	2	2	2	CCDC57_x000D_
11719532_x_at	0.00409228	0.0182659	NA	NA	64.2816	NA	49.8098	NA	1.29054	NA	0.367976	2	2	2	2	2	2	2	2	MMP19_x000D_
11730160_s_at	0.668142	0.868754	NA	NA	19.7882	NA	15.3333	NA	1.29053	NA	0.367968	2	2	2	2	2	2	2	2	RBM20_x000D_
11753098_a_at	0.912892	0.977325	NA	NA	14.0966	NA	10.9235	NA	1.29049	NA	0.367914	2	2	2	2	2	2	2	2	RFX4_x000D_
11725744_x_at	0.00827275	0.0344727	NA	NA	57.5983	NA	44.6371	NA	1.29037	NA	0.367783	2	2	2	2	2	2	2	2	SORBS1_x000D_
11753103_s_at	0.258212	0.515669	NA	NA	29.1473	NA	22.5884	NA	1.29037	NA	0.367783	2	2	2	2	2	2	2	2	NXF2_x000D_
11757800_s_at	0.838987	0.950913	NA	NA	16.1772	NA	12.5369	NA	1.29037	NA	0.367783	2	2	2	2	2	2	2	2	NFIB_x000D_
11715222_at	3.97488e-06	1.88958e-05	NA	NA	177.453	NA	137.541	NA	1.29018	NA	0.367578	2	2	2	2	2	2	2	2	MAGI3_x000D_
11759030_a_at	5.19995e-08	2.04847e-07	NA	NA	351.079	NA	272.121	NA	1.29016	NA	0.367549	2	2	2	2	2	2	2	2	MSX2_x000D_
11762979_at	0.381682	0.652329	NA	NA	25.7264	NA	19.9424	NA	1.29004	NA	0.367415	2	2	2	2	2	2	2	2	MDM4_x000D_
11720760_x_at	1.81696e-08	6.78254e-08	NA	NA	419.545	NA	325.258	NA	1.28988	NA	0.367242	2	2	2	2	2	2	2	2	IVNS1ABP_x000D_
11762658_at	0.612731	0.835068	NA	NA	20.8664	NA	16.1772	NA	1.28986	NA	0.367217	2	2	2	2	2	2	2	2	---_x000D_
11736314_x_at	7.76062e-05	0.0003918	NA	NA	114.879	NA	89.0788	NA	1.28963	NA	0.366959	2	2	2	2	2	2	2	2	POU5F1_x000D_
11755599_x_at	0.17765	0.402776	NA	NA	32.2203	NA	24.9841	NA	1.28963	NA	0.366959	2	2	2	2	2	2	2	2	POU5F1_x000D_
11734173_at	0.868503	0.962009	NA	NA	15.4229	NA	11.9593	NA	1.28961	NA	0.366937	2	2	2	2	2	2	2	2	CALR3_x000D_
11758362_s_at	6.71242e-07	2.96914e-06	NA	NA	232.679	NA	180.435	NA	1.28955	NA	0.366863	2	2	2	2	2	2	2	2	EXTL2_x000D_
11722234_x_at	8.19476e-06	3.97099e-05	NA	NA	159.369	NA	123.585	NA	1.28954	NA	0.366858	2	2	2	2	2	2	2	2	FBXO2_x000D_
11731530_a_at	0.58212	0.814819	NA	NA	21.4639	NA	16.6465	NA	1.2894	NA	0.366696	2	2	2	2	2	2	2	2	DOK1_x000D_
11755794_a_at	0.0164971	0.0627921	NA	NA	51.474	NA	39.9211	NA	1.28939	NA	0.36669	2	2	2	2	2	2	2	2	CAPN14_x000D_
11746696_x_at	0.991836	0.998467	NA	NA	9.25197	NA	7.17554	NA	1.28938	NA	0.366674	2	2	2	2	2	2	2	2	DOCK8_x000D_
11726430_at	0.0306388	0.105708	NA	NA	46.2688	NA	35.8891	NA	1.28922	NA	0.366494	2	2	2	2	2	2	2	2	C11orf52_x000D_
11755732_a_at	0.712913	0.892647	NA	NA	18.9051	NA	14.6656	NA	1.28908	NA	0.36634	2	2	2	2	2	2	2	2	SAMD3_x000D_
11731856_at	0.956169	0.98993	NA	NA	12.3179	NA	9.55613	NA	1.28901	NA	0.36626	2	2	2	2	2	2	2	2	PAGE1_x000D_
11756881_a_at	0.987596	0.997577	NA	NA	9.89696	NA	7.67803	NA	1.289	NA	0.366249	2	2	2	2	2	2	2	2	PCDH20_x000D_
11737207_at	0.969406	0.99334	NA	NA	11.5388	NA	8.95345	NA	1.28875	NA	0.365974	2	2	2	2	2	2	2	2	C1orf189_x000D_
11742547_at	0.736282	0.904487	NA	NA	18.434	NA	14.3042	NA	1.28871	NA	0.365924	2	2	2	2	2	2	2	2	SDR16C6P_x000D_
11726976_at	5.44309e-07	2.37514e-06	NA	NA	240.405	NA	186.554	NA	1.28866	NA	0.365875	2	2	2	2	2	2	2	2	PERP_x000D_
11733214_a_at	1.10618e-05	5.37439e-05	NA	NA	152.479	NA	118.337	NA	1.28851	NA	0.365702	2	2	2	2	2	2	2	2	SLFN5_x000D_
11749370_x_at	0.00264009	0.0120642	NA	NA	68.7068	NA	53.3243	NA	1.28847	NA	0.365659	2	2	2	2	2	2	2	2	XAF1_x000D_
11748456_a_at	0.892104	0.970213	NA	NA	14.7553	NA	11.4518	NA	1.28847	NA	0.365655	2	2	2	2	2	2	2	2	MCF2L_x000D_
11715620_a_at	3.16974e-10	9.57133e-10	NA	NA	885.64	NA	687.409	NA	1.28837	NA	0.365551	2	2	2	2	2	2	2	2	CRYAB_x000D_
11741868_x_at	0.0827715	0.231563	NA	NA	38.2868	NA	29.7212	NA	1.2882	NA	0.365352	2	2	2	2	2	2	2	2	P2RX2_x000D_
11725002_x_at	0.0556557	0.17046	NA	NA	41.4373	NA	32.1677	NA	1.28817	NA	0.365319	2	2	2	2	2	2	2	2	IRX3_x000D_
11759886_x_at	0.0708188	0.205562	NA	NA	39.5213	NA	30.6813	NA	1.28812	NA	0.365267	2	2	2	2	2	2	2	2	ANKRD36_x000D_
11743462_a_at	1.19582e-07	4.85418e-07	NA	NA	306.086	NA	237.634	NA	1.28805	NA	0.365193	2	2	2	2	2	2	2	2	SLC2A8_x000D_
11735477_a_at	0.381682	0.65056	NA	NA	25.7264	NA	19.9762	NA	1.28785	NA	0.364967	2	2	2	2	2	2	2	2	CHST6_x000D_
11723393_a_at	0.0150041	0.0575026	NA	NA	52.2937	NA	40.6061	NA	1.28783	NA	0.364941	2	2	2	2	2	2	2	2	ALPK3_x000D_
11724851_a_at	7.42166e-07	3.26702e-06	NA	NA	229.079	NA	177.884	NA	1.2878	NA	0.364908	2	2	2	2	2	2	2	2	STXBP6_x000D_
11726146_at	0.0548459	0.168282	NA	NA	41.5544	NA	32.269	NA	1.28775	NA	0.364853	2	2	2	2	2	2	2	2	TMEM61_x000D_
11743010_at	6.75446e-09	2.37173e-08	NA	NA	498.879	NA	387.479	NA	1.2875	NA	0.364572	2	2	2	2	2	2	2	2	NFIL3_x000D_
11749502_a_at	0.949099	0.987914	NA	NA	12.6691	NA	9.84045	NA	1.28746	NA	0.364523	2	2	2	2	2	2	2	2	RELN_x000D_
11750650_a_at	1.1696e-05	5.65475e-05	NA	NA	151.235	NA	117.479	NA	1.28734	NA	0.364392	2	2	2	2	2	2	2	2	PAMR1_x000D_
11761513_at	0.036247	0.120443	NA	NA	44.8929	NA	34.8786	NA	1.28712	NA	0.364143	2	2	2	2	2	2	2	2	PLEKHM2_x000D_
11723560_at	9.91127e-07	4.3962e-06	NA	NA	219.065	NA	170.219	NA	1.28696	NA	0.363965	2	2	2	2	2	2	2	2	SMCO4_x000D_
11763366_s_at	0.664232	0.864841	NA	NA	19.8645	NA	15.4364	NA	1.28686	NA	0.363857	2	2	2	2	2	2	2	2	ANKRD36_x000D_
11730529_at	0.0689656	0.200555	NA	NA	39.7315	NA	30.8785	NA	1.2867	NA	0.363681	2	2	2	2	2	2	2	2	ZNF324B_x000D_
11742153_at	0.960626	0.991008	NA	NA	12.0764	NA	9.38558	NA	1.28669	NA	0.36367	2	2	2	2	2	2	2	2	OR1B1_x000D_
11753547_a_at	0.58212	0.813268	NA	NA	21.4639	NA	16.6815	NA	1.28669	NA	0.363663	2	2	2	2	2	2	2	2	C9orf66_x000D_
11716051_at	6.47779e-12	1.61151e-11	NA	NA	2031.15	NA	1578.81	NA	1.28651	NA	0.363466	2	2	2	2	2	2	2	2	LAMC1_x000D_
11749456_a_at	0.952563	0.988822	NA	NA	12.5014	NA	9.71734	NA	1.28651	NA	0.363461	2	2	2	2	2	2	2	2	ESRRG_x000D_
11760445_x_at	0.000394303	0.0019348	NA	NA	90.8737	NA	70.6398	NA	1.28644	NA	0.363383	2	2	2	2	2	2	2	2	ZNF302_x000D_
11728176_a_at	0.0428482	0.137583	NA	NA	43.5363	NA	33.845	NA	1.28634	NA	0.363274	2	2	2	2	2	2	2	2	BMP8A_x000D_
11722768_s_at	0.0549464	0.167716	NA	NA	41.5398	NA	32.2955	NA	1.28624	NA	0.363162	2	2	2	2	2	2	2	2	RAPGEF5_x000D_
11731740_a_at	0.0852174	0.235381	NA	NA	38.0566	NA	29.5883	NA	1.2862	NA	0.363117	2	2	2	2	2	2	2	2	SLC25A25_x000D_
11744238_at	0.00646427	0.0271301	NA	NA	59.8856	NA	46.562	NA	1.28615	NA	0.363057	2	2	2	2	2	2	2	2	SERPINF2_x000D_
11753673_a_at	0.186122	0.412692	NA	NA	31.8438	NA	24.7595	NA	1.28613	NA	0.363033	2	2	2	2	2	2	2	2	PLA2G2D_x000D_
11721204_a_at	1.58234e-08	5.76163e-08	NA	NA	429.679	NA	334.097	NA	1.28609	NA	0.362992	2	2	2	2	2	2	2	2	ANK3_x000D_
11752913_a_at	0.0256306	0.0900685	NA	NA	47.7458	NA	37.1269	NA	1.28602	NA	0.362909	2	2	2	2	2	2	2	2	SESN3_x000D_
11747369_x_at	0.0561433	0.17046	NA	NA	41.3677	NA	32.1677	NA	1.286	NA	0.362893	2	2	2	2	2	2	2	2	C1orf112_x000D_
11760080_at	0.72145	0.895916	NA	NA	18.734	NA	14.5681	NA	1.28596	NA	0.362843	2	2	2	2	2	2	2	2	CEACAM1_x000D_
11756834_a_at	0.694932	0.881729	NA	NA	19.2621	NA	14.9796	NA	1.28589	NA	0.362767	2	2	2	2	2	2	2	2	PRKAG3_x000D_
11760986_at	0.237936	0.485535	NA	NA	29.8311	NA	23.1988	NA	1.28589	NA	0.362767	2	2	2	2	2	2	2	2	CCDC22_x000D_
11719499_at	0.524693	0.771759	NA	NA	22.6049	NA	17.5807	NA	1.28578	NA	0.362643	2	2	2	2	2	2	2	2	MAOB_x000D_
11758389_s_at	0.000284948	0.00140062	NA	NA	95.2416	NA	74.0791	NA	1.28567	NA	0.362525	2	2	2	2	2	2	2	2	TSPAN18_x000D_
11730362_a_at	0.42648	0.690837	NA	NA	24.6859	NA	19.201	NA	1.28566	NA	0.362508	2	2	2	2	2	2	2	2	KIAA1107_x000D_
11732878_at	0.464181	0.723602	NA	NA	23.8607	NA	18.5591	NA	1.28566	NA	0.362508	2	2	2	2	2	2	2	2	CNTLN_x000D_
11759595_x_at	0.664651	0.864511	NA	NA	19.8564	NA	15.445	NA	1.28561	NA	0.362457	2	2	2	2	2	2	2	2	---_x000D_
11744935_a_at	0.412921	0.678431	NA	NA	24.9932	NA	19.4409	NA	1.28559	NA	0.362434	2	2	2	2	2	2	2	2	LINGO2_x000D_
11735434_a_at	0.961774	0.991257	NA	NA	12.0112	NA	9.34386	NA	1.28546	NA	0.362286	2	2	2	2	2	2	2	2	GPR158_x000D_
11742502_at	0.00317251	0.014105	NA	NA	66.8254	NA	51.9858	NA	1.28545	NA	0.362279	2	2	2	2	2	2	2	2	PRR25_x000D_
11745404_a_at	0.00523918	0.0223387	NA	NA	61.8797	NA	48.1458	NA	1.28526	NA	0.362057	2	2	2	2	2	2	2	2	ADAMTSL5_x000D_
11718480_s_at	7.82826e-08	3.07092e-07	NA	NA	328.068	NA	255.256	NA	1.28525	NA	0.362051	2	2	2	2	2	2	2	2	MID1IP1_x000D_
11759402_s_at	6.73953e-08	2.62265e-07	NA	NA	336.279	NA	261.679	NA	1.28508	NA	0.361861	2	2	2	2	2	2	2	2	VCAN_x000D_
11724774_a_at	0.427016	0.690837	NA	NA	24.6739	NA	19.201	NA	1.28503	NA	0.361804	2	2	2	2	2	2	2	2	GHDC_x000D_
11726429_a_at	0.548505	0.788807	NA	NA	22.1274	NA	17.2194	NA	1.28503	NA	0.361804	2	2	2	2	2	2	2	2	YPEL1_x000D_
11731550_a_at	0.807087	0.936468	NA	NA	16.9245	NA	13.1705	NA	1.28503	NA	0.361804	2	2	2	2	2	2	2	2	PLSCR4_x000D_
11736671_a_at	0.761878	0.915802	NA	NA	17.9055	NA	13.9339	NA	1.28503	NA	0.361804	2	2	2	2	2	2	2	2	SPERT_x000D_
11741994_a_at	0.00259635	0.0116828	NA	NA	68.8799	NA	53.6017	NA	1.28503	NA	0.361804	2	2	2	2	2	2	2	2	SYNGR1_x000D_
11762398_at	0.243079	0.491462	NA	NA	29.6531	NA	23.0774	NA	1.28494	NA	0.361699	2	2	2	2	2	2	2	2	---_x000D_
11755399_a_at	3.18415e-11	8.47494e-11	NA	NA	1424.48	NA	1108.76	NA	1.28475	NA	0.361485	2	2	2	2	2	2	2	2	COL18A1_x000D_
11755730_x_at	1.12687e-13	2.34369e-13	NA	NA	5586.12	NA	4348.03	NA	1.28475	NA	0.361485	2	2	2	2	2	2	2	2	SPP1_x000D_
11719089_a_at	3.8551e-09	1.29894e-08	NA	NA	551.732	NA	429.479	NA	1.28465	NA	0.36138	2	2	2	2	2	2	2	2	PCK2_x000D_
11758415_s_at	0.960375	0.990846	NA	NA	12.0905	NA	9.41215	NA	1.28456	NA	0.361277	2	2	2	2	2	2	2	2	CLEC12B_x000D_
11748886_a_at	4.97021e-06	2.30926e-05	NA	NA	171.634	NA	133.613	NA	1.28456	NA	0.361275	2	2	2	2	2	2	2	2	FKBP7_x000D_
11718281_x_at	0.069604	0.200555	NA	NA	39.6584	NA	30.8785	NA	1.28434	NA	0.361024	2	2	2	2	2	2	2	2	PSG9_x000D_
11751339_x_at	0.069604	0.200555	NA	NA	39.6584	NA	30.8785	NA	1.28434	NA	0.361024	2	2	2	2	2	2	2	2	PSG9_x000D_
11721415_at	0.0313581	0.105832	NA	NA	46.078	NA	35.88	NA	1.28423	NA	0.360899	2	2	2	2	2	2	2	2	TMEM62_x000D_
11735911_a_at	0.06405	0.187905	NA	NA	40.3185	NA	31.3972	NA	1.28414	NA	0.360805	2	2	2	2	2	2	2	2	WDFY3_x000D_
11735749_a_at	0.0384896	0.125157	NA	NA	44.4047	NA	34.5808	NA	1.28409	NA	0.360741	2	2	2	2	2	2	2	2	GEMIN8_x000D_
11740465_at	0.798948	0.932644	NA	NA	17.1068	NA	13.3223	NA	1.28407	NA	0.360725	2	2	2	2	2	2	2	2	GPR171_x000D_
11749238_a_at	0.0885097	0.240762	NA	NA	37.757	NA	29.4041	NA	1.28407	NA	0.360725	2	2	2	2	2	2	2	2	FOXO4_x000D_
11745334_a_at	0.0393763	0.127379	NA	NA	44.2199	NA	34.4442	NA	1.28381	NA	0.360436	2	2	2	2	2	2	2	2	LATS1_x000D_
11745682_a_at	0.0625794	0.184342	NA	NA	40.5032	NA	31.5491	NA	1.28381	NA	0.360436	2	2	2	2	2	2	2	2	SERINC5_x000D_
11751609_a_at	1.82639e-05	8.75283e-05	NA	NA	141.682	NA	110.363	NA	1.28378	NA	0.360398	2	2	2	2	2	2	2	2	ADPRM_x000D_
11745676_a_at	0.373337	0.638986	NA	NA	25.929	NA	20.1976	NA	1.28377	NA	0.360382	2	2	2	2	2	2	2	2	NFATC4_x000D_
11757202_at	0.310959	0.572805	NA	NA	27.5577	NA	21.4668	NA	1.28374	NA	0.360349	2	2	2	2	2	2	2	2	LOC202181_x000D_
11756558_s_at	2.45361e-06	1.10753e-05	NA	NA	190.793	NA	148.631	NA	1.28366	NA	0.360267	2	2	2	2	2	2	2	2	DOM3Z_x000D_
11759997_a_at	0.799968	0.932986	NA	NA	17.0841	NA	13.309	NA	1.28365	NA	0.360256	2	2	2	2	2	2	2	2	SLC22A25_x000D_
11761564_at	0.994098	0.998886	NA	NA	8.79139	NA	6.84873	NA	1.28365	NA	0.360256	2	2	2	2	2	2	2	2	CEP70_x000D_
11729014_at	0.951054	0.988239	NA	NA	12.5755	NA	9.79717	NA	1.28358	NA	0.360176	2	2	2	2	2	2	2	2	CACNA1E_x000D_
11748868_a_at	0.478926	0.734324	NA	NA	23.5479	NA	18.3456	NA	1.28357	NA	0.360165	2	2	2	2	2	2	2	2	ACCS_x000D_
11731754_at	2.52827e-05	0.000121771	NA	NA	135.125	NA	105.279	NA	1.2835	NA	0.36008	2	2	2	2	2	2	2	2	CDX2_x000D_
11737440_a_at	1.33406e-07	5.32015e-07	NA	NA	300.694	NA	234.279	NA	1.28349	NA	0.36007	2	2	2	2	2	2	2	2	BMF_x000D_
11718293_a_at	2.15418e-07	8.77997e-07	NA	NA	278.352	NA	216.883	NA	1.28342	NA	0.359996	2	2	2	2	2	2	2	2	CDKN2A_x000D_
11728382_s_at	0.974206	0.994364	NA	NA	11.1972	NA	8.72471	NA	1.28338	NA	0.359954	2	2	2	2	2	2	2	2	CRX_x000D_
11744080_x_at	0.587032	0.814686	NA	NA	21.3677	NA	16.6495	NA	1.28338	NA	0.359954	2	2	2	2	2	2	2	2	PRSS1_x000D_
11729211_a_at	0.00160098	0.00735436	NA	NA	74.0386	NA	57.6905	NA	1.28338	NA	0.359946	2	2	2	2	2	2	2	2	ORC2_x000D_
11738867_a_at	0.148474	0.350735	NA	NA	33.659	NA	26.2277	NA	1.28334	NA	0.359899	2	2	2	2	2	2	2	2	GFOD1_x000D_
11743819_a_at	6.17539e-07	2.63498e-06	NA	NA	235.717	NA	183.679	NA	1.28331	NA	0.359873	2	2	2	2	2	2	2	2	INIP_x000D_
11723239_a_at	0.00883978	0.0354573	NA	NA	56.993	NA	44.4126	NA	1.28326	NA	0.359815	2	2	2	2	2	2	2	2	GNG7_x000D_
11739830_a_at	0.666538	0.864511	NA	NA	19.8195	NA	15.445	NA	1.28323	NA	0.359777	2	2	2	2	2	2	2	2	GUCY1A3_x000D_
11732486_a_at	0.506944	0.756457	NA	NA	22.9662	NA	17.8975	NA	1.2832	NA	0.359751	2	2	2	2	2	2	2	2	TRIM50_x000D_
11739901_x_at	0.000768361	0.0036398	NA	NA	82.4788	NA	64.2761	NA	1.2832	NA	0.359742	2	2	2	2	2	2	2	2	SLC19A3_x000D_
11759958_x_at	0.155242	0.361736	NA	NA	33.3029	NA	25.9547	NA	1.28312	NA	0.359653	2	2	2	2	2	2	2	2	GTF2IRD2_x000D_
11760079_at	0.975142	0.994584	NA	NA	11.1253	NA	8.67132	NA	1.283	NA	0.359522	2	2	2	2	2	2	2	2	ABCA1_x000D_
11725890_s_at	0.0128012	0.049103	NA	NA	53.6807	NA	41.8405	NA	1.28299	NA	0.359506	2	2	2	2	2	2	2	2	ABCC6_x000D_
11719164_a_at	7.71415e-07	3.31274e-06	NA	NA	227.711	NA	177.516	NA	1.28276	NA	0.359249	2	2	2	2	2	2	2	2	CLCN5_x000D_
11725031_x_at	7.55793e-10	2.32675e-09	NA	NA	747.635	NA	582.879	NA	1.28266	NA	0.359138	2	2	2	2	2	2	2	2	PNN_x000D_
11735804_x_at	0.0256306	0.0889328	NA	NA	47.7458	NA	37.225	NA	1.28263	NA	0.359103	2	2	2	2	2	2	2	2	NAT6_x000D_
11747419_a_at	0.00377451	0.0163398	NA	NA	65.0815	NA	50.7422	NA	1.28259	NA	0.359061	2	2	2	2	2	2	2	2	MOGS_x000D_
11723909_at	1.92045e-05	9.15227e-05	NA	NA	140.647	NA	109.661	NA	1.28256	NA	0.359024	2	2	2	2	2	2	2	2	ESPL1_x000D_
11725223_at	0.000119492	0.000580584	NA	NA	107.951	NA	84.1823	NA	1.28235	NA	0.358786	2	2	2	2	2	2	2	2	SNTB1_x000D_
11748945_a_at	0.808728	0.936468	NA	NA	16.8874	NA	13.1705	NA	1.28221	NA	0.358636	2	2	2	2	2	2	2	2	ABI3BP_x000D_
11737992_s_at	1.17347e-08	4.1318e-08	NA	NA	452.597	NA	353.007	NA	1.28212	NA	0.35853	2	2	2	2	2	2	2	2	GPR37_x000D_
11751962_s_at	1.12033e-08	3.93563e-08	NA	NA	456.279	NA	355.879	NA	1.28212	NA	0.35853	2	2	2	2	2	2	2	2	GPR37_x000D_
11720510_a_at	0.000292581	0.00140905	NA	NA	94.8788	NA	74.014	NA	1.2819	NA	0.358287	2	2	2	2	2	2	2	2	APOBEC3G_x000D_
11734222_at	0.478926	0.733086	NA	NA	23.5479	NA	18.3703	NA	1.28184	NA	0.358219	2	2	2	2	2	2	2	2	ZNF543_x000D_
11726351_at	4.87349e-08	1.83704e-07	NA	NA	354.898	NA	276.879	NA	1.28178	NA	0.358151	2	2	2	2	2	2	2	2	EFNA5_x000D_
11749677_a_at	0.000306294	0.0014722	NA	NA	94.2533	NA	73.5397	NA	1.28166	NA	0.358019	2	2	2	2	2	2	2	2	DZIP3_x000D_
11754733_a_at	4.50159e-06	2.05254e-05	NA	NA	174.186	NA	135.906	NA	1.28166	NA	0.358019	2	2	2	2	2	2	2	2	TCF4_x000D_
11755009_s_at	9.9578e-11	2.76515e-10	NA	NA	1119.48	NA	873.458	NA	1.28166	NA	0.358016	2	2	2	2	2	2	2	2	VCAN_x000D_
11757781_a_at	0.011857	0.0456409	NA	NA	54.3569	NA	42.4146	NA	1.28156	NA	0.357903	2	2	2	2	2	2	2	2	MZF1_x000D_
11720130_x_at	0.000376628	0.0018025	NA	NA	91.4788	NA	71.3824	NA	1.28153	NA	0.357868	2	2	2	2	2	2	2	2	COMTD1_x000D_
11757917_s_at	0.00818999	0.0328629	NA	NA	57.6905	NA	45.0192	NA	1.28146	NA	0.357792	2	2	2	2	2	2	2	2	CNOT6L_x000D_
11724243_at	2.72251e-05	0.000129831	NA	NA	133.679	NA	104.32	NA	1.28143	NA	0.357758	2	2	2	2	2	2	2	2	TCF4_x000D_
11732431_a_at	0.137451	0.330452	NA	NA	34.2734	NA	26.748	NA	1.28135	NA	0.35766	2	2	2	2	2	2	2	2	MFAP3L_x000D_
11764283_s_at	6.28909e-09	2.13881e-08	NA	NA	505.262	NA	394.331	NA	1.28131	NA	0.357624	2	2	2	2	2	2	2	2	PNISR_x000D_
11741864_at	0.960626	0.990766	NA	NA	12.0764	NA	9.42523	NA	1.28128	NA	0.357587	2	2	2	2	2	2	2	2	OR7C1_x000D_
11760899_a_at	0.0188745	0.0682453	NA	NA	50.3214	NA	39.2744	NA	1.28128	NA	0.357582	2	2	2	2	2	2	2	2	UBXN1_x000D_
11745481_x_at	0.0819118	0.225222	NA	NA	38.3693	NA	29.9463	NA	1.28127	NA	0.357576	2	2	2	2	2	2	2	2	GLYCTK_x000D_
11735883_a_at	0.170863	0.385096	NA	NA	32.5341	NA	25.3936	NA	1.28119	NA	0.357483	2	2	2	2	2	2	2	2	DNAH9_x000D_
11748050_a_at	0.0436021	0.13712	NA	NA	43.3955	NA	33.8713	NA	1.28119	NA	0.357483	2	2	2	2	2	2	2	2	CAPN10_x000D_
11736939_a_at	0.0384896	0.123829	NA	NA	44.4047	NA	34.6636	NA	1.28102	NA	0.357292	2	2	2	2	2	2	2	2	ENDOV_x000D_
11726564_a_at	0.000220029	0.0010579	NA	NA	98.861	NA	77.178	NA	1.28095	NA	0.357212	2	2	2	2	2	2	2	2	COL17A1_x000D_
11730687_a_at	0.674143	0.867858	NA	NA	19.6708	NA	15.3571	NA	1.2809	NA	0.357154	2	2	2	2	2	2	2	2	WT1_x000D_
11731171_a_at	0.721158	0.893837	NA	NA	18.7399	NA	14.6303	NA	1.2809	NA	0.357154	2	2	2	2	2	2	2	2	GLDN_x000D_
11734155_s_at	0.951054	0.988086	NA	NA	12.5755	NA	9.81771	NA	1.2809	NA	0.357154	2	2	2	2	2	2	2	2	CSRNP3_x000D_
11747071_x_at	0.99419	0.998888	NA	NA	8.76982	NA	6.84663	NA	1.2809	NA	0.357154	2	2	2	2	2	2	2	2	UGT2B4_x000D_
11754874_a_at	0.987998	0.997562	NA	NA	9.84384	NA	7.68512	NA	1.2809	NA	0.357154	2	2	2	2	2	2	2	2	LGI1_x000D_
11737934_a_at	0.0163934	0.060348	NA	NA	51.5283	NA	40.23	NA	1.28084	NA	0.357094	2	2	2	2	2	2	2	2	RUSC2_x000D_
11740651_at	0.0317861	0.105708	NA	NA	45.9666	NA	35.8891	NA	1.2808	NA	0.357043	2	2	2	2	2	2	2	2	KLHL34_x000D_
11740558_at	0.969406	0.993069	NA	NA	11.5388	NA	9.0091	NA	1.28079	NA	0.357036	2	2	2	2	2	2	2	2	HOXA13_x000D_
11729376_x_at	7.84273e-06	3.61959e-05	NA	NA	160.406	NA	125.241	NA	1.28078	NA	0.357019	2	2	2	2	2	2	2	2	TAC3_x000D_
11722343_at	0.000657318	0.00309026	NA	NA	84.3774	NA	65.8809	NA	1.28076	NA	0.356997	2	2	2	2	2	2	2	2	ZNF558_x000D_
11761868_x_at	0.668517	0.864511	NA	NA	19.7809	NA	15.445	NA	1.28072	NA	0.35696	2	2	2	2	2	2	2	2	TPTE2_x000D_
11763474_a_at	0.13865	0.331944	NA	NA	34.2043	NA	26.7089	NA	1.28063	NA	0.356857	2	2	2	2	2	2	2	2	STARD4_x000D_
11761945_at	0.498555	0.748082	NA	NA	23.1388	NA	18.0683	NA	1.28063	NA	0.356849	2	2	2	2	2	2	2	2	ALPK1_x000D_
11756940_a_at	1.01146e-06	4.34183e-06	NA	NA	218.381	NA	170.533	NA	1.28058	NA	0.356798	2	2	2	2	2	2	2	2	ZSCAN21_x000D_
11757263_x_at	0.166727	0.377909	NA	NA	32.731	NA	25.5637	NA	1.28037	NA	0.35656	2	2	2	2	2	2	2	2	SCARNA20_x000D_
11731464_at	4.94597e-05	0.000236512	NA	NA	122.599	NA	95.7548	NA	1.28034	NA	0.35653	2	2	2	2	2	2	2	2	CPM_x000D_
11727667_at	0.908497	0.974773	NA	NA	14.2428	NA	11.1253	NA	1.28022	NA	0.356388	2	2	2	2	2	2	2	2	DNAH7_x000D_
11734594_a_at	0.00227089	0.0100631	NA	NA	70.2796	NA	54.901	NA	1.28012	NA	0.356275	2	2	2	2	2	2	2	2	LIN7B_x000D_
11755129_a_at	0.00898587	0.0354602	NA	NA	56.8439	NA	44.412	NA	1.27992	NA	0.356058	2	2	2	2	2	2	2	2	PCSK4_x000D_
11742514_at	0.960626	0.990702	NA	NA	12.0764	NA	9.43544	NA	1.2799	NA	0.356026	2	2	2	2	2	2	2	2	OR8S1_x000D_
11743162_a_at	0.000695918	0.00325138	NA	NA	83.6788	NA	65.3794	NA	1.2799	NA	0.356026	2	2	2	2	2	2	2	2	CTSE_x000D_
11743825_a_at	0.0527557	0.159102	NA	NA	41.865	NA	32.7097	NA	1.2799	NA	0.356026	2	2	2	2	2	2	2	2	PODXL2_x000D_
11718478_s_at	0.261495	0.510459	NA	NA	29.0409	NA	22.6928	NA	1.27974	NA	0.355854	2	2	2	2	2	2	2	2	STAR_x000D_
11716734_at	4.08157e-07	1.67919e-06	NA	NA	251.505	NA	196.533	NA	1.27971	NA	0.355816	2	2	2	2	2	2	2	2	IRF1_x000D_
11725910_a_at	2.59677e-09	8.38738e-09	NA	NA	592.986	NA	463.405	NA	1.27963	NA	0.355725	2	2	2	2	2	2	2	2	COL4A6_x000D_
11760830_s_at	0.764775	0.915467	NA	NA	17.8446	NA	13.9453	NA	1.27962	NA	0.355715	2	2	2	2	2	2	2	2	FAHD2A_x000D_
11755666_a_at	0.229471	0.468682	NA	NA	30.1315	NA	23.5479	NA	1.27958	NA	0.355675	2	2	2	2	2	2	2	2	PDE10A_x000D_
11720016_at	1.9745e-05	9.25964e-05	NA	NA	140.079	NA	109.479	NA	1.27951	NA	0.355587	2	2	2	2	2	2	2	2	CGNL1_x000D_
11730825_at	1.18548e-05	5.49429e-05	NA	NA	150.936	NA	117.964	NA	1.27951	NA	0.355587	2	2	2	2	2	2	2	2	COX19_x000D_
[truncated: 47,496 more rows]
