# Supplementary material for: Cell fate decisions of human iPSC-derived bipotential hepatoblasts depend on cell density
Source: PLoS One. 2018 Jul 10;13(7):e0200416. doi: 10.1371/journal.pone.0200416 (PMC6039024; doi:10.1371/journal.pone.0200416)
Supplement: S11 Table — (XLSX) [file pone.0200416.s015.xlsx]

## Sheet:  EDEC_vs_EDECinh up in EDEC
Category	Term	Count	%	PValue	Genes	List Total	Pop Hits	Pop Total	Fold Enrichment	Bonferroni	Benjamini	FDR
GOTERM_BP_FAT	GO:0001501~skeletal system development	44	4.38247	8.84911e-08	WNT5A, CYP24A1, TAPT1, RBP4, PTGS2, COL3A1, EDN1, COL2A1, POSTN, DLK1, OSTN, GLI1, HOXC6, OSR2, HOXA7, ACAN, PTN, AXIN2, COL11A1, PCSK5, RUNX2, SPP1, GHR, TWIST1, FGF4, GSC, ARID5B, NF1, IGF1, TBX1, GAS1, NPR3, MEPE, COL5A2, ANKH, SHOX2, CHRDL2, PDGFRA, FOXC2, PBX1, STC1, BMP7, IGFBP3, IGFBP5	764	319	13528	2.44232	0.000278266	0.000278266	0.000160181
GOTERM_BP_FAT	GO:0007267~cell-cell signaling	65	6.4741	5.5487e-07	NAMPT, INSL3, CGA, HNF1B, NRP1, SYT4, FAM3B, LTBP4, SLC6A4, EDN1, FASLG, ENPEP, GDNF, GLI1, SLC1A4, BDNF, WNT4, WNT3, ISG15, GRID2, CEACAM6, SLC22A3, SLC1A1, RPS27A, FGF4, GJD2, KCNMA1, MYO6, KCND2, STC2, NRXN3, LRTOMT, PCDH8, NAALAD2, DOC2A, CD80, CAMK4, AKAP5, STC1, UNC13C, WNT5A, DRD1, MME, NMB, ITGB2, CXCL6, POMC, SEMA5A, IL17B, PCSK5, DLGAP1, KLK8, GABRA2, IL6, NOS1, CPNE6, GABRA6, ATP1A2, L…	764	600	13528	1.91824	0.00174355	0.000872153	0.00100439
GOTERM_BP_FAT	GO:0035295~tube development	33	3.28685	7.42214e-07	WNT5A, RBP4, NRP1, EDN1, GDNF, GLI1, SEMA5A, WNT4, BDNF, GPC3, HAND1, CXCR4, NOS3, ROBO2, EGF, PCSK5, TWIST1, CEBPA, FOXA1, IGF1, CFTR, PROX1, SLIT2, FOXP1, MYCN, TSC1, IFT172, PDGFRA, HOPX, FOXC2, PBX1, BMP7, C11ORF73	764	220	13528	2.65602	0.00233154	0.000777785	0.0013435
GOTERM_BP_FAT	GO:0048568~embryonic organ development	28	2.78884	1.21344e-06	RBP4, EDN1, COL2A1, TCF7L2, ARNT, GLI1, GATA2, OSR2, CHRNA9, HAND1, HOXA7, COL11A1, PCSK5, CEBPA, RARG, GSC, MYO6, TBX1, GJB6, GAS1, PROX1, DDIT3, CLIC5, FOXC2, PBX1, PRDM1, BMP7, HMX3	764	172	13528	2.8825	0.003809	0.000953614	0.00219647
GOTERM_BP_FAT	GO:0007155~cell adhesion	69	6.87251	6.77684e-06	NRP2, CADM3, NRP1, CLSTN3, BCAN, CUZD1, POSTN, FER, CDH22, ARHGAP6, VNN1, ROBO2, COL11A1, FGF4, SPON1, ICAM4, NRXN3, PCDH11X, PCDH9, PTPRT, PCDH8, MFGE8, PCDH7, AJAP1, AMBP, CD36, F5, HEPACAM, LSAMP, TESK2, RELN, VCAN, EPDR1, COL3A1, ITGB4, CTNND2, NEDD9, KITLG, COL2A1, ITGB2, ITGB3, ITGBL1, SEMA5A, IGSF11, COL17A1, COL7A1, COL6A3, ACAN, SSX2IP, SPP1, FN1, FLRT3, HAPLN1, OLR1, PCDH10, NID2, PCDH1…	764	700	13528	1.74539	0.0210877	0.00425358	0.0122663
GOTERM_BP_FAT	GO:0022610~biological adhesion	69	6.87251	7.04733e-06	NRP2, CADM3, NRP1, CLSTN3, BCAN, CUZD1, POSTN, FER, CDH22, ARHGAP6, VNN1, ROBO2, COL11A1, FGF4, SPON1, ICAM4, NRXN3, PCDH11X, PCDH9, PTPRT, PCDH8, MFGE8, PCDH7, AJAP1, AMBP, CD36, F5, HEPACAM, LSAMP, TESK2, RELN, VCAN, EPDR1, COL3A1, ITGB4, CTNND2, NEDD9, KITLG, COL2A1, ITGB2, ITGB3, ITGBL1, SEMA5A, IGSF11, COL17A1, COL7A1, COL6A3, ACAN, SSX2IP, SPP1, FN1, FLRT3, HAPLN1, OLR1, PCDH10, NID2, PCDH1…	764	701	13528	1.7429	0.0219201	0.00368717	0.0127559
GOTERM_BP_FAT	GO:0048598~embryonic morphogenesis	38	3.78486	1.01798e-05	CER1, WNT5A, RBP4, EDN1, COL2A1, ZBTB17, TCF7L2, GLI1, WNT4, OSR2, WNT3, CHRNA9, HAND1, HOXA7, FBN2, COL11A1, FGF4, TWIST1, RARG, MYO6, GSC, PCDH8, TBX1, GJB6, GAS1, PROX1, SLIT2, EYA2, DKK1, TSC1, CLIC5, IFT172, FOXC2, PBX1, SP8, BMP7, HMX3, KLF4	764	307	13528	2.19172	0.0315085	0.0045632	0.0184252
GOTERM_BP_FAT	GO:0043009~chordate embryonic development	39	3.88446	2.36357e-05	TAPT1, RBP4, INSL3, XRCC4, HNF1B, EDN1, COL2A1, DLK1, TCF7L2, ARNT, HOXC6, GATA2, APOB, DAB2, OSR2, HAND1, HOXA7, AXIN2, COL11A1, PCSK5, TWIST1, CEBPA, GSC, PTPRR, PCDH8, TBX1, MYH6, GAS1, PROX1, BRCA1, TSC1, SFRP2, IFT172, PDGFRA, HOPX, FOXC2, EGFL8, PBX1, PRDM1	764	331	13528	2.0863	0.0716396	0.00924887	0.0427753
GOTERM_BP_FAT	GO:0007411~axon guidance	19	1.89243	2.76354e-05	NRP2, NRP1, NRXN3, ERBB2, VAX1, GAS1, ISL1, SLIT2, SEMA5A, SEMA6A, EPHA4, BDNF, CXCR4, LHX4, ROBO2, RELN, UNC5C, BMP7, RPS27A	764	107	13528	3.1442	0.0832444	0.00961067	0.050012
GOTERM_BP_FAT	GO:0009792~embryonic development ending in birth or egg hatching	39	3.88446	2.88954e-05	TAPT1, RBP4, INSL3, XRCC4, HNF1B, EDN1, COL2A1, DLK1, TCF7L2, ARNT, HOXC6, GATA2, APOB, DAB2, OSR2, HAND1, HOXA7, AXIN2, COL11A1, PCSK5, TWIST1, CEBPA, GSC, PTPRR, PCDH8, TBX1, MYH6, GAS1, PROX1, BRCA1, TSC1, SFRP2, IFT172, PDGFRA, HOPX, FOXC2, EGFL8, PBX1, PRDM1	764	334	13528	2.06756	0.0868704	0.00904658	0.0522918
GOTERM_BP_FAT	GO:0045596~negative regulation of cell differentiation	29	2.88845	3.2649e-05	NRP1, EZH2, FST, ITGB3, OSTN, TCF7L2, LINGO1, WNT4, BDNF, HIST1H4A, HOXA7, CETP, MBNL3, INPP5D, AXIN2, FGF4, TWIST1, SPP1, KLK8, NF1, CTLA4, FGF23, IGF1, VAX1, ISL1, HOPX, PBX1, BMP7, KLF4	764	216	13528	2.3773	0.0975868	0.00929136	0.0590827
GOTERM_BP_FAT	GO:0010817~regulation of hormone levels	23	2.29084	3.82925e-05	CGA, RBP4, HNF1B, IL6, FAM3B, LTBP4, EDN1, FOXA1, HFE, CYP26A1, UGT1A1, AFP, WNT4, APOA1, DIO2, CHST9, UGT2B11, ACE2, RELN, LRP2, AKR1D1, PCSK5, CRYM	764	151	13528	2.69706	0.113463	0.00998581	0.0692919
GOTERM_BP_FAT	GO:0001655~urogenital system development	19	1.89243	4.05093e-05	RBP4, HNF1B, ARID5B, NF1, FOXA1, GDNF, PROX1, SLIT2, BDNF, GPC3, TSC1, KCNJ8, POU3F3, FOXC2, ROBO2, PBX1, CA2, BMP7, PCSK5	764	110	13528	3.05845	0.119622	0.00975247	0.073302
GOTERM_BP_FAT	GO:0006928~cell motion	49	4.88048	6.08702e-05	NRP2, NRP1, IL16, PTGS2, CUZD1, MYLIP, ENPEP, GDNF, EDNRB, BDNF, APOB, APOA1, CXCR4, VNN1, SEMA3C, ROBO2, NOS3, UNC5C, RPS27A, TWIST1, NRXN3, MDGA1, ARID5B, DCDC2, VAX1, SLIT2, VCAN, RELN, CER1, DRD1, ENPP2, ERBB2, KITLG, ITGB2, DNAH2, SEMA5A, LHX4, POU3F3, FN1, IL6, MET, IGF1, TBX1, GAS1, ISL1, SEMA6A, EPHA4, JAK2, BMP7	764	475	13528	1.8266	0.174233	0.0135814	0.110126
GOTERM_BP_FAT	GO:0014033~neural crest cell differentiation	10	0.996016	6.23461e-05	NRP2, EDNRB, EDN1, FOXC2, CYP26A1, KITLG, SEMA3C, TBX1, ISL1, GDNF	764	33	13528	5.3657	0.178057	0.0129872	0.112795
GOTERM_BP_FAT	GO:0014032~neural crest cell development	10	0.996016	6.23461e-05	NRP2, EDNRB, EDN1, FOXC2, CYP26A1, KITLG, SEMA3C, TBX1, ISL1, GDNF	764	33	13528	5.3657	0.178057	0.0129872	0.112795
GOTERM_BP_FAT	GO:0001822~kidney development	17	1.69323	8.54775e-05	HNF1B, ARID5B, NF1, GDNF, PROX1, SLIT2, BDNF, GPC3, TSC1, KCNJ8, FOXC2, POU3F3, ROBO2, PBX1, CA2, BMP7, PCSK5	764	96	13528	3.13558	0.235733	0.016662	0.154613
GOTERM_BP_FAT	GO:0007423~sensory organ development	29	2.88845	9.30142e-05	RBP4, ERBB2, EDN1, MITF, FASLG, COL2A1, BDNF, CHRNA9, COL11A1, MAF, KCNMA1, RARG, GSC, MYO6, NF1, LRTOMT, TBX1, GJB6, GAS1, VAX1, COL5A2, PROX1, CLIC5, NTRK2, PDGFRA, FOXC2, BMP7, HMX3, KLF4	764	229	13528	2.24235	0.253637	0.0170612	0.168235
GOTERM_BP_FAT	GO:0002526~acute inflammatory response	17	1.69323	0.000110105	A2M, IL6, MASP1, C4A, CFB, EPHX2, C4BPB, C1R, C8A, APOA2, CD55, NUPR1, ITIH4, VNN1, SERPINA1, IL1A, FN1	764	98	13528	3.07159	0.2927	0.019055	0.199118
GOTERM_BP_FAT	GO:0043062~extracellular structure organization	23	2.29084	0.000122944	DRD1, MYO6, NRXN3, LUM, ERBB2, NF1, COL3A1, GLRA2, CCDC80, COL2A1, POSTN, DCN, SPINK5, COL5A2, COL4A6, CSGALNACT1, WNT7B, TSC1, SERAC1, PDGFRA, ACAN, FOXC2, COL11A1	764	163	13528	2.49851	0.320693	0.020146	0.222312
GOTERM_BP_FAT	GO:0009611~response to wounding	52	5.17928	0.000125294	A2M, NRP1, MASP1, TLR7, FOS, APOA2, GP6, CXCR4, PROZ, ITIH4, VNN1, SERPINA1, IL1A, F10, C4A, C8A, CD36, F5, PDGFRA, VCAN, CXCL1, SERPINA10, ERBB2, COL3A1, ITGB2, C1R, ITGB3, CXCL6, FGG, IL23A, IL17B, FGA, FGB, SERPINC1, FN1, SPP1, NOX4, KLK8, IL6, OLR1, CFB, EFEMP2, NF1, EPHX2, IGF1, C4BPB, CYP4F11, PLSCR1, VWF, CD55, NUPR1, JAK2	764	530	13528	1.73727	0.325697	0.0195109	0.226557
GOTERM_BP_FAT	GO:0042127~regulation of cell proliferation	70	6.97211	0.000152422	NAMPT, XRCC4, NRP1, PTGS2, EDN1, MITF, MMP7, SCGB1A1, FLT3LG, GLI1, EDNRB, CGREF1, BDNF, OSR2, GPC3, NOS3, IL1A, FGF4, PTGER2, STS, RARG, CCKBR, LIFR, MFGE8, VAX1, PROX1, MYCN, CTH, CD80, SCIN, MNT, PDGFRA, FGFR2, CXCL1, CER1, RBP4, ERBB2, KITLG, ARNT, PTN, INPP5D, AXIN2, EGF, RUNX2, NOX4, CEBPA, TESC, IL6, NF1, CTLA4, IGF1, GJB6, GAS1, FOXP1, BRCA1, CDKN1C, HDAC2, NUPR1, TSC1, MYO16, ACE2, ATP8A…	764	787	13528	1.57494	0.380847	0.0225701	0.275545
GOTERM_BP_FAT	GO:0034381~lipoprotein particle clearance	7	0.697211	0.000155106	APOA2, APOB, MSR1, CD36, APOA1, APOC1, APOC2	764	16	13528	7.74673	0.386052	0.0219307	0.28039
GOTERM_BP_FAT	GO:0001667~ameboidal cell migration	10	0.996016	0.00016413	CER1, NRP2, EDNRB, CXCR4, ARID5B, KITLG, SEMA3C, TBX1, ISL1, GDNF	764	37	13528	4.78562	0.403235	0.0221948	0.296682
GOTERM_BP_FAT	GO:0015918~sterol transport	10	0.996016	0.00016413	APOA2, APOB, MSR1, CD36, APOA1, APOC1, APOC2, CFTR, CETP, AKR1C1	764	37	13528	4.78562	0.403235	0.0221948	0.296682
GOTERM_BP_FAT	GO:0030301~cholesterol transport	10	0.996016	0.00016413	APOA2, APOB, MSR1, CD36, APOA1, APOC1, APOC2, CFTR, CETP, AKR1C1	764	37	13528	4.78562	0.403235	0.0221948	0.296682
GOTERM_BP_FAT	GO:0048562~embryonic organ morphogenesis	20	1.99203	0.000165431	RBP4, RARG, GSC, MYO6, EDN1, TBX1, COL2A1, GJB6, GAS1, PROX1, TCF7L2, GLI1, OSR2, CHRNA9, CLIC5, HOXA7, FOXC2, BMP7, COL11A1, HMX3	764	133	13528	2.66268	0.405671	0.0214468	0.299029
GOTERM_BP_FAT	GO:0007596~blood coagulation	17	1.69323	0.000178514	IL6, F10, EFEMP2, COL3A1, C4BPB, ITGB3, PLSCR1, VWF, FGG, CD36, GP6, F5, FGA, FGB, PROZ, SERPINC1, SERPINA1	764	102	13528	2.95113	0.429634	0.0222088	0.322643
GOTERM_BP_FAT	GO:0050817~coagulation	17	1.69323	0.000178514	IL6, F10, EFEMP2, COL3A1, C4BPB, ITGB3, PLSCR1, VWF, FGG, CD36, GP6, F5, FGA, FGB, PROZ, SERPINC1, SERPINA1	764	102	13528	2.95113	0.429634	0.0222088	0.322643
GOTERM_BP_FAT	GO:0060348~bone development	19	1.89243	0.000179054	CYP24A1, PTGS2, NF1, IGF1, COL2A1, OSTN, COL5A2, GLI1, CHRDL2, PTN, FOXC2, STC1, AXIN2, BMP7, IGFBP3, RUNX2, IGFBP5, SPP1, GHR	764	123	13528	2.7352	0.430602	0.0214277	0.323617
GOTERM_BP_FAT	GO:0048729~tissue morphogenesis	24	2.39044	0.000200215	FRAS1, FST, PCDH8, MYH6, PROX1, SLIT2, TNNT2, FOXQ1, WNT4, EYA2, GPC3, WNT3, TSC1, HAND1, FREM2, IFT172, TGM3, FOXC2, PBX1, CA2, BMP7, COL11A1, KLF4, TWIST1	764	180	13528	2.36091	0.46727	0.0230538	0.361798
GOTERM_BP_FAT	GO:0048545~response to steroid hormone stimulus	25	2.49004	0.000206048	A2M, PTGS2, ERBB2, AQP1, CPN1, FOS, APOA2, SERPINA7, NOS3, SERPINA1, GHR, SPP1, KCNMA1, IL6, STS, SOCS2, MFGE8, CFTR, UGT1A1, BRCA1, SLC34A2, PDGFRA, CA4, CA2, BMP7	764	192	13528	2.30557	0.476955	0.0228802	0.372319
GOTERM_BP_FAT	GO:0001503~ossification	18	1.79283	0.000237226	CYP24A1, PTGS2, NF1, IGF1, COL2A1, OSTN, COL5A2, GLI1, CHRDL2, PTN, FOXC2, STC1, AXIN2, BMP7, IGFBP3, RUNX2, IGFBP5, SPP1	764	115	13528	2.7715	0.525819	0.0254016	0.428543
GOTERM_BP_FAT	GO:0043583~ear development	16	1.59363	0.000261726	KCNMA1, BDNF, MYO6, GSC, CHRNA9, CLIC5, EDN1, PDGFRA, LRTOMT, COL2A1, TBX1, GAS1, GJB6, COL11A1, PROX1, HMX3	764	95	13528	2.9822	0.560992	0.0270682	0.472702
GOTERM_BP_FAT	GO:0045944~positive regulation of transcription from RNA polymerase II promoter	39	3.88446	0.000266797	ABLIM2, GLIS3, CDX1, HNF1B, MITF, RORA, TCF7L2, SKAP1, GDNF, CALCOCO1, GLI1, ARNT, FOS, GATA2, HAND1, HOXA7, POU3F3, NFATC2, RUNX2, CEBPA, MAF, IL6, RARG, MYO6, FOXA1, IGF1, NR4A1, TBX1, NEUROG3, ISL1, NCOA2, HDAC2, MTF1, IRF1, FOXC2, PBX1, BMP7, NR5A2, KLF4	764	371	13528	1.86136	0.567939	0.0267074	0.481839
GOTERM_BP_FAT	GO:0044057~regulation of system process	34	3.38645	0.000310699	MYL4, DRD1, SNCAIP, PTGS2, PPP1R12B, EDN1, FST, CTNND2, BCAN, GDNF, CALB1, EDNRB, APOA2, BDNF, APOA1, GUCY1A3, NOS3, CNN1, RPS27A, KCNMA1, KLK8, MYO6, NOS1, EPHX2, ATP1A2, MYH6, CSRP3, TNNT2, PLN, NTRK2, ACE2, RYR2, CELF2, JAK2	764	309	13528	1.94832	0.623674	0.030079	0.560916
GOTERM_BP_FAT	GO:0008285~negative regulation of cell proliferation	38	3.78486	0.000315386	CER1, CXCL1, RBP4, PTGS2, ERBB2, SCGB1A1, CGREF1, BDNF, GPC3, NOS3, INPP5D, AXIN2, IL1A, CEBPA, NOX4, IL6, TESC, RARG, NF1, CTLA4, VAX1, GJB6, GAS1, PROX1, CDKN1C, CTH, NUPR1, TSC1, SCIN, MYO16, MNT, ATP8A2, JAK2, BMP7, FABP7, IGFBP3, KLF4, IGFBP5	764	361	13528	1.86387	0.629183	0.0296146	0.569356
GOTERM_BP_FAT	GO:0007584~response to nutrient	20	1.99203	0.000324808	RBP4, CYP24A1, A2M, KYNU, RARG, SP100, PTGS2, STC2, CFB, ENSA, UGT1A1, DDIT3, HMGCS2, SERPINC1, RYR2, STC1, LRP2, BMP7, KLF4, SPP1	764	140	13528	2.52954	0.640013	0.0296026	0.586318
GOTERM_BP_FAT	GO:0008015~blood circulation	24	2.39044	0.000324808	KCNMA1, MYL4, OLR1, PTGS2, EDN1, EPHX2, CFTR, ATP1A2, MYH6, NPR3, POMC, EDNRB, ACTG2, CALCB, F5, NTS, KCNJ8, PLN, ACE2, RYR2, FOXC2, GUCY1A3, NOS3, PCSK5	764	186	13528	2.28475	0.640013	0.0287692	0.586318
GOTERM_BP_FAT	GO:0003013~circulatory system process	24	2.39044	0.000324808	KCNMA1, MYL4, OLR1, PTGS2, EDN1, EPHX2, CFTR, ATP1A2, MYH6, NPR3, POMC, EDNRB, ACTG2, CALCB, F5, NTS, KCNJ8, PLN, ACE2, RYR2, FOXC2, GUCY1A3, NOS3, PCSK5	764	186	13528	2.28475	0.640013	0.0287692	0.586318
GOTERM_BP_FAT	GO:0048706~embryonic skeletal system development	14	1.39442	0.000339166	RBP4, TAPT1, GSC, COL2A1, TBX1, GAS1, DLK1, HOXC6, OSR2, HOXA7, FOXC2, PBX1, PCSK5, COL11A1	764	77	13528	3.21942	0.655912	0.0292001	0.61216
GOTERM_BP_FAT	GO:0007599~hemostasis	17	1.69323	0.000349492	IL6, F10, EFEMP2, COL3A1, C4BPB, ITGB3, PLSCR1, VWF, FGG, CD36, GP6, F5, FGA, FGB, PROZ, SERPINC1, SERPINA1	764	108	13528	2.78718	0.666911	0.0292749	0.630742
GOTERM_BP_FAT	GO:0048514~blood vessel morphogenesis	26	2.58964	0.000353285	NRP2, NRP1, EDN1, ANPEP, ENPEP, SEMA5A, ZFP36L1, ARHGAP22, SHB, APOB, HAND1, CXCR4, SEMA3C, NOS3, SOX17, EGF, ANGPT2, CCM2, NF1, TBX1, ARHGAP24, CSRP3, PROX1, SLIT2, NTRK2, FOXC2	764	211	13528	2.18188	0.670862	0.0288207	0.637567
GOTERM_BP_FAT	GO:0031589~cell-substrate adhesion	16	1.59363	0.000370269	EPDR1, COL3A1, ITGB4, CUZD1, ITGB2, ITGB3, NID2, ITGBL1, VWF, COL17A1, ARHGAP6, SNED1, TSC1, TESK2, ANTXR1, FN1	764	98	13528	2.89091	0.687988	0.0294229	0.668121
GOTERM_BP_FAT	GO:0048666~neuron development	36	3.58566	0.000397079	NRP2, DRD1, NRP1, ERBB2, GDNF, SEMA5A, LINGO1, BDNF, CXCR4, LHX4, ROBO2, UNC5C, LHX8, RPS27A, IL6, KLK8, MYO6, PTPRZ1, NRXN3, NTN4, LIFR, LRTOMT, VAX1, GAS1, ISL1, SLIT2, CDKN1C, EPHA4, SEMA6A, CLIC5, NTRK2, RELN, JAK2, VCAN, BMP7, SLITRK6	764	339	13528	1.88037	0.713226	0.030744	0.716332
GOTERM_BP_FAT	GO:0031328~positive regulation of cellular biosynthetic process	61	6.0757	0.000415066	HNF1B, CDX1, GDF6, EDN1, MITF, RORA, GDNF, TLR7, SKAP1, GLI1, FOS, GATA2, APOA2, GUCY1A3, MKL1, IL1A, RPS27A, MYO6, SP100, RARG, PROX1, DDIT3, NCOA2, MTF1, CD80, PDGFRA, FOXC2, ABLIM2, GLIS3, DRD1, APOC2, KITLG, NFYB, TCF7L2, CALCOCO1, ARNT, HAND1, HOXA7, POU3F3, NFATC2, TCF4, RUNX2, CEBPA, MAF, TESC, IL6, FOXA1, IGF1, NR4A1, TBX1, NEUROG3, ISL1, BRCA1, HDAC2, IRF1, JAK2, PBX1, EAF2, NR5A2, BMP7,…	764	685	13528	1.57681	0.729004	0.0313435	0.748666
GOTERM_BP_FAT	GO:0007507~heart development	26	2.58964	0.000469619	NRP2, RBP4, NRP1, ERBB2, EDN1, COL3A1, COL2A1, HAND1, SEMA3C, PCSK5, COL11A1, NF1, TBX1, MYH6, ISL1, CSRP3, PROX1, FOXP1, SHOX2, TNNT2, ADAP2, TSC1, KCNJ8, PLN, HOPX, FOXC2	764	215	13528	2.14129	0.771746	0.0345624	0.84667
GOTERM_BP_FAT	GO:0048762~mesenchymal cell differentiation	11	1.09562	0.000476262	NRP2, EDNRB, EDN1, FOXC2, CYP26A1, KITLG, SEMA3C, TBX1, ISL1, BMP7, GDNF	764	51	13528	3.81912	0.776468	0.0342419	0.858599
GOTERM_BP_FAT	GO:0014031~mesenchymal cell development	11	1.09562	0.000476262	NRP2, EDNRB, EDN1, FOXC2, CYP26A1, KITLG, SEMA3C, TBX1, ISL1, BMP7, GDNF	764	51	13528	3.81912	0.776468	0.0342419	0.858599
GOTERM_BP_FAT	GO:0051094~positive regulation of developmental process	31	3.08765	0.00048633	XRCC4, MSR1, FST, KITLG, ARNT, GATA2, APOB, BDNF, VNN1, NOS3, ROBO2, INPP5D, RUNX2, IL1A, LPL, IL6, TESC, PLXNB2, FOXA1, NEUROG3, PROX1, SLIT2, WNT7B, CD36, CD80, SCIN, HOPX, JAK2, CA2, BMP7, IGFBP3	764	278	13528	1.9745	0.783438	0.0341725	0.876674
GOTERM_BP_FAT	GO:0030182~neuron differentiation	43	4.28287	0.00052577	NRP2, DRD1, NRP1, ERBB2, RORA, GDNF, SEMA5A, LINGO1, GATA2, BDNF, CXCR4, LHX4, ROBO2, UNC5C, LHX8, RPS27A, KCNMA1, IL6, KLK8, MYO6, PTPRZ1, NRXN3, STMN2, MDGA1, FOXA1, LIFR, PTPRR, NTN4, LRTOMT, VAX1, GAS1, ISL1, SLIT2, CDKN1C, EPHA4, SEMA6A, CLIC5, NTRK2, RELN, VCAN, JAK2, BMP7, SLITRK6	764	438	13528	1.73834	0.808713	0.0360879	0.94745
GOTERM_BP_FAT	GO:0060485~mesenchyme development	11	1.09562	0.000560354	NRP2, EDNRB, EDN1, FOXC2, CYP26A1, KITLG, SEMA3C, TBX1, ISL1, BMP7, GDNF	764	52	13528	3.74567	0.828438	0.0375969	1.00947
GOTERM_BP_FAT	GO:0031175~neuron projection development	29	2.88845	0.000598262	NRP2, NRP1, ERBB2, GDNF, SEMA5A, LINGO1, BDNF, CXCR4, LHX4, ROBO2, UNC5C, RPS27A, KLK8, IL6, MYO6, NRXN3, PTPRZ1, LIFR, VAX1, GAS1, ISL1, SLIT2, SEMA6A, EPHA4, JAK2, VCAN, RELN, BMP7, SLITRK6	764	256	13528	2.00585	0.84773	0.0392535	1.07742
GOTERM_BP_FAT	GO:0009891~positive regulation of biosynthetic process	61	6.0757	0.000610289	HNF1B, CDX1, GDF6, EDN1, MITF, RORA, GDNF, TLR7, SKAP1, GLI1, FOS, GATA2, APOA2, GUCY1A3, MKL1, IL1A, RPS27A, MYO6, SP100, RARG, PROX1, DDIT3, NCOA2, MTF1, CD80, PDGFRA, FOXC2, ABLIM2, GLIS3, DRD1, APOC2, KITLG, NFYB, TCF7L2, CALCOCO1, ARNT, HAND1, HOXA7, POU3F3, NFATC2, TCF4, RUNX2, CEBPA, MAF, TESC, IL6, FOXA1, IGF1, NR4A1, TBX1, NEUROG3, ISL1, BRCA1, HDAC2, IRF1, JAK2, PBX1, EAF2, NR5A2, BMP7,…	764	695	13528	1.55412	0.853385	0.0392095	1.09896
GOTERM_BP_FAT	GO:0010628~positive regulation of gene expression	53	5.27888	0.000618756	HNF1B, CDX1, GDF6, MITF, RORA, SKAP1, GDNF, GLI1, FOS, GATA2, MKL1, RPS27A, MYO6, RARG, SP100, PROX1, DDIT3, NCOA2, MTF1, CD80, FOXC2, PRDM1, ABLIM2, GLIS3, CTCFL, NFYB, TCF7L2, CALCOCO1, ARNT, HAND1, HOXA7, POU3F3, NFATC2, TCF4, RUNX2, CEBPA, MAF, IL6, TESC, FOXA1, NR4A1, IGF1, TBX1, NEUROG3, ISL1, BRCA1, HDAC2, IRF1, PBX1, EAF2, NR5A2, BMP7, KLF4	764	581	13528	1.61525	0.85724	0.0389476	1.11413
GOTERM_BP_FAT	GO:0000904~cell morphogenesis involved in differentiation	28	2.78884	0.00062134	NRP2, NRP1, ERBB2, SEMA5A, DAB2, BDNF, CXCR4, LHX4, ROBO2, UNC5C, RPS27A, FN1, NRXN3, PTPRZ1, GAS1, VAX1, ISL1, PROX1, SLIT2, SEMA6A, EPHA4, CLIC5, JAK2, VCAN, RELN, ANTXR1, BMP7, SLITRK6	764	244	13528	2.03193	0.858396	0.0383401	1.11876
GOTERM_BP_FAT	GO:0048878~chemical homeostasis	48	4.78088	0.000652354	RBP4, DRD1, ERBB2, EDN1, SLC7A8, APOC2, HFE, TCF7L2, CKB, CALCB, ASGR2, EDNRB, APOA2, APOB, APOA1, SLC2A4, CXCR4, SLC24A3, S1PR4, GRID2, CETP, JPH1, AKR1C1, GJD2, KCNMA1, LPL, KCND2, CCKBR, NF1, FOXA1, SLC34A1, EPHX2, FGF23, IGF1, ATP1A2, CSRP3, SLC34A2, CD55, TSC1, HPX, PLN, RYR2, STC1, CACNA1E, JAK2, NR5A2, SLC40A1, IFI6	764	512	13528	1.66001	0.871564	0.0394427	1.17429
GOTERM_BP_FAT	GO:0050880~regulation of blood vessel size	11	1.09562	0.000656365	KCNMA1, CALCB, ACTG2, EDNRB, NTS, KCNJ8, EDN1, FOXC2, GUCY1A3, NOS3, CFTR	764	53	13528	3.675	0.873175	0.0389323	1.18147
GOTERM_BP_FAT	GO:0035150~regulation of tube size	11	1.09562	0.000656365	KCNMA1, CALCB, ACTG2, EDNRB, NTS, KCNJ8, EDN1, FOXC2, GUCY1A3, NOS3, CFTR	764	53	13528	3.675	0.873175	0.0389323	1.18147
GOTERM_BP_FAT	GO:0009991~response to extracellular stimulus	26	2.58964	0.000661315	RBP4, CYP24A1, A2M, KYNU, PTGS2, HFE, ENSA, FOS, ALB, SERPINC1, SLC22A3, GHR, SPP1, RARG, SP100, STC2, CFB, UGT1A1, DDIT3, HMGCS2, SFRP2, RYR2, STC1, LRP2, BMP7, KLF4	764	220	13528	2.09262	0.875135	0.0384947	1.19033
GOTERM_BP_FAT	GO:0001568~blood vessel development	28	2.78884	0.000662095	NRP2, NRP1, EDN1, COL3A1, ANPEP, ENPEP, TCF7L2, SEMA5A, ZFP36L1, SHB, ARHGAP22, APOB, HAND1, CXCR4, SEMA3C, NOS3, SOX17, EGF, ANGPT2, CCM2, NF1, TBX1, ARHGAP24, CSRP3, PROX1, SLIT2, NTRK2, FOXC2	764	245	13528	2.02364	0.875441	0.0378392	1.19172
GOTERM_BP_FAT	GO:0015698~inorganic anion transport	15	1.49402	0.000682101	FXYD3, GABRA2, ENPP3, GABRA6, GLRA2, SLC34A1, CFTR, SLC26A1, ANKH, SLC34A2, BEST1, CLIC3, SLC26A7, CLIC5, SLC13A4	764	93	13528	2.85594	0.883042	0.0382657	1.22752
GOTERM_BP_FAT	GO:0030198~extracellular matrix organization	16	1.59363	0.000706484	LUM, NF1, COL3A1, CCDC80, POSTN, COL2A1, DCN, COL5A2, SPINK5, COL4A6, CSGALNACT1, SERAC1, PDGFRA, ACAN, FOXC2, COL11A1	764	104	13528	2.72412	0.891681	0.0389133	1.27114
GOTERM_BP_FAT	GO:0031667~response to nutrient levels	24	2.39044	0.000736389	RBP4, CYP24A1, A2M, KYNU, RARG, SP100, PTGS2, STC2, CFB, HFE, ENSA, UGT1A1, DDIT3, HMGCS2, ALB, SERPINC1, SLC22A3, RYR2, STC1, LRP2, BMP7, KLF4, SPP1, GHR	764	197	13528	2.15717	0.901411	0.0398306	1.32461
GOTERM_BP_FAT	GO:0051173~positive regulation of nitrogen compound metabolic process	57	5.67729	0.000771191	HNF1B, CDX1, GDF6, EDN1, MITF, RORA, GDNF, SKAP1, GLI1, FOS, GATA2, GUCY1A3, MKL1, RPS27A, MYO6, RARG, SP100, PROX1, DDIT3, NCOA2, MTF1, CD80, PDGFRA, FOXC2, ABLIM2, GLIS3, DRD1, KITLG, NFYB, TCF7L2, CALCOCO1, ARNT, HAND1, HOXA7, POU3F3, NFATC2, TCF4, RUNX2, CEBPA, MAF, TESC, IL6, FOXA1, IGF1, NR4A1, TBX1, NEUROG3, ISL1, BRCA1, HDAC2, IRF1, JAK2, PBX1, EAF2, NR5A2, BMP7, KLF4	764	644	13528	1.56722	0.91164	0.0409704	1.3868
GOTERM_BP_FAT	GO:0043627~response to estrogen stimulus	16	1.59363	0.000782285	KCNMA1, STS, PTGS2, SOCS2, CFTR, MFGE8, AQP1, BRCA1, SLC34A2, APOA2, PDGFRA, NOS3, SERPINA1, CA2, BMP7, GHR	764	105	13528	2.69818	0.914672	0.0408579	1.40661
GOTERM_BP_FAT	GO:0001763~morphogenesis of a branching structure	13	1.29482	0.000825964	NRP1, EDN1, FOXA1, CTNND2, IGF1, MYCN, SEMA5A, GPC3, CXCR4, FOXC2, PBX1, BMP7, EGF	764	74	13528	3.11066	0.925632	0.0423876	1.4846
GOTERM_BP_FAT	GO:0042445~hormone metabolic process	16	1.59363	0.000864874	CGA, RBP4, FOXA1, HFE, CYP26A1, UGT1A1, AFP, WNT4, APOA1, DIO2, CHST9, UGT2B11, RELN, PCSK5, AKR1D1, CRYM	764	106	13528	2.67273	0.934205	0.0436295	1.55402
GOTERM_BP_FAT	GO:0045893~positive regulation of transcription, DNA-dependent	45	4.48207	0.000871025	ABLIM2, GLIS3, CDX1, HNF1B, MITF, NFYB, RORA, TCF7L2, GDNF, SKAP1, CALCOCO1, GLI1, ARNT, FOS, GATA2, HAND1, HOXA7, POU3F3, TCF4, NFATC2, RUNX2, CEBPA, MAF, IL6, TESC, RARG, MYO6, SP100, FOXA1, IGF1, NR4A1, TBX1, NEUROG3, ISL1, PROX1, BRCA1, NCOA2, HDAC2, MTF1, IRF1, FOXC2, PBX1, BMP7, NR5A2, KLF4	764	477	13528	1.67045	0.935466	0.04324	1.56499
GOTERM_BP_FAT	GO:0003001~generation of a signal involved in cell-cell signaling	14	1.39442	0.000900581	CGA, HNF1B, IL6, MYO6, SYT4, NRXN3, LTBP4, FAM3B, EDN1, LIN7A, BDNF, DOC2A, NTRK2, LRP2	764	85	13528	2.91642	0.941199	0.0439813	1.61768
GOTERM_BP_FAT	GO:0030199~collagen fibril organization	8	0.796813	0.000924579	LUM, NF1, COL3A1, ACAN, FOXC2, COL2A1, COL5A2, COL11A1	764	29	13528	4.88464	0.945478	0.0444378	1.66045
GOTERM_BP_FAT	GO:0048754~branching morphogenesis of a tube	12	1.19522	0.000935124	SEMA5A, NRP1, GPC3, CXCR4, FOXA1, EDN1, FOXC2, IGF1, PBX1, EGF, BMP7, MYCN	764	65	13528	3.26895	0.947258	0.0442575	1.67924
GOTERM_BP_FAT	GO:0007167~enzyme linked receptor protein signaling pathway	35	3.48606	0.000935425	CER1, FGFR2, NRP1, GDF6, ERBB2, COL3A1, FST, GREM2, FOS, UBE2D3, EPHB6, GP6, LEFTY2, PTN, ANGPTL1, EGF, FGF4, GHR, PTPRD, SOCS2, PTPRG, ARID5B, MET, LIFR, FGF23, PTPRT, RPS6KA5, EPHA4, NTRK2, PDGFRA, FOXC2, JAK2, BAMBI, BMP7, HPGD	764	342	13528	1.8121	0.947308	0.0436155	1.67977
GOTERM_BP_FAT	GO:0048812~neuron projection morphogenesis	25	2.49004	0.000947318	NRP2, KLK8, NRP1, PTPRZ1, NRXN3, ERBB2, LIFR, VAX1, GAS1, ISL1, SLIT2, SEMA5A, SEMA6A, EPHA4, BDNF, CXCR4, LHX4, ROBO2, JAK2, RELN, VCAN, UNC5C, BMP7, SLITRK6, RPS27A	764	213	13528	2.07826	0.949244	0.0435134	1.70096
GOTERM_BP_FAT	GO:0001944~vasculature development	28	2.78884	0.00095833	NRP2, NRP1, EDN1, COL3A1, ANPEP, ENPEP, TCF7L2, SEMA5A, ZFP36L1, SHB, ARHGAP22, APOB, HAND1, CXCR4, SEMA3C, NOS3, SOX17, EGF, ANGPT2, CCM2, NF1, TBX1, ARHGAP24, CSRP3, PROX1, SLIT2, NTRK2, FOXC2	764	251	13528	1.97526	0.950973	0.0433752	1.72057
GOTERM_BP_FAT	GO:0050878~regulation of body fluid levels	19	1.89243	0.000963795	KCNMA1, IL6, F10, EFEMP2, EDN1, COL3A1, C4BPB, ITGB3, PLSCR1, VWF, FGG, CD36, GP6, F5, FGA, FGB, PROZ, SERPINC1, SERPINA1	764	141	13528	2.38602	0.95181	0.0429989	1.7303
GOTERM_BP_FAT	GO:0045941~positive regulation of transcription	51	5.07968	0.000976218	HNF1B, CDX1, GDF6, MITF, RORA, SKAP1, GDNF, GLI1, FOS, GATA2, MKL1, RPS27A, MYO6, RARG, SP100, PROX1, DDIT3, NCOA2, CD80, MTF1, FOXC2, GLIS3, ABLIM2, NFYB, TCF7L2, CALCOCO1, ARNT, HAND1, HOXA7, POU3F3, NFATC2, TCF4, RUNX2, CEBPA, MAF, TESC, IL6, FOXA1, NR4A1, IGF1, TBX1, NEUROG3, ISL1, BRCA1, HDAC2, IRF1, PBX1, EAF2, BMP7, NR5A2, KLF4	764	564	13528	1.60115	0.953658	0.0429326	1.75242
GOTERM_BP_FAT	GO:0051254~positive regulation of RNA metabolic process	45	4.48207	0.00103305	ABLIM2, GLIS3, CDX1, HNF1B, MITF, NFYB, RORA, TCF7L2, GDNF, SKAP1, CALCOCO1, GLI1, ARNT, FOS, GATA2, HAND1, HOXA7, POU3F3, TCF4, NFATC2, RUNX2, CEBPA, MAF, IL6, TESC, RARG, MYO6, SP100, FOXA1, IGF1, NR4A1, TBX1, NEUROG3, ISL1, PROX1, BRCA1, NCOA2, HDAC2, MTF1, IRF1, FOXC2, PBX1, BMP7, NR5A2, KLF4	764	481	13528	1.65656	0.961249	0.044751	1.85353
GOTERM_BP_FAT	GO:0045935~positive regulation of nucleobase, nucleoside, nucleotide and nucleic acid metabolic process	55	5.47809	0.00107979	HNF1B, CDX1, GDF6, MITF, RORA, SKAP1, GDNF, GLI1, FOS, GATA2, GUCY1A3, MKL1, RPS27A, MYO6, RARG, SP100, PROX1, DDIT3, NCOA2, MTF1, CD80, PDGFRA, FOXC2, ABLIM2, GLIS3, DRD1, KITLG, NFYB, TCF7L2, CALCOCO1, ARNT, HAND1, HOXA7, POU3F3, NFATC2, TCF4, RUNX2, CEBPA, MAF, IL6, TESC, FOXA1, NR4A1, IGF1, TBX1, NEUROG3, ISL1, BRCA1, HDAC2, IRF1, PBX1, EAF2, NR5A2, BMP7, KLF4	764	624	13528	1.5607	0.966553	0.0460952	1.93663
GOTERM_BP_FAT	GO:0007610~behavior	44	4.38247	0.00112997	NRP2, CXCL1, DRD1, PTGS2, IL16, ENPP2, CTNND2, ITGB2, CXCL6, FER, CALB1, GDNF, CCRL2, FOS, EDNRB, BDNF, CXCR4, PTN, ROBO2, SEPP1, LHX8, KCNMA1, IL6, STS, KLK8, MYO6, CCKBR, NF1, MET, TBX1, AFF2, ATP1A2, ANKH, SLIT2, EPHA4, CXCL14, PENK, PTGDS, NTRK2, ACE2, SLC18A2, NHLH2, RELN, DEFA1	764	469	13528	1.66119	0.97144	0.0475418	2.02576
GOTERM_BP_FAT	GO:0006820~anion transport	19	1.89243	0.00113648	GABRA2, FXYD3, GABRA6, ENPP3, GLRA2, SLC34A1, CFTR, SLC26A1, ANKH, SLC34A2, BEST1, SLC16A7, CLIC3, SLC26A7, CLIC5, SLC4A8, SLC13A4, SLC4A4, SLC1A1	764	143	13528	2.35265	0.97202	0.0471787	2.03732
GOTERM_BP_FAT	GO:0042060~wound healing	23	2.29084	0.00113792	IL6, F10, SERPINA10, EFEMP2, ERBB2, NF1, COL3A1, IGF1, C4BPB, ITGB3, PLSCR1, VWF, FGG, CD36, GP6, F5, FGA, FGB, PROZ, PDGFRA, SERPINC1, SERPINA1, FN1	764	191	13528	2.13223	0.972146	0.0466221	2.03987
GOTERM_BP_FAT	GO:0007389~pattern specification process	29	2.88845	0.0011512	CER1, CDX1, HNF1B, NRP1, EDN1, FST, CXXC4, GLI1, HOXC6, SEMA5A, WNT3, CXCR4, LEFTY2, HOXA7, AXIN2, PCSK5, PITX2, GSC, CYP26A1, PCDH8, TBX1, GAS1, SFRP2, IFT172, FOXC2, PBX1, RELN, SP8, BMP7	764	267	13528	1.92321	0.973287	0.0465476	2.06344
GOTERM_BP_FAT	GO:0045597~positive regulation of cell differentiation	26	2.58964	0.00118177	XRCC4, MSR1, KITLG, ARNT, APOB, BDNF, VNN1, ROBO2, INPP5D, RUNX2, LPL, IL6, TESC, PLXNB2, FOXA1, NEUROG3, SLIT2, WNT7B, CD36, CD80, SCIN, HOPX, JAK2, CA2, BMP7, IGFBP3	764	229	13528	2.01038	0.975739	0.0471492	2.11769
GOTERM_BP_FAT	GO:0048738~cardiac muscle tissue development	11	1.09562	0.00118597	TNNT2, RBP4, HAND1, TSC1, PLN, FOXC2, MYH6, PROX1, CSRP3, COL11A1, FOXP1	764	57	13528	3.4171	0.976057	0.0467205	2.12513
GOTERM_BP_FAT	GO:0007565~female pregnancy	16	1.59363	0.00127299	CSH1, STS, PTGS2, HFE, PSG1, COL16A1, SCGB1A1, TAC3, AMBP, FOS, PAPPA, CLIC5, PCSK5, HPGD, HMX3, SPP1	764	110	13528	2.57554	0.981796	0.049446	2.27938
GOTERM_BP_FAT	GO:0007409~axonogenesis	23	2.29084	0.00130456	NRP2, NRP1, PTPRZ1, NRXN3, ERBB2, VAX1, GAS1, ISL1, SLIT2, SEMA5A, SEMA6A, EPHA4, BDNF, CXCR4, LHX4, ROBO2, JAK2, RELN, VCAN, UNC5C, BMP7, SLITRK6, RPS27A	764	193	13528	2.11014	0.983519	0.0500245	2.33528
GOTERM_BP_FAT	GO:0003018~vascular process in circulatory system	11	1.09562	0.00136207	KCNMA1, CALCB, ACTG2, EDNRB, NTS, KCNJ8, EDN1, FOXC2, GUCY1A3, NOS3, CFTR	764	58	13528	3.35819	0.986249	0.0515453	2.43702
GOTERM_BP_FAT	GO:0001755~neural crest cell migration	7	0.697211	0.00139249	NRP2, EDNRB, KITLG, SEMA3C, TBX1, ISL1, GDNF	764	23	13528	5.38903	0.987505	0.0520414	2.49082
GOTERM_BP_FAT	GO:0048839~inner ear development	13	1.29482	0.00149005	KCNMA1, BDNF, MYO6, CHRNA9, CLIC5, PDGFRA, LRTOMT, COL2A1, TBX1, GJB6, COL11A1, PROX1, HMX3	764	79	13528	2.91378	0.990811	0.0549359	2.66311
GOTERM_BP_FAT	GO:0042953~lipoprotein transport	5	0.498008	0.0016034	APOB, ZDHHC17, MSR1, CD36, LRP2	764	10	13528	8.8534	0.99357	0.0583112	2.86293
GOTERM_BP_FAT	GO:0010886~positive regulation of cholesterol storage	4	0.398406	0.00164027	LPL, APOB, MSR1, CD36	764	5	13528	14.1654	0.994275	0.0589319	2.92783
GOTERM_BP_FAT	GO:0048667~cell morphogenesis involved in neuron differentiation	24	2.39044	0.00164247	NRP2, NRP1, PTPRZ1, NRXN3, ERBB2, VAX1, GAS1, ISL1, SLIT2, SEMA5A, SEMA6A, EPHA4, BDNF, CXCR4, CLIC5, LHX4, ROBO2, JAK2, RELN, VCAN, UNC5C, BMP7, SLITRK6, RPS27A	764	209	13528	2.03332	0.994314	0.058343	2.93171
GOTERM_BP_FAT	GO:0030168~platelet activation	8	0.796813	0.00172042	VWF, PLSCR1, FGG, IL6, GP6, FGA, FGB, COL3A1	764	32	13528	4.4267	0.995552	0.0603482	3.06881
GOTERM_BP_FAT	GO:0006357~regulation of transcription from RNA polymerase II promoter	61	6.0757	0.00179689	HNF1B, CDX1, FST, MITF, RORA, GDNF, ZNF345, SKAP1, SCGB1A1, GLI1, HOXC6, FOS, GATA2, TWIST1, MYO6, GSC, RARG, SP100, VAX1, PROX1, MYCN, NCOA2, MTF1, TIAL1, FOXC2, PRDM1, ABLIM2, GLIS3, TCF7L2, CALCOCO1, ARNT, HAND1, HOXA7, POU3F3, SKIL, NFATC2, TCF4, RUNX2, CEBPA, MAF, IL6, FOXA1, IGF1, NR4A1, TBX1, NEUROG3, ISL1, FOXP1, BRCA1, PKNOX2, CDKN1C, HDAC2, IRF8, HOPX, JAZF1, IRF1, PBX1, NR5A2, BMP7, KL…	764	727	13528	1.48572	0.996505	0.0622541	3.20313
GOTERM_BP_FAT	GO:0010557~positive regulation of macromolecule biosynthetic process	56	5.57769	0.00185234	HNF1B, CDX1, GDF6, MITF, RORA, TLR7, SKAP1, GDNF, GLI1, FOS, GATA2, APOA2, MKL1, RPS27A, IL1A, MYO6, RARG, SP100, PROX1, DDIT3, NCOA2, MTF1, CD80, PDGFRA, FOXC2, ABLIM2, GLIS3, KITLG, NFYB, TCF7L2, CALCOCO1, ARNT, HAND1, HOXA7, POU3F3, NFATC2, TCF4, RUNX2, CEBPA, MAF, IL6, TESC, FOXA1, IGF1, NR4A1, TBX1, NEUROG3, ISL1, BRCA1, HDAC2, IRF1, PBX1, EAF2, NR5A2, BMP7, KLF4	764	654	13528	1.51618	0.997065	0.0634169	3.30041
GOTERM_BP_FAT	GO:0016477~cell migration	29	2.88845	0.00189395	CER1, NRP2, DRD1, NRP1, IL16, KITLG, ITGB2, CUZD1, ENPEP, GDNF, EDNRB, APOA1, CXCR4, SEMA3C, POU3F3, NOS3, FN1, TWIST1, IL6, MDGA1, ARID5B, MET, DCDC2, TBX1, VAX1, ISL1, SLIT2, VCAN, RELN	764	276	13528	1.8605	0.997426	0.0640993	3.37336
GOTERM_BP_FAT	GO:0035239~tube morphogenesis	17	1.69323	0.00207348	NRP1, EDN1, FOXA1, IGF1, MYCN, SEMA5A, WNT4, GPC3, TSC1, HAND1, CXCR4, IFT172, FOXC2, PBX1, BMP7, EGF, TWIST1	764	127	13528	2.3702	0.998538	0.0692224	3.68748
GOTERM_BP_FAT	GO:0050777~negative regulation of immune response	7	0.697211	0.00221833	AMBP, A2M, MASP1, COL3A1, CTLA4, INPP5D, SPINK5	764	25	13528	4.95791	0.999074	0.0731074	3.94023
GOTERM_BP_FAT	GO:0051674~localization of cell	31	3.08765	0.00236255	CER1, NRP2, DRD1, NRP1, IL16, KITLG, ITGB2, CUZD1, DNAH2, ENPEP, GDNF, EDNRB, APOB, APOA1, CXCR4, POU3F3, SEMA3C, NOS3, FN1, TWIST1, IL6, MDGA1, ARID5B, MET, DCDC2, TBX1, VAX1, ISL1, SLIT2, VCAN, RELN	764	307	13528	1.78798	0.999412	0.0768738	4.19123
GOTERM_BP_FAT	GO:0048870~cell motility	31	3.08765	0.00236255	CER1, NRP2, DRD1, NRP1, IL16, KITLG, ITGB2, CUZD1, DNAH2, ENPEP, GDNF, EDNRB, APOB, APOA1, CXCR4, POU3F3, SEMA3C, NOS3, FN1, TWIST1, IL6, MDGA1, ARID5B, MET, DCDC2, TBX1, VAX1, ISL1, SLIT2, VCAN, RELN	764	307	13528	1.78798	0.999412	0.0768738	4.19123
GOTERM_BP_FAT	GO:0006029~proteoglycan metabolic process	9	0.896414	0.00246352	CSGALNACT1, CHST9, SULF1, ACAN, IGF1, COL2A1, DCN, COL11A1, HS3ST3B1	764	43	13528	3.70608	0.999572	0.0792114	4.36661
GOTERM_BP_FAT	GO:0048858~cell projection morphogenesis	26	2.58964	0.00298975	NRP2, NRP1, ERBB2, SEMA5A, BDNF, CXCR4, LHX4, ROBO2, UNC5C, RPS27A, KLK8, NRXN3, PTPRZ1, LIFR, GAS1, VAX1, ISL1, SLIT2, SEMA6A, EPHA4, IFT172, JAK2, VCAN, RELN, BMP7, SLITRK6	764	245	13528	1.87909	0.999919	0.0943703	5.27571
GOTERM_BP_FAT	GO:0042471~ear morphogenesis	11	1.09562	0.0036724	MYO6, CHRNA9, CLIC5, EDN1, TBX1, COL2A1, GAS1, GJB6, PROX1, COL11A1, HMX3	764	66	13528	2.95113	0.999991	0.11355	6.44287
GOTERM_BP_FAT	GO:0007517~muscle organ development	23	2.29084	0.00399448	RBP4, MYL4, GSC, ARID5B, ERBB2, NF1, MET, IGF1, TBX1, MYH6, CSRP3, PROX1, FOXP1, FAM65B, TNNT2, TSC1, HAND1, PLN, COL6A3, FOXC2, JPH1, COL11A1, IGFBP5	764	211	13528	1.93013	0.999997	0.121704	6.98882
GOTERM_BP_FAT	GO:0001525~angiogenesis	18	1.79283	0.00408302	NRP2, NRP1, EDN1, ANPEP, TBX1, ENPEP, ARHGAP24, SLIT2, SEMA5A, ARHGAP22, SHB, HAND1, CXCR4, FOXC2, NOS3, SOX17, EGF, ANGPT2	764	148	13528	2.15353	0.999997	0.123045	7.13837
GOTERM_BP_FAT	GO:0001505~regulation of neurotransmitter levels	11	1.09562	0.00410406	NAALAD2, GABRA2, DOC2A, NOS1, SYT4, NRXN3, SLC6A4, SLC22A3, LRTOMT, ATP1A2, LIN7A	764	67	13528	2.90709	0.999998	0.122471	7.17388
GOTERM_BP_FAT	GO:0007160~cell-matrix adhesion	13	1.29482	0.00413527	COL17A1, ARHGAP6, EPDR1, TSC1, SNED1, COL3A1, ITGB4, TESK2, ITGB2, NID2, ITGB3, FN1, ITGBL1	764	89	13528	2.58639	0.999998	0.122189	7.22652
GOTERM_BP_FAT	GO:0034368~protein-lipid complex remodeling	6	0.59761	0.0042955	LPL, APOA2, APOB, APOC1, APOC2, CETP	764	20	13528	5.31204	0.999999	0.125448	7.49634
GOTERM_BP_FAT	GO:0034367~macromolecular complex remodeling	6	0.59761	0.0042955	LPL, APOA2, APOB, APOC1, APOC2, CETP	764	20	13528	5.31204	0.999999	0.125448	7.49634
GOTERM_BP_FAT	GO:0034369~plasma lipoprotein particle remodeling	6	0.59761	0.0042955	LPL, APOA2, APOB, APOC1, APOC2, CETP	764	20	13528	5.31204	0.999999	0.125448	7.49634
GOTERM_BP_FAT	GO:0030323~respiratory tube development	14	1.39442	0.00474258	CEBPA, WNT5A, RBP4, FOXA1, CFTR, PROX1, FOXP1, MYCN, GLI1, PDGFRA, HOPX, NOS3, PCSK5, C11ORF73	764	102	13528	2.43035	1	0.136341	8.2453
GOTERM_BP_FAT	GO:0035270~endocrine system development	11	1.09562	0.00508703	INSM1, CGA, GATA2, HNF1B, IL6, APOA1, NF1, TBX1, PBX1, ISL1, GLI1	764	69	13528	2.82282	1	0.144204	8.81841
GOTERM_BP_FAT	GO:0051241~negative regulation of multicellular organismal process	19	1.89243	0.00516003	KCNMA1, RBP4, KLK8, DRD1, IL6, PTGS2, EDN1, APOC1, FGF23, APOC2, ATP1A2, MEPE, SCGB1A1, APOA1, PLN, GUCY1A3, NOS3, JAK2, INPP5D	764	164	13528	2.0514	1	0.144822	8.93945
GOTERM_BP_FAT	GO:0032990~cell part morphogenesis	26	2.58964	0.00528757	NRP2, NRP1, ERBB2, SEMA5A, BDNF, CXCR4, LHX4, ROBO2, UNC5C, RPS27A, KLK8, NRXN3, PTPRZ1, LIFR, GAS1, VAX1, ISL1, SLIT2, SEMA6A, EPHA4, IFT172, JAK2, VCAN, RELN, BMP7, SLITRK6	764	256	13528	1.79835	1	0.146829	9.15053
GOTERM_BP_FAT	GO:0009725~response to hormone stimulus	34	3.38645	0.00545586	CGA, RBP4, A2M, DRD1, PTGS2, ERBB2, CUZD1, AQP1, CPN1, FOS, APOA2, SERPINA7, NOS3, GNG2, SERPINA1, GHR, SPP1, KCNMA1, IL6, STS, SOCS2, MFGE8, CFTR, UGT1A1, BRCA1, SLC34A2, TSC1, HMGCS2, PDGFRA, FOXC2, CA4, JAK2, CA2, BMP7	764	367	13528	1.64041	1	0.149829	9.42835
GOTERM_BP_FAT	GO:0030030~cell projection organization	34	3.38645	0.00567807	NRP2, NRP1, ERBB2, ITGB4, GDNF, SEMA5A, LINGO1, BDNF, CXCR4, LHX4, ROBO2, UNC5C, FGD5, RPS27A, KLK8, IL6, MYO6, NRXN3, PTPRZ1, LIFR, VAX1, GAS1, ISL1, SLIT2, SEMA6A, EPHA4, TSC1, CLIC5, IFT172, RELN, JAK2, VCAN, BMP7, SLITRK6	764	368	13528	1.63595	1	0.154112	9.79397
GOTERM_BP_FAT	GO:0060284~regulation of cell development	22	2.19124	0.00593155	XRCC4, KLK8, NRP1, PLXNB2, NF1, FOXA1, EDN1, VAX1, NEUROG3, ISL1, PROX1, SLIT2, LINGO1, BDNF, NTRK2, ROBO2, PBX1, MBNL3, BMP7, IGFBP3, RPS27A, SPP1	764	205	13528	1.90024	1	0.159067	10.2093
GOTERM_BP_FAT	GO:0010035~response to inorganic substance	22	2.19124	0.00593155	KCNMA1, A2M, OLR1, PTGS2, SLC34A1, MT1X, DDIT3, TNNT2, FOS, FGG, APOB, FGA, MTF1, FGB, DDX19B, EPX, PDGFRA, RYR2, NOS3, SERPINA1, CA2, FANCC	764	205	13528	1.90024	1	0.159067	10.2093
GOTERM_BP_FAT	GO:0051960~regulation of nervous system development	21	2.09163	0.00595025	XRCC4, KLK8, NRP1, PLXNB2, NF1, FOXA1, IGF1, VAX1, NEUROG3, ISL1, SLIT2, GLI1, LINGO1, BDNF, NTRK2, ROBO2, PBX1, EGF, BMP7, RPS27A, SPP1	764	192	13528	1.93668	1	0.158186	10.2399
GOTERM_BP_FAT	GO:0000902~cell morphogenesis	33	3.28685	0.00617878	NRP2, NRP1, ERBB2, SEMA5A, DAB2, BDNF, ANK1, CXCR4, LHX4, ROBO2, UNC5C, RPS27A, FN1, NOX4, KLK8, NRXN3, PTPRZ1, LIFR, VAX1, GAS1, ISL1, PROX1, SLIT2, SEMA6A, EPHA4, CLIC5, IFT172, RELN, JAK2, VCAN, ANTXR1, BMP7, SLITRK6	764	356	13528	1.64136	1	0.162392	10.6127
GOTERM_BP_FAT	GO:0048844~artery morphogenesis	5	0.498008	0.00637764	APOB, NF1, FOXC2, TBX1, PROX1	764	14	13528	6.32386	1	0.165797	10.9359
GOTERM_BP_FAT	GO:0007626~locomotory behavior	27	2.68924	0.00654117	CXCL1, NRP2, DRD1, IL16, ENPP2, ITGB2, FER, CXCL6, GDNF, CALB1, CCRL2, EDNRB, CXCR4, ROBO2, SEPP1, KCNMA1, IL6, MYO6, ATP1A2, ANKH, SLIT2, EPHA4, CXCL14, PTGDS, SLC18A2, DEFA1, RELN	764	274	13528	1.74483	1	0.168299	11.2009
GOTERM_BP_FAT	GO:0055010~ventricular cardiac muscle morphogenesis	6	0.59761	0.00664489	TNNT2, HAND1, FOXC2, MYH6, PROX1, COL11A1	764	22	13528	4.82913	1	0.169358	11.3685
GOTERM_BP_FAT	GO:0006821~chloride transport	10	0.996016	0.00683822	FXYD3, GABRA2, BEST1, CLIC3, SLC26A7, CLIC5, GABRA6, GLRA2, CFTR, SLC26A1	764	61	13528	2.90276	1	0.172461	11.6803
GOTERM_BP_FAT	GO:0009968~negative regulation of signal transduction	23	2.29084	0.00688294	CER1, CARD8, GSC, SOCS2, NF1, EZH2, CYP26A1, CXXC4, GAS1, AMBP, CBLC, WNT4, DKK1, TSC1, RGS4, RGS5, SKIL, SOX17, INPP5D, AXIN2, IGFBP3, RUNX2, IGFBP5	764	221	13528	1.84279	1	0.172118	11.7522
GOTERM_BP_FAT	GO:0010648~negative regulation of cell communication	25	2.49004	0.00693545	CER1, CARD8, DRD1, GSC, PTGS2, SOCS2, NF1, EZH2, CYP26A1, CXXC4, GAS1, AMBP, CBLC, WNT4, DKK1, TSC1, RGS4, RGS5, INPP5D, SKIL, SOX17, AXIN2, IGFBP3, RUNX2, IGFBP5	764	248	13528	1.78496	1	0.171956	11.8366
GOTERM_BP_FAT	GO:0055088~lipid homeostasis	9	0.896414	0.00728075	LPL, ASGR2, APOA2, APOB, APOA1, APOC2, CETP, NR5A2, AKR1C1	764	51	13528	3.12473	1	0.178337	12.3899
GOTERM_BP_FAT	GO:0003002~regionalization	21	2.09163	0.00786219	CER1, HNF1B, CDX1, GSC, EDN1, CYP26A1, CXXC4, PCDH8, TBX1, GAS1, GLI1, HOXC6, WNT3, SFRP2, HOXA7, IFT172, PBX1, RELN, SP8, AXIN2, PCSK5	764	197	13528	1.88753	1	0.18972	13.3141
GOTERM_BP_FAT	GO:0009719~response to endogenous stimulus	36	3.58566	0.00788979	CGA, RBP4, DRD1, A2M, PTGS2, ERBB2, CUZD1, AQP1, CPN1, FOS, APOA2, SERPINA7, NOS3, GNG2, SERPINA1, GHR, SPP1, KCNMA1, IL6, STS, SOCS2, CFTR, MFGE8, UGT1A1, BRCA1, DDIT3, SLC34A2, TSC1, HMGCS2, PDGFRA, SLC18A2, FOXC2, CA4, JAK2, CA2, BMP7	764	405	13528	1.57394	1	0.188883	13.3577
GOTERM_BP_FAT	GO:0016055~Wnt receptor signaling pathway	16	1.59363	0.0079637	WNT5A, RARG, MITF, CXXC4, TLE2, TCF7L2, CALCOCO1, FZD10, WNT7B, WNT4, WNT3, DKK1, SFRP2, RSPO3, KREMEN1, AXIN2	764	133	13528	2.13014	1	0.189052	13.4745
GOTERM_BP_FAT	GO:0051153~regulation of striated muscle cell differentiation	7	0.697211	0.00811404	EZH2, EDN1, HOPX, MBNL3, PROX1, IGFBP3, RPS27A	764	32	13528	3.87336	1	0.19084	13.7115
GOTERM_BP_FAT	GO:0006835~dicarboxylic acid transport	5	0.498008	0.00831409	SLC1A4, SLC26A7, SLC25A10, SLC26A1, SLC1A1	764	15	13528	5.90227	1	0.193638	14.026
GOTERM_BP_FAT	GO:0032101~regulation of response to external stimulus	18	1.79283	0.00833723	A2M, KLK8, DRD1, IL6, MASP1, IL16, PTGS2, EDN1, SCGB1A1, SLIT2, GRID2, ACE2, HOPX, SERPINC1, NOS3, JAK2, FABP7, SPP1	764	159	13528	2.00454	1	0.192707	14.0623
GOTERM_BP_FAT	GO:0000122~negative regulation of transcription from RNA polymerase II promoter	26	2.58964	0.00846077	GLIS3, FST, ZNF345, SCGB1A1, HAND1, HOXA7, POU3F3, SKIL, TCF4, TWIST1, CEBPA, RARG, SP100, GSC, FOXA1, VAX1, PROX1, FOXP1, CDKN1C, HDAC2, NCOA2, IRF8, JAZF1, HOPX, PRDM1, CRYM	764	266	13528	1.73074	1	0.193864	14.2559
GOTERM_BP_FAT	GO:0001649~osteoblast differentiation	8	0.796813	0.00846102	CYP24A1, NF1, IGF1, IGFBP3, RUNX2, GLI1, IGFBP5, SPP1	764	42	13528	3.37273	1	0.192478	14.2563
GOTERM_BP_FAT	GO:0006939~smooth muscle contraction	7	0.697211	0.00945515	KCNMA1, ACTG2, EDNRB, DRD1, EDN1, PDE4D, GDNF	764	33	13528	3.75599	1	0.211108	15.7992
GOTERM_BP_FAT	GO:0015914~phospholipid transport	7	0.697211	0.00945515	APOA2, APOA1, ATP10B, ATP8A2, APOC1, APOC2, CETP	764	33	13528	3.75599	1	0.211108	15.7992
GOTERM_BP_FAT	GO:0043193~positive regulation of gene-specific transcription	12	1.19522	0.00954675	CEBPA, GATA2, TESC, IL6, HDAC2, HAND1, IGF1, NR5A2, PROX1, GDNF, TCF7L2, ARNT	764	87	13528	2.44232	1	0.211442	15.94
GOTERM_BP_FAT	GO:0030324~lung development	13	1.29482	0.00966658	CEBPA, WNT5A, RBP4, FOXA1, CFTR, PROX1, FOXP1, MYCN, GLI1, PDGFRA, HOPX, NOS3, C11ORF73	764	99	13528	2.32514	1	0.212322	16.1239
GOTERM_BP_FAT	GO:0032989~cellular component morphogenesis	35	3.48606	0.00993713	NRP2, NRP1, ERBB2, SEMA5A, DAB2, BDNF, ANK1, CXCR4, LHX4, ROBO2, UNC5C, RPS27A, FN1, NOX4, KLK8, NRXN3, PTPRZ1, LIFR, MYH6, VAX1, GAS1, ISL1, PROX1, SLIT2, TNNT2, SEMA6A, EPHA4, CLIC5, IFT172, RELN, JAK2, VCAN, ANTXR1, BMP7, SLITRK6	764	397	13528	1.56105	1	0.216103	16.5377
GOTERM_BP_FAT	GO:0007268~synaptic transmission	28	2.78884	0.0102336	GJD2, KCNMA1, DRD1, DLGAP1, GABRA2, KLK8, MYO6, NOS1, KCND2, SYT4, NRXN3, CPNE6, GABRA6, SLC6A4, LRTOMT, ATP1A2, LIN7A, SLC1A4, NAALAD2, DOC2A, CAMK4, AKAP5, GRID2, SLC22A3, CACNA1E, UNC13C, SLC1A1, RPS27A	764	298	13528	1.66373	1	0.220303	16.989
GOTERM_BP_FAT	GO:0015833~peptide transport	9	0.896414	0.0102627	HNF1B, ABCB9, IL6, SLC15A1, SLC15A2, CDH17, LTBP4, FAM3B, EDN1	764	54	13528	2.95113	1	0.219371	17.0331
GOTERM_BP_FAT	GO:0048705~skeletal system morphogenesis	14	1.39442	0.010317	GSC, ARID5B, COL2A1, TBX1, GAS1, OSR2, HOXA7, ACAN, PDGFRA, FOXC2, RUNX2, COL11A1, GHR, FGF4	764	112	13528	2.21335	1	0.218927	17.1154
GOTERM_BP_FAT	GO:0008217~regulation of blood pressure	13	1.29482	0.0104398	ACTG2, EDNRB, PTGS2, EDN1, ACE2, EPHX2, GUCY1A3, NOS3, ATP1A2, MYH6, NPR3, POMC, PCSK5	764	100	13528	2.30188	1	0.219768	17.3015
GOTERM_BP_FAT	GO:0048585~negative regulation of response to stimulus	13	1.29482	0.0104398	A2M, DRD1, KLK8, MASP1, COL3A1, CTLA4, SPINK5, AMBP, SERPINC1, GRID2, INPP5D, FABP7, SPP1	764	100	13528	2.30188	1	0.219768	17.3015
GOTERM_BP_FAT	GO:0033280~response to vitamin D	5	0.498008	0.0105987	CYP24A1, PTGS2, LRP2, BMP7, SPP1	764	16	13528	5.53338	1	0.221262	17.5415
GOTERM_BP_FAT	GO:0002026~regulation of the force of heart contraction	5	0.498008	0.0105987	MYL4, PLN, ATP1A2, MYH6, CSRP3	764	16	13528	5.53338	1	0.221262	17.5415
GOTERM_BP_FAT	GO:0001656~metanephros development	8	0.796813	0.0109065	BDNF, GPC3, NF1, FOXC2, ROBO2, PBX1, GDNF, SLIT2	764	44	13528	3.21942	1	0.225453	18.0046
GOTERM_BP_FAT	GO:0008016~regulation of heart contraction	11	1.09562	0.0109757	TNNT2, MYL4, NOS1, PLN, EDN1, RYR2, CELF2, JAK2, ATP1A2, MYH6, CSRP3	764	77	13528	2.52954	1	0.225251	18.1084
GOTERM_BP_FAT	GO:0033273~response to vitamin	10	0.996016	0.0113794	RBP4, CYP24A1, KYNU, RARG, SP100, PTGS2, LRP2, BMP7, KLF4, SPP1	764	66	13528	2.68285	1	0.231047	18.7113
GOTERM_BP_FAT	GO:0034370~triglyceride-rich lipoprotein particle remodeling	4	0.398406	0.0116192	LPL, APOA2, APOC2, CETP	764	9	13528	7.86969	1	0.233829	19.0675
GOTERM_BP_FAT	GO:0010884~positive regulation of lipid storage	4	0.398406	0.0116192	LPL, APOB, MSR1, CD36	764	9	13528	7.86969	1	0.233829	19.0675
GOTERM_BP_FAT	GO:0010743~regulation of foam cell differentiation	6	0.59761	0.0116591	LPL, APOB, MSR1, CD36, CETP, ITGB3	764	25	13528	4.24963	1	0.23306	19.1266
GOTERM_BP_FAT	GO:0009310~amine catabolic process	11	1.09562	0.0119742	AMDHD1, TDO2, KYNU, NOS1, DIO2, GSTZ1, LRTOMT, NOS3, SARDH, GLDC, ENOSF1	764	78	13528	2.49711	1	0.237091	19.5922
GOTERM_BP_FAT	GO:0050768~negative regulation of neurogenesis	8	0.796813	0.0123048	LINGO1, KLK8, BDNF, NRP1, NF1, VAX1, BMP7, SPP1	764	45	13528	3.14788	1	0.241308	20.0777
GOTERM_BP_FAT	GO:0001657~ureteric bud development	7	0.697211	0.0125981	BDNF, GPC3, FOXC2, ROBO2, PBX1, GDNF, SLIT2	764	35	13528	3.54136	1	0.244816	20.5063
GOTERM_BP_FAT	GO:0031016~pancreas development	7	0.697211	0.0125981	INSM1, AFP, HNF1B, IL6, ISL1, PROX1, TCF7L2	764	35	13528	3.54136	1	0.244816	20.5063
GOTERM_BP_FAT	GO:0048771~tissue remodeling	9	0.896414	0.0126998	IL23A, ERBB2, MITF, SLC34A1, FOXC2, SEMA3C, NOS3, TBX1, CSRP3	764	56	13528	2.84574	1	0.245043	20.6543
GOTERM_BP_FAT	GO:0015844~monoamine transport	5	0.498008	0.0132525	DRD1, SLC6A4, SLC18A2, SLC22A3, CRYM	764	17	13528	5.20788	1	0.252764	21.4546
GOTERM_BP_FAT	GO:0042311~vasodilation	6	0.59761	0.0137807	KCNMA1, CALCB, EDNRB, KCNJ8, GUCY1A3, CFTR	764	26	13528	4.08619	1	0.259905	22.2121
GOTERM_BP_FAT	GO:0048660~regulation of smooth muscle cell proliferation	8	0.796813	0.0138277	IL6, PTGS2, EDN1, IGF1, NOS3, IGFBP3, KLF4, IGFBP5	764	46	13528	3.07944	1	0.259139	22.2792
GOTERM_BP_FAT	GO:0010038~response to metal ion	15	1.49402	0.0139567	KCNMA1, PTGS2, SLC34A1, MT1X, TNNT2, FGG, APOB, FGA, MTF1, FGB, DDX19B, RYR2, NOS3, SERPINA1, CA2	764	129	13528	2.05893	1	0.259701	22.463
GOTERM_BP_FAT	GO:0006811~ion transport	59	5.87649	0.0139623	KCNJ16, KCNJ15, SLC22A15, GLRA2, AQP1, SLC26A1, CHRNA9, SLC24A3, GRID2, SLC22A3, NALCN, SLC4A4, SLC1A1, JPH1, KCNMA1, TRPM6, KCND2, SLC22A23, SLC34A1, CFTR, TCN2, SLC34A2, CLIC3, SLC26A7, CLIC5, RYR2, AKAP7, SLC40A1, FXYD3, ENPP3, HFE, KCNJ2, TMEM37, BEST1, SLC4A8, SLC30A2, SLCO3A1, SLC39A2, GABRP, CNNM4, GABRA2, GABRA6, ATP1A2, SLCO2B1, KCNK2, ANKH, KCTD7, ABCC9, TSC1, SLC16A7, KCNJ8, PLN, KCNN2…	764	768	13528	1.36029	1	0.258285	22.471
GOTERM_BP_FAT	GO:0001707~mesoderm formation	7	0.697211	0.0144162	EYA2, WNT3, HAND1, FOXC2, BMP7, KLF4, SLIT2	764	36	13528	3.44299	1	0.263984	23.1145
GOTERM_BP_FAT	GO:0019226~transmission of nerve impulse	31	3.08765	0.0146854	DRD1, SYT4, ERBB2, SLC6A4, SLC1A4, GRID2, SLC22A3, SLC1A1, RPS27A, GJD2, KCNMA1, GABRA2, KLK8, DLGAP1, KCND2, NOS1, MYO6, NRXN3, GABRA6, CPNE6, NF1, LRTOMT, ATP1A2, LIN7A, NAALAD2, DOC2A, CAMK4, TSC1, AKAP5, CACNA1E, UNC13C	764	350	13528	1.56832	1	0.266691	23.4938
GOTERM_BP_FAT	GO:0007218~neuropeptide signaling pathway	12	1.19522	0.0153512	GPR128, LPHN3, GPR126, PENK, GLRA2, NPFFR2, SORCS1, BAI3, NMB, POMC, LOC399491, TAC3	764	93	13528	2.28475	1	0.275455	24.4241
GOTERM_BP_FAT	GO:0033700~phospholipid efflux	4	0.398406	0.0159116	APOA2, APOA1, APOC1, APOC2	764	10	13528	7.08272	1	0.28242	25.199
GOTERM_BP_FAT	GO:0014821~phasic smooth muscle contraction	4	0.398406	0.0159116	EDNRB, DRD1, EDN1, GDNF	764	10	13528	7.08272	1	0.28242	25.199
GOTERM_BP_FAT	GO:0060415~muscle tissue morphogenesis	6	0.59761	0.0161473	TNNT2, HAND1, FOXC2, MYH6, PROX1, COL11A1	764	27	13528	3.93485	1	0.284394	25.5225
GOTERM_BP_FAT	GO:0055008~cardiac muscle tissue morphogenesis	6	0.59761	0.0161473	TNNT2, HAND1, FOXC2, MYH6, PROX1, COL11A1	764	27	13528	3.93485	1	0.284394	25.5225
GOTERM_BP_FAT	GO:0007369~gastrulation	10	0.996016	0.0163957	CER1, GSC, EYA2, WNT3, HAND1, FOXC2, ZBTB17, BMP7, KLF4, SLIT2	764	70	13528	2.52954	1	0.286526	25.8622
GOTERM_BP_FAT	GO:0007229~integrin-mediated signaling pathway	10	0.996016	0.0163957	ADAMTS18, ITGA9, CCM2, COL3A1, ITGB4, NEDD9, ITGB2, ITGB3, COL16A1, ITGBL1	764	70	13528	2.52954	1	0.286526	25.8622
GOTERM_BP_FAT	GO:0006954~inflammatory response	29	2.88845	0.016895	CXCL1, A2M, MASP1, ITGB2, C1R, CXCL6, TLR7, FOS, APOA2, IL17B, IL23A, CXCR4, ITIH4, VNN1, SERPINA1, IL1A, FN1, SPP1, NOX4, IL6, C4A, OLR1, CFB, EPHX2, CYP4F11, C4BPB, C8A, CD55, NUPR1	764	325	13528	1.57999	1	0.2923	26.5405
GOTERM_BP_FAT	GO:0010721~negative regulation of cell development	8	0.796813	0.0172696	LINGO1, KLK8, BDNF, NRP1, NF1, VAX1, BMP7, SPP1	764	48	13528	2.95113	1	0.296158	27.0455
GOTERM_BP_FAT	GO:0055009~atrial cardiac muscle morphogenesis	3	0.298805	0.0176633	TNNT2, MYH6, PROX1	764	4	13528	13.2801	1	0.300221	27.5727
GOTERM_BP_FAT	GO:0016042~lipid catabolic process	18	1.79283	0.0182275	CYP24A1, LPL, STS, DRD1, CYP46A1, ENPP2, FGF23, APOC2, APOA2, APOB, NAPEPLD, PLCH1, HAO2, ASPG, PLA1A, PLA2G2C, BDH2, AKR1D1	764	173	13528	1.84233	1	0.306613	28.322
GOTERM_BP_FAT	GO:0060541~respiratory system development	13	1.29482	0.0184676	CEBPA, WNT5A, RBP4, FOXA1, CFTR, PROX1, FOXP1, MYCN, GLI1, PDGFRA, HOPX, NOS3, C11ORF73	764	108	13528	2.13137	1	0.308369	28.6387
GOTERM_BP_FAT	GO:0048332~mesoderm morphogenesis	7	0.697211	0.0185842	EYA2, WNT3, HAND1, FOXC2, BMP7, KLF4, SLIT2	764	38	13528	3.26178	1	0.30839	28.792
GOTERM_BP_FAT	GO:0042632~cholesterol homeostasis	7	0.697211	0.0185842	APOA2, APOB, APOA1, APOC2, CETP, NR5A2, AKR1C1	764	38	13528	3.26178	1	0.30839	28.792
GOTERM_BP_FAT	GO:0055092~sterol homeostasis	7	0.697211	0.0185842	APOA2, APOB, APOA1, APOC2, CETP, NR5A2, AKR1C1	764	38	13528	3.26178	1	0.30839	28.792
GOTERM_BP_FAT	GO:0001890~placenta development	9	0.896414	0.0188044	CEBPA, GATA2, VWF, PTGS2, HAND1, PLAC1, PRDM1, ARNT, SPP1	764	60	13528	2.65602	1	0.309836	29.0807
GOTERM_BP_FAT	GO:0009914~hormone transport	8	0.796813	0.0191993	CGA, HNF1B, IL6, LTBP4, FAM3B, EDN1, LRP2, CRYM	764	49	13528	2.89091	1	0.313639	29.5955
GOTERM_BP_FAT	GO:0051051~negative regulation of transport	15	1.49402	0.0200634	NOS1, PTGS2, SLC15A1, NF1, FST, EDN1, APOC1, APOC2, FGF23, ITGB3, TACC3, APOA2, APOA1, NOS3, EGF	764	135	13528	1.96742	1	0.323653	30.7099
GOTERM_BP_FAT	GO:0009636~response to toxin	9	0.896414	0.0206106	FOS, TRPM6, NUPR1, SLC6A4, EPHX2, SLC7A8, SLC18A2, AKR1C1, SLC7A11	764	61	13528	2.61248	1	0.329262	31.407
GOTERM_BP_FAT	GO:0006952~defense response	48	4.78088	0.0206545	CXCL1, KYNU, DRD1, A2M, MASP1, C1R, ITGB2, CXCL6, TLR7, FOS, APOA2, IL17B, IL23A, CXCR4, IFNA5, HIST1H2BJ, ITIH4, VNN1, SERPINA1, MX1, IL1A, DHX58, SPP1, FN1, NOX4, ITK, CRISP3, IL6, SP100, OLR1, C4A, CFB, GNLY, IFNA10, EPHX2, DCDC2, C4BPB, CD300C, CYP4F11, HLA-G, C8A, CD55, ABCC9, NUPR1, PENK, KCNJ8, TIAL1, DEFA1	764	615	13528	1.38199	1	0.32821	31.4626
GOTERM_BP_FAT	GO:0051147~regulation of muscle cell differentiation	7	0.697211	0.0209482	EZH2, EDN1, HOPX, MBNL3, PROX1, IGFBP3, RPS27A	764	39	13528	3.17814	1	0.330414	31.8337
GOTERM_BP_FAT	GO:0010885~regulation of cholesterol storage	4	0.398406	0.0209755	LPL, APOB, MSR1, CD36	764	11	13528	6.43884	1	0.329157	31.8681
GOTERM_BP_FAT	GO:0003007~heart morphogenesis	10	0.996016	0.0211012	TNNT2, RBP4, HAND1, FOXC2, TBX1, COL2A1, MYH6, ISL1, PROX1, COL11A1	764	73	13528	2.42559	1	0.329174	32.0262
GOTERM_BP_FAT	GO:0042490~mechanoreceptor differentiation	6	0.59761	0.0216569	KCNMA1, BDNF, MYO6, CLIC5, NTRK2, LRTOMT	764	29	13528	3.66348	1	0.334657	32.7214
GOTERM_BP_FAT	GO:0007611~learning or memory	13	1.29482	0.02244	FOS, KLK8, DRD1, BDNF, STS, PTGS2, NF1, CTNND2, PTN, AFF2, ATP1A2, LHX8, CALB1	764	111	13528	2.07377	1	0.342867	33.6895
GOTERM_BP_FAT	GO:0051216~cartilage development	10	0.996016	0.0228659	WNT5A, CHRDL2, EDN1, ACAN, COL2A1, BMP7, COL11A1, RUNX2, FGF4, GHR	764	74	13528	2.39281	1	0.346509	34.2104
GOTERM_BP_FAT	GO:0001704~formation of primary germ layer	7	0.697211	0.0235077	EYA2, WNT3, HAND1, FOXC2, BMP7, KLF4, SLIT2	764	40	13528	3.09869	1	0.352715	34.9883
GOTERM_BP_FAT	GO:0032374~regulation of cholesterol transport	5	0.498008	0.0235997	APOA2, APOA1, APOC1, APOC2, CETP	764	20	13528	4.4267	1	0.352195	35.0991
GOTERM_BP_FAT	GO:0032371~regulation of sterol transport	5	0.498008	0.0235997	APOA2, APOA1, APOC1, APOC2, CETP	764	20	13528	4.4267	1	0.352195	35.0991
GOTERM_BP_FAT	GO:0042312~regulation of vasodilation	5	0.498008	0.0235997	KCNMA1, NOS1, ACE2, EPHX2, NOS3	764	20	13528	4.4267	1	0.352195	35.0991
GOTERM_BP_FAT	GO:0006805~xenobiotic metabolic process	5	0.498008	0.0235997	KYNU, UGT2B11, EPHX2, UGT1A1, AKR1C1	764	20	13528	4.4267	1	0.352195	35.0991
GOTERM_BP_FAT	GO:0060537~muscle tissue development	14	1.39442	0.0239687	RBP4, ERBB2, NF1, MYH6, PROX1, CSRP3, FOXP1, TNNT2, TSC1, HAND1, PLN, FOXC2, COL11A1, IGFBP5	764	125	13528	1.98316	1	0.355	35.5417
GOTERM_BP_FAT	GO:0060191~regulation of lipase activity	11	1.09562	0.0242886	EDNRB, APOA2, DRD1, ARHGAP6, CCKBR, S1PR4, EDN1, APOC1, APOC2, JAK2, NPR3	764	87	13528	2.23879	1	0.35718	35.9231
GOTERM_BP_FAT	GO:0030900~forebrain development	16	1.59363	0.0246749	DRD1, GSC, NF1, SLC6A4, BCAN, TACC3, ISL1, GLI1, GATA2, DKK1, TSC1, POU3F3, RELN, LRP2, LHX8, FABP7	764	152	13528	1.86387	1	0.360107	36.3807
GOTERM_BP_FAT	GO:0006766~vitamin metabolic process	10	0.996016	0.0247336	NAMPT, RBP4, CYP24A1, CBR1, KYNU, FGF23, CYP26A1, SLC19A3, TKTL1, LRP2	764	75	13528	2.36091	1	0.359177	36.4499
GOTERM_BP_FAT	GO:0032368~regulation of lipid transport	6	0.59761	0.0248183	APOA2, APOA1, APOC1, APOC2, CETP, ITGB3	764	30	13528	3.54136	1	0.358558	36.5498
GOTERM_BP_FAT	GO:0032940~secretion by cell	20	1.99203	0.0249727	CGA, HNF1B, IL6, MYO6, SYT4, NRXN3, LTBP4, FAM3B, EDN1, LIN7A, CADPS, BDNF, DOC2A, ANK1, SCIN, NTRK2, SYTL5, LRP2, UNC13C, PCSK5	764	207	13528	1.7108	1	0.358751	36.7314
GOTERM_BP_FAT	GO:0045165~cell fate commitment	15	1.49402	0.0251329	FOXA1, MITF, TBX1, GAS1, ISL1, GDNF, PROX1, TCF7L2, GATA2, EYA2, WNT3, FOXC2, PRDM1, RUNX2, KLF4	764	139	13528	1.91081	1	0.359009	36.9192
GOTERM_BP_FAT	GO:0050767~regulation of neurogenesis	17	1.69323	0.0253131	XRCC4, KLK8, NRP1, PLXNB2, NF1, FOXA1, NEUROG3, VAX1, ISL1, SLIT2, LINGO1, BDNF, NTRK2, ROBO2, PBX1, BMP7, SPP1	764	166	13528	1.81335	1	0.359493	37.13
GOTERM_BP_FAT	GO:0046503~glycerolipid catabolic process	4	0.398406	0.0268168	LPL, APOA2, DRD1, APOB	764	12	13528	5.90227	1	0.374827	38.8627
GOTERM_BP_FAT	GO:0042403~thyroid hormone metabolic process	4	0.398406	0.0268168	CGA, DIO2, RELN, CRYM	764	12	13528	5.90227	1	0.374827	38.8627
GOTERM_BP_FAT	GO:0065005~protein-lipid complex assembly	4	0.398406	0.0268168	APOA2, APOB, APOA1, APOC1	764	12	13528	5.90227	1	0.374827	38.8627
GOTERM_BP_FAT	GO:0055081~anion homeostasis	4	0.398406	0.0268168	SLC34A1, FGF23, CKB, SLC34A2	764	12	13528	5.90227	1	0.374827	38.8627
GOTERM_BP_FAT	GO:0034377~plasma lipoprotein particle assembly	4	0.398406	0.0268168	APOA2, APOB, APOA1, APOC1	764	12	13528	5.90227	1	0.374827	38.8627
GOTERM_BP_FAT	GO:0010883~regulation of lipid storage	5	0.498008	0.0278866	LPL, APOB, MSR1, CD36, ITGB3	764	21	13528	4.21591	1	0.384957	40.0679
GOTERM_BP_FAT	GO:0001569~patterning of blood vessels	5	0.498008	0.0278866	SEMA5A, NRP1, CXCR4, EDN1, FOXC2	764	21	13528	4.21591	1	0.384957	40.0679
GOTERM_BP_FAT	GO:0006706~steroid catabolic process	5	0.498008	0.0278866	CYP24A1, STS, CYP46A1, FGF23, AKR1D1	764	21	13528	4.21591	1	0.384957	40.0679
GOTERM_BP_FAT	GO:0010901~regulation of very-low-density lipoprotein particle remodeling	3	0.298805	0.0283453	APOA2, APOA1, APOC2	764	5	13528	10.6241	1	0.388284	40.5777
GOTERM_BP_FAT	GO:0045652~regulation of megakaryocyte differentiation	3	0.298805	0.0283453	TESC, HIST1H4A, SCIN	764	5	13528	10.6241	1	0.388284	40.5777
GOTERM_BP_FAT	GO:0006790~sulfur metabolic process	13	1.29482	0.0286745	GSTA1, IGF1, SLC19A3, DCN, TKTL1, CSGALNACT1, CTH, GGT7, CHST9, SULF1, SEPP1, HS3ST3B1, GHR	764	115	13528	2.00164	1	0.39018	40.9411
GOTERM_BP_FAT	GO:0006956~complement activation	7	0.697211	0.0292366	C8A, CD55, MASP1, C4A, CFB, C4BPB, C1R	764	42	13528	2.95113	1	0.394512	41.5567
GOTERM_BP_FAT	GO:0030278~regulation of ossification	10	0.996016	0.0309825	WNT7B, IL6, FGF23, PBX1, AXIN2, BMP7, OSTN, MEPE, RUNX2, ANKH	764	78	13528	2.2701	1	0.41099	43.4303
GOTERM_BP_FAT	GO:0060021~palate development	6	0.59761	0.0319921	ARID5B, PDGFRA, TBX1, COL2A1, VAX1, GAS1	764	32	13528	3.32003	1	0.419541	44.4878
GOTERM_BP_FAT	GO:0002541~activation of plasma proteins involved in acute inflammatory response	7	0.697211	0.0324165	C8A, CD55, MASP1, C4A, CFB, C4BPB, C1R	764	43	13528	2.8825	1	0.4221	44.9267
GOTERM_BP_FAT	GO:0045667~regulation of osteoblast differentiation	7	0.697211	0.0324165	WNT7B, IL6, FGF23, AXIN2, BMP7, OSTN, RUNX2	764	43	13528	2.8825	1	0.4221	44.9267
GOTERM_BP_FAT	GO:0006873~cellular ion homeostasis	31	3.08765	0.0327756	DRD1, ERBB2, EDN1, HFE, CKB, EDNRB, CALCB, CXCR4, SLC24A3, S1PR4, GRID2, JPH1, GJD2, KCNMA1, KCND2, CCKBR, NF1, EPHX2, FGF23, ATP1A2, CSRP3, SLC34A2, CD55, TSC1, HPX, PLN, RYR2, JAK2, STC1, SLC40A1, IFI6	764	374	13528	1.46768	1	0.42398	45.2955
GOTERM_BP_FAT	GO:0034097~response to cytokine stimulus	10	0.996016	0.0332894	FOS, KYNU, SP100, PTGS2, COL3A1, PDGFRA, LIFR, NOS3, SERPINA1, GHR	764	79	13528	2.24137	1	0.427346	45.8191
GOTERM_BP_FAT	GO:0010744~positive regulation of foam cell differentiation	4	0.398406	0.0334321	LPL, APOB, MSR1, CD36	764	13	13528	5.44825	1	0.427068	45.9638
GOTERM_BP_FAT	GO:0008045~motor axon guidance	4	0.398406	0.0334321	CXCR4, ERBB2, LHX4, SLIT2	764	13	13528	5.44825	1	0.427068	45.9638
GOTERM_BP_FAT	GO:0007156~homophilic cell adhesion	14	1.39442	0.0335368	CADM3, CLSTN3, PCDH11X, PCDH10, PCDH9, PTPRT, PCDH8, PCDH7, PCDH17, CDH22, FREM2, DSG3, CDH17, ROBO2	764	131	13528	1.89233	1	0.426426	46.0696
GOTERM_BP_FAT	GO:0015837~amine transport	13	1.29482	0.0341108	DRD1, SLC6A4, SLC7A8, XK, SLC7A11, SLC1A4, SLC6A7, SLC7A2, SLC18A2, SLC22A3, SLC1A1, PDZK1, CRYM	764	118	13528	1.95075	1	0.430293	46.6464
GOTERM_BP_FAT	GO:0006869~lipid transport	15	1.49402	0.0344374	RBP4, SLC27A1, MSR1, ATP10B, APOC1, APOC2, CFTR, STARD3, APOA2, APOB, CD36, APOA1, ATP8A2, CETP, AKR1C1	764	145	13528	1.83174	1	0.431755	46.9721
GOTERM_BP_FAT	GO:0010604~positive regulation of macromolecule metabolic process	62	6.1753	0.0345942	HNF1B, CDX1, GDF6, MITF, RORA, GDNF, TLR7, SKAP1, GLI1, EDNRB, FOS, GATA2, APOA2, MKL1, IL1A, RPS27A, GHR, MYO6, RARG, SP100, PROX1, DDIT3, NCOA2, MTF1, CD80, PDGFRA, FOXC2, PRDM1, ABLIM2, GLIS3, CTCFL, KITLG, NFYB, TCF7L2, CALCOCO1, ARNT, HAND1, HOXA7, POU3F3, NFATC2, TCF4, RUNX2, CEBPA, MAF, TESC, IL6, FOXA1, IGF1, NR4A1, TBX1, NEUROG3, ISL1, BRCA1, HDAC2, HPX, IRF1, JAK2, PBX1, EAF2, NR5A2, BM…	764	857	13528	1.28101	1	0.431597	47.1277
GOTERM_BP_FAT	GO:0001654~eye development	14	1.39442	0.0353653	MAF, RBP4, RARG, NF1, MITF, FASLG, GAS1, VAX1, COL5A2, PROX1, NTRK2, FOXC2, BMP7, KLF4	764	132	13528	1.87799	1	0.43719	47.8869
GOTERM_BP_FAT	GO:0045639~positive regulation of myeloid cell differentiation	6	0.59761	0.0360166	TESC, SCIN, KITLG, CA2, INPP5D, ARNT	764	33	13528	3.21942	1	0.441577	48.5202
GOTERM_BP_FAT	GO:0014706~striated muscle tissue development	13	1.29482	0.0360758	TNNT2, RBP4, HAND1, TSC1, ERBB2, PLN, FOXC2, MYH6, PROX1, CSRP3, COL11A1, FOXP1, IGFBP5	764	119	13528	1.93436	1	0.440483	48.5774
GOTERM_BP_FAT	GO:0042493~response to drug	20	1.99203	0.0364633	DRD1, PTGS2, SLC15A2, ERBB2, CFTR, UGT1A1, DDIT3, FOS, APOA2, ABCC9, BDNF, HDAC2, HMGCS2, SERPINA7, RYR2, CA4, SEMA3C, NOS3, LRP2, PDZK1	764	216	13528	1.63952	1	0.442393	48.9503
GOTERM_BP_FAT	GO:0008202~steroid metabolic process	19	1.89243	0.0367729	CYP24A1, STS, CYP46A1, APOC1, FGF23, CFTR, UGT1A1, STARD3, AFP, APOA2, APOB, APOA1, HMGCS2, UGT2B11, CETP, PBX1, NR5A2, AKR1D1, AKR1C1	764	202	13528	1.66549	1	0.443575	49.2464
GOTERM_BP_FAT	GO:0050730~regulation of peptidyl-tyrosine phosphorylation	9	0.896414	0.0368005	IL6, CD80, HPX, IGF1, KITLG, ITGB2, JAK2, EGF, GHR	764	68	13528	2.34355	1	0.442207	49.2727
GOTERM_BP_FAT	GO:0009063~cellular amino acid catabolic process	9	0.896414	0.0368005	AMDHD1, TDO2, KYNU, NOS1, GSTZ1, NOS3, SARDH, GLDC, ENOSF1	764	68	13528	2.34355	1	0.442207	49.2727
GOTERM_BP_FAT	GO:0042472~inner ear morphogenesis	8	0.796813	0.0370444	MYO6, CHRNA9, CLIC5, TBX1, COL2A1, PROX1, COL11A1, HMX3	764	56	13528	2.52954	1	0.442791	49.5047
GOTERM_BP_FAT	GO:0042592~homeostatic process	55	5.47809	0.0374786	EDN1, SLC7A8, CKB, EDNRB, ASGR2, APOA2, APOB, APOA1, SLC2A4, CXCR4, SLC24A3, S1PR4, GRID2, CETP, JPH1, AKR1C1, IL1A, FANCC, GJD2, KCNMA1, KCND2, CCKBR, SLC34A1, FGF23, RAD50, DDIT3, SLC34A2, RYR2, STC1, SLC40A1, RBP4, DRD1, ERBB2, APOC2, HFE, COL2A1, TCF7L2, CALCB, LPL, IL6, NF1, FOXA1, EPHX2, IGF1, ATP1A2, CSRP3, CD55, TSC1, HPX, PLN, JAK2, CACNA1E, HEPH, NR5A2, IFI6	764	751	13528	1.29677	1	0.445063	49.9153
GOTERM_BP_FAT	GO:0050886~endocrine process	5	0.498008	0.0377655	CGA, EDN1, ACE2, NOS3, PCSK5	764	23	13528	3.84931	1	0.446006	50.1849
GOTERM_BP_FAT	GO:0042531~positive regulation of tyrosine phosphorylation of STAT protein	5	0.498008	0.0377655	IL6, HPX, IGF1, JAK2, GHR	764	23	13528	3.84931	1	0.446006	50.1849
GOTERM_BP_FAT	GO:0001974~blood vessel remodeling	5	0.498008	0.0377655	FOXC2, SEMA3C, NOS3, TBX1, CSRP3	764	23	13528	3.84931	1	0.446006	50.1849
GOTERM_BP_FAT	GO:0009410~response to xenobiotic stimulus	5	0.498008	0.0377655	KYNU, UGT2B11, EPHX2, UGT1A1, AKR1C1	764	23	13528	3.84931	1	0.446006	50.1849
GOTERM_BP_FAT	GO:0046942~carboxylic acid transport	15	1.49402	0.0380304	SLC7A8, XK, SLC26A1, SLC7A11, SLC1A4, SLC16A4, CD36, SLC16A7, SLC6A7, SLC7A2, SLC26A7, SLC25A10, SLC1A1, PDZK1, AKR1C1	764	147	13528	1.80682	1	0.446746	50.4325
GOTERM_BP_FAT	GO:0050801~ion homeostasis	33	3.28685	0.0383472	DRD1, ERBB2, EDN1, SLC7A8, HFE, CKB, EDNRB, CALCB, CXCR4, SLC24A3, S1PR4, GRID2, JPH1, GJD2, KCNMA1, KCND2, CCKBR, NF1, SLC34A1, EPHX2, FGF23, ATP1A2, CSRP3, SLC34A2, CD55, TSC1, HPX, PLN, RYR2, JAK2, STC1, SLC40A1, IFI6	764	409	13528	1.42867	1	0.447932	50.7272
GOTERM_BP_FAT	GO:0002252~immune effector process	14	1.39442	0.0392342	XRCC4, IL6, C4A, MASP1, CFB, C1R, C4BPB, TLR7, FOXP1, C8A, ABCC9, CD55, KCNJ8, INPP5D	764	134	13528	1.84996	1	0.454024	51.5434
GOTERM_BP_FAT	GO:0055082~cellular chemical homeostasis	31	3.08765	0.0392359	DRD1, ERBB2, EDN1, HFE, CKB, EDNRB, CALCB, CXCR4, SLC24A3, S1PR4, GRID2, JPH1, GJD2, KCNMA1, KCND2, CCKBR, NF1, EPHX2, FGF23, ATP1A2, CSRP3, SLC34A2, CD55, TSC1, HPX, PLN, RYR2, JAK2, STC1, SLC40A1, IFI6	764	380	13528	1.4445	1	0.452455	51.5449
GOTERM_BP_FAT	GO:0046879~hormone secretion	7	0.697211	0.0394294	CGA, HNF1B, IL6, LTBP4, FAM3B, EDN1, LRP2	764	45	13528	2.75439	1	0.452537	51.7213
GOTERM_BP_FAT	GO:0031099~regeneration	9	0.896414	0.0396579	AFP, APOA2, SERPINA10, FGA, LIFR, IGF1, VCAN, JAK2, LRP2	764	69	13528	2.30958	1	0.452914	51.9287
GOTERM_BP_FAT	GO:0048592~eye morphogenesis	9	0.896414	0.0396579	RBP4, RARG, NF1, NTRK2, FASLG, GAS1, BMP7, PROX1, COL5A2	764	69	13528	2.30958	1	0.452914	51.9287
GOTERM_BP_FAT	GO:0015849~organic acid transport	15	1.49402	0.039924	SLC7A8, XK, SLC26A1, SLC7A11, SLC1A4, SLC16A4, CD36, SLC16A7, SLC6A7, SLC7A2, SLC26A7, SLC25A10, SLC1A1, PDZK1, AKR1C1	764	148	13528	1.79461	1	0.453607	52.1693
GOTERM_BP_FAT	GO:0048704~embryonic skeletal system morphogenesis	8	0.796813	0.0402614	GSC, OSR2, HOXA7, FOXC2, TBX1, COL2A1, GAS1, COL11A1	764	57	13528	2.48517	1	0.45489	52.4726
GOTERM_BP_FAT	GO:0001701~in utero embryonic development	17	1.69323	0.0403574	CEBPA, XRCC4, INSL3, TAPT1, HNF1B, EDN1, PTPRR, MYH6, ARNT, GATA2, DAB2, APOB, HAND1, HOPX, PDGFRA, EGFL8, PRDM1	764	176	13528	1.71032	1	0.454146	52.5586
GOTERM_BP_FAT	GO:0048662~negative regulation of smooth muscle cell proliferation	4	0.398406	0.0408106	NOS3, IGFBP3, KLF4, IGFBP5	764	14	13528	5.05909	1	0.456376	52.9626
GOTERM_BP_FAT	GO:0007406~negative regulation of neuroblast proliferation	3	0.298805	0.0409464	BDNF, NF1, VAX1	764	6	13528	8.8534	1	0.455962	53.0829
GOTERM_BP_FAT	GO:0034384~high-density lipoprotein particle clearance	3	0.298805	0.0409464	APOA2, APOA1, APOC2	764	6	13528	8.8534	1	0.455962	53.0829
GOTERM_BP_FAT	GO:0006857~oligopeptide transport	3	0.298805	0.0409464	SLC15A1, SLC15A2, CDH17	764	6	13528	8.8534	1	0.455962	53.0829
GOTERM_BP_FAT	GO:0014047~glutamate secretion	3	0.298805	0.0409464	BDNF, MYO6, NTRK2	764	6	13528	8.8534	1	0.455962	53.0829
GOTERM_BP_FAT	GO:0042363~fat-soluble vitamin catabolic process	3	0.298805	0.0409464	CYP24A1, FGF23, CYP26A1	764	6	13528	8.8534	1	0.455962	53.0829
GOTERM_BP_FAT	GO:0055065~metal ion homeostasis	19	1.89243	0.0415609	KCNMA1, DRD1, CCKBR, EDN1, SLC7A8, EPHX2, ATP1A2, CSRP3, EDNRB, CALCB, CD55, SLC24A3, CXCR4, S1PR4, PLN, RYR2, STC1, JAK2, JPH1	764	205	13528	1.64112	1	0.459478	53.6241
GOTERM_BP_FAT	GO:0018108~peptidyl-tyrosine phosphorylation	7	0.697211	0.0432697	ERBB2, PDGFRA, JAK2, RELN, FER, EGF, GHR	764	46	13528	2.69451	1	0.471727	55.0982
GOTERM_BP_FAT	GO:0021543~pallium development	7	0.697211	0.0432697	DRD1, TSC1, NF1, BCAN, POU3F3, RELN, TACC3	764	46	13528	2.69451	1	0.471727	55.0982
GOTERM_BP_FAT	GO:0009615~response to virus	12	1.19522	0.0433463	PLSCR1, ABCC9, IL6, IL23A, ISG15, CXCR4, KCNJ8, IFNA5, IFNA10, DEFA1, MX1, TLR7	764	109	13528	1.94937	1	0.470795	55.1632
GOTERM_BP_FAT	GO:0001892~embryonic placenta development	5	0.498008	0.0433645	CEBPA, GATA2, HAND1, PRDM1, ARNT	764	24	13528	3.68892	1	0.469406	55.1786
GOTERM_BP_FAT	GO:0002683~negative regulation of immune system process	10	0.996016	0.0436991	AMBP, A2M, MASP1, ERBB2, COL3A1, CTLA4, INPP5D, SCGB1A1, SPINK5, PAG1	764	83	13528	2.13335	1	0.470525	55.4616
GOTERM_BP_FAT	GO:0006836~neurotransmitter transport	10	0.996016	0.0436991	GABRA2, DOC2A, SLC6A7, SYT4, NRXN3, SLC6A4, SLC18A2, SLC22A3, ATP1A2, LIN7A	764	83	13528	2.13335	1	0.470525	55.4616
GOTERM_BP_FAT	GO:0040012~regulation of locomotion	18	1.79283	0.043713	DRD1, IL6, F10, IL16, ENPP2, NF1, EDN1, IGF1, ITGB3, SLIT2, LAMA3, SERPINE2, CXCR4, PDGFRA, JAK2, UNC5C, IGFBP3, IGFBP5	764	192	13528	1.66001	1	0.469115	55.4733
GOTERM_BP_FAT	GO:0007166~cell surface receptor linked signal transduction	122	12.1514	0.0448422	QRFPR, CGA, GNA14, GPR128, GPR126, GDF6, EDN1, FST, LPHN3, WNT4, WNT3, GP6, APOA1, OR6C2, S1PR4, GRID2, GNG2, RGR, RARG, SOCS2, STC2, CD3D, PTPRG, LIFR, FGF23, PTPRT, PDGFRA, STC1, OR5AR1, WNT5A, FGFR2, DRD1, ENPP2, ERBB2, ITGB4, SORCS1, NEDD9, CXXC4, ITGB2, ITGB3, POMC, GREM2, ITGBL1, EPHB6, UBE2D3, BAI3, ANGPTL1, EGF, AXIN2, CCM2, GABRA2, OR13H1, GABRA6, MET, OR4B1, OR11H4, EVL, COL16A1, KCNK2,…	764	1856	13528	1.16392	1	0.476404	56.4155
GOTERM_BP_FAT	GO:0051270~regulation of cell motion	18	1.79283	0.0455368	DRD1, IL6, NRP1, SP100, F10, ENPP2, NF1, EDN1, IGF1, ITGB3, LAMA3, SERPINE2, CXCR4, PDGFRA, JAK2, UNC5C, IGFBP3, IGFBP5	764	193	13528	1.65141	1	0.480225	56.9856
GOTERM_BP_FAT	GO:0042327~positive regulation of phosphorylation	11	1.09562	0.046513	EDNRB, IL6, CD80, HPX, GDF6, IGF1, KITLG, JAK2, EGF, BMP7, GHR	764	97	13528	2.00799	1	0.486114	57.775
GOTERM_BP_FAT	GO:0045892~negative regulation of transcription, DNA-dependent	29	2.88845	0.0469727	GLIS3, FST, SCGB1A1, ZNF345, HAND1, HOXA7, POU3F3, SKIL, TCF4, TWIST1, CEBPA, RARG, SP100, GSC, ARID5B, FOXA1, VAX1, PROX1, FOXP1, CDKN1C, HDAC2, NCOA2, IRF8, JAZF1, HOPX, PRDM1, RASD1, CRYM, KLF4	764	356	13528	1.44241	1	0.488046	58.1421
GOTERM_BP_FAT	GO:0050731~positive regulation of peptidyl-tyrosine phosphorylation	7	0.697211	0.0473364	IL6, CD80, HPX, IGF1, KITLG, JAK2, GHR	764	47	13528	2.63718	1	0.489241	58.4303
GOTERM_BP_FAT	GO:0045087~innate immune response	14	1.39442	0.0478521	CRISP3, KYNU, SP100, MASP1, C4A, CFB, C4BPB, C1R, TLR7, C8A, CD55, IL23A, VNN1, DHX58	764	138	13528	1.79634	1	0.491546	58.8357
GOTERM_BP_FAT	GO:0006575~cellular amino acid derivative metabolic process	16	1.59363	0.0481571	GSTA1, DRD1, KYNU, SNCAIP, PNMT, LRTOMT, CKB, APOA2, CKMT1A, TDO2, CTH, GGT7, APOA1, VNN1, CETP, GHR	764	166	13528	1.70668	1	0.492281	59.0737
GOTERM_BP_FAT	GO:0016054~organic acid catabolic process	12	1.19522	0.0483956	AMDHD1, TDO2, KYNU, NOS1, HAO2, GSTZ1, NOS3, BDH2, AKR1D1, SARDH, GLDC, ENOSF1	764	111	13528	1.91425	1	0.492525	59.259
GOTERM_BP_FAT	GO:0046395~carboxylic acid catabolic process	12	1.19522	0.0483956	AMDHD1, TDO2, KYNU, NOS1, HAO2, GSTZ1, NOS3, BDH2, AKR1D1, SARDH, GLDC, ENOSF1	764	111	13528	1.91425	1	0.492525	59.259
GOTERM_BP_FAT	GO:0045124~regulation of bone resorption	4	0.398406	0.0489348	NF1, CA2, INPP5D, SPP1	764	15	13528	4.72182	1	0.494944	59.6748
GOTERM_BP_FAT	GO:0032369~negative regulation of lipid transport	4	0.398406	0.0489348	APOA2, APOC1, APOC2, ITGB3	764	15	13528	4.72182	1	0.494944	59.6748
GOTERM_BP_FAT	GO:0046850~regulation of bone remodeling	4	0.398406	0.0489348	NF1, CA2, INPP5D, SPP1	764	15	13528	4.72182	1	0.494944	59.6748
GOTERM_BP_FAT	GO:0009268~response to pH	4	0.398406	0.0489348	KCNMA1, STS, KCNJ8, CA2	764	15	13528	4.72182	1	0.494944	59.6748
GOTERM_BP_FAT	GO:0006937~regulation of muscle contraction	9	0.896414	0.0491038	KCNMA1, NOS1, PTGS2, PPP1R12B, EDN1, RYR2, GUCY1A3, ATP1A2, CNN1	764	72	13528	2.21335	1	0.494674	59.8043
GOTERM_BP_FAT	GO:0007169~transmembrane receptor protein tyrosine kinase signaling pathway	20	1.99203	0.04959	FGFR2, NRP1, SOCS2, PTPRG, ARID5B, ERBB2, MET, FGF23, PTPRT, RPS6KA5, EPHA4, EPHB6, NTRK2, PDGFRA, FOXC2, ANGPTL1, JAK2, EGF, GHR, FGF4	764	224	13528	1.58096	1	0.496678	60.1748
GOTERM_BP_FAT	GO:0031960~response to corticosteroid stimulus	10	0.996016	0.0496412	KCNMA1, FOS, APOA2, A2M, IL6, PTGS2, SERPINA7, UGT1A1, GHR, CPN1	764	85	13528	2.08315	1	0.495564	60.2135
GOTERM_BP_FAT	GO:0019218~regulation of steroid metabolic process	6	0.59761	0.0498892	KCNMA1, APOA2, APOB, APOA1, APOC1, PROX1	764	36	13528	2.95113	1	0.495858	60.4011
GOTERM_BP_FAT	GO:0007422~peripheral nervous system development	6	0.59761	0.0498892	EDNRB, ERBB2, NF1, UGT8, NEUROG3, GDNF	764	36	13528	2.95113	1	0.495858	60.4011
GOTERM_BP_FAT	GO:0006875~cellular metal ion homeostasis	18	1.79283	0.0513324	KCNMA1, DRD1, CCKBR, EDN1, EPHX2, ATP1A2, CSRP3, EDNRB, CALCB, CD55, SLC24A3, CXCR4, S1PR4, PLN, RYR2, STC1, JAK2, JPH1	764	196	13528	1.62614	1	0.504531	61.4758
GOTERM_BP_FAT	GO:0051346~negative regulation of hydrolase activity	7	0.697211	0.0516316	TNNT2, APOA2, APOA1, APOC1, NR4A1, NOS3, IFI6	764	48	13528	2.58224	1	0.505137	61.6952
GOTERM_BP_FAT	GO:0018212~peptidyl-tyrosine modification	7	0.697211	0.0516316	ERBB2, PDGFRA, JAK2, RELN, FER, EGF, GHR	764	48	13528	2.58224	1	0.505137	61.6952
GOTERM_BP_FAT	GO:0035107~appendage morphogenesis	11	1.09562	0.0522075	WNT5A, RARG, DKK1, PBX1, COL2A1, GAS1, FBN2, SP8, PCSK5, FGF4, TWIST1	764	99	13528	1.96742	1	0.50764	62.1141
GOTERM_BP_FAT	GO:0035108~limb morphogenesis	11	1.09562	0.0522075	WNT5A, RARG, DKK1, PBX1, COL2A1, GAS1, FBN2, SP8, PCSK5, FGF4, TWIST1	764	99	13528	1.96742	1	0.50764	62.1141
GOTERM_BP_FAT	GO:0046903~secretion	25	2.49004	0.0532171	CGA, HNF1B, SYT4, LTBP4, FAM3B, EDN1, AQP1, BDNF, DAB2, ANK1, PCSK5, KCNMA1, IL6, MYO6, NRXN3, LIN7A, CADPS, DOC2A, SLC26A7, NTRK2, SCIN, SYTL5, CA2, UNC13C, LRP2	764	300	13528	1.47557	1	0.513056	62.838
GOTERM_BP_FAT	GO:0006874~cellular calcium ion homeostasis	17	1.69323	0.0541476	DRD1, CCKBR, EDN1, EPHX2, ATP1A2, CSRP3, EDNRB, CALCB, CD55, SLC24A3, CXCR4, S1PR4, PLN, RYR2, STC1, JAK2, JPH1	764	183	13528	1.64489	1	0.517847	63.4936
GOTERM_BP_FAT	GO:0030334~regulation of cell migration	16	1.59363	0.0547363	DRD1, IL6, F10, ENPP2, NF1, EDN1, IGF1, ITGB3, LAMA3, SERPINE2, CXCR4, PDGFRA, JAK2, UNC5C, IGFBP3, IGFBP5	764	169	13528	1.67638	1	0.520298	63.9027
GOTERM_BP_FAT	GO:0055062~phosphate ion homeostasis	3	0.298805	0.0552167	SLC34A1, FGF23, SLC34A2	764	7	13528	7.58863	1	0.522008	64.2333
GOTERM_BP_FAT	GO:0034372~very-low-density lipoprotein particle remodeling	3	0.298805	0.0552167	LPL, APOC2, CETP	764	7	13528	7.58863	1	0.522008	64.2333
GOTERM_BP_FAT	GO:0009111~vitamin catabolic process	3	0.298805	0.0552167	CYP24A1, FGF23, CYP26A1	764	7	13528	7.58863	1	0.522008	64.2333
GOTERM_BP_FAT	GO:0014065~phosphoinositide 3-kinase cascade	3	0.298805	0.0552167	ERBB2, NF1, EDN1	764	7	13528	7.58863	1	0.522008	64.2333
GOTERM_BP_FAT	GO:0032375~negative regulation of cholesterol transport	3	0.298805	0.0552167	APOA2, APOC1, APOC2	764	7	13528	7.58863	1	0.522008	64.2333
GOTERM_BP_FAT	GO:0002063~chondrocyte development	3	0.298805	0.0552167	ACAN, COL11A1, RUNX2	764	7	13528	7.58863	1	0.522008	64.2333
GOTERM_BP_FAT	GO:0032372~negative regulation of sterol transport	3	0.298805	0.0552167	APOA2, APOC1, APOC2	764	7	13528	7.58863	1	0.522008	64.2333
GOTERM_BP_FAT	GO:0051968~positive regulation of synaptic transmission, glutamatergic	3	0.298805	0.0552167	DRD1, PTGS2, NTRK2	764	7	13528	7.58863	1	0.522008	64.2333
GOTERM_BP_FAT	GO:0010873~positive regulation of cholesterol esterification	3	0.298805	0.0552167	APOA2, APOA1, APOC1	764	7	13528	7.58863	1	0.522008	64.2333
GOTERM_BP_FAT	GO:0045937~positive regulation of phosphate metabolic process	11	1.09562	0.055221	EDNRB, IL6, CD80, HPX, GDF6, IGF1, KITLG, JAK2, EGF, BMP7, GHR	764	100	13528	1.94775	1	0.520582	64.2362
GOTERM_BP_FAT	GO:0010562~positive regulation of phosphorus metabolic process	11	1.09562	0.055221	EDNRB, IL6, CD80, HPX, GDF6, IGF1, KITLG, JAK2, EGF, BMP7, GHR	764	100	13528	1.94775	1	0.520582	64.2362
GOTERM_BP_FAT	GO:0030005~cellular di-, tri-valent inorganic cation homeostasis	20	1.99203	0.0552869	DRD1, CCKBR, EDN1, EPHX2, HFE, ATP1A2, CSRP3, EDNRB, CALCB, CD55, SLC24A3, CXCR4, HPX, S1PR4, PLN, RYR2, STC1, JAK2, JPH1, SLC40A1	764	227	13528	1.56007	1	0.519568	64.2814
GOTERM_BP_FAT	GO:0051253~negative regulation of RNA metabolic process	29	2.88845	0.0557722	GLIS3, FST, SCGB1A1, ZNF345, HAND1, HOXA7, POU3F3, SKIL, TCF4, TWIST1, CEBPA, RARG, SP100, GSC, ARID5B, FOXA1, VAX1, PROX1, FOXP1, CDKN1C, HDAC2, NCOA2, IRF8, JAZF1, HOPX, PRDM1, RASD1, CRYM, KLF4	764	362	13528	1.4185	1	0.521296	64.6121
GOTERM_BP_FAT	GO:0030166~proteoglycan biosynthetic process	5	0.498008	0.0558805	CSGALNACT1, CHST9, ACAN, IGF1, HS3ST3B1	764	26	13528	3.40516	1	0.520563	64.6854
GOTERM_BP_FAT	GO:0046427~positive regulation of JAK-STAT cascade	5	0.498008	0.0558805	IL6, HPX, IGF1, JAK2, GHR	764	26	13528	3.40516	1	0.520563	64.6854
GOTERM_BP_FAT	GO:0007498~mesoderm development	9	0.896414	0.0561484	EYA2, WNT3, HAND1, FOXC2, TBX1, JAK2, BMP7, KLF4, SLIT2	764	74	13528	2.15353	1	0.520869	64.8664
GOTERM_BP_FAT	GO:0043462~regulation of ATPase activity	4	0.398406	0.0577816	TNNT2, GABARAPL2, MYL4, MYH6	764	16	13528	4.4267	1	0.529884	65.9507
GOTERM_BP_FAT	GO:0043691~reverse cholesterol transport	4	0.398406	0.0577816	APOA2, APOA1, APOC2, CETP	764	16	13528	4.4267	1	0.529884	65.9507
GOTERM_BP_FAT	GO:0002009~morphogenesis of an epithelium	11	1.09562	0.0583468	FRAS1, WNT4, GPC3, TSC1, FREM2, IFT172, PBX1, PCDH8, CA2, PROX1, TWIST1	764	101	13528	1.92846	1	0.532018	66.3185
GOTERM_BP_FAT	GO:0051240~positive regulation of multicellular organismal process	21	2.09163	0.059744	CARD8, IL6, DRD1, NOS1, PTGS2, EDN1, FST, EPHX2, TLR7, ARNT, FOXS1, HDAC2, NTRK2, NOS3, JAK2, CA2, BMP7, IL1A, RPS27A, SPP1, GHR	764	244	13528	1.52395	1	0.539281	67.2118
GOTERM_BP_FAT	GO:0010876~lipid localization	15	1.49402	0.060054	RBP4, SLC27A1, MSR1, ATP10B, APOC1, APOC2, CFTR, STARD3, APOA2, APOB, CD36, APOA1, ATP8A2, CETP, AKR1C1	764	157	13528	1.69173	1	0.539762	67.4069
GOTERM_BP_FAT	GO:0006940~regulation of smooth muscle contraction	6	0.59761	0.0606563	KCNMA1, PTGS2, EDN1, GUCY1A3, ATP1A2, CNN1	764	38	13528	2.79581	1	0.542021	67.7829
GOTERM_BP_FAT	GO:0001934~positive regulation of protein amino acid phosphorylation	10	0.996016	0.0630635	EDNRB, IL6, CD80, HPX, GDF6, IGF1, KITLG, JAK2, BMP7, GHR	764	89	13528	1.98953	1	0.555027	69.2451
GOTERM_BP_FAT	GO:0045765~regulation of angiogenesis	8	0.796813	0.0633471	GATA2, IL6, ERBB2, NF1, NOS3, ANGPT2, SPINK5, IL1A	764	63	13528	2.24848	1	0.555276	69.4131
GOTERM_BP_FAT	GO:0016337~cell-cell adhesion	23	2.29084	0.0641406	CADM3, ICAM4, OLR1, CLSTN3, PCDH11X, PCDH10, CTNND2, PCDH9, ITGB2, PCDH8, PTPRT, COL2A1, PCDH7, PCDH17, CDH22, CDH17, DSG3, FREM2, ACAN, VNN1, ROBO2, COL11A1, FGF4	764	276	13528	1.47557	1	0.5585	69.8788
GOTERM_BP_FAT	GO:0001932~regulation of protein amino acid phosphorylation	16	1.59363	0.0644367	IL6, GDF6, EDN1, BIRC7, IGF1, KITLG, ITGB2, EDNRB, APOA1, CD80, HPX, JAK2, EGF, BMP7, IGFBP3, GHR	764	173	13528	1.63762	1	0.558806	70.0509
GOTERM_BP_FAT	GO:0051046~regulation of secretion	18	1.79283	0.0644382	RBP4, CARD8, IL6, SNCAIP, MYO6, FST, EDN1, FGF23, GDNF, TCF7L2, APOA2, DOC2A, APOA1, SCIN, NTRK2, JAK2, EGF, IL1A	764	202	13528	1.57783	1	0.557408	70.0517
GOTERM_BP_FAT	GO:0060173~limb development	11	1.09562	0.0649393	WNT5A, RARG, DKK1, PBX1, COL2A1, GAS1, FBN2, SP8, PCSK5, FGF4, TWIST1	764	103	13528	1.89102	1	0.558898	70.3408
GOTERM_BP_FAT	GO:0007178~transmembrane receptor protein serine/threonine kinase signaling pathway	11	1.09562	0.0649393	CER1, FOS, UBE2D3, GDF6, FST, LEFTY2, COL3A1, BAMBI, BMP7, GREM2, HPGD	764	103	13528	1.89102	1	0.558898	70.3408
GOTERM_BP_FAT	GO:0048736~appendage development	11	1.09562	0.0649393	WNT5A, RARG, DKK1, PBX1, COL2A1, GAS1, FBN2, SP8, PCSK5, FGF4, TWIST1	764	103	13528	1.89102	1	0.558898	70.3408
GOTERM_BP_FAT	GO:0051336~regulation of hydrolase activity	27	2.68924	0.0649902	DRD1, MYL4, AGFG2, TBC1D9, EDN1, APOC1, APOC2, EDNRB, APOA2, ARHGAP6, APOA1, S1PR4, NOS3, FGD5, GABARAPL2, CARD8, CCKBR, NF1, NR4A1, NPR3, MYH6, TNNT2, ADAP2, TSC1, GRTP1, JAK2, IFI6	764	337	13528	1.41865	1	0.557794	70.37
GOTERM_BP_FAT	GO:0055074~calcium ion homeostasis	17	1.69323	0.065806	DRD1, CCKBR, EDN1, EPHX2, ATP1A2, CSRP3, EDNRB, CALCB, CD55, SLC24A3, CXCR4, S1PR4, PLN, RYR2, STC1, JAK2, JPH1	764	188	13528	1.60115	1	0.561063	70.8344
GOTERM_BP_FAT	GO:0043392~negative regulation of DNA binding	7	0.697211	0.0659021	SP100, HDAC2, PIM1, PBX1, JAK2, PROX1, DDIT3	764	51	13528	2.43035	1	0.560221	70.8887
GOTERM_BP_FAT	GO:0021510~spinal cord development	6	0.59761	0.0664957	MDGA1, NF1, LHX4, RELN, ISL1, PROX1	764	39	13528	2.72412	1	0.562194	71.2218
GOTERM_BP_FAT	GO:0033555~multicellular organismal response to stress	6	0.59761	0.0664957	EDNRB, DRD1, BDNF, NOS1, PENK, RELN	764	39	13528	2.72412	1	0.562194	71.2218
GOTERM_BP_FAT	GO:0042475~odontogenesis of dentine-containing tooth	6	0.59761	0.0664957	FST, PDGFRA, CA2, LHX8, BMP7, FGF4	764	39	13528	2.72412	1	0.562194	71.2218
GOTERM_BP_FAT	GO:0048167~regulation of synaptic plasticity	8	0.796813	0.0678399	DRD1, BDNF, MYO6, PTGS2, CTNND2, BCAN, CALB1, RPS27A	764	64	13528	2.21335	1	0.56832	71.9627
GOTERM_BP_FAT	GO:0042330~taxis	15	1.49402	0.0680622	CXCL1, NRP2, IL6, IL16, ENPP2, ITGB2, FER, CXCL6, SLIT2, CCRL2, EDNRB, CXCL14, CXCR4, ROBO2, DEFA1	764	160	13528	1.66001	1	0.568173	72.0835
GOTERM_BP_FAT	GO:0006935~chemotaxis	15	1.49402	0.0680622	CXCL1, NRP2, IL6, IL16, ENPP2, ITGB2, FER, CXCL6, SLIT2, CCRL2, EDNRB, CXCL14, CXCR4, ROBO2, DEFA1	764	160	13528	1.66001	1	0.568173	72.0835
GOTERM_BP_FAT	GO:0045833~negative regulation of lipid metabolic process	5	0.498008	0.0701275	APOA2, APOC1, APOC2, PROX1, BRCA1	764	28	13528	3.16193	1	0.578059	73.1824
GOTERM_BP_FAT	GO:0007586~digestion	10	0.996016	0.0705614	KCNMA1, RBP4, SLC15A1, CCKBR, SLC26A7, ACE2, AKR1D1, UGT1A1, AKR1C1, AMY1A	764	91	13528	1.9458	1	0.579018	73.408
GOTERM_BP_FAT	GO:0060396~growth hormone receptor signaling pathway	3	0.298805	0.0709284	SOCS2, JAK2, GHR	764	8	13528	6.64005	1	0.579612	73.5974
GOTERM_BP_FAT	GO:0070328~triglyceride homeostasis	3	0.298805	0.0709284	LPL, APOC2, CETP	764	8	13528	6.64005	1	0.579612	73.5974
GOTERM_BP_FAT	GO:0055061~di-, tri-valent inorganic anion homeostasis	3	0.298805	0.0709284	SLC34A1, FGF23, SLC34A2	764	8	13528	6.64005	1	0.579612	73.5974
GOTERM_BP_FAT	GO:0048333~mesodermal cell differentiation	3	0.298805	0.0709284	EYA2, FOXC2, KLF4	764	8	13528	6.64005	1	0.579612	73.5974
GOTERM_BP_FAT	GO:0001710~mesodermal cell fate commitment	3	0.298805	0.0709284	EYA2, FOXC2, KLF4	764	8	13528	6.64005	1	0.579612	73.5974
GOTERM_BP_FAT	GO:0010872~regulation of cholesterol esterification	3	0.298805	0.0709284	APOA2, APOA1, APOC1	764	8	13528	6.64005	1	0.579612	73.5974
GOTERM_BP_FAT	GO:0010288~response to lead ion	3	0.298805	0.0709284	SLC34A1, NOS3, SERPINA1	764	8	13528	6.64005	1	0.579612	73.5974
GOTERM_BP_FAT	GO:0051384~response to glucocorticoid stimulus	9	0.896414	0.0720791	FOS, APOA2, A2M, IL6, PTGS2, SERPINA7, UGT1A1, GHR, CPN1	764	78	13528	2.04309	1	0.58434	74.1831
GOTERM_BP_FAT	GO:0045664~regulation of neuron differentiation	13	1.29482	0.0724045	LINGO1, KLK8, BDNF, NRP1, PLXNB2, NTRK2, FOXA1, ROBO2, PBX1, NEUROG3, ISL1, SLIT2, SPP1	764	133	13528	1.73074	1	0.584687	74.3465
GOTERM_BP_FAT	GO:0042063~gliogenesis	8	0.796813	0.0725192	DRD1, ERBB2, NF1, PDGFRA, IGF1, VCAN, RELN, SLIT2	764	65	13528	2.1793	1	0.583933	74.4039
GOTERM_BP_FAT	GO:0006953~acute-phase response	6	0.59761	0.0726368	A2M, IL6, ITIH4, SERPINA1, IL1A, FN1	764	40	13528	2.65602	1	0.583199	74.4626
GOTERM_BP_FAT	GO:0008203~cholesterol metabolic process	10	0.996016	0.0745097	STARD3, APOA2, APOB, APOA1, CYP46A1, HMGCS2, APOC1, CFTR, CETP, AKR1D1	764	92	13528	1.92465	1	0.591516	75.3802
GOTERM_BP_FAT	GO:0032583~regulation of gene-specific transcription	13	1.29482	0.0756672	CDKN1C, CEBPA, GATA2, TESC, IL6, HDAC2, HAND1, IGF1, NR5A2, TCF7L2, PROX1, GDNF, ARNT	764	134	13528	1.71782	1	0.59604	75.9316
GOTERM_BP_FAT	GO:0002062~chondrocyte differentiation	4	0.398406	0.0775294	ACAN, COL2A1, COL11A1, RUNX2	764	18	13528	3.93485	1	0.603976	76.7944
GOTERM_BP_FAT	GO:0042491~auditory receptor cell differentiation	4	0.398406	0.0775294	KCNMA1, MYO6, CLIC5, LRTOMT	764	18	13528	3.93485	1	0.603976	76.7944
GOTERM_BP_FAT	GO:0006958~complement activation, classical pathway	5	0.498008	0.0778827	C8A, CD55, C4A, C4BPB, C1R	764	29	13528	3.0529	1	0.604377	76.9548
GOTERM_BP_FAT	GO:0048732~gland development	13	1.29482	0.0790223	CGA, ERBB2, NF1, FOXA1, MET, IGF1, TBX1, ISL1, GLI1, GATA2, APOA1, PBX1, BMP7	764	135	13528	1.7051	1	0.6086	77.4649
GOTERM_BP_FAT	GO:0002700~regulation of production of molecular mediator of immune response	6	0.59761	0.0790769	RBP4, APOA2, IL6, APOA1, HPX, FOXP1	764	41	13528	2.59124	1	0.607536	77.489
GOTERM_BP_FAT	GO:0051345~positive regulation of hydrolase activity	16	1.59363	0.0810496	GABARAPL2, CARD8, MYL4, DRD1, CCKBR, NF1, EDN1, APOC2, NPR3, TNNT2, EDNRB, ARHGAP6, APOA1, TSC1, S1PR4, JAK2	764	179	13528	1.58273	1	0.615652	78.3461
GOTERM_BP_FAT	GO:0016064~immunoglobulin mediated immune response	7	0.697211	0.0822532	C8A, XRCC4, CD55, C4A, C4BPB, C1R, INPP5D	764	54	13528	2.29533	1	0.619988	78.8538
GOTERM_BP_FAT	GO:0032355~response to estradiol stimulus	7	0.697211	0.0822532	SOCS2, PTGS2, PDGFRA, NOS3, SERPINA1, BMP7, GHR	764	54	13528	2.29533	1	0.619988	78.8538
GOTERM_BP_FAT	GO:0030003~cellular cation homeostasis	21	2.09163	0.0822933	KCNMA1, DRD1, CCKBR, EDN1, EPHX2, HFE, ATP1A2, CSRP3, EDNRB, CALCB, CD55, SLC24A3, CXCR4, HPX, PLN, S1PR4, RYR2, STC1, JAK2, JPH1, SLC40A1	764	254	13528	1.46395	1	0.61886	78.8705
GOTERM_BP_FAT	GO:0055066~di-, tri-valent inorganic cation homeostasis	20	1.99203	0.0826342	DRD1, CCKBR, EDN1, EPHX2, HFE, ATP1A2, CSRP3, EDNRB, CALCB, CD55, SLC24A3, CXCR4, HPX, S1PR4, PLN, RYR2, STC1, JAK2, JPH1, SLC40A1	764	239	13528	1.48174	1	0.619136	79.0121
GOTERM_BP_FAT	GO:0030178~negative regulation of Wnt receptor signaling pathway	5	0.498008	0.0860465	GSC, DKK1, CXXC4, SOX17, AXIN2	764	30	13528	2.95113	1	0.633388	80.3812
GOTERM_BP_FAT	GO:0007566~embryo implantation	5	0.498008	0.0860465	PTGS2, SCGB1A1, PCSK5, HMX3, SPP1	764	30	13528	2.95113	1	0.633388	80.3812
GOTERM_BP_FAT	GO:0021549~cerebellum development	5	0.498008	0.0860465	NCOA2, MYO16, RORA, GAS1, GLI1	764	30	13528	2.95113	1	0.633388	80.3812
GOTERM_BP_FAT	GO:0032781~positive regulation of ATPase activity	3	0.298805	0.0878739	TNNT2, GABARAPL2, MYL4	764	9	13528	5.90227	1	0.640179	81.0793
GOTERM_BP_FAT	GO:0034374~low-density lipoprotein particle remodeling	3	0.298805	0.0878739	APOA2, APOB, CETP	764	9	13528	5.90227	1	0.640179	81.0793
GOTERM_BP_FAT	GO:0021846~cell proliferation in forebrain	3	0.298805	0.0878739	POU3F3, FABP7, TACC3	764	9	13528	5.90227	1	0.640179	81.0793
GOTERM_BP_FAT	GO:0021936~regulation of granule cell precursor proliferation	3	0.298805	0.0878739	IGF1, EGF, GLI1	764	9	13528	5.90227	1	0.640179	81.0793
GOTERM_BP_FAT	GO:0046464~acylglycerol catabolic process	3	0.298805	0.0878739	LPL, APOA2, APOB	764	9	13528	5.90227	1	0.640179	81.0793
GOTERM_BP_FAT	GO:0030002~cellular anion homeostasis	3	0.298805	0.0878739	FGF23, CKB, SLC34A2	764	9	13528	5.90227	1	0.640179	81.0793
GOTERM_BP_FAT	GO:0021940~positive regulation of granule cell precursor proliferation	3	0.298805	0.0878739	IGF1, EGF, GLI1	764	9	13528	5.90227	1	0.640179	81.0793
GOTERM_BP_FAT	GO:0044269~glycerol ether catabolic process	3	0.298805	0.0878739	LPL, APOA2, APOB	764	9	13528	5.90227	1	0.640179	81.0793
GOTERM_BP_FAT	GO:0046461~neutral lipid catabolic process	3	0.298805	0.0878739	LPL, APOA2, APOB	764	9	13528	5.90227	1	0.640179	81.0793
GOTERM_BP_FAT	GO:0060416~response to growth hormone stimulus	3	0.298805	0.0878739	SOCS2, JAK2, GHR	764	9	13528	5.90227	1	0.640179	81.0793
GOTERM_BP_FAT	GO:0006600~creatine metabolic process	3	0.298805	0.0878739	CKMT1A, GHR, CKB	764	9	13528	5.90227	1	0.640179	81.0793
GOTERM_BP_FAT	GO:0014829~vascular smooth muscle contraction	3	0.298805	0.0878739	ACTG2, EDNRB, EDN1	764	9	13528	5.90227	1	0.640179	81.0793
GOTERM_BP_FAT	GO:0010574~regulation of vascular endothelial growth factor production	3	0.298805	0.0878739	IL6, IL1A, ARNT	764	9	13528	5.90227	1	0.640179	81.0793
GOTERM_BP_FAT	GO:0006599~phosphagen metabolic process	3	0.298805	0.0878739	CKMT1A, GHR, CKB	764	9	13528	5.90227	1	0.640179	81.0793
GOTERM_BP_FAT	GO:0048745~smooth muscle tissue development	3	0.298805	0.0878739	NF1, PROX1, FOXP1	764	9	13528	5.90227	1	0.640179	81.0793
GOTERM_BP_FAT	GO:0006693~prostaglandin metabolic process	4	0.398406	0.0883651	PTGS2, PTGDS, EDN1, HPGD	764	19	13528	3.72775	1	0.641029	81.2629
GOTERM_BP_FAT	GO:0033344~cholesterol efflux	4	0.398406	0.0883651	APOA2, APOA1, APOC1, APOC2	764	19	13528	3.72775	1	0.641029	81.2629
GOTERM_BP_FAT	GO:0006692~prostanoid metabolic process	4	0.398406	0.0883651	PTGS2, PTGDS, EDN1, HPGD	764	19	13528	3.72775	1	0.641029	81.2629
GOTERM_BP_FAT	GO:0034103~regulation of tissue remodeling	4	0.398406	0.0883651	NF1, CA2, INPP5D, SPP1	764	19	13528	3.72775	1	0.641029	81.2629
GOTERM_BP_FAT	GO:0001502~cartilage condensation	4	0.398406	0.0883651	ACAN, COL2A1, COL11A1, FGF4	764	19	13528	3.72775	1	0.641029	81.2629
GOTERM_BP_FAT	GO:0060429~epithelium development	19	1.89243	0.0909433	FRAS1, FOXA1, PCDH8, NEUROG3, PROX1, SPINK5, SCEL, WNT4, LAMA3, GPC3, TSC1, FREM2, UPK1B, IFT172, TGM3, PBX1, CA2, BMP7, TWIST1	764	227	13528	1.48207	1	0.650821	82.1992
GOTERM_BP_FAT	GO:0031644~regulation of neurological system process	14	1.39442	0.0915021	DRD1, KLK8, SNCAIP, MYO6, PTGS2, EDN1, CTNND2, BCAN, GDNF, CALB1, EDNRB, BDNF, NTRK2, RPS27A	764	153	13528	1.62023	1	0.651896	82.3963
GOTERM_BP_FAT	GO:0006641~triglyceride metabolic process	6	0.59761	0.0928378	LPL, APOA2, APOB, APOC1, APOC2, CETP	764	43	13528	2.47072	1	0.656202	82.8589
GOTERM_BP_FAT	GO:0010518~positive regulation of phospholipase activity	8	0.796813	0.0930946	EDNRB, DRD1, ARHGAP6, CCKBR, S1PR4, EDN1, APOC2, NPR3	764	69	13528	2.05296	1	0.65599	82.9465
GOTERM_BP_FAT	GO:0040007~growth	16	1.59363	0.0935361	FGFR2, CGA, SERPINA10, PTGS2, ARID5B, GDF6, IGF1, GAS1, SPINK5, NUPR1, FGA, LEFTY2, FOXC2, SEPP1, BMP7, IGFBP5	764	183	13528	1.54814	1	0.656542	83.0962
GOTERM_BP_FAT	GO:0006631~fatty acid metabolic process	17	1.69323	0.0939274	SLC27A1, LPL, PTGS2, ACSM2A, MCAT, EDN1, EPHX2, ECHDC2, BRCA1, C9ORF3, PTGDS, ACOT11, HAO2, ABCD2, BDH2, HPGD, GHR	764	198	13528	1.52028	1	0.656885	83.2278
GOTERM_BP_FAT	GO:0019724~B cell mediated immunity	7	0.697211	0.0942957	C8A, XRCC4, CD55, C4A, C4BPB, C1R, INPP5D	764	56	13528	2.21335	1	0.657131	83.3507
GOTERM_BP_FAT	GO:0042509~regulation of tyrosine phosphorylation of STAT protein	5	0.498008	0.0946073	IL6, HPX, IGF1, JAK2, GHR	764	31	13528	2.85594	1	0.657145	83.4541
GOTERM_BP_FAT	GO:0002455~humoral immune response mediated by circulating immunoglobulin	5	0.498008	0.0946073	C8A, CD55, C4A, C4BPB, C1R	764	31	13528	2.85594	1	0.657145	83.4541
GOTERM_BP_FAT	GO:0007270~nerve-nerve synaptic transmission	5	0.498008	0.0946073	SLC1A4, DRD1, CAMK4, GABRA6, GRID2	764	31	13528	2.85594	1	0.657145	83.4541
GOTERM_BP_FAT	GO:0008284~positive regulation of cell proliferation	31	3.08765	0.0946172	FGFR2, XRCC4, NAMPT, NRP1, PTGS2, ERBB2, EDN1, KITLG, GLI1, ARNT, FLT3LG, OSR2, PTN, EGF, RUNX2, FGF4, IL6, STS, CCKBR, LIFR, IGF1, MFGE8, GAS1, PROX1, FOXP1, MYCN, HDAC2, CD80, PDGFRA, PBX1, JAK2	764	414	13528	1.32587	1	0.65593	83.4574
GOTERM_BP_FAT	GO:0010033~response to organic substance	50	4.98008	0.0965039	RBP4, CGA, A2M, HNF1B, DRD1, KYNU, PTGS2, ERBB2, COL3A1, FASLG, CUZD1, AQP1, CPN1, FOS, APOB, APOA2, SERPINA7, TOR1A, CREB3L2, NOS3, SERPINA1, GNG2, SPP1, GHR, KCNMA1, STS, IL6, SP100, SOCS2, CFB, LIFR, MFGE8, CFTR, UGT1A1, DDIT3, BRCA1, SLC34A2, AFP, HDAC2, TSC1, HMGCS2, KCNJ8, SLC18A2, PDGFRA, RYR2, CA4, FOXC2, JAK2, CA2, BMP7	764	721	13528	1.22793	1	0.6623	84.0704
GOTERM_BP_FAT	GO:0009952~anterior/posterior pattern formation	13	1.29482	0.0971937	CER1, HNF1B, CDX1, CYP26A1, TBX1, PCDH8, HOXC6, WNT3, SFRP2, HOXA7, PBX1, AXIN2, PCSK5	764	140	13528	1.6442	1	0.663804	84.2891
GOTERM_BP_FAT	GO:0010975~regulation of neuron projection development	8	0.796813	0.0986985	LINGO1, KLK8, NRP1, PLXNB2, NTRK2, ROBO2, SLIT2, SPP1	764	70	13528	2.02364	1	0.668491	84.7564
GOTERM_BP_FAT	GO:0045637~regulation of myeloid cell differentiation	8	0.796813	0.0986985	TESC, HIST1H4A, MITF, SCIN, KITLG, CA2, INPP5D, ARNT	764	70	13528	2.02364	1	0.668491	84.7564
GOTERM_BP_FAT	GO:0051607~defense response to virus	4	0.398406	0.0997943	ABCC9, IL6, KCNJ8, TLR7	764	20	13528	3.54136	1	0.671516	85.0885
GOTERM_BP_FAT	GO:0001990~regulation of systemic arterial blood pressure by hormone	4	0.398406	0.0997943	EDN1, ACE2, NOS3, PCSK5	764	20	13528	3.54136	1	0.671516	85.0885
GOTERM_BP_FAT	GO:0019439~aromatic compound catabolic process	4	0.398406	0.0997943	TDO2, KYNU, EPHX2, GSTZ1	764	20	13528	3.54136	1	0.671516	85.0885

## Sheet:  EDEC_vs_EDECinh down in EDEC
Category	Term	Count	%	PValue	Genes	List Total	Pop Hits	Pop Total	Fold Enrichment	Bonferroni	Benjamini	FDR
GOTERM_BP_FAT	GO:0033044~regulation of chromosome organization	8	0.990099	0.000338672	PIF1, TNKS, ESPL1, TLK1, PPARGC1A, POT1, TERF1, TNKS2	623	30	13528	5.79048	0.613835	0.613835	0.603643
GOTERM_BP_FAT	GO:0034613~cellular protein localization	35	4.33168	0.000686662	GRPEL2, OXA1L, AP1G1, NAPB, CTNNB1, GCKR, TRAK2, CEP57, EXOC4, CHM, PEX14, TLK1, TNKS, APPBP2, TNPO1, SEC24D, STX1A, TAF3, RAN, FUT10, TP53, NDUFA13, HERC2, YWHAE, VTI1A, TIMM8A, TNKS2, RPL23, ATG4C, ERBB2IP, NUP205, ARCN1, KPNA5, SYTL2, TOB1	623	411	13528	1.84915	0.854779	0.618921	1.22031
GOTERM_BP_FAT	GO:0070727~cellular macromolecule localization	35	4.33168	0.000764407	GRPEL2, OXA1L, AP1G1, NAPB, CTNNB1, GCKR, TRAK2, CEP57, EXOC4, CHM, PEX14, TLK1, TNKS, APPBP2, TNPO1, SEC24D, STX1A, TAF3, RAN, FUT10, TP53, NDUFA13, HERC2, YWHAE, VTI1A, TIMM8A, TNKS2, RPL23, ATG4C, ERBB2IP, NUP205, ARCN1, KPNA5, SYTL2, TOB1	623	414	13528	1.83575	0.883287	0.511303	1.35758
GOTERM_BP_FAT	GO:0046907~intracellular transport	49	6.06436	0.000967617	GRPEL2, ATL2, AP1G1, WASF2, TAPBP, HOOK1, TRAK2, DDX25, VPS4B, DNAJC6, RANBP1, TLK1, SEC24D, GOLGA3, STX1A, OPA1, RAN, FUT10, TP53, NDUFA13, HERC2, VTI1A, ERGIC2, TIMM8A, ADRB2, ATG4C, NUP205, ARCN1, RYR2, KPNA5, DST, THOC1, NAPB, GCKR, CEP57, EXOC4, CHM, PEX14, APPBP2, WIPF1, TNPO1, SNAP25, DCLK1, YWHAE, PHAX, ERBB2IP, RPL23, SYTL2, TOB1	623	657	13528	1.61948	0.934083	0.493301	1.71555
GOTERM_BP_FAT	GO:0033043~regulation of organelle organization	22	2.72277	0.00104648	ROCK2, NEK2, MAP1A, PIF1, ESPL1, HERC2, NEXN, PPARGC1A, POT1, CTNNB1, TNKS2, PLK4, P2RX7, S1PR1, BUB1, TLK1, TNKS, RANBP1, SKA1, DST, SPTB, TERF1	623	217	13528	2.20145	0.947192	0.444684	1.85413
GOTERM_BP_FAT	GO:0032204~regulation of telomere maintenance	5	0.618812	0.00162985	PIF1, TNKS, POT1, TERF1, TNKS2	623	12	13528	9.04762	0.989766	0.534045	2.87361
GOTERM_BP_FAT	GO:0032210~regulation of telomere maintenance via telomerase	4	0.49505	0.00174301	TNKS, POT1, TERF1, TNKS2	623	6	13528	14.4762	0.992556	0.503441	3.07019
GOTERM_BP_FAT	GO:0032844~regulation of homeostatic process	14	1.73267	0.00219914	PIF1, NF1, POT1, TNKS2, EDNRA, P2RX7, HIF1A, CD44, ETS1, MAPK14, CACNA1G, RYR2, TNKS, TERF1	623	114	13528	2.66667	0.997938	0.538385	3.85882
GOTERM_BP_FAT	GO:0070507~regulation of microtubule cytoskeleton organization	8	0.990099	0.00278291	PLK4, ROCK2, MAP1A, RANBP1, SKA1, DST, TERF1, CTNNB1	623	42	13528	4.13605	0.999602	0.58096	4.8593
GOTERM_BP_FAT	GO:0050716~positive regulation of interleukin-1 secretion	5	0.618812	0.00306245	P2RX7, CARD8, SAA1, CASP1, NLRP3	623	14	13528	7.7551	0.999819	0.577498	5.33489
GOTERM_BP_FAT	GO:0042060~wound healing	19	2.35149	0.00309749	PLAT, B4GALT1, GNA13, F12, NF1, FUT10, F8, ELK3, CD40, SHH, DYSF, HIF1A, CD44, SAA1, ITGA5, PDGFRA, KGFLP2, SCNN1G, LOX	623	191	13528	2.16006	0.999836	0.547159	5.39434
GOTERM_BP_FAT	GO:0051270~regulation of cell motion	19	2.35149	0.0034632	B4GALT1, GNA13, ERBB4, EGFL7, NF1, IL6R, NEXN, GREM1, NTN1, SHH, KDR, LAMA4, S1PR1, HIF1A, ETS1, CLIC4, PDGFRA, TIE1, HDAC9	623	193	13528	2.13768	0.999941	0.556068	6.01278
GOTERM_BP_FAT	GO:0050704~regulation of interleukin-1 secretion	5	0.618812	0.00402582	P2RX7, CARD8, SAA1, CASP1, NLRP3	623	15	13528	7.2381	0.999988	0.581736	6.95676
GOTERM_BP_FAT	GO:0006886~intracellular protein transport	30	3.71287	0.0041841	GRPEL2, AP1G1, NAPB, GCKR, TRAK2, CEP57, EXOC4, CHM, PEX14, TLK1, APPBP2, TNPO1, SEC24D, STX1A, RAN, FUT10, TP53, NDUFA13, HERC2, YWHAE, VTI1A, TIMM8A, ERBB2IP, ATG4C, RPL23, NUP205, ARCN1, KPNA5, SYTL2, TOB1	623	374	13528	1.74179	0.999992	0.568838	7.22073
GOTERM_BP_FAT	GO:0015031~protein transport	52	6.43564	0.00430028	GRPEL2, MSR1, AP1G1, VPS52, HOOK1, BLZF1, TRAK2, VPS4B, CEP290, TLK1, VPS13B, SEC24D, NSF, STX1A, RAN, FUT10, TP53, NDUFA13, HERC2, NLRP3, NUPL1, VTI1A, TIMM8A, ATG4C, NUP205, ARCN1, KPNA5, EIF5A2, NUP43, SNX10, RAB7B, SNX5, NAPB, GCKR, CEP57, SNX21, EXOC4, CHM, PEX14, TNKS, APPBP2, TNPO1, YWHAE, EPS15, PHAX, ERBB2IP, PLEKHA8, CADPS2, RPL23, SYTL2, ATG16L1, TOB1	623	762	13528	1.48181	0.999994	0.553822	7.41402
GOTERM_BP_FAT	GO:0030334~regulation of cell migration	17	2.10396	0.00490539	GNA13, ERBB4, EGFL7, NF1, IL6R, NEXN, GREM1, NTN1, SHH, KDR, LAMA4, S1PR1, HIF1A, CLIC4, PDGFRA, TIE1, HDAC9	623	169	13528	2.18428	0.999999	0.578241	8.41464
GOTERM_BP_FAT	GO:0045184~establishment of protein localization	52	6.43564	0.00526756	GRPEL2, MSR1, AP1G1, VPS52, HOOK1, BLZF1, TRAK2, VPS4B, CEP290, TLK1, VPS13B, SEC24D, NSF, STX1A, RAN, FUT10, TP53, NDUFA13, HERC2, NLRP3, NUPL1, VTI1A, TIMM8A, ATG4C, NUP205, ARCN1, KPNA5, EIF5A2, NUP43, SNX10, RAB7B, SNX5, NAPB, GCKR, CEP57, SNX21, EXOC4, CHM, PEX14, TNKS, APPBP2, TNPO1, YWHAE, EPS15, PHAX, ERBB2IP, PLEKHA8, CADPS2, RPL23, SYTL2, ATG16L1, TOB1	623	769	13528	1.46833	1	0.582172	9.00862
GOTERM_BP_FAT	GO:0008104~protein localization	58	7.17822	0.00559299	GRPEL2, OXA1L, MSR1, AP1G1, VPS52, CTNNB1, HOOK1, BLZF1, TRAK2, WNK4, VPS4B, CEP290, TLK1, VPS13B, SEC24D, NSF, STX1A, RAN, FUT10, TP53, NDUFA13, HERC2, NLRP3, NUPL1, VTI1A, TNKS2, TIMM8A, ATG4C, FGFR1OP, NUP205, ARCN1, KPNA5, NUP43, EIF5A2, SNX10, RAB7B, SNX5, NAPB, GCKR, CEP57, SNX21, EXOC4, CHM, PEX14, TNKS, APPBP2, TNPO1, TAF3, YWHAE, EPS15, PHAX, RPL23, ERBB2IP, PLEKHA8, CADPS2, SYTL2, ATG16…	623	882	13528	1.42792	1	0.583249	9.53926
GOTERM_BP_FAT	GO:0032212~positive regulation of telomere maintenance via telomerase	3	0.371287	0.00613889	TNKS, POT1, TNKS2	623	3	13528	21.7143	1	0.59763	10.4228
GOTERM_BP_FAT	GO:0007010~cytoskeleton organization	33	4.08416	0.00616626	RHOJ, CCL3, NEURL, PDLIM7, NEK2, MRAS, DIAPH3, SSH2, WASF2, TTN, CTNNB1, HOOK1, KRT9, KISS1, RANBP1, TNKS, WIPF1, DLG1, RAN, ROCK2, NF1, ESPL1, PCM1, PCLO, LPIN1, EPB41L1, ERBB2IP, LIMCH1, FGFR1OP, SVIL, SMC1A, DST, SGCB	623	436	13528	1.64351	1	0.580517	10.4669
GOTERM_BP_FAT	GO:0032732~positive regulation of interleukin-1 production	5	0.618812	0.00652458	P2RX7, CARD8, SAA1, CASP1, NLRP3	623	17	13528	6.38655	1	0.583388	11.0422
GOTERM_BP_FAT	GO:0006260~DNA replication	18	2.22772	0.00668454	GINS1, CLSPN, POLK, POLI, MRE11A, GINS4, NFIX, RRM2B, SIRT1, POT1, CDC25A, POLD3, MCM9, RFC4, POLQ, NFIA, TERF1, DSCC1	623	190	13528	2.05714	1	0.575295	11.2978
GOTERM_BP_FAT	GO:0032886~regulation of microtubule-based process	8	0.990099	0.00671931	PLK4, ROCK2, MAP1A, RANBP1, SKA1, DST, TERF1, CTNNB1	623	49	13528	3.54519	1	0.561064	11.3533
GOTERM_BP_FAT	GO:0030879~mammary gland development	9	1.11386	0.00794199	B4GALT1, HOXD9, NEURL, ERBB4, PMCH, SLC6A3, SLC30A4, GLI2, NTN1	623	63	13528	3.10204	1	0.606728	13.2837
GOTERM_BP_FAT	GO:0007049~cell cycle	51	6.31188	0.00925218	CCNT2, GAS2L3, CLSPN, ZAK, E2F8, TTN, SART1, CTNNB1, CDCA2, VPS4B, RANBP1, TLK1, FANCA, RAN, CCNF, SGOL1, TP53, ESPL1, ESCO2, MDM2, PSME3, G0S2, DMC1, MCTS1, NUP43, DST, DSCC1, ZMYND11, NEK2, HSD3B7, MRE11A, CDC73, UHMK1, NCAPG2, NPAT, BUB1, MNS1, PBRM1, TNKS, SKA1, TERF1, CCPG1, BIRC5, CDKN3, CDC25A, CDC25B, MPHOSPH9, CDKN1A, ERBB2IP, DMTF1, SMC1A	623	776	13528	1.4271	1	0.648102	15.3081
GOTERM_BP_FAT	GO:0048754~branching morphogenesis of a tube	9	1.11386	0.00955726	GNA13, B4GALT1, EDNRA, CD44, GLI2, GREM1, SHH, KDR, CTNNB1	623	65	13528	3.00659	1	0.645667	15.7731
GOTERM_BP_FAT	GO:0000279~M phase	26	3.21782	0.00958495	HSD3B7, NEK2, MRE11A, TTN, NCAPG2, CDCA2, BUB1, PBRM1, MNS1, RANBP1, TNKS, SKA1, FANCA, TERF1, RAN, CCNF, SGOL1, ESPL1, BIRC5, CDC25A, CDC25B, MPHOSPH9, SMC1A, DMC1, NUP43, DSCC1	623	329	13528	1.71602	1	0.632855	15.8152
GOTERM_BP_FAT	GO:0006605~protein targeting	19	2.35149	0.0103994	GRPEL2, RAN, FUT10, TP53, NDUFA13, YWHAE, TIMM8A, GCKR, CEP57, TRAK2, ATG4C, RPL23, ERBB2IP, NUP205, EXOC4, PEX14, KPNA5, TNPO1, TOB1	623	215	13528	1.91894	1	0.649622	17.044
GOTERM_BP_FAT	GO:0034504~protein localization in nucleus	11	1.36139	0.0110137	GCKR, TAF3, RPL23, CEP57, RAN, NUP205, TP53, NDUFA13, KPNA5, TNPO1, TOB1	623	94	13528	2.54103	1	0.657926	17.9597
GOTERM_BP_FAT	GO:0045768~positive regulation of anti-apoptosis	6	0.742574	0.0110901	CDKN1A, OPA1, ERBB4, PRKAA1, IL6R, SIRT1	623	30	13528	4.34286	1	0.64803	18.073
GOTERM_BP_FAT	GO:0006796~phosphate metabolic process	61	7.5495	0.0119222	PDP2, ZAK, STYX, DSTYK, LPAR1, TTN, RNGTT, ACVR1C, PAK3, WNK4, TLK1, TIE1, AKT3, IP6K2, IRAK2, ROCK2, PRKCE, SACM1L, MAP3K15, PPEF2, PDGFRA, LRRK2, MAP3K13, LRRK1, PRKD3, ERBB4, NEK2, SSH2, UHMK1, GPD1L, DUSP18, IRAK3, VRK1, STK32A, MTMR1, BUB1, TNKS, PRKAA1, DYRK2, DCLK1, GPD2, PTPRB, PTPN7, TAOK1, HCK, MEX3B, OXSR1, CDKN3, STAT1, CDC25A, KDR, CDC25B, TP53RK, NTRK3, P2RX7, PLK4, MAPK14, IKBKB, P…	623	973	13528	1.36133	1	0.662703	19.2964
GOTERM_BP_FAT	GO:0006793~phosphorus metabolic process	61	7.5495	0.0119222	PDP2, ZAK, STYX, DSTYK, LPAR1, TTN, RNGTT, ACVR1C, PAK3, WNK4, TLK1, TIE1, AKT3, IP6K2, IRAK2, ROCK2, PRKCE, SACM1L, MAP3K15, PPEF2, PDGFRA, LRRK2, MAP3K13, LRRK1, PRKD3, ERBB4, NEK2, SSH2, UHMK1, GPD1L, DUSP18, IRAK3, VRK1, STK32A, MTMR1, BUB1, TNKS, PRKAA1, DYRK2, DCLK1, GPD2, PTPRB, PTPN7, TAOK1, HCK, MEX3B, OXSR1, CDKN3, STAT1, CDC25A, KDR, CDC25B, TP53RK, NTRK3, P2RX7, PLK4, MAPK14, IKBKB, P…	623	973	13528	1.36133	1	0.662703	19.2964
GOTERM_BP_FAT	GO:0050658~RNA transport	11	1.36139	0.0135655	PHAX, RBM8A, RAN, DDX25, NUP205, MAGOHB, TNKS, NUPL1, EIF5A2, NUP43, THOC1	623	97	13528	2.46244	1	0.698489	21.6623
GOTERM_BP_FAT	GO:0051236~establishment of RNA localization	11	1.36139	0.0135655	PHAX, RBM8A, RAN, DDX25, NUP205, MAGOHB, TNKS, NUPL1, EIF5A2, NUP43, THOC1	623	97	13528	2.46244	1	0.698489	21.6623
GOTERM_BP_FAT	GO:0050657~nucleic acid transport	11	1.36139	0.0135655	PHAX, RBM8A, RAN, DDX25, NUP205, MAGOHB, TNKS, NUPL1, EIF5A2, NUP43, THOC1	623	97	13528	2.46244	1	0.698489	21.6623
GOTERM_BP_FAT	GO:0010638~positive regulation of organelle organization	10	1.23762	0.013762	PLK4, P2RX7, ROCK2, RANBP1, TNKS, ESPL1, PPARGC1A, POT1, TERF1, TNKS2	623	83	13528	2.61618	1	0.69259	21.9407
GOTERM_BP_FAT	GO:0051054~positive regulation of DNA metabolic process	8	0.990099	0.0137795	FAM175A, PDGFRA, RNF168, TNKS, CD40, GLI2, POT1, TNKS2	623	56	13528	3.10204	1	0.682203	21.9654
GOTERM_BP_FAT	GO:0015931~nucleobase, nucleoside, nucleotide and nucleic acid transport	12	1.48515	0.0148154	PHAX, RBM8A, RAN, DDX25, NUP205, MAGOHB, TNKS, NUPL1, EIF5A2, NUP43, SLC28A3, THOC1	623	113	13528	2.30594	1	0.698183	23.4176
GOTERM_BP_FAT	GO:0032101~regulation of response to external stimulus	15	1.85644	0.0149225	F12, OSMR, SLC6A3, TLR4, IL6R, GREM1, KDR, NTRK3, EDNRA, ADRB2, TNFRSF1B, S1PR1, SAA1, NT5E, CPB2	623	159	13528	2.04852	1	0.690607	23.5663
GOTERM_BP_FAT	GO:0000087~M phase of mitotic cell cycle	19	2.35149	0.0153525	NEK2, RAN, CCNF, SGOL1, ESPL1, BIRC5, TTN, CDC25A, CDC25B, MPHOSPH9, NCAPG2, CDCA2, BUB1, PBRM1, SKA1, SMC1A, NUP43, DSCC1, TERF1	623	224	13528	1.84184	1	0.691052	24.1605
GOTERM_BP_FAT	GO:0050718~positive regulation of interleukin-1 beta secretion	4	0.49505	0.0155912	P2RX7, CARD8, CASP1, NLRP3	623	12	13528	7.2381	1	0.687013	24.4884
GOTERM_BP_FAT	GO:0051052~regulation of DNA metabolic process	12	1.48515	0.0157424	FAM175A, PIF1, MRE11A, PDGFRA, TP53, RNF168, TNKS, CD40, GLI2, POT1, TERF1, TNKS2	623	114	13528	2.28571	1	0.681101	24.6956
GOTERM_BP_FAT	GO:0040012~regulation of locomotion	17	2.10396	0.0157687	GNA13, ERBB4, EGFL7, NF1, IL6R, NEXN, GREM1, NTN1, SHH, KDR, LAMA4, S1PR1, HIF1A, CLIC4, PDGFRA, TIE1, HDAC9	623	192	13528	1.92262	1	0.672472	24.7315
GOTERM_BP_FAT	GO:0022403~cell cycle phase	30	3.71287	0.0159514	NEK2, HSD3B7, MRE11A, TTN, NCAPG2, NPAT, CDCA2, BUB1, PBRM1, MNS1, RANBP1, TNKS, SKA1, FANCA, TERF1, RAN, CCNF, SGOL1, ESPL1, BIRC5, CDKN3, CDC25A, CDC25B, MPHOSPH9, CDKN1A, MDM2, SMC1A, DMC1, NUP43, DSCC1	623	414	13528	1.5735	1	0.667687	24.9809
GOTERM_BP_FAT	GO:0006403~RNA localization	11	1.36139	0.0165367	PHAX, RBM8A, RAN, DDX25, NUP205, MAGOHB, TNKS, NUPL1, EIF5A2, NUP43, THOC1	623	100	13528	2.38857	1	0.672162	25.7744
GOTERM_BP_FAT	GO:0006259~DNA metabolic process	35	4.33168	0.0170665	CLSPN, FAM175A, HSD3B7, MRE11A, NFIX, RRM2B, POT1, RBX1, MCM9, RNF168, POLQ, NT5E, FANCA, TERF1, GINS1, POLK, POLI, RAN, GINS4, NEIL2, PPFIBP1, TP53, SIRT1, CDC25A, ESCO2, ATRX, POLD3, RFC4, AICDA, SCAND3, SMC1A, DMC1, NFIA, IGFBP4, DSCC1	623	506	13528	1.50198	1	0.675187	26.486
GOTERM_BP_FAT	GO:0006606~protein import into nucleus	10	1.23762	0.0170711	GCKR, RPL23, CEP57, RAN, NUP205, TP53, NDUFA13, KPNA5, TNPO1, TOB1	623	86	13528	2.52492	1	0.666877	26.4921
GOTERM_BP_FAT	GO:0017038~protein import	13	1.60891	0.0175076	GRPEL2, RAN, TP53, NDUFA13, TIMM8A, GCKR, RPL23, CEP57, NUP205, PEX14, KPNA5, TNPO1, TOB1	623	131	13528	2.15485	1	0.667975	27.0735
GOTERM_BP_FAT	GO:0001568~blood vessel development	20	2.47525	0.0181865	PLAT, B4GALT1, GNA13, EGFL7, NF1, WASF2, ELK3, SHH, CTNNB1, KDR, EDNRA, LAMA4, S1PR1, HIF1A, CD44, ROBO1, MAPK14, CHM, LOX, ANGPTL4	623	245	13528	1.77259	1	0.673976	27.9689
GOTERM_BP_FAT	GO:0048285~organelle fission	19	2.35149	0.0187303	OPA1, NEK2, RAN, CCNF, SGOL1, ESPL1, BIRC5, TTN, CDC25A, CDC25B, NCAPG2, CDCA2, BUB1, PBRM1, SKA1, SMC1A, NUP43, DSCC1, TERF1	623	229	13528	1.80162	1	0.676984	28.6788
GOTERM_BP_FAT	GO:0022402~cell cycle process	38	4.70297	0.018762	GAS2L3, ZAK, NEK2, HSD3B7, MRE11A, TTN, SART1, UHMK1, CTNNB1, NCAPG2, NPAT, BUB1, CDCA2, MNS1, PBRM1, TNKS, RANBP1, SKA1, FANCA, TERF1, RAN, SGOL1, CCNF, TP53, BIRC5, ESPL1, CDKN3, CDC25A, CDC25B, MPHOSPH9, CDKN1A, MDM2, PSME3, SMC1A, DMC1, DST, NUP43, DSCC1	623	565	13528	1.46043	1	0.669913	28.7199
GOTERM_BP_FAT	GO:0001525~angiogenesis	14	1.73267	0.0189057	B4GALT1, GNA13, EGFL7, WASF2, ELK3, SHH, KDR, CTNNB1, EDNRA, S1PR1, HIF1A, ROBO1, MAPK14, ANGPTL4	623	148	13528	2.05405	1	0.665183	28.9062
GOTERM_BP_FAT	GO:0032206~positive regulation of telomere maintenance	3	0.371287	0.0192385	TNKS, POT1, TNKS2	623	5	13528	13.0286	1	0.664238	29.3361
GOTERM_BP_FAT	GO:0051974~negative regulation of telomerase activity	3	0.371287	0.0192385	PIF1, POT1, TERF1	623	5	13528	13.0286	1	0.664238	29.3361
GOTERM_BP_FAT	GO:0050715~positive regulation of cytokine secretion	5	0.618812	0.0195254	P2RX7, CARD8, SAA1, CASP1, NLRP3	623	23	13528	4.7205	1	0.662458	29.7046
GOTERM_BP_FAT	GO:0032652~regulation of interleukin-1 production	5	0.618812	0.0195254	P2RX7, CARD8, SAA1, CASP1, NLRP3	623	23	13528	4.7205	1	0.662458	29.7046
GOTERM_BP_FAT	GO:0051170~nuclear import	10	1.23762	0.019578	GCKR, RPL23, CEP57, RAN, NUP205, TP53, NDUFA13, KPNA5, TNPO1, TOB1	623	88	13528	2.46753	1	0.656332	29.7721
GOTERM_BP_FAT	GO:0050706~regulation of interleukin-1 beta secretion	4	0.49505	0.0195877	P2RX7, CARD8, CASP1, NLRP3	623	13	13528	6.68132	1	0.64952	29.7845
GOTERM_BP_FAT	GO:0001763~morphogenesis of a branching structure	9	1.11386	0.0199646	GNA13, B4GALT1, EDNRA, CD44, GLI2, GREM1, SHH, KDR, CTNNB1	623	74	13528	2.64093	1	0.649726	30.2655
GOTERM_BP_FAT	GO:0001819~positive regulation of cytokine production	10	1.23762	0.0223409	POLR3G, P2RX7, CARD8, HIF1A, SAA1, TLR4, IL6R, CD40, CASP1, NLRP3	623	90	13528	2.4127	1	0.684611	33.2267
GOTERM_BP_FAT	GO:0001944~vasculature development	20	2.47525	0.0226693	PLAT, B4GALT1, GNA13, EGFL7, NF1, WASF2, ELK3, SHH, CTNNB1, KDR, EDNRA, LAMA4, S1PR1, HIF1A, CD44, ROBO1, MAPK14, CHM, LOX, ANGPTL4	623	251	13528	1.73022	1	0.683425	33.6265
GOTERM_BP_FAT	GO:0006468~protein amino acid phosphorylation	43	5.32178	0.0233656	ERBB4, ZAK, NEK2, DSTYK, LPAR1, TTN, UHMK1, ACVR1C, IRAK3, VRK1, STK32A, PAK3, WNK4, BUB1, TNKS, TLK1, PRKAA1, TIE1, DYRK2, DCLK1, AKT3, IRAK2, TAOK1, ROCK2, MEX3B, HCK, OXSR1, STAT1, PRKCE, KDR, TP53RK, NTRK3, PLK4, P2RX7, MAP3K15, MAPK14, PDGFRA, IKBKB, LRRK2, MAP3K13, LRRK1, PRKD3, MYLK	623	667	13528	1.39987	1	0.688121	34.4668
GOTERM_BP_FAT	GO:0032731~positive regulation of interleukin-1 beta production	4	0.49505	0.0240946	P2RX7, CARD8, CASP1, NLRP3	623	14	13528	6.20408	1	0.693095	35.3356
GOTERM_BP_FAT	GO:0016192~vesicle-mediated transport	38	4.70297	0.0248389	CCL3, MSR1, ATL2, PDLIM7, AP1G1, GULP1, WASF2, NAPB, SCARF1, TAPBP, CTNNB1, HOOK1, BLZF1, VPS4B, EXOC4, DNAJC6, SEC24D, SNAP25, DCLK1, GOLGA3, SH3GL3, LY75, STX1A, GLRB, HCK, SCRN1, PCLO, ERGIC2, VTI1A, ADRB2, P2RX7, CADPS2, TFRC, LRP12, ARCN1, VAMP4, SYTL2, VAMP1	623	576	13528	1.43254	1	0.698057	36.2115
GOTERM_BP_FAT	GO:0016311~dephosphorylation	14	1.73267	0.0253062	PTPRB, PTPN7, PDP2, SSH2, STYX, CDKN3, CDC25A, RNGTT, SACM1L, CDC25B, DUSP18, MTMR1, PPEF2, DUSP7	623	154	13528	1.97403	1	0.698805	36.7557
GOTERM_BP_FAT	GO:0051276~chromosome organization	33	4.08416	0.0254319	HIST1H2AG, FAM175A, NEK2, MRE11A, CDC73, TTN, POT1, TSPYL1, NCAPG2, PBRM1, TLK1, RNF168, ASF1B, MYSM1, TERF1, H1F0, HIST1H1D, NFE2, HIST1H1B, HIST1H2BH, TP53, HMG20A, ESPL1, WHSC1, ARID1B, TAF6L, SIRT1, CHRAC1, ASH1L, SMC1A, HDAC9, SUDS3, DSCC1	623	485	13528	1.47747	1	0.694641	36.9014
GOTERM_BP_FAT	GO:0000280~nuclear division	18	2.22772	0.0254546	RAN, NEK2, CCNF, SGOL1, ESPL1, BIRC5, TTN, CDC25A, CDC25B, NCAPG2, CDCA2, BUB1, PBRM1, SKA1, SMC1A, NUP43, DSCC1, TERF1	623	220	13528	1.77662	1	0.689071	36.9277
GOTERM_BP_FAT	GO:0007067~mitosis	18	2.22772	0.0254546	RAN, NEK2, CCNF, SGOL1, ESPL1, BIRC5, TTN, CDC25A, CDC25B, NCAPG2, CDCA2, BUB1, PBRM1, SKA1, SMC1A, NUP43, DSCC1, TERF1	623	220	13528	1.77662	1	0.689071	36.9277
GOTERM_BP_FAT	GO:0045767~regulation of anti-apoptosis	6	0.742574	0.0289586	CDKN1A, OPA1, ERBB4, PRKAA1, IL6R, SIRT1	623	38	13528	3.42857	1	0.730248	40.8606
GOTERM_BP_FAT	GO:0016079~synaptic vesicle exocytosis	4	0.49505	0.0291118	STX1A, P2RX7, PCLO, SNAP25	623	15	13528	5.79048	1	0.726568	41.0271
GOTERM_BP_FAT	GO:0070482~response to oxygen levels	13	1.60891	0.0292075	PLAT, NF1, SHH, EDNRA, CDKN1A, HIF1A, TFRC, PDGFRA, RYR2, PRKAA1, SCNN1G, CASP1, ANGPTL4	623	141	13528	2.00203	1	0.722244	41.1309
GOTERM_BP_FAT	GO:0045766~positive regulation of angiogenesis	5	0.618812	0.0295909	HIF1A, HDAC9, VASH2, DDAH1, ANGPTL4	623	26	13528	4.17582	1	0.721523	41.5452
GOTERM_BP_FAT	GO:0009611~response to wounding	35	4.33168	0.0310732	GNA13, CCL3, TIRAP, TLR4, ELK3, CCL4, SHH, TNFRSF1B, DYSF, CD44, FCN3, SAA1, SCNN1G, LOX, B4GALT1, IRAK2, LY75, PLAT, F12, NF1, FUT10, F8, CCL4L1, CD40, IL6R, NLRP3, P2RX7, HIF1A, TFRC, ITGA5, PDGFRA, KGFLP2, PLA2G4C, HDAC9, IGFBP4	623	530	13528	1.43396	1	0.733778	43.1208
GOTERM_BP_FAT	GO:0051094~positive regulation of developmental process	21	2.59901	0.031885	B4GALT1, MSR1, PDLIM7, IL6R, SOCS5, GLI2, VASH2, NTN1, SHH, SART1, CTNNB1, NTRK3, P2RX7, ADRB2, HIF1A, ROBO1, ETS1, MAPK14, HDAC9, DDAH1, ANGPTL4	623	278	13528	1.64029	1	0.737785	43.9666
GOTERM_BP_FAT	GO:0007059~chromosome segregation	9	1.11386	0.0323277	NEK2, SGOL1, BIRC5, ESPL1, SKA1, TTN, SMC1A, NUP43, DSCC1	623	81	13528	2.4127	1	0.737579	44.4228
GOTERM_BP_FAT	GO:0051240~positive regulation of multicellular organismal process	19	2.35149	0.0326829	B4GALT1, POLR3G, F12, CARD8, ERBB4, PMCH, SLC6A3, PTGS1, TLR4, IL6R, CD40, NLRP3, SHH, P2RX7, ADRB2, HIF1A, SAA1, CASP1, GPAM	623	244	13528	1.69087	1	0.736428	44.7863
GOTERM_BP_FAT	GO:0065003~macromolecular complex assembly	42	5.19802	0.0331645	OXA1L, COX11, ATL2, HIST1H2AG, ATL1, SLC7A9, NUFIP1, TTN, PDSS2, TAPBP, CTNNB1, TSPYL1, PEX14, WIPF1, ASF1B, TNPO1, FANCA, TERF1, ANGPTL4, H1F0, GLRB, NACC2, HIST1H1D, HIST1H1B, HIST1H2BH, TP53, MBNL1, CD40, TAF6L, NLRP3, PPARGC1A, PHAX, ADRB2, P2RX7, GTF2I, NUP205, THRAP3, MDM2, CELF1, ATPAF1, ATG16L1, SNRPE	623	665	13528	1.37143	1	0.736671	45.2757
GOTERM_BP_FAT	GO:0048610~reproductive cellular process	14	1.73267	0.0361563	B4GALT1, GLRB, NEURL, HSD3B7, RAN, BCL2L2, SHH, CDC25B, HOOK1, SPANXB1, CEP57, DDX25, CELF1, DMC1	623	162	13528	1.87654	1	0.762296	48.2248
GOTERM_BP_FAT	GO:0051327~M phase of meiotic cell cycle	10	1.23762	0.0361953	HSD3B7, NEK2, MRE11A, SGOL1, MNS1, ESPL1, DMC1, SMC1A, FANCA, CDC25B	623	98	13528	2.21574	1	0.757949	48.2623
GOTERM_BP_FAT	GO:0007126~meiosis	10	1.23762	0.0361953	HSD3B7, NEK2, MRE11A, SGOL1, MNS1, ESPL1, DMC1, SMC1A, FANCA, CDC25B	623	98	13528	2.21574	1	0.757949	48.2623
GOTERM_BP_FAT	GO:0007286~spermatid development	7	0.866337	0.0367142	HOOK1, NEURL, SPANXB1, CEP57, RAN, DDX25, DMC1	623	54	13528	2.81481	1	0.758256	48.7579
GOTERM_BP_FAT	GO:0033365~protein localization in organelle	13	1.60891	0.0368143	GRPEL2, TAF3, RAN, TP53, NDUFA13, TIMM8A, GCKR, RPL23, CEP57, NUP205, KPNA5, TNPO1, TOB1	623	146	13528	1.93346	1	0.754594	48.8531
GOTERM_BP_FAT	GO:0051223~regulation of protein transport	11	1.36139	0.0370018	P2RX7, CARD8, SAA1, NF1, EXOC4, CD40, CASP1, NLRP3, SIRT1, SHH, UHMK1	623	114	13528	2.09524	1	0.751808	49.0308
GOTERM_BP_FAT	GO:0045740~positive regulation of DNA replication	5	0.618812	0.0377249	PDGFRA, TNKS, GLI2, POT1, TNKS2	623	28	13528	3.87755	1	0.754106	49.7105
GOTERM_BP_FAT	GO:0006974~response to DNA damage stimulus	26	3.21782	0.0379184	CLSPN, ZAK, FAM175A, MRE11A, RRM2B, RBX1, PARG, TLK1, RNF168, DYRK2, POLQ, FANCA, POLK, POLI, NEIL2, TP53, ATAD5, SIRT1, ESCO2, POLD3, ATRX, CDKN1A, RFC4, MAPK14, SMC1A, MCTS1	623	373	13528	1.5136	1	0.75145	49.8909
GOTERM_BP_FAT	GO:0051095~regulation of helicase activity	3	0.371287	0.0380023	TP53, SIRT1, POT1	623	7	13528	9.30612	1	0.747814	49.969
GOTERM_BP_FAT	GO:0046033~AMP metabolic process	3	0.371287	0.0380023	ADSS, NT5E, AMPD3	623	7	13528	9.30612	1	0.747814	49.969
GOTERM_BP_FAT	GO:0051130~positive regulation of cellular component organization	15	1.85644	0.0397482	ROCK2, ESPL1, PPARGC1A, NTN1, POT1, TNKS2, NTRK3, PLK4, P2RX7, CDC42EP1, ROBO1, RANBP1, TNKS, EIF5A2, TERF1	623	181	13528	1.79953	1	0.759288	51.5674
GOTERM_BP_FAT	GO:0051321~meiotic cell cycle	10	1.23762	0.0404141	HSD3B7, NEK2, MRE11A, SGOL1, MNS1, ESPL1, DMC1, SMC1A, FANCA, CDC25B	623	100	13528	2.17143	1	0.760841	52.1643
GOTERM_BP_FAT	GO:0032989~cellular component morphogenesis	27	3.34158	0.0443462	BBS5, LIMS1, NEURL, ATL1, GLI2, TTN, CCL4, SHH, CTNNB1, ROBO1, SNAP25, DCLK1, DLG1, CDH23, OPA1, EFNB1, KIF5C, CCL4L1, NRXN1, PCM1, NTN1, ECT2, NCAM2, P2RX7, HIF1A, ERBB2IP, DST	623	397	13528	1.47679	1	0.788566	55.5494
GOTERM_BP_FAT	GO:0006954~inflammatory response	23	2.84653	0.0449878	B4GALT1, LY75, IRAK2, F12, CCL3, TIRAP, F8, CCL4L1, TLR4, IL6R, CD40, NLRP3, CCL4, TNFRSF1B, P2RX7, HIF1A, CD44, TFRC, FCN3, SAA1, PLA2G4C, HDAC9, IGFBP4	623	325	13528	1.5367	1	0.789412	56.0799
GOTERM_BP_FAT	GO:0048515~spermatid differentiation	7	0.866337	0.0460378	HOOK1, NEURL, SPANXB1, CEP57, RAN, DDX25, DMC1	623	57	13528	2.66667	1	0.793218	56.9351
GOTERM_BP_FAT	GO:0051028~mRNA transport	9	1.11386	0.0464151	RBM8A, DDX25, NUP205, MAGOHB, TNKS, NUPL1, EIF5A2, NUP43, THOC1	623	87	13528	2.24631	1	0.792084	57.2385
GOTERM_BP_FAT	GO:0050707~regulation of cytokine secretion	5	0.618812	0.0470155	P2RX7, CARD8, SAA1, CASP1, NLRP3	623	30	13528	3.61905	1	0.792563	57.7172
GOTERM_BP_FAT	GO:0051090~regulation of transcription factor activity	10	1.23762	0.0473463	IRAK2, IRAK3, PEX14, TLR4, TAF6L, IKBKB, NLRP3, MAP3K13, SIRT1, SHH	623	103	13528	2.10818	1	0.791134	57.9788
GOTERM_BP_FAT	GO:0051493~regulation of cytoskeleton organization	12	1.48515	0.0488552	PLK4, P2RX7, S1PR1, ROCK2, MAP1A, RANBP1, SKA1, NEXN, DST, TERF1, SPTB, CTNNB1	623	136	13528	1.91597	1	0.797874	59.1527
GOTERM_BP_FAT	GO:0046605~regulation of centrosome cycle	3	0.371287	0.0491518	PLK4, ROCK2, RANBP1	623	8	13528	8.14286	1	0.796225	59.3798
GOTERM_BP_FAT	GO:0051972~regulation of telomerase activity	3	0.371287	0.0491518	PIF1, POT1, TERF1	623	8	13528	8.14286	1	0.796225	59.3798
GOTERM_BP_FAT	GO:0070201~regulation of establishment of protein localization	11	1.36139	0.0519947	P2RX7, CARD8, SAA1, NF1, EXOC4, CD40, CASP1, NLRP3, SIRT1, SHH, UHMK1	623	121	13528	1.97403	1	0.811097	61.4968
GOTERM_BP_FAT	GO:0051101~regulation of DNA binding	11	1.36139	0.0519947	IRAK2, IRAK3, PEX14, TNKS, TLR4, TAF6L, IKBKB, NLRP3, MAP3K13, SIRT1, SHH	623	121	13528	1.97403	1	0.811097	61.4968
GOTERM_BP_FAT	GO:0051100~negative regulation of binding	7	0.866337	0.0530005	IRAK2, IRAK3, ADRB2, PEX14, TNKS, NLRP3, SIRT1	623	59	13528	2.57627	1	0.813808	62.2205
GOTERM_BP_FAT	GO:0043933~macromolecular complex subunit organization	43	5.32178	0.0545213	OXA1L, COX11, ATL2, HIST1H2AG, ATL1, SLC7A9, NUFIP1, TTN, PDSS2, TAPBP, CTNNB1, TSPYL1, PEX14, WIPF1, ASF1B, TNPO1, FANCA, TERF1, ANGPTL4, H1F0, GLRB, NACC2, NFE2, HIST1H1D, HIST1H1B, HIST1H2BH, TP53, MBNL1, CD40, TAF6L, NLRP3, PPARGC1A, PHAX, ADRB2, P2RX7, GTF2I, NUP205, THRAP3, MDM2, CELF1, ATPAF1, ATG16L1, SNRPE	623	710	13528	1.31509	1	0.819456	63.2904
GOTERM_BP_FAT	GO:0060249~anatomical structure homeostasis	10	1.23762	0.0550255	ADRB2, P2RX7, HIF1A, ERBB4, MRE11A, KGFLP2, POT1, TERF1, KDR, CTNNB1	623	106	13528	2.04852	1	0.819041	63.6387
GOTERM_BP_FAT	GO:0006913~nucleocytoplasmic transport	13	1.60891	0.056025	RAN, TP53, NDUFA13, PHAX, GCKR, RPL23, CEP57, NUP205, DDX25, KPNA5, TNPO1, THOC1, TOB1	623	156	13528	1.80952	1	0.821456	64.3201
GOTERM_BP_FAT	GO:0000278~mitotic cell cycle	25	3.09406	0.0564326	NEK2, TTN, NCAPG2, NPAT, BUB1, CDCA2, PBRM1, TNKS, SKA1, TERF1, RAN, SGOL1, CCNF, BIRC5, ESPL1, CDKN3, CDC25A, CDC25B, MPHOSPH9, CDKN1A, MDM2, PSME3, SMC1A, NUP43, DSCC1	623	370	13528	1.46718	1	0.820496	64.5945
GOTERM_BP_FAT	GO:0000075~cell cycle checkpoint	9	1.11386	0.0577455	ZAK, FAM175A, MAPK14, BUB1, TP53, BIRC5, SMC1A, TERF1, DLG1	623	91	13528	2.14757	1	0.824551	65.4648
GOTERM_BP_FAT	GO:0051338~regulation of transferase activity	25	3.09406	0.0590337	CCNT2, ZAK, LPAR1, TTN, POT1, EDNRA, IRAK3, DAB1, AKT1S1, DGKB, HEXIM1, PRKAA1, SPRED1, CERK, TERF1, PIF1, NF1, CDKN3, CDC25A, CDC25B, CDKN1A, ADRB2, P2RX7, MAP3K13, PRKD3	623	372	13528	1.45929	1	0.828313	66.2991
GOTERM_BP_FAT	GO:0050727~regulation of inflammatory response	8	0.990099	0.0598041	EDNRA, F12, ADRB2, TNFRSF1B, OSMR, SAA1, TLR4, NT5E	623	76	13528	2.28571	1	0.829254	66.7889
GOTERM_BP_FAT	GO:0051169~nuclear transport	13	1.60891	0.0605489	RAN, TP53, NDUFA13, PHAX, GCKR, RPL23, CEP57, NUP205, DDX25, KPNA5, TNPO1, THOC1, TOB1	623	158	13528	1.78662	1	0.830043	67.256
GOTERM_BP_FAT	GO:0009126~purine nucleoside monophosphate metabolic process	4	0.49505	0.0616237	ADSS, NT5E, AMPD3, PFAS	623	20	13528	4.34286	1	0.832479	67.9193
GOTERM_BP_FAT	GO:0009167~purine ribonucleoside monophosphate metabolic process	4	0.49505	0.0616237	ADSS, NT5E, AMPD3, PFAS	623	20	13528	4.34286	1	0.832479	67.9193
GOTERM_BP_FAT	GO:0032651~regulation of interleukin-1 beta production	4	0.49505	0.0616237	P2RX7, CARD8, CASP1, NLRP3	623	20	13528	4.34286	1	0.832479	67.9193
GOTERM_BP_FAT	GO:0048514~blood vessel morphogenesis	16	1.9802	0.0627091	PLAT, B4GALT1, GNA13, EGFL7, NF1, WASF2, ELK3, SHH, KDR, CTNNB1, EDNRA, S1PR1, HIF1A, ROBO1, MAPK14, ANGPTL4	623	211	13528	1.64658	1	0.83489	68.5761
GOTERM_BP_FAT	GO:0000902~cell morphogenesis	24	2.9703	0.0628027	BBS5, LIMS1, ATL1, EFNB1, KIF5C, CCL4L1, NRXN1, GLI2, PCM1, NTN1, ECT2, CCL4, SHH, CTNNB1, NCAM2, P2RX7, HIF1A, ERBB2IP, ROBO1, DST, SNAP25, DCLK1, DLG1, CDH23	623	356	13528	1.46388	1	0.83241	68.6321
GOTERM_BP_FAT	GO:0048489~synaptic vesicle transport	5	0.618812	0.0631086	STX1A, P2RX7, PCLO, SNAP25, CTNNB1	623	33	13528	3.29004	1	0.830989	68.8146
GOTERM_BP_FAT	GO:0006275~regulation of DNA replication	7	0.866337	0.0645821	PDGFRA, TP53, TNKS, GLI2, POT1, TERF1, TNKS2	623	62	13528	2.45161	1	0.835231	69.6798
GOTERM_BP_FAT	GO:0060341~regulation of cellular localization	18	2.22772	0.0652761	B4GALT1, STX1A, CARD8, NF1, PTGS1, CD40, NLRP3, PCLO, SIRT1, UHMK1, SHH, ACVR1C, P2RX7, SAA1, RYR2, CASP1, SNAP25, NSF	623	248	13528	1.57604	1	0.835673	70.0794
GOTERM_BP_FAT	GO:0007204~elevation of cytosolic calcium ion concentration	10	1.23762	0.0664594	GNA13, EDNRA, P2RX7, S1PR1, PMCH, SAA1, CACNA1G, RYR2, LPAR1, CCL28	623	110	13528	1.97403	1	0.838367	70.7492
GOTERM_BP_FAT	GO:0043410~positive regulation of MAPKKK cascade	6	0.742574	0.0682944	ADRB2, P2RX7, TLR4, IL6R, LPAR1, CTNNB1	623	48	13528	2.71429	1	0.843867	71.7601
GOTERM_BP_FAT	GO:0055080~cation homeostasis	20	2.47525	0.0687385	SLC9A9, GNA13, CCL3, SLC9A6, PMCH, TFR2, TP53, LPAR1, CCL28, KDR, EDNRA, P2RX7, S1PR1, TFRC, SAA1, SLC30A4, CACNA1G, RYR2, CP, SV2A	623	286	13528	1.51848	1	0.843117	71.9998
GOTERM_BP_FAT	GO:0045765~regulation of angiogenesis	7	0.866337	0.0687472	HIF1A, NF1, TIE1, HDAC9, VASH2, DDAH1, ANGPTL4	623	63	13528	2.4127	1	0.840467	72.0044
GOTERM_BP_FAT	GO:0000060~protein import into nucleus, translocation	5	0.618812	0.0690381	GCKR, CEP57, TP53, TNPO1, TOB1	623	34	13528	3.19328	1	0.839071	72.1604
GOTERM_BP_FAT	GO:0001569~patterning of blood vessels	4	0.49505	0.0695299	GNA13, EDNRA, SHH, CTNNB1	623	21	13528	4.13605	1	0.838574	72.4221
GOTERM_BP_FAT	GO:0043062~extracellular structure organization	13	1.60891	0.0728987	MPZL3, B4GALT1, ERBB4, PCDHB3, NF1, NRXN1, CTNNB1, COL14A1, DRP2, TGFBI, PDGFRA, LOX, ADAMTS3	623	163	13528	1.73181	1	0.850191	74.1533
GOTERM_BP_FAT	GO:0032103~positive regulation of response to external stimulus	7	0.866337	0.0730644	EDNRA, NTRK3, S1PR1, OSMR, TLR4, IL6R, KDR	623	64	13528	2.375	1	0.848328	74.2358
GOTERM_BP_FAT	GO:0051674~localization of cell	21	2.59901	0.0736067	PLAT, B4GALT1, NEURL, EFNB1, WASF2, IL6R, YWHAE, NTN1, ITGAM, SHH, KDR, DAB1, HIF1A, TNS1, CD44, SAA1, ITGA5, ETS1, ROBO1, SCNN1G, DCLK1	623	307	13528	1.48534	1	0.848006	74.5039
GOTERM_BP_FAT	GO:0048870~cell motility	21	2.59901	0.0736067	PLAT, B4GALT1, NEURL, EFNB1, WASF2, IL6R, YWHAE, NTN1, ITGAM, SHH, KDR, DAB1, HIF1A, TNS1, CD44, SAA1, ITGA5, ETS1, ROBO1, SCNN1G, DCLK1	623	307	13528	1.48534	1	0.848006	74.5039
GOTERM_BP_FAT	GO:0001822~kidney development	9	1.11386	0.0741789	CD44, SALL1, PTCD2, NF1, CEP290, RRM2B, GLI2, GREM1, SHH	623	96	13528	2.03571	1	0.84781	74.7839
GOTERM_BP_FAT	GO:0051348~negative regulation of transferase activity	9	1.11386	0.0741789	IRAK3, CDKN1A, AKT1S1, HEXIM1, PIF1, NF1, SPRED1, POT1, TERF1	623	96	13528	2.03571	1	0.84781	74.7839
GOTERM_BP_FAT	GO:0043129~surfactant homeostasis	3	0.371287	0.0743601	ERBB4, KGFLP2, KDR	623	10	13528	6.51429	1	0.846051	74.872
GOTERM_BP_FAT	GO:0048875~chemical homeostasis within a tissue	3	0.371287	0.0743601	ERBB4, KGFLP2, KDR	623	10	13528	6.51429	1	0.846051	74.872
GOTERM_BP_FAT	GO:0000226~microtubule cytoskeleton organization	12	1.48515	0.0763323	HOOK1, NEURL, NEK2, RAN, FGFR1OP, RANBP1, TNKS, ESPL1, PCM1, SMC1A, DST, CTNNB1	623	147	13528	1.77259	1	0.851378	75.812
GOTERM_BP_FAT	GO:0019637~organophosphate metabolic process	15	1.85644	0.0777192	GPD2, GPLD1, LPCAT3, SACM1L, GPD1L, NAPEPLD, AGPAT5, MBOAT1, ETNK1, KGFLP2, PLA2G4C, PIP4K2A, GPAM, IP6K2, PIGA	623	200	13528	1.62857	1	0.854265	76.453
GOTERM_BP_FAT	GO:0006471~protein amino acid ADP-ribosylation	4	0.49505	0.0778678	ART3, TNKS, SIRT1, TNKS2	623	22	13528	3.94805	1	0.852449	76.5207
GOTERM_BP_FAT	GO:0030071~regulation of mitotic metaphase/anaphase transition	4	0.49505	0.0778678	BUB1, ESPL1, HERC2, TERF1	623	22	13528	3.94805	1	0.852449	76.5207
GOTERM_BP_FAT	GO:0032102~negative regulation of response to external stimulus	6	0.742574	0.0785461	ADRB2, TNFRSF1B, SAA1, SLC6A3, GREM1, NT5E	623	50	13528	2.60571	1	0.852638	76.8275
GOTERM_BP_FAT	GO:0031348~negative regulation of defense response	5	0.618812	0.0817201	IRAK3, ADRB2, TNFRSF1B, SAA1, NT5E	623	36	13528	3.01587	1	0.861812	78.2135
GOTERM_BP_FAT	GO:0000070~mitotic sister chromatid segregation	5	0.618812	0.0817201	NEK2, ESPL1, TTN, SMC1A, DSCC1	623	36	13528	3.01587	1	0.861812	78.2135
GOTERM_BP_FAT	GO:0006887~exocytosis	10	1.23762	0.0827123	STX1A, P2RX7, GLRB, CCL3, CADPS2, SCRN1, EXOC4, SYTL2, PCLO, SNAP25	623	115	13528	1.8882	1	0.863004	78.6305
GOTERM_BP_FAT	GO:0009991~response to extracellular stimulus	16	1.9802	0.0829149	TP53, STAT1, PPARGC1A, SIRT1, SHH, SSTR2, P2RX7, CDKN1A, ATG4C, TFRC, CD44, SLC30A4, RYR2, TIE1, CP, ATG16L1	623	220	13528	1.57922	1	0.861473	78.7147
GOTERM_BP_FAT	GO:0030030~cell projection organization	24	2.9703	0.0834397	NEURL, BBS5, ATL1, EFNB1, KIF5C, WASF2, NRXN1, LPAR1, GLI2, PCM1, NTN1, LPIN1, SCARF1, SHH, NCAM2, P2RX7, CD44, ROBO1, RASGRF1, CEP290, DST, SNAP25, DCLK1, CDH23	623	368	13528	1.41615	1	0.86106	78.9314
GOTERM_BP_FAT	GO:0043392~negative regulation of DNA binding	6	0.742574	0.0839644	IRAK2, IRAK3, PEX14, TNKS, NLRP3, SIRT1	623	51	13528	2.55462	1	0.860654	79.1459
GOTERM_BP_FAT	GO:0051726~regulation of cell cycle	22	2.72277	0.0841972	CCNT2, ZAK, FAM175A, ROCK2, NEK2, TP53, ESPL1, BIRC5, HERC2, CDKN3, CDC25A, PLK4, CDKN1A, HEXIM1, ETS1, MAPK14, BUB1, MDM2, RANBP1, SMC1A, DLG1, TERF1	623	331	13528	1.44325	1	0.859257	79.2404
GOTERM_BP_FAT	GO:0055066~di-, tri-valent inorganic cation homeostasis	17	2.10396	0.0847026	GNA13, CCL3, PMCH, TFR2, LPAR1, CCL28, KDR, EDNRA, P2RX7, S1PR1, TFRC, SAA1, SLC30A4, CACNA1G, RYR2, SV2A, CP	623	239	13528	1.54453	1	0.858802	79.4443
GOTERM_BP_FAT	GO:0016477~cell migration	19	2.35149	0.0856568	PLAT, B4GALT1, EFNB1, WASF2, IL6R, YWHAE, NTN1, ITGAM, SHH, KDR, DAB1, HIF1A, TNS1, CD44, SAA1, ROBO1, ITGA5, SCNN1G, DCLK1	623	276	13528	1.49482	1	0.85987	79.824
GOTERM_BP_FAT	GO:0006470~protein amino acid dephosphorylation	11	1.36139	0.0860994	PTPN7, PTPRB, DUSP18, PDP2, PPEF2, STYX, SSH2, DUSP7, CDC25A, CDC25B, RNGTT	623	133	13528	1.79592	1	0.859211	79.9978
GOTERM_BP_FAT	GO:0009954~proximal/distal pattern formation	4	0.49505	0.0866192	HOXD9, GLI2, GREM1, CTNNB1	623	23	13528	3.7764	1	0.858818	80.2002
GOTERM_BP_FAT	GO:0006836~neurotransmitter transport	8	0.990099	0.0869078	STX1A, P2RX7, SLC6A3, SLC6A13, SLC6A14, SV2A, PCLO, SNAP25	623	83	13528	2.09294	1	0.857661	80.3118
GOTERM_BP_FAT	GO:0032434~regulation of proteasomal ubiquitin-dependent protein catabolic process	3	0.371287	0.0881956	RNF180, MDM2, SHH	623	11	13528	5.92208	1	0.859817	80.8022
GOTERM_BP_FAT	GO:0031663~lipopolysaccharide-mediated signaling pathway	3	0.371287	0.0881956	IRAK2, MAPK14, STAT1	623	11	13528	5.92208	1	0.859817	80.8022
GOTERM_BP_FAT	GO:0007004~telomere maintenance via telomerase	3	0.371287	0.0881956	MRE11A, POT1, TERF1	623	11	13528	5.92208	1	0.859817	80.8022
GOTERM_BP_FAT	GO:0045648~positive regulation of erythrocyte differentiation	3	0.371287	0.0881956	HIF1A, ETS1, MAPK14	623	11	13528	5.92208	1	0.859817	80.8022
GOTERM_BP_FAT	GO:0000819~sister chromatid segregation	5	0.618812	0.0884617	NEK2, ESPL1, TTN, SMC1A, DSCC1	623	37	13528	2.93436	1	0.858605	80.9021
GOTERM_BP_FAT	GO:0001666~response to hypoxia	11	1.36139	0.0894377	PLAT, EDNRA, HIF1A, TFRC, NF1, RYR2, PRKAA1, SCNN1G, CASP1, SHH, ANGPTL4	623	134	13528	1.78252	1	0.859712	81.2644
GOTERM_BP_FAT	GO:0006323~DNA packaging	10	1.23762	0.089828	H1F0, TSPYL1, HIST1H1D, HIST1H2AG, NCAPG2, HIST1H1B, HIST1H2BH, ASH1L, ASF1B, TTN	623	117	13528	1.85592	1	0.85892	81.4074
GOTERM_BP_FAT	GO:0009128~purine nucleoside monophosphate catabolic process	2	0.247525	0.0898466	NT5E, AMPD3	623	2	13528	21.7143	1	0.856934	81.4142
GOTERM_BP_FAT	GO:0046607~positive regulation of centrosome cycle	2	0.247525	0.0898466	PLK4, RANBP1	623	2	13528	21.7143	1	0.856934	81.4142
GOTERM_BP_FAT	GO:0009158~ribonucleoside monophosphate catabolic process	2	0.247525	0.0898466	NT5E, AMPD3	623	2	13528	21.7143	1	0.856934	81.4142
GOTERM_BP_FAT	GO:0051097~negative regulation of helicase activity	2	0.247525	0.0898466	TP53, SIRT1	623	2	13528	21.7143	1	0.856934	81.4142
GOTERM_BP_FAT	GO:0009169~purine ribonucleoside monophosphate catabolic process	2	0.247525	0.0898466	NT5E, AMPD3	623	2	13528	21.7143	1	0.856934	81.4142
GOTERM_BP_FAT	GO:0006196~AMP catabolic process	2	0.247525	0.0898466	NT5E, AMPD3	623	2	13528	21.7143	1	0.856934	81.4142
GOTERM_BP_FAT	GO:0044092~negative regulation of molecular function	22	2.72277	0.0906016	IRAK2, OXA1L, PIF1, NF1, TP53, BIRC5, NLRP3, SIRT1, POT1, IRAK3, CDKN1A, SSTR2, ADRB2, S1PR1, AKT1S1, HEXIM1, PEX14, PSME3, TNKS, SPRED1, TERF1, ANGPTL4	623	334	13528	1.43028	1	0.857337	81.6879
GOTERM_BP_FAT	GO:0048732~gland development	11	1.36139	0.0928528	B4GALT1, HOXD9, NEURL, ERBB4, PMCH, SLC6A3, NF1, SLC30A4, GLI2, NTN1, SHH	623	135	13528	1.76931	1	0.862429	82.4814
GOTERM_BP_FAT	GO:0007281~germ cell development	9	1.11386	0.0931681	HOOK1, NEURL, SPANXB1, CEP57, RAN, DDX25, CELF1, DMC1, CDC25B	623	101	13528	1.93494	1	0.861428	82.59
GOTERM_BP_FAT	GO:0051480~cytosolic calcium ion homeostasis	10	1.23762	0.0935174	GNA13, EDNRA, P2RX7, S1PR1, PMCH, SAA1, CACNA1G, RYR2, LPAR1, CCL28	623	118	13528	1.84019	1	0.86054	82.7094
GOTERM_BP_FAT	GO:0051098~regulation of binding	12	1.48515	0.0947541	IRAK2, IRAK3, ADRB2, PEX14, TNKS, TLR4, TAF6L, IKBKB, NLRP3, MAP3K13, SIRT1, SHH	623	153	13528	1.70308	1	0.862373	83.1263
GOTERM_BP_FAT	GO:0046777~protein amino acid autophosphorylation	8	0.990099	0.0957486	NTRK3, VRK1, NEK2, MEX3B, PDGFRA, LRRK2, MAP3K13, UHMK1	623	85	13528	2.0437	1	0.863439	83.4546
GOTERM_BP_FAT	GO:0006904~vesicle docking during exocytosis	4	0.49505	0.0957647	STX1A, EXOC4, SYTL2, SNAP25	623	24	13528	3.61905	1	0.861573	83.4598
GOTERM_BP_FAT	GO:0003006~reproductive developmental process	18	2.22772	0.0983051	B4GALT1, NEURL, RAN, BCL2L2, SIRT1, SHH, KDR, CDC25B, HOOK1, SPANXB1, CEP57, DDX25, PDGFRA, KGFLP2, CELF1, SRD5A1, DMC1, FANCA	623	262	13528	1.49182	1	0.867153	84.2711
GOTERM_BP_FAT	GO:0043068~positive regulation of programmed cell death	27	3.34158	0.098973	B4GALT1, ZAK, NF1, TP53, PPP3R1, NDUFA13, TNFRSF8, TLR4, RRM2B, NLRP3, STAT1, PRKCE, YWHAE, ECT2, SART1, P2RX7, ADRB2, CDKN1A, CD44, ETS1, RASGRF1, RYR2, DYRK2, CASP1, LRRK2, TERF1, IP6K2	623	433	13528	1.35401	1	0.867211	84.478
GOTERM_BP_FAT	GO:0008284~positive regulation of cell proliferation	26	3.21782	0.0990686	B4GALT1, NACC2, ERBB4, OSMR, EFNB1, CD40, IL6R, STAT1, GLI2, VASH2, NTN1, SHH, KDR, CDC25B, ADRB2, CDKN1A, S1PR1, HIF1A, FGFR1OP, PDGFRA, MDM2, FABP1, KGFLP2, IL13RA1, MCTS1, EIF5A2	623	414	13528	1.3637	1	0.865636	84.5074
